# Supplementary material for: Similar but Not Identical—Binding Properties of LSU (Response to Low Sulfur) Proteins From Arabidopsis thaliana
Source: Front Plant Sci. 2020 Aug 14;11:1246. doi: 10.3389/fpls.2020.01246 (PMC7456924; doi:10.3389/fpls.2020.01246)
Supplement: Supplementary file 1 [file DataSheet_1.zip]

Archive with 23 entries (23 files):
- Suppl_Table3.xlsx
- Suppl_Table2.xlsx
- Suppl_Material-R1-v7.pdf
- Suppl_Table1.xlsx
- Suppl_file19_16xLSUdimer.pdb
- Suppl_ file1_LSU1-LSU2.mp4
- Suppl_file2_11_00.pdb
- Suppl_file3_12_u4.pdb
- Suppl_file4_13_00.pdb
- Suppl_file5_14_u4.pdb
- Suppl_file6_21_d4.pdb
- Suppl_file7_22_00.pdb
- Suppl_file8_23_d4.pdb
- Suppl_file9_24_00.pdb
- Suppl_file10_31_00.pdb
- Suppl_file11_32_u4.pdb
- Suppl_file12_33_00.pdb
- Suppl_file13_34_u4.pdb
- Suppl_file14_41_d4.pdb
- Suppl_file15_42_00.pdb
- Suppl_file16_43_d4.pdb
- Suppl_file17_44_00.pdb
- Suppl_file18_16xLSUdimer.sce
