# Supplementary material for: Similar but Not Identical—Binding Properties of LSU (Response to Low Sulfur) Proteins From Arabidopsis thaliana
Source: Front Plant Sci. 2020 Aug 14;11:1246. doi: 10.3389/fpls.2020.01246 (PMC7456924; doi:10.3389/fpls.2020.01246)
Supplement: Supplementary file 1 [file DataSheet_1.zip › Suppl_Table3.xlsx]

## Sheet: Table S3
Supplementary Table 3. LSU Network Hubs (proteins sharing interactomes with the LSU proteins). The LSU interacting proteins having also known interactions with each Hub are listed below the Hub name and description.
Gene AGI ID	Gene Name	Description (TAIR)
LSU Network Hub 1 (AT3G27960, KLCR2)
AT3G27960	KLCR2	Tetratricopeptide repeat (TPR)-like superfamily protein.
AT5G16560	KAN	Encodes a KANADI protein (KAN) that regulates organ polarity in Arabidopsis. KAN is required for abaxial identity in both leaves and carpels, and encodes a nuclear-localized protein in the GARP family of putative transcription factors. Together with KAN2, this gene appears to be involved in the development of the carpel and the outer integument of the ovule.Along with KAN2 and KAN4, KAN1 appears …
AT5G37550		hypothetical protein.
AT2G32840		proline-rich family protein.
AT5G11090		serine-rich protein-like protein.
AT1G54770		Fcf2 pre-rRNA processing protein.
AT5G66720		Protein phosphatase 2C family protein.
AT1G04930		hydroxyproline-rich glycoprotein family protein.
AT1G71970		hypothetical protein.
AT1G05860		INO80 complex subunit D-like protein.
AT3G11590		golgin family A protein.
AT5G17790	VAR3	Encodes a zinc-finger motif containing protein that is essential for chloroplast RNA editing. The protein physically interacts with ORRM1 and other components of chloroplast editosomes. VAR3 is a part of a protein complex required for normal chloroplast and palisade cell development. Mutants display a variegated phenotype due to somatic areas lacking or containing developmentally retarded chlorop…
AT5G38420	RBCS2B	Encodes a member of the Rubisco small subunit (RBCS) multigene family: RBCS1A (At1g67090), RBCS1B (At5g38430), RBCS2B (At5g38420), and RBCS3B (At5g38410). Activated by OXS2 under the treatment of salt.
AT3G51180		Zinc finger C-x8-C-x5-C-x3-H type family protein.
AT3G60200		hypothetical protein.
AT4G30490		AFG1-like ATPase family protein.
AT2G26800	HGML	Mutant has increased seed ile, leu and val as well as his and arg.
AT3G07480		2Fe-2S ferredoxin-like superfamily protein.
AT1G77400		extensin-like protein.
AT2G45770	CPFTSY	chloroplast SRP receptor homolog, alpha subunit CPFTSY. Required for LHCP integration into isolated thylakoids.
AT1G24625	ZFP7	Encodes a zinc finger protein containing only a single zinc finger.
AT1G70700	TIFY7	JAZ9 is a protein presumed to be involved in jasmonate signaling. JAZ9 transcript levels rise in response to a jasmonate stimulus. JAZ9 can interact with the COI1 F-box subunit of an SCF E3 ubiquitin ligase in a yeast-two-hybrid assay only in the presence of jasmonate-isoleucine (JA-ILE) or coronatine. The Jas domain appears to be important for JAZ9-COI1 interactions in the presence of coronatine…
AT3G56290		potassium transporter.
AT5G09320	VPS9B	vacuolar protein sorting-associated 9A-like protein.
AT4G34700	CIB22	Encodes the B22 subunit of eukaryotic mitochondrial Complex I. Mutation in the gene display pleiotropic phenotypes including shorter roots, smaller plants and delayed flowering. The mRNA is cell-to-cell mobile.
AT3G01180	SS2	starch synthase 2.
AT2G46870	NGA1	Member of the RAV family of DNA binding proteins. Contains B3 domain. Recognizes 5'-CACCTG-'3 motif.
AT3G05625		Tetratricopeptide repeat (TPR)-like superfamily protein.
AT2G27990	BLH8	Encodes a BEL1-like homeobox gene that functions together with PNY in meristem maintenance by regulating the allocation process during vegetative and reproductive development. Both gene products are required for the competence of the SAM to respond properly to floral inductive signals.
AT2G18730	DGK3	diacylglycerol kinase 3.
AT3G23290	LSH4	LIGHT-DEPENDENT SHORT HYPOCOTYLS-like protein (DUF640).
AT3G13160	RPPR3B	Ribosomal pentatricopeptide repeat protein
AT5G09770		Ribosomal protein L17 family protein.
AT5G65220	PRPL29	Ribosomal L29 family protein.
LSU Network Hub 2 (AT3G48150, APC8)
AT3G48150	APC8	anaphase-promoting complex or cyclosome subunit
AT1G49850		RING/U-box superfamily protein.
AT2G42260	UVI4	Encodes a novel plant-specific protein of unknown function. The UVI4 gene is expressed mainly in actively dividing cells. The hypocotyl cells in mutant seedlings undergo one extra round of endoreduplication. The uvi4 mutation also promoted the progression of endo-reduplication during leaf development.
AT5G16560	KAN	Encodes a KANADI protein (KAN) that regulates organ polarity in Arabidopsis. KAN is required for abaxial identity in both leaves and carpels, and encodes a nuclear-localized protein in the GARP family of putative transcription factors. Together with KAN2, this gene appears to be involved in the development of the carpel and the outer integument of the ovule.Along with KAN2 and KAN4, KAN1 appears …
AT5G37550		hypothetical protein.
AT4G02770	PSAD-1	Encodes a protein predicted by sequence similarity with spinach PsaD to be photosystem I reaction center subunit II (PsaD1)
AT4G12450		zinc finger (C2H2 type) family protein.
AT1G54770		Fcf2 pre-rRNA processing protein.
AT2G39100		RING/U-box superfamily protein.
AT2G43370		RNA-binding (RRM/RBD/RNP motifs) family protein.
AT5G66720		Protein phosphatase 2C family protein.
AT3G17668	ENA	DnaJ/Hsp40 cysteine-rich domain superfamily protein.
AT3G01370	CFM2	Encodes a protein containing a CRM domain that is involved in group I and group II intron splicing.
AT3G07440		hypothetical protein.
AT1G71970		hypothetical protein.
AT5G17790	VAR3	Encodes a zinc-finger motif containing protein that is essential for chloroplast RNA editing. The protein physically interacts with ORRM1 and other components of chloroplast editosomes. VAR3 is a part of a protein complex required for normal chloroplast and palisade cell development. Mutants display a variegated phenotype due to somatic areas lacking or containing developmentally retarded chlorop…
AT2G26800	HGML	Mutant has increased seed ile, leu and val as well as his and arg.
AT2G17880	DJC24	Chaperone DnaJ-domain superfamily protein.
AT1G77400		extensin-like protein.
AT2G45770	CPFTSY	chloroplast SRP receptor homolog, alpha subunit CPFTSY. Required for LHCP integration into isolated thylakoids.
AT1G29640		senescence regulator (Protein of unknown function, DUF584).
AT1G32580	MORF5	Member of MORF family consisting of of nine full-length proteins encoded in the nuclear genome. MORF proteins are required for all RNA editing events in plastids and for many, possibly also all, sites in mitochondria. Potential link between the RNA binding PPR protein and the protein contributing the enzymatic activity in RNA editing.
AT3G06790	MORF3	Encodes a protein involved in RNA editing in mitochondria. Member of MORF family consisting of of nine full-length proteins encoded in the nuclear genome. MORF proteins are required for all RNA editing events in plastids and for many, possibly also all, sites in mitochondria. Potential link between the RNA binding PPR protein and the protein contributing the enzymatic activity in RNA editing.
AT1G31050		basic helix-loop-helix (bHLH) DNA-binding superfamily protein.
AT4G34740	ASE2	Encodes glutamine 5-phosphoribosylpyrophosphate amidotransferase. Mutants are deficient in leaf, but not cotyledon, plastid and palisade cell development. Mutants exhibit defective chloroplast development under non-low light, suggesting that the defect in chloroplast development is caused by photo-oxidative damage. Plays role in differential development of vascular-associated cells. Demonstrates …
AT3G15160		AP-5 complex subunit zeta-1.
AT3G13310	DJC66	Chaperone DnaJ-domain superfamily protein.
AT1G75400		RING/U-box superfamily protein.
AT2G04390	DS17	Ribosomal S17 family protein.
LSU Network Hub 3 (AT4G17680)
AT4G17680		SBP (S-ribonuclease binding protein) family protein.
AT1G49850		RING/U-box superfamily protein.
AT2G32840		proline-rich family protein.
AT4G02770	PSAD-1	Encodes a protein predicted by sequence similarity with spinach PsaD to be photosystem I reaction center subunit II (PsaD1)
AT5G65683	WAVH2	Zinc finger (C3HC4-type RING finger) family protein.
AT1G53800		muscle M-line assembly protein.
AT3G17668	ENA	DnaJ/Hsp40 cysteine-rich domain superfamily protein.
AT2G01760	RR14	member of Response Regulator: B- Type
AT2G38300		myb-like HTH transcriptional regulator family protein.
AT5G38420	RBCS2B	Encodes a member of the Rubisco small subunit (RBCS) multigene family: RBCS1A (At1g67090), RBCS1B (At5g38430), RBCS2B (At5g38420), and RBCS3B (At5g38410). Activated by OXS2 under the treatment of salt.
AT3G51180		Zinc finger C-x8-C-x5-C-x3-H type family protein.
AT1G28360	ERF12	encodes a member of the ERF (ethylene response factor) subfamily B-1 of ERF/AP2 transcription factor family (ERF12). The protein contains one AP2 domain. There are 15 members in this subfamily including ATERF-3, ATERF-4, ATERF-7, and leafy petiole. Regulates floral development.
AT2G17880	DJC24	Chaperone DnaJ-domain superfamily protein.
AT1G22840	CYTC-1	Encodes cytochrome c. Contains two site II (TGGGCC/T) elements, which interact with a TCP-domain transcription factor, and a downstream internal telomeric repeat, and are required for expression of the Cytc-1 gene. Promoter directs preferential expression in root and shoot meristems and in anthers. Double mutants with CYTC-2 accumulate starch during the day, have delayed growth and development an…
AT1G29640		senescence regulator (Protein of unknown function, DUF584).
AT5G60120	TOE2	target of early activation tagged (EAT) 2.
AT5G08330	TCP21	Circadian oscillator protein which interacts with bZIP63 and regulates a response of the circadian oscillator to sugar. Is not required for the sugar-induced circadian phase advance in the morning; regulates a response of CCA1 to sugars.
AT3G10970		Haloacid dehalogenase-like hydrolase (HAD) superfamily protein.
AT3G12930	DG238	Lojap-related protein.
AT2G35500	SKL2	Encodes a protein with some sequence similarity to shikimate kinases, but a truncated form of this protein (lacking a putative N-terminal chloroplast transit peptide) does not have shikimate kinase activity in vitro.
LSU Network Hub 4 (AT4G39050, KIN7.4)
AT4G39050	KIN7.4	Kinesin motor family protein.
AT1G49850		RING/U-box superfamily protein.
AT2G42260	UVI4	Encodes a novel plant-specific protein of unknown function. The UVI4 gene is expressed mainly in actively dividing cells. The hypocotyl cells in mutant seedlings undergo one extra round of endoreduplication. The uvi4 mutation also promoted the progression of endo-reduplication during leaf development.
AT5G16560	KAN	Encodes a KANADI protein (KAN) that regulates organ polarity in Arabidopsis. KAN is required for abaxial identity in both leaves and carpels, and encodes a nuclear-localized protein in the GARP family of putative transcription factors. Together with KAN2, this gene appears to be involved in the development of the carpel and the outer integument of the ovule.Along with KAN2 and KAN4, KAN1 appears …
AT5G37550		hypothetical protein.
AT2G32840		proline-rich family protein.
AT5G11090		serine-rich protein-like protein.
AT2G39100		RING/U-box superfamily protein.
AT2G43370		RNA-binding (RRM/RBD/RNP motifs) family protein.
AT1G53800		muscle M-line assembly protein.
AT3G01370	CFM2	Encodes a protein containing a CRM domain that is involved in group I and group II intron splicing.
AT1G01140	CIPK9	Encodes a CBL-interacting protein kinase with similarity to SOS2
AT1G71970		hypothetical protein.
AT5G22890	STOP2	An unique homologue of STOP1 (AT1G34370) in Arabidopsis genome. Transformation to the stop1-mutant activated several genes that are regulated by STOP1, and conferred proton sensitive phenotype.
AT3G60200		hypothetical protein.
AT2G35240	MORF6	Member of MORF family consisting of of nine full-length proteins encoded in the nuclear genome. MORF proteins are required for all RNA editing events in plastids and for many, possibly also all, sites in mitochondria. Potential link between the RNA binding PPR protein and the protein contributing the enzymatic activity in RNA editing.
AT5G63350	AITR6	ABA&#8208;induced transcription repressor that acts as feedback regulator in ABA signalling.
AT5G57910		ribosomal RNA small subunit methyltransferase G.
LSU Network Hub 5 (AT5G61010, EXO70E2)
AT5G61010	EXO70E2	A member of EXO70 gene family, putative exocyst subunits, conserved in land plants. Arabidopsis thaliana contains 23 putative EXO70 genes, which can be classified into eight clusters on the phylogenetic tree.
AT1G49850		RING/U-box superfamily protein.
AT2G42260	UVI4	Encodes a novel plant-specific protein of unknown function. The UVI4 gene is expressed mainly in actively dividing cells. The hypocotyl cells in mutant seedlings undergo one extra round of endoreduplication. The uvi4 mutation also promoted the progression of endo-reduplication during leaf development.
AT5G16560	KAN	Encodes a KANADI protein (KAN) that regulates organ polarity in Arabidopsis. KAN is required for abaxial identity in both leaves and carpels, and encodes a nuclear-localized protein in the GARP family of putative transcription factors. Together with KAN2, this gene appears to be involved in the development of the carpel and the outer integument of the ovule.Along with KAN2 and KAN4, KAN1 appears …
AT4G02770	PSAD-1	Encodes a protein predicted by sequence similarity with spinach PsaD to be photosystem I reaction center subunit II (PsaD1)
AT2G39100		RING/U-box superfamily protein.
AT2G43370		RNA-binding (RRM/RBD/RNP motifs) family protein.
AT3G17668	ENA	DnaJ/Hsp40 cysteine-rich domain superfamily protein.
AT3G01370	CFM2	Encodes a protein containing a CRM domain that is involved in group I and group II intron splicing.
AT1G01140	CIPK9	Encodes a CBL-interacting protein kinase with similarity to SOS2
AT1G04930		hydroxyproline-rich glycoprotein family protein.
AT1G28360	ERF12	encodes a member of the ERF (ethylene response factor) subfamily B-1 of ERF/AP2 transcription factor family (ERF12). The protein contains one AP2 domain. There are 15 members in this subfamily including ATERF-3, ATERF-4, ATERF-7, and leafy petiole. Regulates floral development.
AT4G30490		AFG1-like ATPase family protein.
AT3G07480		2Fe-2S ferredoxin-like superfamily protein.
AT1G22840	CYTC-1	Encodes cytochrome c. Contains two site II (TGGGCC/T) elements, which interact with a TCP-domain transcription factor, and a downstream internal telomeric repeat, and are required for expression of the Cytc-1 gene. Promoter directs preferential expression in root and shoot meristems and in anthers. Double mutants with CYTC-2 accumulate starch during the day, have delayed growth and development an…
AT3G60820	PBF1	Encodes 20S proteasome beta subunit PBF1 (PBF1).
AT1G29120	UP9	Hydrolase-like protein family.
LSU Network Hub 6 (AT2G23290, MYB70)
AT2G23290	MYB70	Member of the R2R3 factor gene family.
AT1G49850		RING/U-box superfamily protein.
AT2G42260	UVI4	Encodes a novel plant-specific protein of unknown function. The UVI4 gene is expressed mainly in actively dividing cells. The hypocotyl cells in mutant seedlings undergo one extra round of endoreduplication. The uvi4 mutation also promoted the progression of endo-reduplication during leaf development.
AT4G02770	PSAD-1	Encodes a protein predicted by sequence similarity with spinach PsaD to be photosystem I reaction center subunit II (PsaD1)
AT3G60360	EDA14	embryo sac development arrest 14.
AT4G12450		zinc finger (C2H2 type) family protein.
AT1G54770		Fcf2 pre-rRNA processing protein.
AT5G65683	WAVH2	Zinc finger (C3HC4-type RING finger) family protein.
AT1G53800		muscle M-line assembly protein.
AT2G01760	RR14	member of Response Regulator: B- Type
AT1G01140	CIPK9	Encodes a CBL-interacting protein kinase with similarity to SOS2
AT2G38300		myb-like HTH transcriptional regulator family protein.
AT1G05860		INO80 complex subunit D-like protein.
AT3G11590		golgin family A protein.
AT3G29160	KIN11	encodes a SNF1-related protein kinase that physically interacts with SCF subunit SKP1/ASK1 and 20S proteosome subunit PAD1. It has also been shown to interact with the WD protein PDL1.
LSU Network Hub 7 (AT3G08530, CHC2)
AT3G08530	CHC2	CHC2 heavy chain subunit of clathrin. Involved in vesicle mediated trafficking. Mutants show reduced rates of endocytosis and defects clathrin mediated exocytosis Mutants have increased drought tolerance due to defects in stomatal movement.
AT1G49850		RING/U-box superfamily protein.
AT2G42260	UVI4	Encodes a novel plant-specific protein of unknown function. The UVI4 gene is expressed mainly in actively dividing cells. The hypocotyl cells in mutant seedlings undergo one extra round of endoreduplication. The uvi4 mutation also promoted the progression of endo-reduplication during leaf development.
AT5G37550		hypothetical protein.
AT2G32840		proline-rich family protein.
AT4G02770	PSAD-1	Encodes a protein predicted by sequence similarity with spinach PsaD to be photosystem I reaction center subunit II (PsaD1)
AT3G60360	EDA14	embryo sac development arrest 14.
AT4G12450		zinc finger (C2H2 type) family protein.
AT5G65683	WAVH2	Zinc finger (C3HC4-type RING finger) family protein.
AT3G07440		hypothetical protein.
AT2G38300		myb-like HTH transcriptional regulator family protein.
AT2G34720	NF-YA4	nuclear factor Y, subunit A4.
AT1G53510	MPK18	Member of MAP Kinase familly. Target of MPKKK20 phosphorylation. Mutant root growth is sensitive oryzalin and suggestive of a role in signaling during microtubule organization.
AT1G18570	MYB51	Encodes a member of the R2R3-MYB transcription family. Involved in indole glucosinolate biosynthesis. The mRNA is cell-to-cell mobile.
LSU Network Hub 8 (AT4G01090)
AT4G01090		Hypothetical protein; participates in wound-induced lateral root development.
AT1G49850		RING/U-box superfamily protein.
AT5G16560	KAN	Encodes a KANADI protein (KAN) that regulates organ polarity in Arabidopsis. KAN is required for abaxial identity in both leaves and carpels, and encodes a nuclear-localized protein in the GARP family of putative transcription factors. Together with KAN2, this gene appears to be involved in the development of the carpel and the outer integument of the ovule.Along with KAN2 and KAN4, KAN1 appears …
AT2G32840		proline-rich family protein.
AT3G60360	EDA14	embryo sac development arrest 14.
AT4G12450		zinc finger (C2H2 type) family protein.
AT5G11090		serine-rich protein-like protein.
AT2G39100		RING/U-box superfamily protein.
AT5G66720		Protein phosphatase 2C family protein.
AT2G01760	RR14	member of Response Regulator: B- Type
AT5G22890	STOP2	An unique homologue of STOP1 (AT1G34370) in Arabidopsis genome. Transformation to the stop1-mutant activated several genes that are regulated by STOP1, and conferred proton sensitive phenotype.
AT1G01440		hypothetical protein (DUF3133).
AT1G22760	PAB3	Putative poly(A) binding protein May there fore function in posttranscriptional regulation, including mRNA turnover and translational initiation. Expression detected only in floral organs.
LSU Network Hub 9 (AT4G24840, COG2)
AT4G24840	COG2	oligomeric golgi complex subunit-like protein.
AT1G49850		RING/U-box superfamily protein.
AT2G42260	UVI4	Encodes a novel plant-specific protein of unknown function. The UVI4 gene is expressed mainly in actively dividing cells. The hypocotyl cells in mutant seedlings undergo one extra round of endoreduplication. The uvi4 mutation also promoted the progression of endo-reduplication during leaf development.
AT5G37550		hypothetical protein.
AT3G60360	EDA14	embryo sac development arrest 14.
AT5G11090		serine-rich protein-like protein.
AT1G54770		Fcf2 pre-rRNA processing protein.
AT1G04930		hydroxyproline-rich glycoprotein family protein.
AT3G07440		hypothetical protein.
AT1G05860		INO80 complex subunit D-like protein.
AT2G44950	HUB1	The gene encodes one of two orthologous E3 ubiquitin ligases in Arabidopsis that are involved in monoubiquitination of histone H2B. Regulates expression of disease resistance genes.
