# Supplementary material for: Similar but Not Identical—Binding Properties of LSU (Response to Low Sulfur) Proteins From Arabidopsis thaliana
Source: Front Plant Sci. 2020 Aug 14;11:1246. doi: 10.3389/fpls.2020.01246 (PMC7456924; doi:10.3389/fpls.2020.01246)
Supplement: Supplementary file 1 [file DataSheet_1.zip › Suppl_Table2.xlsx]

## Sheet: LSU-network edges
Supplemetary Table 2. List of interactions shown in Figure 8.
Interactor A Entrez ID	Interactor A AGI code	Interactor A Gene name	Interactor B Entrez ID	Interactor B AGI code	Interactor B Gene name	IteractionType	Interaction Source
824119	AT3G49570	LSU3	824119	AT3G49570	LSU3	two-hybrid	Mukhtar et al., 2011
824119	AT3G49570	LSU3	832353	AT5G22890	STOP2	two-hybrid	Mukhtar et al., 2011
824119	AT3G49570	LSU3	830730	AT5G08330	TCP21	two-hybrid	Mukhtar et al., 2011
824119	AT3G49570	LSU3	836759	AT5G66270	AT5G66270	two-hybrid	Mukhtar et al., 2011
824119	AT3G49570	LSU3	826405	AT4G08460	AT4G08460	two-hybrid	Mukhtar et al., 2011
824119	AT3G49570	LSU3	829490	AT4G33520	PAA1	two-hybrid	Mukhtar et al., 2011
824119	AT3G49570	LSU3	833733	AT5G37550	AT5G37550	two-hybrid	Mukhtar et al., 2011
824119	AT3G49570	LSU3	835183	AT5G51100	FSD2	two-hybrid	Mukhtar et al., 2011
824119	AT3G49570	LSU3	832377	AT5G23130	AT5G23130	two-hybrid	Mukhtar et al., 2011
824119	AT3G49570	LSU3	836695	AT5G65683	WAVH2	two-hybrid	Mukhtar et al., 2011
824119	AT3G49570	LSU3	825207	AT3G60360	EDA14	two-hybrid	Mukhtar et al., 2011
824119	AT3G49570	LSU3	824281	AT3G51180	AT3G51180	two-hybrid	Mukhtar et al., 2011
824119	AT3G49570	LSU3	825496	AT3G63210	MARD1	two-hybrid	Mukhtar et al., 2011
824119	AT3G49570	LSU3	833829	AT5G38420	RBCS2B	two-hybrid	Mukhtar et al., 2011
824119	AT3G49570	LSU3	826857	AT4G12450	AT4G12450	two-hybrid	Mukhtar et al., 2011
824119	AT3G49570	LSU3	836805	AT5G66720	AT5G66720	two-hybrid	Mukhtar et al., 2011
824119	AT3G49570	LSU3	832593	AT5G25220	KNAT3	two-hybrid	Mukhtar et al., 2011
824119	AT3G49570	LSU3	831518	AT5G16560	KAN	two-hybrid	Mukhtar et al., 2011
824119	AT3G49570	LSU3	831647	AT5G17790	VAR3	two-hybrid	Mukhtar et al., 2011
824119	AT3G49570	LSU3	825190	AT3G60200	AT3G60200	two-hybrid	Mukhtar et al., 2011
824119	AT3G49570	LSU3	830977	AT5G11090	AT5G11090	two-hybrid	Mukhtar et al., 2011
824119	AT3G49570	LSU3	829172	AT4G30490	AT4G30490	two-hybrid	Mukhtar et al., 2011
824119	AT3G49570	LSU3	824796	AT3G56290	AT3G56290	two-hybrid	Mukhtar et al., 2011
824119	AT3G49570	LSU3	825365	AT3G61920	AT3G61920	two-hybrid	Mukhtar et al., 2011
824119	AT3G49570	LSU3	830791	AT5G09320	VPS9B	two-hybrid	Mukhtar et al., 2011
824119	AT3G49570	LSU3	836134	AT5G60120	TOE2	two-hybrid	Mukhtar et al., 2011
824119	AT3G49570	LSU3	829626	AT4G34740	ASE2	two-hybrid	Mukhtar et al., 2011
824119	AT3G49570	LSU3	831016	AT5G11450	PPD5	two-hybrid	Mukhtar et al., 2011
824119	AT3G49570	LSU3	829622	AT4G34700	CIB22	two-hybrid	Mukhtar et al., 2011
824119	AT3G49570	LSU3	824120	AT3G49580	LSU1	two-hybrid	Mukhtar et al., 2011
824119	AT3G49570	LSU3	835546	AT5G54580	ORRM2	two-hybrid	Mukhtar et al., 2011
824119	AT3G49570	LSU3	825253	AT3G60820	PBF1	two-hybrid	Mukhtar et al., 2011
824119	AT3G49570	LSU3	829851	AT4G36970	AT4G36970	two-hybrid	Mukhtar et al., 2011
824119	AT3G49570	LSU3	836455	AT5G63350	AITR6	two-hybrid	Mukhtar et al., 2011
824119	AT3G49570	LSU3	828165	AT4G02020	SWN	two-hybrid	Mukhtar et al., 2011
824119	AT3G49570	LSU3	817221	AT2G26800	HGML	two-hybrid	Mukhtar et al., 2011
824119	AT3G49570	LSU3	819936	AT3G07480	AT3G07480	two-hybrid	Mukhtar et al., 2011
824119	AT3G49570	LSU3	839787	AT1G29120	UP9	two-hybrid	Mukhtar et al., 2011
824119	AT3G49570	LSU3	820747	AT3G15160	AT3G15160	two-hybrid	Mukhtar et al., 2011
824119	AT3G49570	LSU3	816298	AT2G17880	DJC24	two-hybrid	Mukhtar et al., 2011
824119	AT3G49570	LSU3	818091	AT2G35240	MORF6	two-hybrid	Mukhtar et al., 2011
824119	AT3G49570	LSU3	837107	AT1G05970	AIPP1	two-hybrid	Mukhtar et al., 2011
824119	AT3G49570	LSU3	843407	AT1G70700	TIFY7	two-hybrid	Mukhtar et al., 2011
824119	AT3G49570	LSU3	838086	AT1G15200	AT1G15200	two-hybrid	Mukhtar et al., 2011
824119	AT3G49570	LSU3	820268	AT3G10970	AT3G10970	two-hybrid	Mukhtar et al., 2011
824119	AT3G49570	LSU3	839497	AT1G03457	BRN2	two-hybrid	Mukhtar et al., 2011
824119	AT3G49570	LSU3	5008005	AT3G17668	ENA	two-hybrid	Mukhtar et al., 2011
824119	AT3G49570	LSU3	821288	AT3G01370	CFM2	two-hybrid	Mukhtar et al., 2011
824119	AT3G49570	LSU3	838889	AT1G22840	CYTC-1	two-hybrid	Mukhtar et al., 2011
824119	AT3G49570	LSU3	817747	AT2G31890	RAP	two-hybrid	Mukhtar et al., 2011
824119	AT3G49570	LSU3	841918	AT1G54770	AT1G54770	two-hybrid	Mukhtar et al., 2011
824119	AT3G49570	LSU3	840152	AT1G32580	MORF5	two-hybrid	Mukhtar et al., 2011
824119	AT3G49570	LSU3	844076	AT1G77400	AT1G77400	two-hybrid	Mukhtar et al., 2011
824119	AT3G49570	LSU3	820294	AT3G01180	SS2	two-hybrid	Mukhtar et al., 2011
824119	AT3G49570	LSU3	838882	AT1G22760	PAB3	two-hybrid	Mukhtar et al., 2011
824119	AT3G49570	LSU3	814707	AT2G01760	RR14	two-hybrid	Mukhtar et al., 2011
824119	AT3G49570	LSU3	837155	AT1G01440	AT1G01440	two-hybrid	Mukhtar et al., 2011
824119	AT3G49570	LSU3	841786	AT1G53510	MPK18	two-hybrid	Mukhtar et al., 2011
824119	AT3G49570	LSU3	817883	AT2G33210	HSP60-2	two-hybrid	Mukhtar et al., 2011
824119	AT3G49570	LSU3	839349	AT1G01140	CIPK9	two-hybrid	Mukhtar et al., 2011
824119	AT3G49570	LSU3	823964	AT3G48090	EDS1	two-hybrid	Mukhtar et al., 2011
824119	AT3G49570	LSU3	839077	AT1G24625	ZFP7	two-hybrid	Mukhtar et al., 2011
824119	AT3G49570	LSU3	819185	AT2G45770	CPFTSY	two-hybrid	Mukhtar et al., 2011
824119	AT3G49570	LSU3	820531	AT3G13310	DJC66	two-hybrid	Mukhtar et al., 2011
824119	AT3G49570	LSU3	839377	AT1G04930	AT1G04930	two-hybrid	Mukhtar et al., 2011
824119	AT3G49570	LSU3	817604	AT2G30550	DALL3	two-hybrid	Mukhtar et al., 2011
824119	AT3G49570	LSU3	818510	AT2G39250	SNZ	two-hybrid	Mukhtar et al., 2011
824119	AT3G49570	LSU3	819300	AT2G46870	NGA1	two-hybrid	Mukhtar et al., 2011
824119	AT3G49570	LSU3	818037	AT2G34720	NF-YA4	two-hybrid	Mukhtar et al., 2011
824119	AT3G49570	LSU3	819932	AT3G07440	AT3G07440	two-hybrid	Mukhtar et al., 2011
824119	AT3G49570	LSU3	817023	AT2G24860	AT2G24860	two-hybrid	Mukhtar et al., 2011
824119	AT3G49570	LSU3	841817	AT1G53800	AT1G53800	two-hybrid	Mukhtar et al., 2011
824119	AT3G49570	LSU3	818410	AT2G38300	AT2G38300	two-hybrid	Mukhtar et al., 2011
824119	AT3G49570	LSU3	821826	AT3G22550	AT3G22550	two-hybrid	Mukhtar et al., 2011
824119	AT3G49570	LSU3	821774	AT3G22110	PAC1	two-hybrid	Mukhtar et al., 2011
824119	AT3G49570	LSU3	821615	AT3G20680	AT3G20680	two-hybrid	Mukhtar et al., 2011
824119	AT3G49570	LSU3	839991	AT1G31050	AT1G31050	two-hybrid	Mukhtar et al., 2011
824119	AT3G49570	LSU3	818827	AT2G42260	UVI4	two-hybrid	Mukhtar et al., 2011
824119	AT3G49570	LSU3	818407	AT2G38270	CXIP2	two-hybrid	Mukhtar et al., 2011
824119	AT3G49570	LSU3	820478	AT3G12930	DG238	two-hybrid	Mukhtar et al., 2011
824119	AT3G49570	LSU3	817845	AT2G32840	AT2G32840	two-hybrid	Mukhtar et al., 2011
824119	AT3G49570	LSU3	840071	AT1G31817	NFD3	two-hybrid	Mukhtar et al., 2011
824119	AT3G49570	LSU3	839841	AT1G29640	AT1G29640	two-hybrid	Mukhtar et al., 2011
824119	AT3G49570	LSU3	843876	AT1G75400	AT1G75400	two-hybrid	Mukhtar et al., 2011
824119	AT3G49570	LSU3	820021	AT3G08740	AT3G08740	two-hybrid	Mukhtar et al., 2011
824119	AT3G49570	LSU3	820177	AT3G10140	RECA3	two-hybrid	Mukhtar et al., 2011
824119	AT3G49570	LSU3	819104	AT2G44950	HUB1	two-hybrid	Mukhtar et al., 2011
824119	AT3G49570	LSU3	820332	AT3G11590	AT3G11590	two-hybrid	Mukhtar et al., 2011
824119	AT3G49570	LSU3	837685	AT1G11430	MORF9	two-hybrid	Mukhtar et al., 2011
824119	AT3G49570	LSU3	838652	AT1G20630	CAT1	two-hybrid	Mukhtar et al., 2011
824119	AT3G49570	LSU3	819729	AT3G05625	AT3G05625	two-hybrid	Mukhtar et al., 2011
824119	AT3G49570	LSU3	841408	AT1G49850	AT1G49850	two-hybrid	Mukhtar et al., 2011
824119	AT3G49570	LSU3	837654	AT1G11130	SUB	two-hybrid	Mukhtar et al., 2011
824119	AT3G49570	LSU3	843528	AT1G71970	AT1G71970	two-hybrid	Mukhtar et al., 2011
824119	AT3G49570	LSU3	819864	AT3G06790	MORF3	two-hybrid	Mukhtar et al., 2011
824119	AT3G49570	LSU3	839215	AT1G26740	AT1G26740	two-hybrid	Mukhtar et al., 2011
824119	AT3G49570	LSU3	817343	AT2G27990	BLH8	two-hybrid	Mukhtar et al., 2011
824119	AT3G49570	LSU3	818496	AT2G39100	AT2G39100	two-hybrid	Mukhtar et al., 2011
824119	AT3G49570	LSU3	816388	AT2G18730	DGK3	two-hybrid	Mukhtar et al., 2011
824119	AT3G49570	LSU3	837158	AT1G06460	ACD32.1	two-hybrid	Mukhtar et al., 2011
824119	AT3G49570	LSU3	822566	AT3G29160	KIN11	two-hybrid	Mukhtar et al., 2011
824119	AT3G49570	LSU3	824119	AT3G49570	LSU3	structural modelling	this study
824119	AT3G49570	LSU3	832537	AT5G24655	LSU4	structural modelling	this study
824119	AT3G49570	LSU3	829661	AT4G35090	CAT2	two-hybrid	this study
824119	AT3G49570	LSU3	828571	AT4G24690	NBR1	two-hybrid	this study
824119	AT3G49570	LSU3	835185	AT5G51110	RAF2	two-hybrid	this study
824119	AT3G49570	LSU3	824119	AT3G49570	LSU3	BiFC	this study
824119	AT3G49570	LSU3	832537	AT5G24655	LSU4	BiFC	this study
824119	AT3G49570	LSU3	821861	AT3G22890	APS1	BiFC	this study
824119	AT3G49570	LSU3	836668	AT5G65430	GRF8	BiFC	this study
824119	AT3G49570	LSU3	835185	AT5G51110	RAF2	BiFC	this study
824119	AT3G49570	LSU3	819567	AT3G04120	GAPC1	BiFC	this study
825207	AT3G60360	EDA14	832538	AT5G24660	LSU2	two-hybrid	Braun P. et al., 2011
825207	AT3G60360	EDA14	828587	AT4G24840	COG2	two-hybrid	Braun P. et al., 2011
825207	AT3G60360	EDA14	827898	AT4G01090	AT4G01090	two-hybrid	Braun P. et al., 2011
824281	AT3G51180	AT3G51180	827488	AT4G17680	AT4G17680	two-hybrid	Braun P. et al., 2011
831518	AT5G16560	KAN	832538	AT5G24660	LSU2	two-hybrid	Braun P. et al., 2011
831518	AT5G16560	KAN	836222	AT5G61010	EXO70E2	two-hybrid	Braun P. et al., 2011
831647	AT5G17790	VAR3	832538	AT5G24660	LSU2	two-hybrid	Braun P. et al., 2011
825190	AT3G60200	AT3G60200	832538	AT5G24660	LSU2	two-hybrid	Braun P. et al., 2011
825190	AT3G60200	AT3G60200	830060	AT4G39050	KIN7.4	two-hybrid	Braun P. et al., 2011
830977	AT5G11090	AT5G11090	832538	AT5G24660	LSU2	two-hybrid	Braun P. et al., 2011
829172	AT4G30490	AT4G30490	836222	AT5G61010	EXO70E2	two-hybrid	Braun P. et al., 2011
824120	AT3G49580	LSU1	831385	AT5G15330	SPX4	two-hybrid	Braun P. et al., 2011
824120	AT3G49580	LSU1	826569	AT4G09800	RPS18C	two-hybrid	Braun P. et al., 2011
824120	AT3G49580	LSU1	827597	AT4G18630	AT4G18630	two-hybrid	Braun P. et al., 2011
824120	AT3G49580	LSU1	835902	AT5G57910	AT5G57910	two-hybrid	Braun P. et al., 2011
824120	AT3G49580	LSU1	832353	AT5G22890	STOP2	two-hybrid	Braun P. et al., 2011
824120	AT3G49580	LSU1	830837	AT5G09770	AT5G09770	two-hybrid	Braun P. et al., 2011
824120	AT3G49580	LSU1	831647	AT5G17790	VAR3	two-hybrid	Braun P. et al., 2011
824120	AT3G49580	LSU1	832377	AT5G23130	AT5G23130	two-hybrid	Braun P. et al., 2011
824120	AT3G49580	LSU1	829210	AT4G30860	SDG4	two-hybrid	Braun P. et al., 2011
824120	AT3G49580	LSU1	828737	AT4G26310	AT4G26310	two-hybrid	Braun P. et al., 2011
824120	AT3G49580	LSU1	828183	AT4G02770	PSAD-1	two-hybrid	Braun P. et al., 2011
824120	AT3G49580	LSU1	833936	AT5G39400	PTEN1	two-hybrid	Braun P. et al., 2011
824120	AT3G49580	LSU1	829622	AT4G34700	CIB22	two-hybrid	Braun P. et al., 2011
824120	AT3G49580	LSU1	825207	AT3G60360	EDA14	two-hybrid	Braun P. et al., 2011
824120	AT3G49580	LSU1	830791	AT5G09320	VPS9B	two-hybrid	Braun P. et al., 2011
824120	AT3G49580	LSU1	836805	AT5G66720	AT5G66720	two-hybrid	Braun P. et al., 2011
824120	AT3G49580	LSU1	825253	AT3G60820	PBF1	two-hybrid	Braun P. et al., 2011
824120	AT3G49580	LSU1	836212	AT5G60910	AGL8	two-hybrid	Braun P. et al., 2011
824120	AT3G49580	LSU1	835183	AT5G51100	FSD2	two-hybrid	Braun P. et al., 2011
824120	AT3G49580	LSU1	836647	AT5G65220	PRPL29	two-hybrid	Braun P. et al., 2011
824120	AT3G49580	LSU1	829490	AT4G33520	PAA1	two-hybrid	Braun P. et al., 2011
824120	AT3G49580	LSU1	828935	AT4G28200	AT4G28200	two-hybrid	Braun P. et al., 2011
824120	AT3G49580	LSU1	835546	AT5G54580	ORRM2	two-hybrid	Braun P. et al., 2011
824120	AT3G49580	LSU1	829851	AT4G36970	AT4G36970	two-hybrid	Braun P. et al., 2011
824120	AT3G49580	LSU1	836134	AT5G60120	TOE2	two-hybrid	Braun P. et al., 2011
824120	AT3G49580	LSU1	830977	AT5G11090	AT5G11090	two-hybrid	Braun P. et al., 2011
824120	AT3G49580	LSU1	836695	AT5G65683	WAVH2	two-hybrid	Braun P. et al., 2011
824120	AT3G49580	LSU1	829172	AT4G30490	AT4G30490	two-hybrid	Braun P. et al., 2011
824120	AT3G49580	LSU1	826857	AT4G12450	AT4G12450	two-hybrid	Braun P. et al., 2011
824120	AT3G49580	LSU1	833829	AT5G38420	RBCS2B	two-hybrid	Braun P. et al., 2011
824120	AT3G49580	LSU1	831756	AT5G02870	RPL4	two-hybrid	Braun P. et al., 2011
824120	AT3G49580	LSU1	830141	AT4G39820	TRAPPC12	two-hybrid	Braun P. et al., 2011
824120	AT3G49580	LSU1	824120	AT3G49580	LSU1	structural modelling	this study
824120	AT3G49580	LSU1	832538	AT5G24660	LSU2	structural modelling	this study
824120	AT3G49580	LSU1	824119	AT3G49570	LSU3	structural modelling	this study
824120	AT3G49580	LSU1	832537	AT5G24655	LSU4	structural modelling	this study
824120	AT3G49580	LSU1	824120	AT3G49580	LSU1	two-hybrid	this study
824120	AT3G49580	LSU1	832538	AT5G24660	LSU2	two-hybrid	this study
824120	AT3G49580	LSU1	824119	AT3G49570	LSU3	two-hybrid	this study
824120	AT3G49580	LSU1	832537	AT5G24655	LSU4	two-hybrid	this study
824120	AT3G49580	LSU1	829661	AT4G35090	CAT2	two-hybrid	this study
824120	AT3G49580	LSU1	828571	AT4G24690	NBR1	two-hybrid	this study
824120	AT3G49580	LSU1	835185	AT5G51110	RAF2	two-hybrid	this study
824120	AT3G49580	LSU1	832538	AT5G24660	LSU2	BiFC	this study
824120	AT3G49580	LSU1	824119	AT3G49570	LSU3	BiFC	this study
824120	AT3G49580	LSU1	832537	AT5G24655	LSU4	BiFC	this study
824120	AT3G49580	LSU1	821861	AT3G22890	APS1	BiFC	this study
824120	AT3G49580	LSU1	836668	AT5G65430	GRF8	BiFC	this study
824120	AT3G49580	LSU1	835185	AT5G51110	RAF2	BiFC	this study
824120	AT3G49580	LSU1	835183	AT5G51100	FSD2	two-hybrid	Garcia-Molina et al., 2017
824120	AT3G49580	LSU1	835183	AT5G51100	FSD2	BiFC	Garcia-Molina et al., 2017
824120	AT3G49580	LSU1	835183	AT5G51100	FSD2	enzymatic assay	Garcia-Molina et al., 2017
824120	AT3G49580	LSU1	835183	AT5G51100	FSD2	pull down	Garcia-Molina et al., 2017
825253	AT3G60820	PBF1	832538	AT5G24660	LSU2	two-hybrid	Braun P. et al., 2011
825253	AT3G60820	PBF1	836222	AT5G61010	EXO70E2	two-hybrid	Braun P. et al., 2011
817221	AT2G26800	HGML	824120	AT3G49580	LSU1	two-hybrid	Braun P. et al., 2011
817221	AT2G26800	HGML	823970	AT3G48150	APC8	two-hybrid	Braun P. et al., 2011
817221	AT2G26800	HGML	822420	AT3G27960	KLCR2	two-hybrid	Braun P. et al., 2011
819936	AT3G07480	AT3G07480	822420	AT3G27960	KLCR2	two-hybrid	Braun P. et al., 2011
819936	AT3G07480	AT3G07480	836222	AT5G61010	EXO70E2	two-hybrid	Braun P. et al., 2011
819936	AT3G07480	AT3G07480	824120	AT3G49580	LSU1	two-hybrid	Braun P. et al., 2011
839787	AT1G29120	UP9	832538	AT5G24660	LSU2	two-hybrid	Braun P. et al., 2011
839787	AT1G29120	UP9	836222	AT5G61010	EXO70E2	two-hybrid	Braun P. et al., 2011
820747	AT3G15160	AT3G15160	832538	AT5G24660	LSU2	two-hybrid	Braun P. et al., 2011
820747	AT3G15160	AT3G15160	823970	AT3G48150	APC8	two-hybrid	Braun P. et al., 2011
816298	AT2G17880	DJC24	823970	AT3G48150	APC8	two-hybrid	Braun P. et al., 2011
816298	AT2G17880	DJC24	824120	AT3G49580	LSU1	two-hybrid	Braun P. et al., 2011
816298	AT2G17880	DJC24	827488	AT4G17680	AT4G17680	two-hybrid	Braun P. et al., 2011
818091	AT2G35240	MORF6	830060	AT4G39050	KIN7.4	two-hybrid	Braun P. et al., 2011
818091	AT2G35240	MORF6	824120	AT3G49580	LSU1	two-hybrid	Braun P. et al., 2011
843407	AT1G70700	TIFY7	822420	AT3G27960	KLCR2	two-hybrid	Braun P. et al., 2011
843407	AT1G70700	TIFY7	824120	AT3G49580	LSU1	two-hybrid	Braun P. et al., 2011
820268	AT3G10970	AT3G10970	827488	AT4G17680	AT4G17680	two-hybrid	Braun P. et al., 2011
5008005	AT3G17668	ENA	823970	AT3G48150	APC8	two-hybrid	Braun P. et al., 2011
5008005	AT3G17668	ENA	827488	AT4G17680	AT4G17680	two-hybrid	Braun P. et al., 2011
5008005	AT3G17668	ENA	836222	AT5G61010	EXO70E2	two-hybrid	Braun P. et al., 2011
5008005	AT3G17668	ENA	824120	AT3G49580	LSU1	two-hybrid	Braun P. et al., 2011
821288	AT3G01370	CFM2	830060	AT4G39050	KIN7.4	two-hybrid	Braun P. et al., 2011
821288	AT3G01370	CFM2	836222	AT5G61010	EXO70E2	two-hybrid	Braun P. et al., 2011
821288	AT3G01370	CFM2	824120	AT3G49580	LSU1	two-hybrid	Braun P. et al., 2011
821288	AT3G01370	CFM2	823970	AT3G48150	APC8	two-hybrid	Braun P. et al., 2011
838889	AT1G22840	CYTC-1	827488	AT4G17680	AT4G17680	two-hybrid	Braun P. et al., 2011
838889	AT1G22840	CYTC-1	836222	AT5G61010	EXO70E2	two-hybrid	Braun P. et al., 2011
841918	AT1G54770	AT1G54770	832538	AT5G24660	LSU2	two-hybrid	Braun P. et al., 2011
841918	AT1G54770	AT1G54770	823970	AT3G48150	APC8	two-hybrid	Braun P. et al., 2011
841918	AT1G54770	AT1G54770	822420	AT3G27960	KLCR2	two-hybrid	Braun P. et al., 2011
841918	AT1G54770	AT1G54770	816861	AT2G23290	MYB70	two-hybrid	Braun P. et al., 2011
841918	AT1G54770	AT1G54770	828587	AT4G24840	COG2	two-hybrid	Braun P. et al., 2011
840152	AT1G32580	MORF5	824120	AT3G49580	LSU1	two-hybrid	Braun P. et al., 2011
840152	AT1G32580	MORF5	823970	AT3G48150	APC8	two-hybrid	Braun P. et al., 2011
844076	AT1G77400	AT1G77400	832538	AT5G24660	LSU2	two-hybrid	Braun P. et al., 2011
844076	AT1G77400	AT1G77400	823970	AT3G48150	APC8	two-hybrid	Braun P. et al., 2011
844076	AT1G77400	AT1G77400	824120	AT3G49580	LSU1	two-hybrid	Braun P. et al., 2011
844076	AT1G77400	AT1G77400	822420	AT3G27960	KLCR2	two-hybrid	Braun P. et al., 2011
820294	AT3G01180	SS2	822420	AT3G27960	KLCR2	two-hybrid	Braun P. et al., 2011
820294	AT3G01180	SS2	824120	AT3G49580	LSU1	two-hybrid	Braun P. et al., 2011
838882	AT1G22760	PAB3	827898	AT4G01090	AT4G01090	two-hybrid	Braun P. et al., 2011
838882	AT1G22760	PAB3	824120	AT3G49580	LSU1	two-hybrid	Braun P. et al., 2011
814707	AT2G01760	RR14	816861	AT2G23290	MYB70	two-hybrid	Braun P. et al., 2011
814707	AT2G01760	RR14	827898	AT4G01090	AT4G01090	two-hybrid	Braun P. et al., 2011
814707	AT2G01760	RR14	827488	AT4G17680	AT4G17680	two-hybrid	Braun P. et al., 2011
837155	AT1G01440	AT1G01440	824120	AT3G49580	LSU1	two-hybrid	Braun P. et al., 2011
837155	AT1G01440	AT1G01440	827898	AT4G01090	AT4G01090	two-hybrid	Braun P. et al., 2011
841786	AT1G53510	MPK18	820001	AT3G08530	CHC2	two-hybrid	Braun P. et al., 2011
817883	AT2G33210	HSP60-2	824120	AT3G49580	LSU1	two-hybrid	Braun P. et al., 2011
839349	AT1G01140	CIPK9	816861	AT2G23290	MYB70	two-hybrid	Braun P. et al., 2011
839349	AT1G01140	CIPK9	830060	AT4G39050	KIN7.4	two-hybrid	Braun P. et al., 2011
839349	AT1G01140	CIPK9	836222	AT5G61010	EXO70E2	two-hybrid	Braun P. et al., 2011
823964	AT3G48090	EDS1	824120	AT3G49580	LSU1	two-hybrid	Braun P. et al., 2011
839077	AT1G24625	ZFP7	824120	AT3G49580	LSU1	two-hybrid	Braun P. et al., 2011
839077	AT1G24625	ZFP7	822420	AT3G27960	KLCR2	two-hybrid	Braun P. et al., 2011
819185	AT2G45770	CPFTSY	822420	AT3G27960	KLCR2	two-hybrid	Braun P. et al., 2011
819185	AT2G45770	CPFTSY	823970	AT3G48150	APC8	two-hybrid	Braun P. et al., 2011
820531	AT3G13310	DJC66	824120	AT3G49580	LSU1	two-hybrid	Braun P. et al., 2011
820531	AT3G13310	DJC66	823970	AT3G48150	APC8	two-hybrid	Braun P. et al., 2011
839377	AT1G04930	AT1G04930	832538	AT5G24660	LSU2	two-hybrid	Braun P. et al., 2011
839377	AT1G04930	AT1G04930	822420	AT3G27960	KLCR2	two-hybrid	Braun P. et al., 2011
839377	AT1G04930	AT1G04930	836222	AT5G61010	EXO70E2	two-hybrid	Braun P. et al., 2011
839377	AT1G04930	AT1G04930	828587	AT4G24840	COG2	two-hybrid	Braun P. et al., 2011
819300	AT2G46870	NGA1	822420	AT3G27960	KLCR2	two-hybrid	Braun P. et al., 2011
818037	AT2G34720	NF-YA4	824120	AT3G49580	LSU1	two-hybrid	Braun P. et al., 2011
818037	AT2G34720	NF-YA4	820001	AT3G08530	CHC2	two-hybrid	Braun P. et al., 2011
819932	AT3G07440	AT3G07440	823970	AT3G48150	APC8	two-hybrid	Braun P. et al., 2011
819932	AT3G07440	AT3G07440	828587	AT4G24840	COG2	two-hybrid	Braun P. et al., 2011
819932	AT3G07440	AT3G07440	820001	AT3G08530	CHC2	two-hybrid	Braun P. et al., 2011
819932	AT3G07440	AT3G07440	832538	AT5G24660	LSU2	two-hybrid	Braun P. et al., 2011
817023	AT2G24860	AT2G24860	824120	AT3G49580	LSU1	two-hybrid	Braun P. et al., 2011
841817	AT1G53800	AT1G53800	827488	AT4G17680	AT4G17680	two-hybrid	Braun P. et al., 2011
841817	AT1G53800	AT1G53800	824120	AT3G49580	LSU1	two-hybrid	Braun P. et al., 2011
841817	AT1G53800	AT1G53800	832538	AT5G24660	LSU2	two-hybrid	Braun P. et al., 2011
841817	AT1G53800	AT1G53800	816861	AT2G23290	MYB70	two-hybrid	Braun P. et al., 2011
841817	AT1G53800	AT1G53800	830060	AT4G39050	KIN7.4	two-hybrid	Braun P. et al., 2011
818410	AT2G38300	AT2G38300	824120	AT3G49580	LSU1	two-hybrid	Braun P. et al., 2011
818410	AT2G38300	AT2G38300	820001	AT3G08530	CHC2	two-hybrid	Braun P. et al., 2011
818410	AT2G38300	AT2G38300	827488	AT4G17680	AT4G17680	two-hybrid	Braun P. et al., 2011
818410	AT2G38300	AT2G38300	832538	AT5G24660	LSU2	two-hybrid	Braun P. et al., 2011
839991	AT1G31050	AT1G31050	824120	AT3G49580	LSU1	two-hybrid	Braun P. et al., 2011
839991	AT1G31050	AT1G31050	823970	AT3G48150	APC8	two-hybrid	Braun P. et al., 2011
818827	AT2G42260	UVI4	832538	AT5G24660	LSU2	two-hybrid	Braun P. et al., 2011
818827	AT2G42260	UVI4	830060	AT4G39050	KIN7.4	two-hybrid	Braun P. et al., 2011
818827	AT2G42260	UVI4	836222	AT5G61010	EXO70E2	two-hybrid	Braun P. et al., 2011
818827	AT2G42260	UVI4	828587	AT4G24840	COG2	two-hybrid	Braun P. et al., 2011
818827	AT2G42260	UVI4	820001	AT3G08530	CHC2	two-hybrid	Braun P. et al., 2011
818407	AT2G38270	CXIP2	824120	AT3G49580	LSU1	two-hybrid	Braun P. et al., 2011
820478	AT3G12930	DG238	827488	AT4G17680	AT4G17680	two-hybrid	Braun P. et al., 2011
817845	AT2G32840	AT2G32840	824120	AT3G49580	LSU1	two-hybrid	Braun P. et al., 2011
817845	AT2G32840	AT2G32840	832538	AT5G24660	LSU2	two-hybrid	Braun P. et al., 2011
817845	AT2G32840	AT2G32840	827488	AT4G17680	AT4G17680	two-hybrid	Braun P. et al., 2011
817845	AT2G32840	AT2G32840	827898	AT4G01090	AT4G01090	two-hybrid	Braun P. et al., 2011
817845	AT2G32840	AT2G32840	820001	AT3G08530	CHC2	two-hybrid	Braun P. et al., 2011
817845	AT2G32840	AT2G32840	830060	AT4G39050	KIN7.4	two-hybrid	Braun P. et al., 2011
817845	AT2G32840	AT2G32840	822420	AT3G27960	KLCR2	two-hybrid	Braun P. et al., 2011
839841	AT1G29640	AT1G29640	827488	AT4G17680	AT4G17680	two-hybrid	Braun P. et al., 2011
839841	AT1G29640	AT1G29640	823970	AT3G48150	APC8	two-hybrid	Braun P. et al., 2011
843876	AT1G75400	AT1G75400	823970	AT3G48150	APC8	two-hybrid	Braun P. et al., 2011
843876	AT1G75400	AT1G75400	824120	AT3G49580	LSU1	two-hybrid	Braun P. et al., 2011
820021	AT3G08740	AT3G08740	824120	AT3G49580	LSU1	two-hybrid	Braun P. et al., 2011
820177	AT3G10140	RECA3	832538	AT5G24660	LSU2	two-hybrid	Braun P. et al., 2011
819104	AT2G44950	HUB1	828587	AT4G24840	COG2	two-hybrid	Braun P. et al., 2011
820332	AT3G11590	AT3G11590	832538	AT5G24660	LSU2	two-hybrid	Braun P. et al., 2011
820332	AT3G11590	AT3G11590	822420	AT3G27960	KLCR2	two-hybrid	Braun P. et al., 2011
837685	AT1G11430	MORF9	824120	AT3G49580	LSU1	two-hybrid	Braun P. et al., 2011
819729	AT3G05625	AT3G05625	822420	AT3G27960	KLCR2	two-hybrid	Braun P. et al., 2011
819729	AT3G05625	AT3G05625	824120	AT3G49580	LSU1	two-hybrid	Braun P. et al., 2011
841408	AT1G49850	AT1G49850	823970	AT3G48150	APC8	two-hybrid	Braun P. et al., 2011
841408	AT1G49850	AT1G49850	816861	AT2G23290	MYB70	two-hybrid	Braun P. et al., 2011
841408	AT1G49850	AT1G49850	830060	AT4G39050	KIN7.4	two-hybrid	Braun P. et al., 2011
841408	AT1G49850	AT1G49850	827488	AT4G17680	AT4G17680	two-hybrid	Braun P. et al., 2011
841408	AT1G49850	AT1G49850	832538	AT5G24660	LSU2	two-hybrid	Braun P. et al., 2011
841408	AT1G49850	AT1G49850	824120	AT3G49580	LSU1	two-hybrid	Braun P. et al., 2011
841408	AT1G49850	AT1G49850	828587	AT4G24840	COG2	two-hybrid	Braun P. et al., 2011
841408	AT1G49850	AT1G49850	827898	AT4G01090	AT4G01090	two-hybrid	Braun P. et al., 2011
841408	AT1G49850	AT1G49850	836222	AT5G61010	EXO70E2	two-hybrid	Braun P. et al., 2011
841408	AT1G49850	AT1G49850	820001	AT3G08530	CHC2	two-hybrid	Braun P. et al., 2011
843528	AT1G71970	AT1G71970	830060	AT4G39050	KIN7.4	two-hybrid	Braun P. et al., 2011
843528	AT1G71970	AT1G71970	822420	AT3G27960	KLCR2	two-hybrid	Braun P. et al., 2011
843528	AT1G71970	AT1G71970	823970	AT3G48150	APC8	two-hybrid	Braun P. et al., 2011
843528	AT1G71970	AT1G71970	824120	AT3G49580	LSU1	two-hybrid	Braun P. et al., 2011
819864	AT3G06790	MORF3	824120	AT3G49580	LSU1	two-hybrid	Braun P. et al., 2011
819864	AT3G06790	MORF3	823970	AT3G48150	APC8	two-hybrid	Braun P. et al., 2011
839215	AT1G26740	AT1G26740	824120	AT3G49580	LSU1	two-hybrid	Braun P. et al., 2011
817343	AT2G27990	BLH8	824120	AT3G49580	LSU1	two-hybrid	Braun P. et al., 2011
817343	AT2G27990	BLH8	822420	AT3G27960	KLCR2	two-hybrid	Braun P. et al., 2011
817343	AT2G27990	BLH8	832538	AT5G24660	LSU2	two-hybrid	Braun P. et al., 2011
818496	AT2G39100	AT2G39100	832538	AT5G24660	LSU2	two-hybrid	Braun P. et al., 2011
818496	AT2G39100	AT2G39100	830060	AT4G39050	KIN7.4	two-hybrid	Braun P. et al., 2011
818496	AT2G39100	AT2G39100	836222	AT5G61010	EXO70E2	two-hybrid	Braun P. et al., 2011
818496	AT2G39100	AT2G39100	827898	AT4G01090	AT4G01090	two-hybrid	Braun P. et al., 2011
818496	AT2G39100	AT2G39100	823970	AT3G48150	APC8	two-hybrid	Braun P. et al., 2011
816388	AT2G18730	DGK3	822420	AT3G27960	KLCR2	two-hybrid	Braun P. et al., 2011
816388	AT2G18730	DGK3	832538	AT5G24660	LSU2	two-hybrid	Braun P. et al., 2011
816861	AT2G23290	MYB70	826857	AT4G12450	AT4G12450	two-hybrid	Braun P. et al., 2011
816861	AT2G23290	MYB70	836695	AT5G65683	WAVH2	two-hybrid	Braun P. et al., 2011
816861	AT2G23290	MYB70	828183	AT4G02770	PSAD-1	two-hybrid	Braun P. et al., 2011
816861	AT2G23290	MYB70	818410	AT2G38300	AT2G38300	two-hybrid	Braun P. et al., 2011
816861	AT2G23290	MYB70	822566	AT3G29160	KIN11	two-hybrid	Braun P. et al., 2011
816861	AT2G23290	MYB70	825207	AT3G60360	EDA14	two-hybrid	Braun P. et al., 2011
816861	AT2G23290	MYB70	818827	AT2G42260	UVI4	two-hybrid	Braun P. et al., 2011
816861	AT2G23290	MYB70	820332	AT3G11590	AT3G11590	two-hybrid	Braun P. et al., 2011
831998	AT5G18800	AT5G18800	832538	AT5G24660	LSU2	two-hybrid	Braun P. et al., 2011
822524	AT3G28900	AT3G28900	824120	AT3G49580	LSU1	two-hybrid	Braun P. et al., 2011
818115	AT2G35500	SKL2	824120	AT3G49580	LSU1	two-hybrid	Braun P. et al., 2011
818115	AT2G35500	SKL2	827488	AT4G17680	AT4G17680	two-hybrid	Braun P. et al., 2011
840300	AT1G34030	AT1G34030	824120	AT3G49580	LSU1	two-hybrid	Braun P. et al., 2011
837138	AT1G06270	AT1G06270	824120	AT3G49580	LSU1	two-hybrid	Braun P. et al., 2011
818938	AT2G43370	AT2G43370	832538	AT5G24660	LSU2	two-hybrid	Braun P. et al., 2011
818938	AT2G43370	AT2G43370	823970	AT3G48150	APC8	two-hybrid	Braun P. et al., 2011
818938	AT2G43370	AT2G43370	830060	AT4G39050	KIN7.4	two-hybrid	Braun P. et al., 2011
818938	AT2G43370	AT2G43370	824120	AT3G49580	LSU1	two-hybrid	Braun P. et al., 2011
818938	AT2G43370	AT2G43370	836222	AT5G61010	EXO70E2	two-hybrid	Braun P. et al., 2011
837096	AT1G05860	AT1G05860	832538	AT5G24660	LSU2	two-hybrid	Braun P. et al., 2011
837096	AT1G05860	AT1G05860	828587	AT4G24840	COG2	two-hybrid	Braun P. et al., 2011
837096	AT1G05860	AT1G05860	816861	AT2G23290	MYB70	two-hybrid	Braun P. et al., 2011
837096	AT1G05860	AT1G05860	822420	AT3G27960	KLCR2	two-hybrid	Braun P. et al., 2011
821670	AT3G21175	ZML1	824120	AT3G49580	LSU1	two-hybrid	Braun P. et al., 2011
819919	AT3G07310	AT3G07310	832538	AT5G24660	LSU2	two-hybrid	Braun P. et al., 2011
839732	AT1G28360	ERF12	832538	AT5G24660	LSU2	two-hybrid	Braun P. et al., 2011
839732	AT1G28360	ERF12	827488	AT4G17680	AT4G17680	two-hybrid	Braun P. et al., 2011
839732	AT1G28360	ERF12	824120	AT3G49580	LSU1	two-hybrid	Braun P. et al., 2011
839732	AT1G28360	ERF12	836222	AT5G61010	EXO70E2	two-hybrid	Braun P. et al., 2011
838557	AT1G03250	AT1G03250	824120	AT3G49580	LSU1	two-hybrid	Braun P. et al., 2011
815657	AT2G11810	MGDC	832538	AT5G24660	LSU2	two-hybrid	Braun P. et al., 2011
827898	AT4G01090	AT4G01090	831518	AT5G16560	KAN	two-hybrid	Braun P. et al., 2011
827898	AT4G01090	AT4G01090	832353	AT5G22890	STOP2	two-hybrid	Braun P. et al., 2011
827898	AT4G01090	AT4G01090	830977	AT5G11090	AT5G11090	two-hybrid	Braun P. et al., 2011
827898	AT4G01090	AT4G01090	826857	AT4G12450	AT4G12450	two-hybrid	Braun P. et al., 2011
827898	AT4G01090	AT4G01090	836805	AT5G66720	AT5G66720	two-hybrid	Braun P. et al., 2011
829821	AT4G36680	RPPR7	832538	AT5G24660	LSU2	two-hybrid	Braun P. et al., 2011
821908	AT3G23290	LSH4	822420	AT3G27960	KLCR2	two-hybrid	Braun P. et al., 2011
821908	AT3G23290	LSH4	824120	AT3G49580	LSU1	two-hybrid	Braun P. et al., 2011
838438	AT1G18570	MYB51	824119	AT3G49570	LSU3	two-hybrid	Frerigmann H (2014)
838438	AT1G18570	MYB51	820001	AT3G08530	CHC2	two-hybrid	Frerigmann H (2014)
819105	AT2G44970	AT2G44970	832538	AT5G24660	LSU2	two-hybrid	Braun P. et al., 2011
820505	AT3G13160	RPPR3B	824120	AT3G49580	LSU1	two-hybrid	Braun P. et al., 2011
820505	AT3G13160	RPPR3B	822420	AT3G27960	KLCR2	two-hybrid	Braun P. et al., 2011
828587	AT4G24840	COG2	833733	AT5G37550	AT5G37550	two-hybrid	Braun P. et al., 2011
828587	AT4G24840	COG2	830977	AT5G11090	AT5G11090	two-hybrid	Braun P. et al., 2011
818332	AT2G37560	ORC2	832538	AT5G24660	LSU2	two-hybrid	Braun P. et al., 2011
819838	AT3G06590	AIF2	824120	AT3G49580	LSU1	two-hybrid	Braun P. et al., 2011
827488	AT4G17680	AT4G17680	836695	AT5G65683	WAVH2	two-hybrid	Braun P. et al., 2011
827488	AT4G17680	AT4G17680	836134	AT5G60120	TOE2	two-hybrid	Braun P. et al., 2011
827488	AT4G17680	AT4G17680	833829	AT5G38420	RBCS2B	two-hybrid	Braun P. et al., 2011
827488	AT4G17680	AT4G17680	830730	AT5G08330	TCP21	two-hybrid	Braun P. et al., 2011
820001	AT3G08530	CHC2	826857	AT4G12450	AT4G12450	two-hybrid	Braun P. et al., 2011
820001	AT3G08530	CHC2	825207	AT3G60360	EDA14	two-hybrid	Braun P. et al., 2011
820001	AT3G08530	CHC2	833733	AT5G37550	AT5G37550	two-hybrid	Braun P. et al., 2011
820001	AT3G08530	CHC2	828183	AT4G02770	PSAD-1	two-hybrid	Braun P. et al., 2011
820001	AT3G08530	CHC2	836695	AT5G65683	WAVH2	two-hybrid	Braun P. et al., 2011
822420	AT3G27960	KLCR2	831518	AT5G16560	KAN	two-hybrid	Braun P. et al., 2011
822420	AT3G27960	KLCR2	833733	AT5G37550	AT5G37550	two-hybrid	Braun P. et al., 2011
822420	AT3G27960	KLCR2	830791	AT5G09320	VPS9B	two-hybrid	Braun P. et al., 2011
822420	AT3G27960	KLCR2	830977	AT5G11090	AT5G11090	two-hybrid	Braun P. et al., 2011
822420	AT3G27960	KLCR2	833829	AT5G38420	RBCS2B	two-hybrid	Braun P. et al., 2011
822420	AT3G27960	KLCR2	830837	AT5G09770	AT5G09770	two-hybrid	Braun P. et al., 2011
822420	AT3G27960	KLCR2	831647	AT5G17790	VAR3	two-hybrid	Braun P. et al., 2011
822420	AT3G27960	KLCR2	829172	AT4G30490	AT4G30490	two-hybrid	Braun P. et al., 2011
822420	AT3G27960	KLCR2	825190	AT3G60200	AT3G60200	two-hybrid	Braun P. et al., 2011
822420	AT3G27960	KLCR2	824796	AT3G56290	AT3G56290	two-hybrid	Braun P. et al., 2011
822420	AT3G27960	KLCR2	836647	AT5G65220	PRPL29	two-hybrid	Braun P. et al., 2011
822420	AT3G27960	KLCR2	836805	AT5G66720	AT5G66720	two-hybrid	Braun P. et al., 2011
822420	AT3G27960	KLCR2	824281	AT3G51180	AT3G51180	two-hybrid	Braun P. et al., 2011
822420	AT3G27960	KLCR2	829622	AT4G34700	CIB22	two-hybrid	Braun P. et al., 2011
823515	AT3G43980	AT3G43980	832538	AT5G24660	LSU2	two-hybrid	Braun P. et al., 2011
823970	AT3G48150	APC8	826857	AT4G12450	AT4G12450	two-hybrid	Braun P. et al., 2011
823970	AT3G48150	APC8	836805	AT5G66720	AT5G66720	two-hybrid	Braun P. et al., 2011
823970	AT3G48150	APC8	833733	AT5G37550	AT5G37550	two-hybrid	Braun P. et al., 2011
823970	AT3G48150	APC8	831647	AT5G17790	VAR3	two-hybrid	Braun P. et al., 2011
823970	AT3G48150	APC8	831518	AT5G16560	KAN	two-hybrid	Braun P. et al., 2011
823970	AT3G48150	APC8	828183	AT4G02770	PSAD-1	two-hybrid	Braun P. et al., 2011
823970	AT3G48150	APC8	829626	AT4G34740	ASE2	two-hybrid	Braun P. et al., 2011
823970	AT3G48150	APC8	818827	AT2G42260	UVI4	affinity chromatography	Biogrid
816196	AT2G16930	AT2G16930	824120	AT3G49580	LSU1	two-hybrid	Braun P. et al., 2011
830060	AT4G39050	KIN7.4	831518	AT5G16560	KAN	two-hybrid	Braun P. et al., 2011
830060	AT4G39050	KIN7.4	833733	AT5G37550	AT5G37550	two-hybrid	Braun P. et al., 2011
830060	AT4G39050	KIN7.4	835902	AT5G57910	AT5G57910	two-hybrid	Braun P. et al., 2011
830060	AT4G39050	KIN7.4	832353	AT5G22890	STOP2	two-hybrid	Braun P. et al., 2011
830060	AT4G39050	KIN7.4	830977	AT5G11090	AT5G11090	two-hybrid	Braun P. et al., 2011
830060	AT4G39050	KIN7.4	836455	AT5G63350	AITR6	two-hybrid	Braun P. et al., 2011
828183	AT4G02770	PSAD-1	836222	AT5G61010	EXO70E2	two-hybrid	Braun P. et al., 2011
828183	AT4G02770	PSAD-1	832538	AT5G24660	LSU2	two-hybrid	Braun P. et al., 2011
828183	AT4G02770	PSAD-1	827488	AT4G17680	AT4G17680	two-hybrid	Braun P. et al., 2011
815006	AT2G04630	NRPB6B	824120	AT3G49580	LSU1	two-hybrid	Braun P. et al., 2011
814761	AT2G02300	PP2-B5	824120	AT3G49580	LSU1	two-hybrid	Braun P. et al., 2011
814978	AT2G04390	DS17	824120	AT3G49580	LSU1	two-hybrid	Braun P. et al., 2011
814978	AT2G04390	DS17	823970	AT3G48150	APC8	two-hybrid	Braun P. et al., 2011
838501	AT1G19180	JAZ1	832538	AT5G24660	LSU2	two-hybrid	Braun P. et al., 2011
838501	AT1G19180	JAZ1	824120	AT3G49580	LSU1	two-hybrid	Braun P. et al., 2011
832538	AT5G24660	LSU2	833829	AT5G38420	RBCS2B	two-hybrid	Braun P. et al., 2011
832538	AT5G24660	LSU2	836695	AT5G65683	WAVH2	two-hybrid	Braun P. et al., 2011
832538	AT5G24660	LSU2	835183	AT5G51100	FSD2	two-hybrid	Braun P. et al., 2011
832538	AT5G24660	LSU2	832538	AT5G24660	LSU2	structural modelling	this study
832538	AT5G24660	LSU2	824119	AT3G49570	LSU3	structural modelling	this study
832538	AT5G24660	LSU2	832537	AT5G24655	LSU4	structural modelling	this study
832538	AT5G24660	LSU2	832538	AT5G24660	LSU2	two-hybrid	this study
832538	AT5G24660	LSU2	824119	AT3G49570	LSU3	two-hybrid	this study
832538	AT5G24660	LSU2	829661	AT4G35090	CAT2	two-hybrid	this study
832538	AT5G24660	LSU2	828571	AT4G24690	NBR1	two-hybrid	this study
832538	AT5G24660	LSU2	835185	AT5G51110	RAF2	two-hybrid	this study
832538	AT5G24660	LSU2	832538	AT5G24660	LSU2	BiFC	this study
832538	AT5G24660	LSU2	824119	AT3G49570	LSU3	BiFC	this study
832538	AT5G24660	LSU2	832537	AT5G24655	LSU4	BiFC	this study
832538	AT5G24660	LSU2	821861	AT3G22890	APS1	BiFC	this study
832538	AT5G24660	LSU2	836668	AT5G65430	GRF8	BiFC	this study
832538	AT5G24660	LSU2	835185	AT5G51110	RAF2	BiFC	this study
832538	AT5G24660	LSU2	819567	AT3G04120	GAPC1	BiFC	this study
832538	AT5G24660	LSU2	835183	AT5G51100	FSD2	two-hybrid	Garcia-Molina et al., 2017
832538	AT5G24660	LSU2	835183	AT5G51100	FSD2	BiFC	Garcia-Molina et al., 2017
832538	AT5G24660	LSU2	835183	AT5G51100	FSD2	enzymatic assay	Garcia-Molina et al., 2017
832537	AT5G24655	LSU4	832537	AT5G24655	LSU4	structural modelling	this study
832537	AT5G24655	LSU4	835185	AT5G51110	RAF2	two-hybrid	this study
832537	AT5G24655	LSU4	832537	AT5G24655	LSU4	BiFC	this study
832537	AT5G24655	LSU4	821861	AT3G22890	APS1	BiFC	this study
832537	AT5G24655	LSU4	836668	AT5G65430	GRF8	BiFC	this study
832537	AT5G24655	LSU4	835185	AT5G51110	RAF2	BiFC	this study
832537	AT5G24655	LSU4	819567	AT3G04120	GAPC1	BiFC	this study
