# Supplementary material for: Similar but Not Identical—Binding Properties of LSU (Response to Low Sulfur) Proteins From Arabidopsis thaliana
Source: Front Plant Sci. 2020 Aug 14;11:1246. doi: 10.3389/fpls.2020.01246 (PMC7456924; doi:10.3389/fpls.2020.01246)
Supplement: Supplementary file 1 [file DataSheet_1.zip › Suppl_Table1.xlsx]

## Sheet: Suppl_Tab1A
Supplementary Table 1. Results of TAP-MS experiment.
Suppl. Table 1A. Proteins selected as specifically detected in the 16 protein extracts. The values indicate the relative specificity calculated as LOG10 (Average intensity in the probe/Average intensity in the respective control). The fractions indicate proteins detection in the repeats (nominator-number of repeats with the protein detected, denominator- number of biological repeats). The protein…
	Short	4d_nS								4d-S								10d_nS								10d-S
Protein	name	TAP-LSU1		TAP-LSU2		TAP-LSU3		TAP-LSU4		TAP-LSU1		TAP-LSU2		TAP-LSU3		TAP-LSU4		TAP-LSU1		TAP-LSU2		TAP-LSU3		TAP-LSU4		TAP-LSU1		TAP-LSU2		TAP-LSU3		TAP-LSU4
RESPONSE TO LOW SULFUR 1	LSU1	8.33357	3/3							8.60578	3/3							7.66218	3/3							7.33604	3/3	5.6676	1/2	5.64682	1/2
RESPONSE TO LOW SULFUR 2/4	LSU2/4			5.42821	1/2			6.04839	2/2			5.60696	1/2			6.60012	2/2							6.14358	1/1
RESPONSE TO LOW SULFUR 3	LSU3			5.86424	1/2	7.42933	1/2							7.36465	2/2							7.64165	2/2
G-box regulating factors, 14-3-3 family	GRFs	6.12636	2/3	5.24595	1/2	5.64331	1/2					4.90309	1/2	5.85564	1/2							5.19655	1/2
KETOACYL-ACP SYNTHASE 1	KASI			6.23459	2/2	5.9874	1/2													5.91089	1/2	6.39015	2/2	5.85632	1/1			5.77967	1/2			5.8965	1/2
Elongation factor 2	EF-2	6.40866	2/3																			6.17726	2/2							5.41987	1/2
S-adenosylmethionine synthase	SAM1/2	6.3381	3/3																	5.67448	1/2							5.80397	1/2
Plastid transcriptionally active 17	PTAC17											5.41343	1/2							5.64614	1/2							5.51775	1/2
Photosystem I reaction center subunit II, chl	PSAD2/1											5.61211	1/2									1.06161	1/2									6.19685	1/2
Photosystem II protein D1	psbA													6.11657	1/2							6.53412	1/2					6.2126	1/2
ATP sulfurylase, chl	APS1/3			5.23958	1/2									5.90309	1/2	5.45368	1/2
Beta-glucosidase 23	BGLU23			5.54267	1/2					6.98742	3/3
Serine--glyoxylate aminotransferase	AGT1					5.61009	1/2																									5.75918	1/2
Photosystem I reaction center subunit psaK, chl	PSAK			6.23282	2/2																							6.18299	1/2	5.92208	1/2
Photosystem I P700 chlorophyll a apoprotein A2	psaB			4.99577	1/2																											1.01247	1/2
Ras-related proteins RABH1	RABH1s													6.3213	2/2	6.05868	2/2											5.80902	1/2	5.76016	1/2
Methionine synthase	MS1/2									1.13014	3/3			1.09836	2/2											5.97072	2/3
RNA-binding proteins 47A/B	RBP47A/B													5.65651	1/2											8.31313	3/3
Leucine-rich repeat transm. protein kinase	At1g29740																	7.94033	3/3	7.17721	2/2	6.88092	2/2	6.62046	1/1	7.9896	3/3
ABC transporter F family member 1	ABCF1																					5.88045	2/2					5.31017	1/2	5.10159	1/2	6.00126	1/2
Cysteine proteinase RD21a	RD21A																	7.14192	2/3	6.36426	1/2	6.15079	1/2									1.1283	2/2
S-adenosylmethionine synthase 3	METK3																			6.02481	1/2							5.9448	1/2
Phosphoenolpyruvate carboxykinase [ATP]	PCKA			5.4925	1/2
F-box and LRR domains containing protein	At1g80960			5.57208	1/2	6.53716	1/2
T-complex protein 1 subunit beta	TCP-beta	5.9751	3/3
Chaperonin 60 subunit beta, chl	CPN60B	6.23274	2/3
Heat shock 70 kDa protein 5	HSP70-5			5.92601	1/2
60S ribosomal protein L8-1	RPL8A													5.84951	1/2
Glucosinolates hydrolases	TGGs															5.35774	1/2
Histone H2A variants	H2As											1.8553	2/2	1.48997	1/2	1.2011	1/2
Histone H3 variants	H3s													5.91148	1/2
ADP,ATP carrier protein1/2/3, mitoch	AAC1/2/3													1.26239	2/2
60S ribosomal protein L9-1	RPL9B													5.70376	1/2
PLAT domain-containing protein 2	PLAT2									6.47341	2/3
40S ribosomal protein S3 variants	RPS3s													5.67037	1/2
Photosystem II CP43 reaction center protein	psbC											5.63048	1/2			5.96708	1/2
SDIR1-INTERACTING PROTEIN 1	RAF2/SDIRIP1																					5.89323	1/2
Heat shock 70 kDa variants	HSP70s																					6.50548	2/2
Carohydrate biosynthesis	RHM1																					5.95371	1/2
Chlorophyll a-b binding protein, chl	CP24																					5.74182	1/2
Glyceraldehyde-3-phosphate dehydrogenase, chl	GAPCP1/2																			5.9115	1/2	6.07755	1/2
50S ribosomal protein L15, chl	RPL15																			1.94619	2/2	2.0365	2/2
Ade nucleotide alpha hydrolases-like superfamily protein	At2g47710																			5.29545	1/2	5.86484	1/2
Elongation factor G, chl	CPEFG																									7.07004	3/3
Receptor for activated C kinase 1A	RACK1A																									6.89281	2/3
Kunitz trypsin inhibitor 4	KTI4																									6.78506	3/3

## Sheet: Suppl_Tab1B
Supplementary Table 1. Results of TAP-MS experiment.
Supplementary Table 1B. List of proteins and values describing identifcation (protein identificator, number of peptides indentified for given protein, sequance coverage, intensity of signal). That list is generated by MaxQuant 1.6.3.4 software. In order to determine whether a given protein cleanses specifically with the bait and does not constitute "unspecific-binders", a specificity parameter co…
Majority protein IDs	Protein names	Gene names	Fasta headers	Number of proteins	Razor + unique peptides LSU2 4d_nS_rep1	Razor + unique peptides LSU3 4d_nS_rep2	Razor + unique peptides LSU2 4d-S_rep1	Razor + unique peptides LSU3 4d-S_rep2	Razor + unique peptides LSU2 10d_nS_rep1	Razor + unique peptides LSU3 10d_nS_rep2	Razor + unique peptides LSU2 10d-S_rep1	Razor + unique peptides LSU3 10d-S_rep2	Razor + unique peptides LSU3 4d_nS_rep1	Razor + unique peptides LSU4 4d-S_rep2	Razor + unique peptides LSU3 4d-S_rep1	Razor + unique peptides LSU4 10d-S_rep2	Razor + unique peptides LSU3 10d_nS_rep1	Razor + unique peptides control I 4d-S_rep2	Razor + unique peptides LSU3 10d-S_rep1	Razor + unique peptides control I 10d-S_rep2	Razor + unique peptides LSU4 4d_nS_rep1	Razor + unique peptides LSU4 4d-S_rep1	Razor + unique peptides LSU4 10d_nS_rep1	Razor + unique peptides LSU4 10d-S_rep1	Razor + unique peptides control I 4d_nS_rep1	Razor + unique peptides control I 4d-S_rep1	Razor + unique peptides control I 10d_nS_rep1	Razor + unique peptides control I 10d-S_rep1	Razor + unique peptides LSU4 4d_nS_rep2	Razor + unique peptides control I 4d_nS_rep2	Razor + unique peptides LSU2 4d_nS_rep2	Razor + unique peptides LSU2 4d-S_rep2	Razor + unique peptides LSU2 10d_nS_rep2	Razor + unique peptides LSU2 10d-S_rep2	Razor + unique peptides LSU1 4d_nS_rep1	Razor + unique peptides LSU1 4d-S_rep1	Razor + unique peptides control II 4d_nS_rep1	Razor + unique peptides control II 4d-S_rep1	Razor + unique peptides LSU1 10d_nS_rep1	Razor + unique peptides LSU1 10d-S_rep1	Razor + unique peptides control II 10d_nS_rep1	Razor + unique peptides control II 10d-S_rep1	Razor + unique peptides LSU1 4d_nS_rep2	Razor + unique peptides LSU1 4d-S_rep2	Razor + unique peptides control II 4d_nS_rep2	Razor + unique peptides control II 4d-S_rep2	Razor + unique peptides LSU1 10d_nS_rep2	Razor + unique peptides LSU1 10d-S_rep2	Razor + unique peptides control II 10d_nS_rep2
Q8L8S2;Q9FIR9	LSU2/LSU4	LSU4;LSU2	sp|Q8L8S2|LSU4_ARATH Protein RESPONSE TO LOW SULFUR 4 OS=Arabidopsis thaliana OX=3702 GN=LSU4 PE=2 SV=1;sp|Q9FIR9|LSU2_ARATH Protein RESPONSE TO LOW SULFUR 2 OS=Arabidopsis thaliana OX=3702 GN=LSU2 PE=2 SV=1	2	0	0	0	0	0	0	0	0	0	1	0	0	0	0	0	0	1	2	1	0	0	0	0	0	1	0	1	1	0	0	0	0	0	0	0	0	0	0	0	0	0	0	0	0	0
Q9SCK1	LSU1	T9C5.170	sp|Q9SCK1|LSU1_ARATH Protein RESPONSE TO LOW SULFUR 1 OS=Arabidopsis thaliana OX=3702 GN=LSU1 PE=2 SV=1	1	0	0	0	1	1	0	1	0	0	1	0	0	1	0	1	0	0	1	0	0	1	1	1	0	1	0	0	0	0	0	1	1	0	0	1	1	0	0	1	1	0	0	1	1	0
Q9SCK2	LSU3	T9C5.160	sp|Q9SCK2|LSU3_ARATH Protein RESPONSE TO LOW SULFUR 3 OS=Arabidopsis thaliana OX=3702 GN=LSU3 PE=4 SV=1	1	1	3	0	3	0	3	0	0	0	0	1	0	3	0	0	0	0	0	0	0	0	0	0	0	0	0	0	0	0	0	0	0	0	0	0	0	0	0	0	0	0	0	0	0	0
P17745	Elongation factor Tu, chloroplastic	TUFA	sp|P17745|EFTU_ARATH Elongation factor Tu, chloroplastic OS=Arabidopsis thaliana OX=3702 GN=TUFA PE=1 SV=1	1	6	5	5	5	3	6	4	5	4	4	4	5	4	5	3	4	3	3	4	1	5	5	6	4	4	6	5	6	6	5	7	7	7	7	7	7	7	7	7	7	7	7	7	7	6
Q9LUT2	S-adenosylmethionine synthase 4	METK4	sp|Q9LUT2|METK4_ARATH S-adenosylmethionine synthase 4 OS=Arabidopsis thaliana OX=3702 GN=METK4 PE=1 SV=1	1	5	5	4	6	5	3	4	3	3	5	4	6	2	6	4	6	2	3	4	4	4	6	5	3	3	5	4	5	5	6	6	6	6	5	5	5	4	4	5	6	5	6	2	4	5
F4HQT1;Q9FX54;P25858	Glyceraldehyde-3-phosphate dehydrogenase GAPC2, cytosolic;Glyceraldehyde-3-phosphate dehydrogenase GAPC1, cytosolic	GAPC2;GAPC1	tr|F4HQT1|F4HQT1_ARATH Glyceraldehyde-3-phosphate dehydrogenase C2 OS=Arabidopsis thaliana OX=3702 GN=GAPC2 PE=1 SV=1;sp|Q9FX54|G3PC2_ARATH Glyceraldehyde-3-phosphate dehydrogenase GAPC2, cytosolic OS=Arabidopsis thaliana OX=3702 GN=GAPC2 PE=1 SV=1;sp|P258	3	4	4	2	4	2	4	2	2	2	4	4	3	4	3	0	1	4	4	4	2	4	4	4	4	4	4	4	4	4	1	4	4	4	4	4	2	4	2	4	4	4	4	4	3	4
P53492	Actin-7	ACT7	sp|P53492|ACT7_ARATH Actin-7 OS=Arabidopsis thaliana OX=3702 GN=ACT7 PE=1 SV=1	1	7	6	6	6	5	7	6	4	6	5	6	4	5	6	4	5	5	7	5	4	5	5	5	4	5	6	7	5	4	6	4	4	4	5	4	3	6	4	2	5	5	4	4	5	4
P25856;F4HNZ6;A0A1P8APR6;Q9LPW0	Glyceraldehyde-3-phosphate dehydrogenase GAPA1, chloroplastic;Glyceraldehyde-3-phosphate dehydrogenase GAPA2, chloroplastic	GAPA1;GAPA-2;GAPA2	sp|P25856|G3PA1_ARATH Glyceraldehyde-3-phosphate dehydrogenase GAPA1, chloroplastic OS=Arabidopsis thaliana OX=3702 GN=GAPA1 PE=1 SV=3;tr|F4HNZ6|F4HNZ6_ARATH Glyceraldehyde 3-phosphate dehydrogenase A subunit 2 OS=Arabidopsis thaliana OX=3702 GN=GAPA-2 PE=	4	4	4	2	4	3	5	2	0	3	4	3	4	4	5	1	2	3	4	4	1	5	3	5	4	2	2	5	4	4	3	4	2	5	4	5	5	5	3	5	5	5	4	3	4	4
O03042	Ribulose bisphosphate carboxylase large chain	rbcL	sp|O03042|RBL_ARATH Ribulose bisphosphate carboxylase large chain OS=Arabidopsis thaliana OX=3702 GN=rbcL PE=1 SV=1	3	3	4	2	3	1	4	1	4	1	4	3	4	4	3	2	1	4	3	4	2	1	1	3	2	2	1	4	2	3	3	1	2	1	2	3	1	0	3	3	3	5	4	2	5	2
O65449		sks4	tr|O65449|O65449_ARATH At4g22010 OS=Arabidopsis thaliana OX=3702 GN=sks4 PE=1 SV=1	3	0	0	1	2	0	0	1	1	0	3	2	1	0	2	2	0	0	2	0	1	0	1	0	3	0	0	0	3	0	3	0	5	0	6	0	6	0	6	0	3	0	4	0	6	1
P29511;B9DFF8;Q0WV25;B9DGT7	Tubulin alpha-6 chain;Tubulin alpha-4 chain;Tubulin alpha-2 chain	TUBA6;TUA6;TUBA4;TUBA2	sp|P29511|TBA6_ARATH Tubulin alpha-6 chain OS=Arabidopsis thaliana OX=3702 GN=TUBA6 PE=1 SV=1;tr|B9DFF8|B9DFF8_ARATH Tubulin alpha chain OS=Arabidopsis thaliana OX=3702 GN=TUA6 PE=2 SV=1;sp|Q0WV25|TBA4_ARATH Tubulin alpha-4 chain OS=Arabidopsis thaliana OX	5	2	1	2	3	1	2	1	1	1	1	2	2	1	2	1	1	1	2	1	0	2	1	2	1	1	1	2	1	1	1	2	2	3	2	2	1	2	1	2	4	3	3	1	1	2
F4JM86;A0A1P8B564;P25819	Catalase;Catalase-2	CAT2	tr|F4JM86|F4JM86_ARATH Catalase OS=Arabidopsis thaliana OX=3702 GN=CAT2 PE=3 SV=1;tr|A0A1P8B564|A0A1P8B564_ARATH Catalase OS=Arabidopsis thaliana OX=3702 GN=CAT2 PE=3 SV=1;sp|P25819|CATA2_ARATH Catalase-2 OS=Arabidopsis thaliana OX=3702 GN=CAT2 PE=1 SV=3	3	0	2	1	2	1	2	1	0	0	2	1	2	1	2	0	0	0	1	1	0	1	2	1	1	1	0	2	2	2	1	5	4	3	1	4	4	1	4	2	4	4	4	3	3	4
Q96293;Q96292;F4J8V9	Actin-8;Actin-2	ACT8;ACT2	sp|Q96293|ACT8_ARATH Actin-8 OS=Arabidopsis thaliana OX=3702 GN=ACT8 PE=1 SV=2;sp|Q96292|ACT2_ARATH Actin-2 OS=Arabidopsis thaliana OX=3702 GN=ACT2 PE=1 SV=1;tr|F4J8V9|F4J8V9_ARATH Actin 2 OS=Arabidopsis thaliana OX=3702 GN=ACT2 PE=1 SV=1	3	2	3	2	3	2	3	1	3	1	3	2	2	2	3	2	2	2	2	1	2	3	3	3	2	3	3	3	3	3	2	2	1	1	1	1	0	1	0	1	1	1	1	1	1	1
F4IVZ7;P10896	Ribulose bisphosphate carboxylase/oxygenase activase, chloroplastic	RCA	tr|F4IVZ7|F4IVZ7_ARATH Rubisco activase OS=Arabidopsis thaliana OX=3702 GN=RCA PE=1 SV=1;sp|P10896|RCA_ARATH Ribulose bisphosphate carboxylase/oxygenase activase, chloroplastic OS=Arabidopsis thaliana OX=3702 GN=RCA PE=1 SV=2	2	3	4	4	3	3	5	4	2	2	1	3	4	3	5	1	2	1	2	2	2	4	2	4	4	2	5	3	4	3	2	0	0	0	0	0	0	1	0	1	0	0	1	0	1	0
F4HUA0;Q8W4H7;Q8GTY0;Q0WL56;P0DH99	Elongation factor 1-alpha 2;Elongation factor 1-alpha 4;Elongation factor 1-alpha 3;Elongation factor 1-alpha 1	At1g07930;A2;A4;A3;A1	tr|F4HUA0|F4HUA0_ARATH GTP binding Elongation factor Tu family protein OS=Arabidopsis thaliana OX=3702 GN=At1g07930 PE=1 SV=1;sp|Q8W4H7|EF1A2_ARATH Elongation factor 1-alpha 2 OS=Arabidopsis thaliana OX=3702 GN=A2 PE=1 SV=2;sp|Q8GTY0|EF1A4_ARATH Elongation	5	1	1	1	1	1	1	1	1	1	1	1	1	1	1	1	1	1	1	1	0	1	1	1	1	1	1	1	1	1	1	1	1	1	1	1	1	1	1	1	1	1	1	1	1	1
Q9ASR0;Q56YW9;P29517;P24636;P29516;P29515;P12411;P29514;P29513	Tubulin beta-3 chain;Tubulin beta-2 chain;Tubulin beta-9 chain;Tubulin beta-4 chain;Tubulin beta-8 chain;Tubulin beta-7 chain;Tubulin beta-1 chain;Tubulin beta-6 chain;Tubulin beta-5 chain	TUBB3;TUBB2;TUBB9;TUBB4;TUBB8;TUBB7;TUBB1;TUBB6;TUBB5	sp|Q9ASR0|TBB3_ARATH Tubulin beta-3 chain OS=Arabidopsis thaliana OX=3702 GN=TUBB3 PE=2 SV=2;sp|Q56YW9|TBB2_ARATH Tubulin beta-2 chain OS=Arabidopsis thaliana OX=3702 GN=TUBB2 PE=2 SV=2;sp|P29517|TBB9_ARATH Tubulin beta-9 chain OS=Arabidopsis thaliana OX=3	9	2	2	2	4	2	2	1	2	1	2	3	2	2	3	1	3	1	2	1	1	3	3	2	2	2	3	5	3	3	2	3	3	3	3	1	0	2	1	2	5	2	2	0	0	1
Q39141;Q8VZ87;P0CJ48;P04778;Q9SHR7;Q9S7J7;Q9XF87;Q39142;A0A1I9LMB4;A0A1P8AZ91	Chlorophyll a-b binding protein 3, chloroplastic;Chlorophyll a-b binding protein 2, chloroplastic;Chlorophyll a-b binding protein 1, chloroplastic	Lhb1B2;LHCB1.2;LHCB1.1;LHCB1.3;LHCB2.1;LHCB2.2;Lhcb2:4;Lhb1B1	tr|Q39141|Q39141_ARATH Chlorophyll a-b binding protein, chloroplastic OS=Arabidopsis thaliana OX=3702 GN=Lhb1B2 PE=2 SV=1;sp|Q8VZ87|CB1B_ARATH Chlorophyll a-b binding protein 3, chloroplastic OS=Arabidopsis thaliana OX=3702 GN=LHCB1.2 PE=1 SV=2;sp|P0CJ48|C	10	2	2	1	2	2	1	2	1	2	2	2	2	2	2	2	1	2	2	2	1	2	2	2	2	1	2	2	2	2	1	1	1	1	1	1	1	0	0	1	1	1	1	0	0	0
Q93VP3	Eukaryotic translation initiation factor 5A-2	ELF5A-2	sp|Q93VP3|IF5A2_ARATH Eukaryotic translation initiation factor 5A-2 OS=Arabidopsis thaliana OX=3702 GN=ELF5A-2 PE=1 SV=1	1	2	2	2	2	1	2	1	1	1	2	2	2	1	2	0	2	1	2	1	0	1	1	2	0	1	2	1	1	1	1	1	1	1	1	1	1	0	0	1	1	1	1	1	1	1
F4KCE5;Q9LHA8;P22953;Q9C7X7;O65719;P22954	Probable mediator of RNA polymerase II transcription subunit 37c;Probable mediator of RNA polymerase II transcription subunit 37e;Heat shock 70 kDa protein 18;Heat shock 70 kDa protein 3	HSC70-1;MED37C;MED37E;HSP70-18;HSP70-3;MED37D	tr|F4KCE5|F4KCE5_ARATH Heat shock cognate protein 70-1 OS=Arabidopsis thaliana OX=3702 GN=HSC70-1 PE=1 SV=1;sp|Q9LHA8|MD37C_ARATH Probable mediator of RNA polymerase II transcription subunit 37c OS=Arabidopsis thaliana OX=3702 GN=MED37C PE=1 SV=1;sp|P22953	6	1	0	1	3	0	3	0	0	1	0	1	0	2	4	0	2	0	0	0	0	0	0	0	0	0	1	0	0	0	0	2	3	2	2	2	2	2	2	3	3	2	2	2	2	2
P15455;F4K8S2	12S seed storage protein CRA1;12S seed storage protein CRA1 alpha chain;12S seed storage protein CRA1 beta chain	CRA1	sp|P15455|CRU1_ARATH 12S seed storage protein CRA1 OS=Arabidopsis thaliana OX=3702 GN=CRA1 PE=1 SV=2;tr|F4K8S2|F4K8S2_ARATH RmlC-like cupins superfamily protein OS=Arabidopsis thaliana OX=3702 GN=CRA1 PE=1 SV=1	2	0	0	0	0	0	0	0	0	0	0	0	0	0	1	0	0	0	0	0	0	0	1	0	0	0	0	0	0	0	0	0	2	4	6	0	0	0	0	0	2	5	6	0	0	2
P25857	Glyceraldehyde-3-phosphate dehydrogenase GAPB, chloroplastic	GAPB	sp|P25857|G3PB_ARATH Glyceraldehyde-3-phosphate dehydrogenase GAPB, chloroplastic OS=Arabidopsis thaliana OX=3702 GN=GAPB PE=1 SV=2	1	1	1	1	1	1	2	1	0	1	0	1	1	1	1	0	1	1	1	1	0	0	0	2	0	0	1	1	1	2	0	1	1	2	1	2	1	1	1	2	1	2	2	2	2	2
Q9M8L6		T21F11.27	tr|Q9M8L6|Q9M8L6_ARATH At1g80480 OS=Arabidopsis thaliana OX=3702 GN=PTAC17 PE=2 SV=1	1	0	0	1	0	1	0	1	0	0	0	0	0	0	0	0	0	0	0	0	0	0	0	0	0	0	0	0	0	0	0	5	3	2	4	2	1	1	1	3	5	4	5	0	1	2
Q96318;F4JLA9;A0A1P8B543	12S seed storage protein CRC;12S seed storage protein CRC alpha chain;12S seed storage protein CRC beta chain	CRC;CRU3	sp|Q96318|CRU3_ARATH 12S seed storage protein CRC OS=Arabidopsis thaliana OX=3702 GN=CRC PE=1 SV=1;tr|F4JLA9|F4JLA9_ARATH Cruciferin 3 OS=Arabidopsis thaliana OX=3702 GN=CRU3 PE=1 SV=1;tr|A0A1P8B543|A0A1P8B543_ARATH Cruciferin 3 OS=Arabidopsis thaliana OX=	3	0	0	0	0	0	0	0	0	0	0	0	0	0	0	0	0	0	0	0	0	0	0	0	0	0	0	0	0	0	0	0	0	5	7	0	0	0	1	0	3	5	7	0	0	2
A8MRZ7;F4JEL5;F4HV96;F4JEL4;A0A1I9LSZ7;P41377;P41376;Q9CAI7	Eukaryotic initiation factor 4A-2;Eukaryotic initiation factor 4A-1;Eukaryotic initiation factor 4A-3	EIF4A1;EIF4A-2;TIF4A-2;TIF4A-1;TIF4A-3	tr|A8MRZ7|A8MRZ7_ARATH Eukaryotic translation initiation factor 4A1 OS=Arabidopsis thaliana OX=3702 GN=EIF4A1 PE=3 SV=1;tr|F4JEL5|F4JEL5_ARATH Eukaryotic translation initiation factor 4A1 OS=Arabidopsis thaliana OX=3702 GN=EIF4A1 PE=1 SV=1;tr|F4HV96|F4HV96	8	2	2	3	2	3	2	2	1	3	1	2	2	1	3	1	2	1	2	1	1	2	1	2	3	3	3	1	3	3	1	1	2	3	2	1	0	1	2	2	3	3	3	1	2	3
P53497;P53494;P0CJ47;P0CJ46;P53496	Actin-12;Actin-4;Actin-3;Actin-1;Actin-11	ACT12;ACT4;ACT3;ACT1;ACT11	sp|P53497|ACT12_ARATH Actin-12 OS=Arabidopsis thaliana OX=3702 GN=ACT12 PE=1 SV=1;sp|P53494|ACT4_ARATH Actin-4 OS=Arabidopsis thaliana OX=3702 GN=ACT4 PE=1 SV=1;sp|P0CJ47|ACT3_ARATH Actin-3 OS=Arabidopsis thaliana OX=3702 GN=ACT3 PE=1 SV=1;sp|P0CJ46|ACT1_A	5	1	1	1	1	1	2	1	1	1	1	0	1	1	2	0	1	0	0	1	0	0	0	1	1	1	1	1	1	1	1	1	1	1	1	1	1	1	1	1	1	1	1	1	1	1
P32961;Q8LFU8	Nitrilase 1	NIT1	sp|P32961|NRL1_ARATH Nitrilase 1 OS=Arabidopsis thaliana OX=3702 GN=NIT1 PE=1 SV=2;tr|Q8LFU8|Q8LFU8_ARATH Nitrilase 1 OS=Arabidopsis thaliana OX=3702 GN=NIT1 PE=2 SV=1	4	0	2	0	2	0	2	0	2	0	2	0	3	0	2	0	0	0	0	0	0	0	1	2	2	1	1	2	1	1	2	2	2	0	1	3	3	1	2	1	3	2	2	0	2	3
A0A1P8ANH9;F4I337		At1g29740	tr|A0A1P8ANH9|A0A1P8ANH9_ARATH Leucine-rich repeat transmembrane protein kinase OS=Arabidopsis thaliana OX=3702 GN=At1g29740 PE=4 SV=1;tr|F4I337|F4I337_ARATH Leucine-rich repeat transmembrane protein kinase OS=Arabidopsis thaliana OX=3702 GN=At1g29740 PE=4	2	1	1	1	1	1	1	1	1	1	1	1	0	1	1	1	1	1	1	1	0	1	1	0	1	1	1	1	0	1	1	0	0	0	0	1	1	0	0	1	0	1	1	1	1	0
Q9ZT91	Elongation factor Tu, mitochondrial	TUFA	sp|Q9ZT91|EFTM_ARATH Elongation factor Tu, mitochondrial OS=Arabidopsis thaliana OX=3702 GN=TUFA PE=1 SV=1	1	0	0	0	0	0	0	0	0	0	0	0	0	0	0	0	0	0	0	0	0	0	0	0	0	0	0	0	0	0	0	4	3	2	4	2	2	1	1	2	5	3	3	0	1	3
P56757	ATP synthase subunit alpha, chloroplastic	atpA	sp|P56757|ATPA_ARATH ATP synthase subunit alpha, chloroplastic OS=Arabidopsis thaliana OX=3702 GN=atpA PE=1 SV=1	1	3	3	1	3	3	5	2	2	4	1	2	6	5	5	0	2	1	3	2	1	0	1	7	5	2	5	5	4	5	6	0	0	0	0	2	0	1	0	0	0	0	0	0	0	1
P49209	60S ribosomal protein L9-1	RPL9B	sp|P49209|RL91_ARATH 60S ribosomal protein L9-1 OS=Arabidopsis thaliana OX=3702 GN=RPL9B PE=1 SV=3	1	0	0	0	1	0	0	0	0	0	0	0	0	0	0	0	0	0	0	0	0	0	0	0	0	0	0	0	0	0	0	2	2	2	2	1	0	1	0	1	2	2	2	0	1	1
Q9SR37	Beta-glucosidase 23	BGLU23	sp|Q9SR37|BGL23_ARATH Beta-glucosidase 23 OS=Arabidopsis thaliana OX=3702 GN=BGLU23 PE=1 SV=1	1	0	0	0	0	0	0	0	0	0	0	0	0	0	0	0	0	0	0	0	1	0	1	1	1	0	0	1	0	1	0	0	1	0	0	1	1	2	0	0	1	1	2	0	1	1
P29525	Oleosin 18.5 kDa		sp|P29525|OLEO1_ARATH Oleosin 18.5 kDa OS=Arabidopsis thaliana OX=3702 GN=At4g25140 PE=2 SV=1	1	0	1	0	3	0	0	0	0	0	1	0	0	0	3	0	0	0	0	0	0	1	1	0	0	0	0	0	1	0	0	2	2	0	2	0	0	0	0	2	2	2	2	0	0	0
B3H5S2;P10798;P10797;P10796;F4KA76	Ribulose bisphosphate carboxylase small chain;Ribulose bisphosphate carboxylase small chain 3B, chloroplastic;Ribulose bisphosphate carboxylase small chain 2B, chloroplastic;Ribulose bisphosphate carboxylase small chain 1B, chloroplastic	At5g38410;RBCS-3B;RBCS-2B;RBCS-1B	tr|B3H5S2|B3H5S2_ARATH Ribulose bisphosphate carboxylase small chain OS=Arabidopsis thaliana OX=3702 GN=RBCS3B PE=3 SV=1;sp|P10798|RBS3B_ARATH Ribulose bisphosphate carboxylase small chain 3B, chloroplastic OS=Arabidopsis thaliana OX=3702 GN=RBCS-3B PE=2 S	5	1	2	0	3	2	1	1	1	1	1	2	3	3	3	1	0	1	1	2	1	2	1	2	2	1	2	1	2	3	1	0	1	1	0	1	1	0	1	1	1	1	1	0	0	1
O50008;Q9SRV5	5-methyltetrahydropteroyltriglutamate--homocysteine methyltransferase 1;5-methyltetrahydropteroyltriglutamate--homocysteine methyltransferase 2	MS1;MS2	sp|O50008|METE1_ARATH 5-methyltetrahydropteroyltriglutamate--homocysteine methyltransferase 1 OS=Arabidopsis thaliana OX=3702 GN=MS1 PE=1 SV=1;sp|Q9SRV5|METE2_ARATH 5-methyltetrahydropteroyltriglutamate--homocysteine methyltransferase 2 OS=Arabidopsis thal	3	3	0	2	1	1	4	1	0	0	0	2	0	2	0	0	0	0	0	0	0	0	1	2	0	0	1	1	1	1	0	1	1	0	1	0	0	1	0	1	4	2	2	0	1	2
F4HUL6;B9DG18;A0A1P8AWT7;Q42547;A0A1P8AWR0;Q2V4M4	Catalase-3	CAT3	tr|F4HUL6|F4HUL6_ARATH Catalase 3 OS=Arabidopsis thaliana OX=3702 GN=CAT3 PE=1 SV=1;tr|B9DG18|B9DG18_ARATH AT1G20620 protein OS=Arabidopsis thaliana OX=3702 GN=CAT3 PE=1 SV=1;tr|A0A1P8AWT7|A0A1P8AWT7_ARATH Catalase 3 OS=Arabidopsis thaliana OX=3702 GN=CAT3	6	0	0	0	0	0	0	0	0	0	0	0	0	0	1	0	0	0	0	0	0	0	1	0	0	0	0	0	0	0	0	2	3	1	2	1	2	1	1	0	3	3	3	1	3	3
P43297	Cysteine proteinase RD21a	RD21A	sp|P43297|RD21A_ARATH Cysteine proteinase RD21A OS=Arabidopsis thaliana OX=3702 GN=RD21A PE=1 SV=1	1	0	0	0	1	0	1	0	1	0	1	0	1	0	0	0	1	0	0	0	1	1	1	0	0	0	0	0	0	1	1	1	1	1	0	0	0	0	1	0	1	0	1	1	1	1
Q9SI75	Elongation factor G, chloroplastic	CPEFG	sp|Q9SI75|EFGC_ARATH Elongation factor G, chloroplastic OS=Arabidopsis thaliana OX=3702 GN=CPEFG PE=1 SV=1	1	0	0	0	0	0	0	0	0	0	0	0	0	0	0	0	0	0	0	0	0	0	0	0	0	0	0	0	0	0	0	1	0	1	1	0	1	0	0	1	0	1	1	0	1	0
P31167;O49447;P40941	ADP,ATP carrier protein 1, mitochondrial;ADP,ATP carrier protein 3, mitochondrial;ADP,ATP carrier protein 2, mitochondrial	AAC1;AAC3;AAC2	sp|P31167|ADT1_ARATH ADP,ATP carrier protein 1, mitochondrial OS=Arabidopsis thaliana OX=3702 GN=AAC1 PE=1 SV=2;sp|O49447|ADT3_ARATH ADP,ATP carrier protein 3, mitochondrial OS=Arabidopsis thaliana OX=3702 GN=AAC3 PE=1 SV=1;sp|P40941|ADT2_ARATH ADP,ATP car	3	1	1	3	3	2	1	3	2	0	0	3	1	1	2	1	1	2	2	0	0	0	0	2	1	0	1	1	0	0	1	0	1	0	0	0	0	0	0	1	2	2	2	0	0	0
P10795	Ribulose bisphosphate carboxylase small chain 1A, chloroplastic	RBCS-1A	sp|P10795|RBS1A_ARATH Ribulose bisphosphate carboxylase small chain 1A, chloroplastic OS=Arabidopsis thaliana OX=3702 GN=RBCS-1A PE=1 SV=2	1	0	1	0	1	0	1	0	0	0	1	0	1	0	1	0	0	0	0	0	0	1	0	1	1	1	1	1	1	1	1	0	1	1	1	1	0	1	1	1	1	1	1	1	1	1
O82240			tr|O82240|O82240_ARATH Adenine nucleotide alpha hydrolases-like superfamily protein OS=Arabidopsis thaliana OX=3702 GN=At2g47710 PE=2 SV=1	1	0	0	0	0	0	1	0	0	0	0	0	0	0	0	0	0	0	0	0	0	0	0	0	0	0	0	0	0	1	0	1	0	1	1	1	0	0	1	0	1	1	1	1	0	1
Q9C944;F4JT33;Q9T0H7;Q9SII0;O23628	Probable histone H2A variant 3;Histone H2A;Histone H2A.8;Probable histone H2A variant 2;Histone H2A variant 1	HTA4;H2AV	sp|Q9C944|H2AV3_ARATH Probable histone H2A variant 3 OS=Arabidopsis thaliana OX=3702 GN=At1g52740 PE=1 SV=1;tr|F4JT33|F4JT33_ARATH Histone H2A OS=Arabidopsis thaliana OX=3702 GN=HTA4 PE=3 SV=1;sp|Q9T0H7|H2A8_ARATH Histone H2A.8 OS=Arabidopsis thaliana OX=3	5	1	0	1	0	1	1	1	1	1	0	1	0	1	1	1	1	1	1	1	0	1	0	1	1	1	0	1	1	1	1	1	1	1	1	1	1	2	2	1	1	1	2	2	2	2
Q56YA5	Serine--glyoxylate aminotransferase	AGT1	sp|Q56YA5|SGAT_ARATH Serine--glyoxylate aminotransferase OS=Arabidopsis thaliana OX=3702 GN=AGT1 PE=1 SV=2	1	0	1	0	0	0	1	0	0	0	1	0	1	0	1	0	0	0	0	0	0	0	0	1	0	0	0	0	0	1	0	0	0	0	0	0	0	0	1	0	0	0	0	0	2	1
O80501;Q9LV79;Q9SID8;Q9LFT9;Q9SMR4	Ras-related protein RABH1b;Ras-related protein RABH1a;Ras-related protein RABH1d;Ras-related protein RABH1e;Ras-related protein RABH1c	RABH1B;RABH1A;RABH1D;RABH1E;RABH1C	sp|O80501|RAH1B_ARATH Ras-related protein RABH1b OS=Arabidopsis thaliana OX=3702 GN=RABH1B PE=1 SV=1;sp|Q9LV79|RAH1A_ARATH Ras-related protein RABH1a OS=Arabidopsis thaliana OX=3702 GN=RABH1A PE=3 SV=1;sp|Q9SID8|RAH1D_ARATH Ras-related protein RABH1d OS=Ar	5	1	0	0	1	1	1	1	0	1	1	1	0	1	1	1	2	0	1	0	0	1	0	1	0	1	1	2	1	1	0	0	1	0	1	0	0	1	1	0	1	0	0	1	1	1
Q9LT39		At3g20820	tr|Q9LT39|Q9LT39_ARATH Leucine-rich repeat (LRR) family protein OS=Arabidopsis thaliana OX=3702 GN=At3g20820 PE=2 SV=1	1	0	0	0	0	0	0	0	0	0	0	0	0	0	0	0	0	0	0	0	0	0	0	0	0	0	0	0	0	0	0	1	2	0	1	1	2	0	1	1	2	1	1	0	2	1
Q9ASR1		T6H22.13	sp|Q9ASR1|EF2_ARATH Elongation factor 2 OS=Arabidopsis thaliana OX=3702 GN=LOS1 PE=1 SV=1	4	1	1	1	2	0	1	0	0	1	0	1	0	1	2	1	0	0	1	0	0	0	2	0	0	1	1	1	1	0	0	0	2	0	1	0	0	0	0	1	3	0	3	0	0	0
F4JGM3;A0A1P8BGQ7;F4I9X6;Q3EAA5;Q42202;B9DHA6;Q8RUC6;Q9SHE7;P59271;P59233;P59232;P0CH33;Q3E7K8;Q3E7T8;Q1EC66;Q9FHQ6;P0CH32;Q8H159;Q39256	Ubiquitin-60S ribosomal protein L40-2;Ubiquitin;60S ribosomal protein L40-2;Ubiquitin-60S ribosomal protein L40-1;Ubiquitin;60S ribosomal protein L40-1;Ubiquitin-NEDD8-like protein RUB2;Ubiquitin;NEDD8-like protein RUB2;Ubiquitin-NEDD8-like protein RUB1;Ubiquitin;NEDD8-like protein RUB1;Ubiquitin-40S ribosomal protein S27a-1;Ubiquitin;40S ribosomal protein S27a-1;Ubiquitin-40S ribosomal protein S…	UBQ11;UBQ13;UBQ10;RPL40B;RPL40A;RUB2;RUB1;RPS27AA;RPS27AC;RPS27AB;UBQ12;UBQ14;UBQ3;UBQ9;UBQ4;UBQ8	tr|F4JGM3|F4JGM3_ARATH Polyubiquitin OS=Arabidopsis thaliana OX=3702 GN=UBQ11 PE=2 SV=1;tr|A0A1P8BGQ7|A0A1P8BGQ7_ARATH Ubiquitin 4 OS=Arabidopsis thaliana OX=3702 GN=UBQ4 PE=4 SV=1;tr|F4I9X6|F4I9X6_ARATH Ubiquitin 13 OS=Arabidopsis thaliana OX=3702 GN=UBQ1	19	0	1	0	1	0	1	0	1	0	1	0	1	0	1	0	1	0	0	0	0	1	1	1	1	0	0	0	0	0	1	1	1	1	1	1	0	1	1	1	1	1	1	1	1	1
A8MRV1;P59259	Histone H4	At1g07660	tr|A8MRV1|A8MRV1_ARATH Histone H4 OS=Arabidopsis thaliana OX=3702 GN=At1g07660 PE=1 SV=1;sp|P59259|H4_ARATH Histone H4 OS=Arabidopsis thaliana OX=3702 GN=At1g07660 PE=1 SV=2	2	0	0	0	0	0	0	0	0	0	0	0	0	0	0	0	1	0	0	0	0	1	0	0	0	0	0	0	0	0	0	2	1	0	1	0	1	1	1	0	1	1	1	1	1	1
F4KGV2;F4KGV5;F4KHY7;F4HWQ5;F4JJ94;P48349;P48348;P42644;Q01525;Q96300;P46077;P42643;P42645;F4I1C1;F4IP53;F4IP55;Q9S9Z8;P48347;Q96299;Q9C5W6	14-3-3-like protein GF14 lambda;14-3-3-like protein GF14 kappa;14-3-3-like protein GF14 psi;14-3-3-like protein GF14 omega;14-3-3-like protein GF14 nu;14-3-3-like protein GF14 phi;14-3-3-like protein GF14 chi;14-3-3-like protein GF14 upsilon;14-3-3-like protein GF14 omicron;14-3-3-like protein GF14 epsilon;14-3-3-like protein GF14 mu;14-3-3-like protein GF14 iota	GRF6;GRF8;GF14 PHI;GRF1;GRF3;GRF2;GRF7;GRF4;GRF5;GRF10;GRF9;GRF11;GRF12	tr|F4KGV2|F4KGV2_ARATH G-box regulating factor 6 OS=Arabidopsis thaliana OX=3702 GN=GRF6 PE=3 SV=1;tr|F4KGV5|F4KGV5_ARATH G-box regulating factor 6 OS=Arabidopsis thaliana OX=3702 GN=GRF6 PE=3 SV=1;tr|F4KHY7|F4KHY7_ARATH General regulatory factor 8 OS=Arab	20	0	0	1	0	0	0	1	1	2	0	2	0	1	0	1	1	0	0	0	0	0	0	0	0	0	0	1	0	0	0	1	1	0	0	0	0	1	1	1	0	1	0	1	1	1
Q5E924;Q9SAJ6	Glyceraldehyde-3-phosphate dehydrogenase GAPCP2, chloroplastic;Glyceraldehyde-3-phosphate dehydrogenase GAPCP1, chloroplastic	GAPCP2;GAPCP1	sp|Q5E924|G3PP2_ARATH Glyceraldehyde-3-phosphate dehydrogenase GAPCP2, chloroplastic OS=Arabidopsis thaliana OX=3702 GN=GAPCP2 PE=2 SV=1;sp|Q9SAJ6|G3PP1_ARATH Glyceraldehyde-3-phosphate dehydrogenase GAPCP1, chloroplastic OS=Arabidopsis thaliana OX=3702 GN	2	0	1	1	1	1	1	1	1	1	0	1	1	0	1	1	1	0	0	0	0	1	0	0	0	1	0	1	1	0	1	1	1	1	1	1	1	1	1	1	1	1	1	1	1	1
A0A1P8B279;O82392	Phosphomethylpyrimidine synthase, chloroplastic	THIC	tr|A0A1P8B279|A0A1P8B279_ARATH ThiaminC OS=Arabidopsis thaliana OX=3702 GN=THIC PE=3 SV=1;sp|O82392|THIC_ARATH Phosphomethylpyrimidine synthase, chloroplastic OS=Arabidopsis thaliana OX=3702 GN=THIC PE=1 SV=1	2	1	2	1	2	1	0	0	0	1	2	1	2	1	2	1	1	1	1	1	1	2	2	2	2	0	2	0	2	2	2	0	0	0	0	0	0	0	0	0	0	0	0	0	0	0
Q9XF89	Chlorophyll a-b binding protein CP26, chloroplastic	LHCB5	sp|Q9XF89|CB5_ARATH Chlorophyll a-b binding protein CP26, chloroplastic OS=Arabidopsis thaliana OX=3702 GN=LHCB5 PE=1 SV=1	1	1	1	1	1	1	1	1	1	0	1	1	1	1	1	1	0	0	1	1	0	1	1	1	1	0	1	1	1	1	1	0	0	0	0	0	0	0	0	0	1	0	0	0	0	0
Q9SHE8	Photosystem I reaction center subunit III, chloroplastic	PSAF	sp|Q9SHE8|PSAF_ARATH Photosystem I reaction center subunit III, chloroplastic OS=Arabidopsis thaliana OX=3702 GN=PSAF PE=1 SV=1	1	0	1	1	1	1	1	2	1	0	0	0	0	2	1	0	0	1	2	2	0	1	1	1	1	1	1	2	1	1	0	0	0	0	0	0	0	0	0	0	0	0	0	0	0	0
Q9SJL8	S-adenosylmethionine synthase 3	METK3	sp|Q9SJL8|METK3_ARATH S-adenosylmethionine synthase 3 OS=Arabidopsis thaliana OX=3702 GN=METK3 PE=1 SV=1	1	1	1	1	1	1	0	1	0	1	1	1	0	0	0	0	0	0	1	0	0	1	1	0	0	0	0	0	0	0	0	1	1	1	1	1	1	0	1	1	1	1	1	1	1	1
F4KHF4;P52410	3-oxoacyl-[acyl-carrier-protein] synthase I, chloroplastic	KAS I;KAS1	tr|F4KHF4|F4KHF4_ARATH 3-ketoacyl-acyl carrier protein synthase I OS=Arabidopsis thaliana OX=3702 GN=KASI PE=1 SV=1;sp|P52410|KASC1_ARATH 3-oxoacyl-[acyl-carrier-protein] synthase I, chloroplastic OS=Arabidopsis thaliana OX=3702 GN=KAS1 PE=1 SV=2	2	1	1	1	1	1	1	1	0	0	0	1	1	1	1	0	0	0	1	1	0	0	1	0	0	0	0	1	0	0	0	1	1	1	1	1	0	0	0	1	1	1	1	0	1	1
P15460	2S seed storage protein 4;2S seed storage protein 4 small subunit;2S seed storage protein 4 large subunit	AT2S4	sp|P15460|2SS4_ARATH 2S seed storage protein 4 OS=Arabidopsis thaliana OX=3702 GN=AT2S4 PE=2 SV=1	1	0	0	0	0	0	0	0	0	0	0	0	0	0	1	0	0	0	0	0	0	1	1	0	0	0	1	0	0	0	0	0	1	0	1	0	1	0	1	0	1	1	1	0	0	0
Q9LIK9;A0A1P8B8I9;O23324	ATP sulfurylase 1, chloroplastic;ATP-sulfurylase 3, chloroplastic	APS1;APS3	sp|Q9LIK9|APS1_ARATH ATP sulfurylase 1, chloroplastic OS=Arabidopsis thaliana OX=3702 GN=APS1 PE=1 SV=1;tr|A0A1P8B8I9|A0A1P8B8I9_ARATH Pseudouridine synthase/archaeosine transglycosylase-like family protein OS=Arabidopsis thaliana OX=3702 GN=APS3 PE=4 SV=1	3	1	0	0	0	0	0	0	0	0	0	1	0	0	0	0	0	0	1	0	0	0	0	0	0	0	0	0	0	0	0	2	0	1	1	2	0	0	0	1	3	2	3	0	1	3
P23686;P17562	S-adenosylmethionine synthase 1;S-adenosylmethionine synthase 2	SAM1;SAM2	sp|P23686|METK1_ARATH S-adenosylmethionine synthase 1 OS=Arabidopsis thaliana OX=3702 GN=SAM1 PE=1 SV=2;sp|P17562|METK2_ARATH S-adenosylmethionine synthase 2 OS=Arabidopsis thaliana OX=3702 GN=SAM2 PE=1 SV=1	2	1	0	0	1	0	0	0	0	0	0	1	0	0	0	0	0	0	0	0	0	0	1	0	0	0	1	1	0	1	1	1	0	0	1	0	0	0	0	1	2	0	2	0	0	0
Q940P8	T-complex protein 1 subunit beta	CCT2	sp|Q940P8|TCPB_ARATH T-complex protein 1 subunit beta OS=Arabidopsis thaliana OX=3702 GN=CCT2 PE=1 SV=1	1	0	0	0	0	0	0	0	0	0	0	0	0	0	0	0	0	0	0	0	0	0	0	0	0	0	0	0	0	0	0	1	0	0	1	1	0	0	0	1	3	1	1	0	0	1
P83755	Photosystem II protein D1	psbA	sp|P83755|PSBA_ARATH Photosystem II protein D1 OS=Arabidopsis thaliana OX=3702 GN=psbA PE=1 SV=2	1	0	0	0	1	0	0	1	0	1	0	1	0	1	0	0	0	1	0	0	0	1	0	0	0	0	1	0	0	0	0	0	0	0	0	0	0	0	0	0	0	0	0	0	0	0
Q8RXD5		KTI1	sp|Q8RXD5|KTI1_ARATH Kunitz trypsin inhibitor 1 OS=Arabidopsis thaliana OX=3702 GN=KTI1 PE=2 SV=1	1	0	0	0	0	0	0	0	0	0	0	0	0	0	0	0	0	0	0	0	0	0	0	0	0	0	0	0	0	0	0	1	0	1	1	1	1	2	1	1	0	1	1	0	1	0
Q8GRX1;F4HV16;Q3ECS3	Myrosinase 4;Myrosinase 5	TGG4;BGLU34;TGG5	sp|Q8GRX1|BGL34_ARATH Myrosinase 4 OS=Arabidopsis thaliana OX=3702 GN=TGG4 PE=1 SV=1;tr|F4HV16|F4HV16_ARATH Beta glucosidase 34 OS=Arabidopsis thaliana OX=3702 GN=BGLU34 PE=3 SV=1;sp|Q3ECS3|BGL35_ARATH Myrosinase 5 OS=Arabidopsis thaliana OX=3702 GN=TGG5 P	5	0	0	0	0	0	0	0	0	0	0	0	0	0	0	0	0	0	1	0	0	0	0	0	0	0	0	0	0	0	0	0	0	0	0	0	0	4	0	0	0	0	0	0	0	0
P15456	12S seed storage protein CRB;12S seed storage protein CRB alpha chain;12S seed storage protein CRB beta chain	CRB	sp|P15456|CRU2_ARATH 12S seed storage protein CRB OS=Arabidopsis thaliana OX=3702 GN=CRB PE=1 SV=2	1	0	0	0	0	0	0	0	0	0	0	0	0	0	0	0	0	0	0	0	0	0	0	0	0	0	0	0	0	0	0	0	0	0	1	0	0	0	0	0	1	1	1	0	0	0
A0A1P8ASD0;Q0WW84;F4I3B3	Polyadenylate-binding protein RBP47B;Polyadenylate-binding protein RBP47A	RBP47B;RBP47A	tr|A0A1P8ASD0|A0A1P8ASD0_ARATH RNA-binding protein 47A OS=Arabidopsis thaliana OX=3702 GN=RBP47A PE=4 SV=1;sp|Q0WW84|RB47B_ARATH Polyadenylate-binding protein RBP47B OS=Arabidopsis thaliana OX=3702 GN=RBP47B PE=2 SV=1;sp|F4I3B3|RB47A_ARATH Polyadenylate-bi	3	0	0	0	1	0	0	0	0	0	0	0	0	0	0	0	0	0	0	0	0	0	0	0	0	0	0	0	0	0	0	1	1	1	1	1	1	1	1	1	1	2	2	1	1	2
Q9SIE7		At2g22170	sp|Q9SIE7|PLAT2_ARATH PLAT domain-containing protein 2 OS=Arabidopsis thaliana OX=3702 GN=PLAT2 PE=2 SV=1	2	0	0	0	0	0	0	0	0	0	0	0	0	0	0	0	0	0	0	0	0	0	0	0	0	0	0	0	0	0	0	1	1	1	0	1	0	3	1	1	0	2	1	0	2	1
Q9LHB9	Peroxidase 32	PER32	sp|Q9LHB9|PER32_ARATH Peroxidase 32 OS=Arabidopsis thaliana OX=3702 GN=PER32 PE=1 SV=3	1	0	0	0	0	0	0	0	0	0	0	0	0	0	0	0	0	0	0	0	0	0	0	0	0	0	0	0	0	0	0	0	0	0	0	0	0	3	0	0	0	0	0	0	2	0
Q9SYM5	Trifunctional UDP-glucose 4,6-dehydratase/UDP-4-keto-6-deoxy-D-glucose 3,5-epimerase/UDP-4-keto-L-rhamnose-reductase RHM1;UDP-glucose 4,6-dehydratase;UDP-4-keto-6-deoxy-D-glucose 3,5-epimerase/UDP-4-keto-L-rhamnose 4-keto-reductase	RHM1	sp|Q9SYM5|RHM1_ARATH Trifunctional UDP-glucose 4,6-dehydratase/UDP-4-keto-6-deoxy-D-glucose 3,5-epimerase/UDP-4-keto-L-rhamnose-reductase RHM1 OS=Arabidopsis thaliana OX=3702 GN=RHM1 PE=1 SV=1	4	1	1	0	2	0	1	0	0	0	2	2	0	0	1	0	0	0	2	0	0	0	2	0	1	1	1	1	1	0	0	0	0	0	1	0	0	0	0	0	1	1	0	0	0	0
Q9FKA5	Uncharacterized protein At5g39570		sp|Q9FKA5|Y5957_ARATH Uncharacterized protein At5g39570 OS=Arabidopsis thaliana OX=3702 GN=At5g39570 PE=1 SV=1	1	0	0	0	0	0	0	0	0	0	0	0	0	0	0	0	0	0	0	0	0	0	0	0	0	0	0	0	0	0	0	2	1	1	1	1	0	1	0	2	2	1	1	0	0	1
Q9LJE4;P21240;C0Z361	Chaperonin 60 subunit beta 2, chloroplastic;Chaperonin 60 subunit beta 1, chloroplastic;Chaperonin 60 subunit beta 3, chloroplastic	CPN60B2;CPN60B1;CPN60B3	sp|Q9LJE4|CPNB2_ARATH Chaperonin 60 subunit beta 2, chloroplastic OS=Arabidopsis thaliana OX=3702 GN=CPN60B2 PE=1 SV=1;sp|P21240|CPNB1_ARATH Chaperonin 60 subunit beta 1, chloroplastic OS=Arabidopsis thaliana OX=3702 GN=CPN60B1 PE=1 SV=3;sp|C0Z361|CPNB3_AR	3	1	1	1	1	0	0	0	0	1	0	1	0	0	2	0	0	0	1	0	0	0	1	2	0	2	2	0	0	0	0	0	0	0	0	0	0	0	0	1	1	0	1	0	0	0
P56767	Photosystem I P700 chlorophyll a apoprotein A2	psaB	sp|P56767|PSAB_ARATH Photosystem I P700 chlorophyll a apoprotein A2 OS=Arabidopsis thaliana OX=3702 GN=psaB PE=3 SV=1	1	1	0	0	0	0	0	0	0	0	0	0	1	2	0	0	0	0	0	0	0	0	0	1	1	0	0	0	0	0	1	0	0	0	0	0	0	0	0	0	0	0	0	0	0	0
P15459;P15458	2S seed storage protein 3;2S seed storage protein 3 small subunit;2S seed storage protein 3 large subunit;2S seed storage protein 2;2S seed storage protein 2 small subunit;2S seed storage protein 2 large subunit	AT2S3;AT2S2	sp|P15459|2SS3_ARATH 2S seed storage protein 3 OS=Arabidopsis thaliana OX=3702 GN=AT2S3 PE=1 SV=1;sp|P15458|2SS2_ARATH 2S seed storage protein 2 OS=Arabidopsis thaliana OX=3702 GN=AT2S2 PE=2 SV=1	2	0	0	0	0	0	0	0	0	0	0	0	0	0	2	0	0	0	0	0	0	1	2	0	0	0	2	0	0	0	0	0	0	0	0	0	0	0	0	0	0	0	0	0	0	0
P25873	50S ribosomal protein L15, chloroplastic	RPL15	sp|P25873|RK15_ARATH 50S ribosomal protein L15, chloroplastic OS=Arabidopsis thaliana OX=3702 GN=RPL15 PE=1 SV=2	1	0	1	1	1	1	1	0	0	0	0	0	1	1	1	0	1	1	1	0	0	1	1	1	1	1	1	1	1	1	1	0	0	0	0	0	0	0	0	0	0	0	0	0	0	0
Q9ZVS5		F15K9.16	tr|Q9ZVS5|Q9ZVS5_ARATH Eukaryotic aspartyl protease family protein OS=Arabidopsis thaliana OX=3702 GN=At1g03230 PE=2 SV=1	1	0	0	0	0	0	0	0	0	0	0	0	0	0	0	0	0	0	0	0	0	0	0	0	0	0	0	0	0	0	0	0	0	0	0	0	0	4	0	0	0	0	0	0	2	0
Q9FJH6	ABC transporter F family member 1	ABCF1	sp|Q9FJH6|AB1F_ARATH ABC transporter F family member 1 OS=Arabidopsis thaliana OX=3702 GN=ABCF1 PE=2 SV=1	1	0	1	1	2	0	1	1	0	0	2	1	1	1	2	1	0	1	1	0	0	1	2	0	0	1	1	1	1	0	0	1	0	0	0	0	0	0	0	0	0	0	0	0	0	0
P56778	Photosystem II CP43 reaction center protein	psbC	sp|P56778|PSBC_ARATH Photosystem II CP43 reaction center protein OS=Arabidopsis thaliana OX=3702 GN=psbC PE=1 SV=3	1	1	0	1	0	1	0	0	0	1	0	1	0	2	0	1	0	1	2	0	0	2	0	2	2	1	1	0	0	1	0	0	0	0	0	0	0	0	0	0	0	0	0	0	0	0
Q9STT3	Aldose 1-epimerase	T23J7.130	tr|Q9STT3|Q9STT3_ARATH Aldose 1-epimerase OS=Arabidopsis thaliana OX=3702 GN=T23J7.130 PE=2 SV=1	1	0	0	0	0	0	0	0	0	0	0	0	1	0	0	0	0	0	0	0	0	0	0	0	1	0	0	0	0	0	1	0	0	0	0	0	0	1	0	0	0	0	1	0	0	0
A0A1P8B3U2;Q8VZJ2		At4g16260	tr|A0A1P8B3U2|A0A1P8B3U2_ARATH Glycosyl hydrolase superfamily protein OS=Arabidopsis thaliana OX=3702 GN=At4g16260 PE=3 SV=1;sp|Q8VZJ2|BGNEM_ARATH Probable glucan endo-1,3-beta-glucosidase At4g16260 OS=Arabidopsis thaliana OX=3702 GN=At4g16260 PE=1 SV=1	2	0	0	0	0	0	0	0	0	0	0	0	0	0	0	0	0	0	0	0	0	0	0	0	0	0	0	0	0	0	0	0	0	0	0	0	0	3	0	0	0	0	1	0	2	0
O49006;Q42534	Pectinesterase/pectinesterase inhibitor 3;Pectinesterase inhibitor 3;Pectinesterase 3;Pectinesterase 2	PME3;PME2	sp|O49006|PME3_ARATH Pectinesterase/pectinesterase inhibitor 3 OS=Arabidopsis thaliana OX=3702 GN=PME3 PE=1 SV=2;sp|Q42534|PME2_ARATH Pectinesterase 2 OS=Arabidopsis thaliana OX=3702 GN=PME2 PE=2 SV=2	2	0	0	0	0	0	0	0	0	0	0	0	0	0	0	0	0	0	0	0	0	0	0	0	0	0	0	0	0	0	0	0	0	0	0	0	0	2	1	0	0	0	0	0	1	0
Q9ZVS4		F15K9.17	tr|Q9ZVS4|Q9ZVS4_ARATH Eukaryotic aspartyl protease family protein OS=Arabidopsis thaliana OX=3702 GN=At1g03220 PE=2 SV=1	1	0	0	0	0	0	0	0	0	0	0	0	0	0	0	0	0	0	0	0	0	0	0	0	0	0	0	0	0	0	0	0	0	0	0	0	0	2	0	0	0	0	0	0	0	0
A0A1P8ARX5;Q1JPL7	Pectinesterase/pectinesterase inhibitor 18;Pectinesterase inhibitor 18;Bifunctional pectinesterase 18/rRNA N-glycosylase	PME18	tr|A0A1P8ARX5|A0A1P8ARX5_ARATH Pectinesterase OS=Arabidopsis thaliana OX=3702 GN=PMEPCRA PE=3 SV=1;sp|Q1JPL7|PME18_ARATH Pectinesterase/pectinesterase inhibitor 18 OS=Arabidopsis thaliana OX=3702 GN=PME18 PE=1 SV=3	2	0	0	0	0	0	0	0	0	0	0	0	0	0	0	0	0	0	0	0	0	0	0	0	0	0	0	0	0	0	0	0	0	0	0	0	0	2	0	0	0	0	0	0	0	0
A8MRL0;Q9LR02;P59169;P59226	Histone H3-like 3;Histone H3.3;Histone H3.2	At4g40030;HTR4;HTR2	tr|A8MRL0|A8MRL0_ARATH Histone superfamily protein OS=Arabidopsis thaliana OX=3702 GN=H3.3 PE=3 SV=1;sp|Q9LR02|H3L3_ARATH Histone H3-like 3 OS=Arabidopsis thaliana OX=3702 GN=At1g75600 PE=2 SV=3;sp|P59169|H33_ARATH Histone H3.3 OS=Arabidopsis thaliana OX=3	4	0	0	0	1	0	0	0	0	0	0	0	0	0	0	0	2	0	0	0	0	0	0	0	0	0	0	0	0	0	0	0	0	0	0	0	0	0	0	0	0	0	0	0	0	0
F4KBV0;Q9LU63		At5g51110;pdl1	tr|F4KBV0|F4KBV0_ARATH Transcriptional coactivator/pterin dehydratase OS=Arabidopsis thaliana OX=3702 GN=MWD22.5 PE=4 SV=1;sp|Q9LU63|ATP1_ARATH Probable pterin-4-alpha-carbinolamine dehydratase, chloroplastic OS=Arabidopsis thaliana OX=3702 GN=ATP1 PE=1 SV	2	0	1	0	1	0	1	0	0	0	0	0	0	0	1	0	0	0	0	0	0	1	1	0	0	0	1	1	1	0	0	0	0	0	0	0	0	0	0	0	0	0	0	0	0	0
Q8H1Y0	Pyruvate dehydrogenase E1 component subunit alpha-2, mitochondrial	IAR4	sp|Q8H1Y0|ODPA2_ARATH Pyruvate dehydrogenase E1 component subunit alpha-2, mitochondrial OS=Arabidopsis thaliana OX=3702 GN=IAR4 PE=1 SV=2	1	0	0	0	0	0	0	0	0	0	0	0	0	0	0	0	0	0	0	0	0	0	0	0	0	0	0	0	0	0	0	0	0	0	0	0	0	0	0	0	0	1	1	0	0	0
Q8RXK6	DEAD-box ATP-dependent RNA helicase 8	RH8	sp|Q8RXK6|RH8_ARATH DEAD-box ATP-dependent RNA helicase 8 OS=Arabidopsis thaliana OX=3702 GN=RH8 PE=2 SV=1	1	0	0	0	0	0	0	0	0	0	0	0	0	0	0	0	0	0	0	0	0	0	0	0	0	0	0	0	0	0	0	0	0	0	0	0	0	0	0	0	1	0	1	0	0	0
Q9M0N1	Plant UBX domain-containing protein 10	PUX10	sp|Q9M0N1|PUX10_ARATH Plant UBX domain-containing protein 10 OS=Arabidopsis thaliana OX=3702 GN=PUX10 PE=2 SV=1	1	0	1	0	0	0	0	0	0	0	0	0	0	0	0	0	0	0	1	0	0	0	0	0	1	0	1	0	0	0	0	0	0	0	0	0	0	0	0	0	0	0	0	0	0	0
Q9XI55		F9L1.8	tr|Q9XI55|Q9XI55_ARATH F9L1.8 protein OS=Arabidopsis thaliana OX=3702 GN=At1g15140 PE=2 SV=1	1	0	0	0	0	0	0	0	0	0	0	0	0	0	0	0	0	0	0	0	0	0	0	0	0	0	0	0	0	0	0	0	0	0	0	0	0	1	0	0	0	0	1	1	1	0
A0A1P8B0G8;A0A1P8B0G9;A0A1P8B0F9;A0A1P8B0J3;Q1PEU4	Pentatricopeptide repeat-containing protein At2g44880	PCMP-E9	tr|A0A1P8B0G8|A0A1P8B0G8_ARATH Pentatricopeptide repeat (PPR-like) superfamily protein OS=Arabidopsis thaliana OX=3702 GN=AHG11 PE=4 SV=1;tr|A0A1P8B0G9|A0A1P8B0G9_ARATH Pentatricopeptide repeat (PPR-like) superfamily protein OS=Arabidopsis thaliana OX=3702	5	0	1	0	1	0	0	0	0	0	1	0	1	0	0	0	0	0	0	0	0	0	1	0	0	0	0	0	0	0	1	1	0	0	0	0	0	0	0	0	0	0	0	0	0	0
A0A1P8AWL7;A0A1P8AWQ1;Q43348	Acid beta-fructofuranosidase 3, vacuolar	BFRUCT3	tr|A0A1P8AWL7|A0A1P8AWL7_ARATH Glycosyl hydrolases family 32 protein OS=Arabidopsis thaliana OX=3702 GN=At1g62660 PE=3 SV=1;tr|A0A1P8AWQ1|A0A1P8AWQ1_ARATH Glycosyl hydrolases family 32 protein OS=Arabidopsis thaliana OX=3702 GN=At1g62660 PE=3 SV=1;sp|Q4334	3	0	0	0	0	0	0	0	0	0	0	0	0	0	0	0	0	0	0	0	0	0	0	0	0	0	0	0	0	0	0	0	0	0	0	0	0	1	0	0	0	0	0	0	1	0
F4K6P9;Q38946;A0A1I9LNF1;Q9S7A0;Q43314	Glutamate dehydrogenase 2;Probable glutamate dehydrogenase 3;Glutamate dehydrogenase 1	GDH2;GSH3;GDH1	tr|F4K6P9|F4K6P9_ARATH Glutamate dehydrogenase 2 OS=Arabidopsis thaliana OX=3702 GN=GDH2 PE=3 SV=1;sp|Q38946|DHE2_ARATH Glutamate dehydrogenase 2 OS=Arabidopsis thaliana OX=3702 GN=GDH2 PE=1 SV=1;tr|A0A1I9LNF1|A0A1I9LNF1_ARATH Glutamate dehydrogenase OS=Ar	5	0	0	0	0	0	0	0	0	0	0	0	0	0	0	0	0	0	0	0	0	0	0	0	0	0	0	0	0	0	0	0	0	0	0	0	0	2	0	0	0	0	0	0	0	0
Q9SUI5	Photosystem I reaction center subunit psaK, chloroplastic	PSAK	sp|Q9SUI5|PSAK_ARATH Photosystem I reaction center subunit psaK, chloroplastic OS=Arabidopsis thaliana OX=3702 GN=PSAK PE=2 SV=2	1	1	0	0	0	1	1	1	1	0	0	0	0	1	0	0	0	0	0	0	0	0	0	1	0	0	0	1	0	0	0	0	0	0	0	0	0	0	0	0	0	0	0	0	0	0
B3H4Q3;F4HV67;Q9LQI9;Q9SYG4;Q9LJH8	Oligouridylate-binding protein 1B;Oligouridylate-binding protein 1A;Oligouridylate-binding protein 1C	UBP1B;UBP1A;UBP1C	tr|B3H4Q3|B3H4Q3_ARATH Oligouridylate binding protein 1B OS=Arabidopsis thaliana OX=3702 GN=UBP1B PE=4 SV=1;tr|F4HV67|F4HV67_ARATH Oligouridylate-binding protein 1A OS=Arabidopsis thaliana OX=3702 GN=UBP1A PE=1 SV=1;sp|Q9LQI9|UBP1B_ARATH Oligouridylate-bin	5	1	1	0	0	0	1	0	0	0	0	0	0	1	1	0	0	1	1	1	0	1	1	1	0	0	1	1	0	0	0	0	0	0	0	0	0	0	0	0	0	0	0	0	0	0
A0A1P8AVU7;A0A1P8AVZ7;F4HVT7;Q9SAG4	F-box protein At1g80960	At1g80960	tr|A0A1P8AVU7|A0A1P8AVU7_ARATH F-box and Leucine Rich Repeat domains containing protein OS=Arabidopsis thaliana OX=3702 GN=At1g80960 PE=4 SV=1;tr|A0A1P8AVZ7|A0A1P8AVZ7_ARATH F-box and Leucine Rich Repeat domains containing protein OS=Arabidopsis thaliana O	4	1	0	1	0	0	0	1	1	1	0	1	1	0	1	0	1	0	0	0	0	0	0	1	0	0	0	0	0	1	0	0	0	0	0	0	0	0	0	0	0	0	0	0	0	0
Q9T074	Phosphoenolpyruvate carboxykinase [ATP]	PCKA	sp|Q9T074|PCKA_ARATH Phosphoenolpyruvate carboxykinase (ATP) OS=Arabidopsis thaliana OX=3702 GN=PCKA PE=1 SV=1	1	1	0	0	0	0	0	0	0	0	0	0	0	0	0	0	0	0	0	0	0	0	0	0	0	0	0	0	0	0	0	1	0	0	0	0	0	0	0	0	0	0	0	0	0	0
Q9SA56;Q9S7H1	Photosystem I reaction center subunit II-2, chloroplastic;Photosystem I reaction center subunit II-1, chloroplastic	PSAD2;psaD1	sp|Q9SA56|PSAD2_ARATH Photosystem I reaction center subunit II-2, chloroplastic OS=Arabidopsis thaliana OX=3702 GN=PSAD2 PE=1 SV=1;sp|Q9S7H1|PSAD1_ARATH Photosystem I reaction center subunit II-1, chloroplastic OS=Arabidopsis thaliana OX=3702 GN=psaD1 PE=1	2	0	0	0	0	0	0	0	0	0	0	0	1	2	0	0	0	0	0	0	0	0	0	1	0	0	0	0	1	1	0	0	0	0	0	0	0	0	0	0	0	0	0	0	0	0
Q03509;A0A1P8ANC4;A0A1I9LPJ1;A0A1P8BAP4;F4IEU4;F4IJ46;F4K8M3;F4K8M2;F4IVN6;A0A1I9LPJ2;Q682T9;P59220;P0DH98;P0DH97;P0DH96;P0DH95	Calmodulin-6;Calmodulin-5;Calmodulin-7;Calmodulin-3;Calmodulin-2;Calmodulin-4;Calmodulin-1	CAM6;CAM4;CAM2;CAM1;CAM5;CAM7;CAM3	sp|Q03509|CALM6_ARATH Calmodulin-6 OS=Arabidopsis thaliana OX=3702 GN=CAM6 PE=1 SV=2;tr|A0A1P8ANC4|A0A1P8ANC4_ARATH Calmodulin 4 OS=Arabidopsis thaliana OX=3702 GN=CAM4 PE=4 SV=1;tr|A0A1I9LPJ1|A0A1I9LPJ1_ARATH Calmodulin 7 OS=Arabidopsis thaliana OX=3702 G	16	0	0	0	0	0	0	0	0	0	0	0	0	0	0	0	1	0	0	0	0	0	0	0	0	0	0	0	0	0	0	0	0	0	0	0	0	1	0	0	0	0	0	0	0	0
Q9LMQ2		F7H2.16	tr|Q9LMQ2|Q9LMQ2_ARATH Chlorophyll a-b binding protein, chloroplastic OS=Arabidopsis thaliana OX=3702 GN=CHLOROPHYLL PROTEIN 24 PE=1 SV=1	1	0	0	0	0	0	0	0	0	0	0	0	0	1	0	0	0	0	0	0	0	0	1	0	0	0	0	0	0	0	0	0	0	0	0	0	0	0	0	0	1	0	0	0	0	0
Q9FJA6;Q9M339;Q9SIP7	40S ribosomal protein S3-3;40S ribosomal protein S3-2;40S ribosomal protein S3-1	RPS3C;RPS3B;RPS3A	sp|Q9FJA6|RS33_ARATH 40S ribosomal protein S3-3 OS=Arabidopsis thaliana OX=3702 GN=RPS3C PE=1 SV=1;sp|Q9M339|RS32_ARATH 40S ribosomal protein S3-2 OS=Arabidopsis thaliana OX=3702 GN=RPS3B PE=1 SV=1;sp|Q9SIP7|RS31_ARATH 40S ribosomal protein S3-1 OS=Arabido	3	0	0	0	1	0	0	0	0	0	0	0	0	0	0	0	1	0	0	0	0	0	0	0	0	0	0	0	0	0	0	0	0	0	0	0	0	0	0	0	0	0	0	0	0	1
Q9S9N1	Heat shock 70 kDa protein 5	HSP70-5	sp|Q9S9N1|HSP7E_ARATH Heat shock 70 kDa protein 5 OS=Arabidopsis thaliana OX=3702 GN=HSP70-5 PE=2 SV=1	1	1	0	1	1	1	1	0	1	0	0	1	1	0	1	0	1	0	0	0	0	0	0	1	1	0	0	0	0	1	0	0	1	0	0	0	0	1	1	0	0	0	0	1	0	1
O65398	Lactoylglutathione lyase	F12F1.32	sp|O65398|GLX1_ARATH Lactoylglutathione lyase GLX1 OS=Arabidopsis thaliana OX=3702 GN=GLX1 PE=1 SV=1	1	0	0	0	0	0	0	0	0	0	0	0	0	0	0	0	0	0	0	0	0	0	0	0	0	0	0	0	0	0	0	0	0	0	0	0	0	1	0	0	0	0	0	0	0	0
Q9ZVA4;Q9ZVA5		F9K20.10;F9K20.9	sp|Q9ZVA4|EP1L3_ARATH EP1-like glycoprotein 3 OS=Arabidopsis thaliana OX=3702 GN=At1g78850 PE=1 SV=1;sp|Q9ZVA5|EP1L4_ARATH EP1-like glycoprotein 4 OS=Arabidopsis thaliana OX=3702 GN=At1g78860 PE=3 SV=1	2	0	0	0	0	0	0	0	0	0	0	0	0	0	0	0	0	0	0	0	0	0	0	0	0	0	0	0	0	0	0	0	0	0	0	0	0	1	0	0	0	0	0	0	0	0
P24102	Peroxidase 22	PER22	sp|P24102|PER22_ARATH Peroxidase 22 OS=Arabidopsis thaliana OX=3702 GN=PER22 PE=1 SV=2	1	0	0	0	0	0	0	0	0	0	0	0	0	0	0	0	0	0	0	0	0	0	0	0	0	0	0	0	0	0	0	0	0	0	0	0	0	1	0	0	0	0	0	0	0	0
Q96522	Peroxidase 45	PER45	sp|Q96522|PER45_ARATH Peroxidase 45 OS=Arabidopsis thaliana OX=3702 GN=PER45 PE=1 SV=1	1	0	0	0	0	0	0	0	0	0	0	0	0	0	0	0	0	0	0	0	0	0	0	0	0	0	0	0	0	0	0	0	0	0	0	0	0	1	0	0	0	0	0	0	1	0
O24456	Receptor for activated C kinase 1A	RACK1A	sp|O24456|GBLPA_ARATH Receptor for activated C kinase 1A OS=Arabidopsis thaliana OX=3702 GN=RACK1A PE=1 SV=2	1	0	0	0	0	0	0	0	0	0	0	0	0	0	0	0	0	0	0	0	0	0	0	0	0	0	0	0	0	0	0	0	0	0	0	0	0	0	0	0	0	0	0	0	1	0
A0A1P8B388;A0A1I9LT70;A0A1P8B381;A0A1P8BA31;Q9SN68;P31582;Q9CB01	Ras-related protein RABF2b;Ras-related protein RABF2a;Ras-related protein RABF1	RABF2B;RABF2A;RABF1	tr|A0A1P8B388|A0A1P8B388_ARATH Ras-related small GTP-binding family protein OS=Arabidopsis thaliana OX=3702 GN=ARA7 PE=4 SV=1;tr|A0A1I9LT70|A0A1I9LT70_ARATH Ras-related small GTP-binding family protein OS=Arabidopsis thaliana OX=3702 GN=ARA6 PE=4 SV=1;tr|A	7	0	0	0	0	0	0	0	0	0	0	0	0	0	0	0	0	0	0	0	0	0	0	0	0	0	0	0	0	0	0	0	0	0	0	0	0	0	0	0	0	0	0	1	1	0
Q39041	Acid beta-fructofuranosidase 4, vacuolar	BFRUCT4	sp|Q39041|INVA4_ARATH Acid beta-fructofuranosidase 4, vacuolar OS=Arabidopsis thaliana OX=3702 GN=BFRUCT4 PE=1 SV=2	1	0	0	0	0	0	0	0	0	0	0	0	0	0	0	0	0	0	0	0	0	0	0	0	0	0	0	0	0	0	0	0	0	0	0	0	0	1	0	0	0	0	0	0	0	0
Q9LV33	Beta-glucosidase 44	BGLU44	sp|Q9LV33|BGL44_ARATH Beta-glucosidase 44 OS=Arabidopsis thaliana OX=3702 GN=BGLU44 PE=2 SV=1	1	0	0	0	0	0	0	0	0	0	0	0	1	0	0	0	0	0	0	0	0	0	0	1	1	0	0	0	0	0	1	0	0	0	0	0	0	0	0	0	0	0	0	0	0	0
P46286	60S ribosomal protein L8-1	RPL8A	sp|P46286|RL81_ARATH 60S ribosomal protein L8-1 OS=Arabidopsis thaliana OX=3702 GN=RPL8A PE=1 SV=2	1	0	0	0	1	0	0	0	0	0	0	0	0	0	0	0	0	0	0	0	0	0	0	0	0	0	0	0	0	0	0	0	0	0	0	0	0	0	0	0	0	0	0	0	0	0
[truncated: 182 more columns]

## Sheet: Suppl_Tab1C
Supplementary Table 1. Results of TAP-MS experiment.
Supplementary Table 1C. List of peptides identified in the experiment. That list is an search output from MaxQuant sofrware.
Proteins	Leading razor protein	Gene names	Protein names	Sequence	Length	Missed cleavages	Mass	Start position	End position	Unique (Groups)	Unique (Proteins)	Charges	PEP	Score	Identification type LSU2 4d_nS_rep1	Identification type LSU2 4d_nS_rep2	Identification type LSU2 4d-S_rep1	Identification type LSU2 4d-S_rep2	Identification type LSU2 10d_nS_rep1	Identification type LSU2 10d_nS_rep2	Identification type LSU2 10d-S_rep1	Identification type LSU2 10d-S_rep2	Identification type LSU3 4d_nS_rep1	Identification type LSU3 4d_nS_rep2	Identification type LSU3 4d-S_rep1	Identification type LSU3 4d-S_rep2	Identification type LSU3 10d_nS_rep1	Identification type LSU3 10d_nS_rep2	Identification type LSU3 10d-S_rep1	Identification type LSU3 10d-S_rep2	Identification type LSU4 4d_nS_rep1	Identification type LSU4 4d_nS_rep2	Identification type LSU4 4d-S_rep1	Identification type LSU4 4d-S_rep2	Identification type LSU4 10d_nS_rep1	X	Identification type LSU4 10d-S_rep1	Identification type LSU4 10d-S_rep2	Identification type control I 4d_nS_rep1	Identification type control I 4d_nS_rep2	Identification type control I 4d-S_rep1	Identification type control I 4d-S_rep2	Identification type control I 10d_nS_rep1	X	Identification type control I 10d-S_rep1	Identification type control I 10d-S_rep2	Identification type LSU1 4d_nS_rep1	Identification type LSU1 4d_nS_rep2	Identification type LSU1 4d_nS_rep3
Q8L8S2;Q9FIR9	Q8L8S2	LSU4;LSU2		EMLQLWR	7	0	974.50077	35	41	yes	no	2	0.0053663	136.58		By matching		By matching													By matching	By matching	By MS/MS	By MS/MS	By matching
Q8L8S2	Q8L8S2	LSU4		IIFLTNQLSR	10	0	1203.6976	75	84	yes	yes	2	3.4435E-19	168.27																			By MS/MS
Q9SCK2	Q9SCK2	T9C5.160	LSU3	EMVQLWR	7	0	960.48512	35	41	yes	yes	2	0.0071265	136.58										By matching		By MS/MS	By MS/MS	By MS/MS
Q9SCK2	Q9SCK2	T9C5.160	LSU3	IVFLMDQISR	10	0	1220.6587	75	84	yes	yes	2	1.7961E-23	195.27	By matching									By MS/MS	By matching	By MS/MS	By MS/MS	By MS/MS
Q9SCK1	Q9SCK1	T9C5.170	LSU1	MLFLMDQISR	10	0	1252.6308	75	84	yes	yes	2	8.675E-13	172.94					By matching		By matching					By matching	By matching		By matching			By matching	By matching	By matching					By matching		By matching		By matching				By MS/MS	By MS/MS	By MS/MS
Q9SCK2	Q9SCK2	T9C5.160	LSU3	TVVAEEAEER	10	0	1131.5408	43	52	yes	yes	2	1.3581E-08	163.32										By MS/MS		By MS/MS	By matching	By MS/MS
CON__P35908;CON__P35908v2	CON__P35908v2			AAFGGSGGR	9	0	778.3722	516	524	no	no	2	7.8031E-05	149.4		By MS/MS	By MS/MS	By MS/MS	By MS/MS	By matching	By MS/MS		By MS/MS	By matching	By MS/MS	By matching	By matching	By MS/MS	By MS/MS	By MS/MS	By MS/MS	By MS/MS	By matching	By matching				By matching		By MS/MS		By matching				By matching
Q9SNB7	Q9SNB7		Pentatricopeptide repeat-containing protein At3g46610	AAKTADDVDAVLKDK	15	2	1696.7834	127	141	yes	yes	2	0.027767	47.844																																		By MS/MS
A0A1I9LRW7;Q0WP44	A0A1I9LRW7	HST1	Protein HASTY 1	AAMTMTDAER	10	0	1095.4689	792	801	yes	no	2	0.027956	40.098
Q9LIK9	Q9LIK9	APS1	ATP sulfurylase 1, chloroplastic	ADDVPLDWR	9	0	1085.5142	288	296	yes	yes	2	0.0019467	138.54	By matching										By MS/MS								By matching
P56757	P56757	atpA	ATP synthase subunit alpha, chloroplastic	ADEISNIIR	9	0	1029.5455	6	14	yes	yes	2	0.0024447	105.14						By matching	By matching	By matching	By matching		By MS/MS		By matching			By matching	By matching		By matching		By matching			By matching		By matching		By matching	By matching		By matching
Q9SS68	Q9SS68	T12J13.4		ADNVLRKLIVEICSAR	16	2	1844.9965	2	17	yes	yes	2	0.026897	47.774																																		By matching	By matching
Q9LFC4	Q9LFC4	F7J8_100		ADQTIMLNAYVRK	13	1	1567.7851	264	276	yes	yes	2	0.026156	60.518	By matching		By MS/MS	By MS/MS	By matching	By matching		By matching	By MS/MS		By MS/MS	By matching		By matching		By matching			By matching	By matching				By MS/MS	By MS/MS	By MS/MS		By matching			By matching
CON__P04259;CON__P48668;CON__P02538	CON__P04259			ADTLTDEINFLR	12	0	1406.7042	288	299	no	no	2;3	0	310.5	By MS/MS	By MS/MS	By MS/MS	By MS/MS	By MS/MS	By MS/MS	By MS/MS	By MS/MS	By MS/MS	By MS/MS	By MS/MS	By MS/MS	By MS/MS	By MS/MS	By MS/MS	By MS/MS	By MS/MS		By MS/MS	By MS/MS	By matching		By MS/MS	By MS/MS		By MS/MS	By matching	By matching	By MS/MS		By MS/MS	By MS/MS	By MS/MS	By MS/MS	By MS/MS
CON__O43790;CON__Q6NT21;CON__Q14533;CON__P78385;CON__P78386;CON__Q61726	CON__O43790			AEAESWYR	8	0	1010.4458	291	298	no	no	2	0.0088688	114.6														By MS/MS
Q96293;Q96292	Q96293	ACT8;ACT2	Actin-8;Actin-2	AEYDEAGPGIVHR	13	0	1412.6684	362	374	yes	no	2;3	1.2772E-66	220.45	By matching	By MS/MS	By MS/MS	By MS/MS	By MS/MS	By MS/MS		By matching		By matching	By MS/MS	By matching	By matching	By matching	By matching	By MS/MS	By matching	By MS/MS	By matching	By matching				By MS/MS	By MS/MS	By MS/MS	By MS/MS	By matching	By MS/MS		By MS/MS	By matching	By MS/MS	By MS/MS	By MS/MS
P53497;P53494;P0CJ47;P0CJ46;P53496	P53497	ACT12;ACT4;ACT3;ACT1;ACT11	Actin-12;Actin-4;Actin-3;Actin-1;Actin-11	AEYDESGPSIVHR	13	0	1458.6739	362	374	yes	no	2	0.001236	130.94														By MS/MS														By MS/MS
CON__Q7Z3Y7;CON__Q7Z3Z0;CON__Q7Z3Y8	CON__Q7Z3Y7			AEYEALAEQNR	11	0	1292.5997	286	296	yes	no	2	1.1395E-19	186.16						By MS/MS		By matching			By matching					By matching									By matching
Q9ZVS5	Q9ZVS5	F15K9.16		AFTSEFIR	8	0	969.49198	305	312	yes	yes	2	0.011078	128.57
P29511;Q0WV25;B9DGT7;P11139;Q56WH1;B9DHQ0	P29511	TUBA6;TUBA4;TUBA2;TUBA1;TUBA3;TUBA5	Tubulin alpha-6 chain;Tubulin alpha-4 chain;Tubulin alpha-2 chain;Tubulin alpha-1 chain;Tubulin alpha-3 chain;Tubulin alpha-5 chain	AFVHWYVGEGMEEGEFSEAR	20	0	2329.011	403	422	no	no	3	0.00056764	93.152																																			By matching
P53497;P53494;P0CJ47;P0CJ46;P53496;P53492;Q96293;Q96292;F4J8V9	P53492	ACT12;ACT4;ACT3;ACT1;ACT11;ACT7;ACT8;ACT2	Actin-12;Actin-4;Actin-3;Actin-1;Actin-11;Actin-7;Actin-8;Actin-2	AGFAGDDAPR	10	0	975.44101	21	30	no	no	2	3.4648E-13	176.09	By MS/MS		By MS/MS		By MS/MS		By MS/MS		By MS/MS		By MS/MS		By MS/MS		By MS/MS		By MS/MS		By matching		By matching											By matching	By MS/MS		By MS/MS
P53497;P53494;P0CJ47;P0CJ46;P53496;P53492	P53492	ACT12;ACT4;ACT3;ACT1;ACT11;ACT7	Actin-12;Actin-4;Actin-3;Actin-1;Actin-11;Actin-7	AGFAGDDAPRAVFPSIVGRPR	21	2	2155.1287	21	41	no	no	3;4	2.425E-06	146.1	By MS/MS																																	By matching	By matching
Q9C944	Q9C944		Probable histone H2A variant 3	AGLQFPVGR	9	0	943.52395	33	41	no	no	2	0.00087359	144.83	By matching	By matching	By matching	By matching	By matching	By MS/MS	By matching	By matching	By matching		By matching		By matching	By matching	By matching	By matching	By matching	By matching	By matching		By matching				By matching			By matching	By matching		By matching	By MS/MS
Q9SIE7;O65660	Q9SIE7	At2g22170;At4g39730		AGTDSIISAR	10	0	989.51417	45	54	yes	no	2	1.4128E-15	184.04																																	By matching	By matching	By matching
O24456	O24456	RACK1A	Receptor for activated C kinase 1A	AHTDMVTAIATPIDNADIIVSASR	24	0	2481.2533	13	36	yes	yes	3	1.3775E-05	102.29
Q9LHS0	Q9LHS0		Putative clathrin assembly protein At5g35200	AIFMAISATR	10	0	1079.5798	58	67	yes	yes	2	0.023968	49.097
A0A1P8B7N0;F4JGS0	A0A1P8B7N0	At4g04180		AILDKLFR	8	1	1020.579	2	9	yes	no	2	0.020441	58.676																												By MS/MS
Q9SSR6	Q9SSR6		Pentatricopeptide repeat-containing protein At1g52640, mitochondrial	AIRTVSSLVR	10	1	1100.6666	2	11	yes	yes	3	0.028413	45.161																																	By matching	By matching	By matching
A0A2H1ZE92;Q9LQ95	A0A2H1ZE92		BTB/POZ domain-containing protein At1g01640	AKDHGAPLNGNTRPR	15	2	1648.8216	170	184	yes	no	2	0.024839	42.041
A0A1P8AVD9;P14712	A0A1P8AVD9	PHYA	Phytochrome A	ALAYIKRQIR	10	2	1276.7438	903	912	yes	no	2	0.015491	79.469																																	By matching	By matching	By matching
CON__Q5XKE5	CON__Q5XKE5			ALGGFGFGSR	10	0	967.48756	84	93	yes	yes	2	0.013732	102.51																																By MS/MS
Q96318;F4JLA9	Q96318	CRC;CRU3	12S seed storage protein CRC;12S seed storage protein CRC alpha chain;12S seed storage protein CRC beta chain	ALPLEVISNGFQISPEEAR	19	0	2069.0793	477	495	yes	no	2;3	1.64E-05	147.39
Q940P8	Q940P8	CCT2	T-complex protein 1 subunit beta	ALVAIPTTIADNAGLDSAELVAQLR	25	0	2521.3752	437	461	yes	yes	3	2.0845E-05	99.686
CON__Q3MHH8	CON__Q3MHH8			ALVFVDNHDNQR	12	0	1426.6953	307	318	yes	yes	2;3	1.0134E-06	152.37
CON__P04259;CON__P48668;CON__P02538	CON__P04259			ALYDAELSQMQTHISDTSVVLSMDNNR	27	0	3037.4121	300	326	no	no	2;3;4	0	278.67	By matching					By matching		By matching		By matching													By matching	By MS/MS									By MS/MS	By MS/MS	By MS/MS
Q9LUT2	Q9LUT2	METK4	S-adenosylmethionine synthase 4	ANVDYEQIVR	10	0	1205.6041	61	70	yes	yes	2	2.088E-23	220.51	By matching		By MS/MS	By matching	By matching		By MS/MS	By matching		By matching	By matching	By MS/MS		By matching	By matching	By matching	By matching	By matching		By matching				By MS/MS		By matching	By matching	By MS/MS	By matching			By matching	By matching	By MS/MS	By MS/MS
F4HUL6;B9DG18;A0A1P8AWT7;Q42547;F4JM86;A0A1P8B564;P25819	F4JM86	CAT3;CAT2	Catalase-3;Catalase;Catalase-2	APGVQTPVIVR	11	0	1135.6713	92	102	no	no	2	3.6901E-51	220.51		By matching	By matching	By matching	By MS/MS	By matching	By MS/MS	By matching		By matching	By MS/MS	By matching	By MS/MS	By MS/MS					By MS/MS	By matching	By matching			By matching	By matching		By matching	By matching	By matching		By matching		By MS/MS
CON__P08779	CON__P08779			APSTYGGGLSVSSR	14	0	1337.6575	42	55	yes	yes	2	3.2904E-89	224.66	By MS/MS	By MS/MS	By MS/MS	By MS/MS	By MS/MS	By MS/MS		By MS/MS	By MS/MS	By MS/MS		By MS/MS		By MS/MS	By MS/MS	By MS/MS		By MS/MS		By MS/MS	By matching		By MS/MS	By MS/MS			By MS/MS	By MS/MS	By matching		By matching	By MS/MS	By MS/MS	By MS/MS	By MS/MS
CON__P02533	CON__P02533			APSTYGGGLSVSSSR	15	0	1424.6896	42	56	yes	yes	2;3	1.0192E-178	260.57	By MS/MS	By MS/MS	By MS/MS	By MS/MS	By MS/MS	By MS/MS	By MS/MS	By MS/MS	By MS/MS	By MS/MS	By MS/MS	By MS/MS	By MS/MS	By MS/MS	By MS/MS	By MS/MS	By MS/MS	By MS/MS	By MS/MS	By MS/MS	By MS/MS		By MS/MS	By MS/MS	By MS/MS	By MS/MS	By MS/MS	By MS/MS	By MS/MS		By MS/MS	By MS/MS	By MS/MS	By MS/MS	By MS/MS
CON__P00761	CON__P00761			APVLSDSSCK	10	0	1051.4678	148	157	yes	yes	2	5.8195E-06	122.52		By matching	By matching	By matching	By matching		By matching		By matching		By MS/MS		By matching			By matching	By matching				By matching							By matching	By MS/MS		By matching
P56778	P56778	psbC	Photosystem II CP43 reaction center protein	APWLEPLR	8	0	980.54435	363	370	yes	yes	2	0.00061144	154.09						By matching							By MS/MS		By matching			By matching	By matching						By matching	By matching			By MS/MS		By matching
Q39081	Q39081	CAL	Transcription factor CAULIFLOWER	AQEISVLCDAEVSLIVFSHKGK	22	1	2464.2164	32	53	yes	yes	3	0.020676	43.81																																	By matching
Q9ZUY3	Q9ZUY3	ADT3	Arogenate dehydratase 3, chloroplastic	AQNALSEVQEFTSFLR	16	0	1838.9163	383	398	yes	yes	2	9.0793E-25	124.86
Q9C9I7	Q9C9I7	F26A9.12		AQPGLTATNVNVDEVR	16	0	1682.8588	212	227	yes	yes	2	0.00083476	122.42		By matching			By matching	By matching								By MS/MS				By matching	By matching							By matching			By matching
CON__Q6KB66-1	CON__Q6KB66-1			AQYDAVAAR	9	0	963.47739	257	265	yes	yes	2	0.016867	134.85				By matching																						By matching					By matching	By MS/MS
CON__P50446;CON__P12035	CON__P50446			AQYEDIAQR	9	0	1092.52	328	336	no	no	2	0.018482	109.01																By MS/MS
CON__P13647	CON__P13647			AQYEEIANR	9	0	1092.52	344	352	yes	yes	2	6.2191E-43	215.39	By MS/MS	By MS/MS	By MS/MS	By MS/MS	By MS/MS	By MS/MS	By MS/MS	By MS/MS	By MS/MS	By MS/MS	By MS/MS	By MS/MS	By MS/MS	By MS/MS	By MS/MS	By MS/MS	By MS/MS	By MS/MS	By MS/MS	By MS/MS	By MS/MS		By MS/MS	By MS/MS	By MS/MS	By MS/MS	By matching	By MS/MS	By MS/MS		By MS/MS	By MS/MS	By MS/MS	By MS/MS	By MS/MS
CON__P35908;CON__P35908v2;CON__P04259;CON__P48668;CON__P02538;CON__P19013	CON__P35908v2			AQYEEIAQR	9	0	1106.5356	354	362	no	no	2	4.2332E-119	250.99	By MS/MS	By MS/MS	By MS/MS	By MS/MS	By MS/MS	By MS/MS	By MS/MS	By MS/MS	By MS/MS	By MS/MS	By MS/MS	By MS/MS	By matching	By MS/MS	By MS/MS	By MS/MS	By MS/MS	By MS/MS	By MS/MS	By MS/MS	By MS/MS		By MS/MS	By MS/MS	By MS/MS	By MS/MS	By matching	By MS/MS	By MS/MS		By matching	By MS/MS	By MS/MS	By MS/MS	By MS/MS
CON__Q5XKE5	CON__Q5XKE5			AQYELIAQR	9	0	1090.5771	320	328	yes	yes	2	2.261E-06	163.67																																By MS/MS
P29525	P29525		Oleosin 18.5 kDa	AQYYGQQHTGGEHDR	15	0	1745.7506	149	163	yes	yes	3;4	6.3454E-07	136.17												By MS/MS													By matching			By MS/MS					By matching	By MS/MS	By matching
P29525	P29525		Oleosin 18.5 kDa	AQYYGQQHTGGEHDRDR	17	1	2016.8787	149	165	yes	yes	3;4;5	0.001337	134.44																																	By matching	By matching
CON__Q8N1N4-2;CON__Q7RTT2	CON__Q8N1N4-2			ARYEEIAR	8	1	1006.5196	287	294	yes	no	3	0.011884	66.351
P46286	P46286	RPL8A	60S ribosomal protein L8-1	ASGDYAIVIAHNPDSDTTR	19	0	2001.9392	129	147	yes	yes	3	6.4405E-06	101.64												By MS/MS
O50008;Q9SRV5	O50008	MS1;MS2	5-methyltetrahydropteroyltriglutamate--homocysteine methyltransferase 1;5-methyltetrahydropteroyltriglutamate--homocysteine methyltransferase 2	ASHIVGYPR	9	0	998.52976	2	10	yes	no	2	0.0034605	119.29	By matching		By MS/MS		By matching	By matching	By MS/MS						By matching	By matching												By matching			By matching
CON__Q04695	CON__Q04695			ASLEGNLAETENR	13	0	1402.6688	322	334	yes	yes	2	1.0533E-78	279.77	By MS/MS					By matching			By MS/MS						By matching	By MS/MS		By matching			By MS/MS			By matching				By MS/MS	By matching		By MS/MS	By MS/MS	By MS/MS	By MS/MS	By MS/MS
P56757	P56757	atpA	ATP synthase subunit alpha, chloroplastic	ASSVAQVVTSLQER	14	0	1473.7787	203	216	yes	yes	2;3	2.5309E-59	224.66		By matching		By MS/MS		By matching		By MS/MS	By matching	By matching		By matching	By MS/MS	By matching				By matching		By matching			By matching	By matching		By matching		By matching	By matching		By MS/MS
CON__P04259;CON__P48668;CON__P02538	CON__P04259			ASTSTTIR	8	0	835.43995	2	9	no	no	2	0.00018901	154.01			By MS/MS	By matching	By MS/MS		By matching		By MS/MS		By MS/MS		By MS/MS				By matching				By MS/MS					By matching					By MS/MS	By MS/MS	By MS/MS	By MS/MS	By MS/MS
F4KCE5;Q9LHA8;P22953;Q9C7X7;O65719;P22954;Q9S9N1	F4KCE5	HSC70-1;MED37C;MED37E;HSP70-18;HSP70-3;MED37D;HSP70-5	Probable mediator of RNA polymerase II transcription subunit 37c;Probable mediator of RNA polymerase II transcription subunit 37e;Heat shock 70 kDa protein 18;Heat shock 70 kDa protein 3;Heat shock 70 kDa protein 5	ATAGDTHLGGEDFDNR	16	0	1674.7234	227	242	no	no	2;3	4.2155E-104	272.92	By matching											By MS/MS		By matching														By matching					By matching	By MS/MS	By MS/MS
Q941R6	Q941R6	MLP31	MLP-like protein 31	ATKMAGAAMNLAKR	14	2	1524.7397	2	15	yes	yes	2	0.027471	40.577
CON__Q04695;CON__Q9C075;CON__Q99PS0	CON__Q04695			ATMQNLNDR	9	0	1061.4924	86	94	no	no	2	7.3513E-27	186.3	By MS/MS	By matching		By MS/MS	By matching	By MS/MS	By matching	By matching	By MS/MS	By matching	By matching	By matching	By matching		By MS/MS		By MS/MS		By matching	By MS/MS	By MS/MS		By matching	By MS/MS	By matching	By matching		By matching	By MS/MS		By MS/MS	By MS/MS	By matching	By MS/MS	By matching
H3K2Y6	H3K2Y6	MED12	Mediator of RNA polymerase II transcription subunit 12	ATWFIKVTYLNQVR	14	1	1783.9443	211	224	yes	yes	2;3	0.02381	71.176																																			By matching
P43297	P43297	RD21A	Cysteine proteinase RD21a	AVAHQPISIAIEAGGR	16	0	1588.8685	262	277	yes	yes	3	0.00010114	129.15						By MS/MS		By MS/MS				By matching		By MS/MS		By MS/MS				By matching			By matching	By MS/MS	By matching		By matching					By matching	By MS/MS		By MS/MS
F4JB71;Q9LT77	F4JB71	At3g19400	Probable cysteine proteinase At3g19400	AVAHQPVSVAIEASSQAFQLYK	22	0	2389.21	258	279	yes	no	2	0.022165	40.025												By matching								By MS/MS
A0A2P2CLF9;F4IMB5;P92549	A0A2P2CLF9	At2g07698;ATPA	ATP synthase subunit alpha;ATP synthase subunit alpha, mitochondrial	AVDSLVPIGR	10	0	1025.5869	154	163	yes	no	2	0.00085227	133.55																																By MS/MS
P53497;P53494;P0CJ47;P0CJ46;P53496;P53492	P53492	ACT12;ACT4;ACT3;ACT1;ACT11;ACT7	Actin-12;Actin-4;Actin-3;Actin-1;Actin-11;Actin-7	AVFPSIVGR	9	0	944.54435	31	39	no	no	2	6.1546E-10	181.49	By MS/MS	By matching	By MS/MS	By MS/MS	By MS/MS	By MS/MS	By MS/MS	By matching	By MS/MS	By MS/MS	By MS/MS	By matching	By matching	By MS/MS	By matching	By matching	By matching	By matching	By matching	By matching	By MS/MS			By matching	By matching	By matching	By matching	By MS/MS	By matching		By matching	By MS/MS	By matching		By matching
P53497;P53494;P0CJ47;P0CJ46;P53496;P53492	P53492	ACT12;ACT4;ACT3;ACT1;ACT11;ACT7	Actin-12;Actin-4;Actin-3;Actin-1;Actin-11;Actin-7	AVFPSIVGRPR	11	1	1197.6982	31	41	no	no	2;3	7.6583E-16	195.27	By MS/MS	By matching	By MS/MS	By matching	By MS/MS		By MS/MS	By matching	By MS/MS	By matching	By matching		By MS/MS	By matching	By MS/MS	By MS/MS	By MS/MS	By matching	By MS/MS		By MS/MS		By MS/MS		By MS/MS	By matching	By MS/MS	By matching	By matching		By MS/MS	By matching			By MS/MS
Q96293;Q96292;F4J8V9	Q96293	ACT8;ACT2	Actin-8;Actin-2	AVFPSVVGR	9	0	930.5287	31	39	no	no	2	0.0033226	150.17	By matching	By matching	By matching	By matching	By MS/MS	By MS/MS	By matching	By matching	By matching	By matching	By MS/MS	By matching	By matching	By MS/MS	By matching	By matching	By matching	By matching	By matching	By MS/MS	By matching		By matching	By matching	By matching	By MS/MS	By MS/MS	By MS/MS	By matching		By matching	By matching	By matching
P29511;B9DFF8;Q0WV25;B9DGT7;Q56WH1;B9DHQ0	P29511	TUBA6;TUA6;TUBA4;TUBA2;TUBA3;TUBA5	Tubulin alpha-6 chain;Tubulin alpha-4 chain;Tubulin alpha-2 chain;Tubulin alpha-3 chain;Tubulin alpha-5 chain	AVFVDLEPTVIDEVR	15	0	1700.8985	65	79	no	no	2;3	3.4669E-67	213.16	By matching	By matching	By MS/MS	By matching	By MS/MS	By matching	By MS/MS	By matching	By MS/MS	By matching	By matching	By matching	By MS/MS	By MS/MS	By matching	By matching	By matching	By matching	By MS/MS	By MS/MS	By MS/MS			By matching	By matching	By MS/MS	By MS/MS	By matching	By matching		By matching	By matching	By MS/MS	By MS/MS	By MS/MS
Q9ASR0;Q56YW9;P29517;P24636	Q9ASR0	TUBB3;TUBB2;TUBB9;TUBB4	Tubulin beta-3 chain;Tubulin beta-2 chain;Tubulin beta-9 chain;Tubulin beta-4 chain	AVLMDLEPGTMDSLR	15	0	1646.8008	63	77	yes	no	2	0.00027329	132.32		By matching	By matching	By MS/MS	By matching							By matching													By MS/MS	By matching	By matching
P15459;P15458	P15459	AT2S3;AT2S2	2S seed storage protein 3;2S seed storage protein 3 small subunit;2S seed storage protein 3 large subunit;2S seed storage protein 2;2S seed storage protein 2 small subunit;2S seed storage protein 2 large subunit	AVSLQGQHGPFQSR	14	0	1510.7641	117	130	yes	no	3	0.0027568	89.992																										By matching	By matching	By MS/MS
Q9LH49;A0A1I9LLP0	Q9LH49	F28J15.2		AYHKLALR	8	1	1016.559	30	37	yes	no	4	0.016578	66.435									By MS/MS
O23482	O23482	OPT3	Oligopeptide transporter 3	DAEKATDK	8	1	968.39432	2	9	yes	yes	2	0.028216	62.717												By matching																	By matching			By matching	By matching		By matching
CON__P02769	CON__P02769			DAFLGSFLYEYSR	13	0	1566.7355	347	359	yes	yes	2	6.6881E-17	192.5				By matching		By matching				By matching				By matching		By matching		By matching						By matching	By matching	By matching		By matching	By MS/MS		By matching	By matching
A0A1P8ARX5;Q1JPL7	A0A1P8ARX5	PME18	Pectinesterase/pectinesterase inhibitor 18;Pectinesterase inhibitor 18;Bifunctional pectinesterase 18/rRNA N-glycosylase	DATIITGSLNVIDGSTTFR	19	0	1980.0164	326	344	yes	no	2	1.3045E-25	220.21
A8MRV1;P59259	A8MRV1	At1g07660	Histone H4	DAVTYTEHAR	10	0	1161.5415	52	61	yes	no	2	0.010181	107.57																																	By MS/MS
O03042;F4INE2;P93292	O03042	rbcL;At2g07732;AtMg00280	Ribulose bisphosphate carboxylase large chain;Putative uncharacterized mitochondrial protein AtMg00280	DDENVNSQPFMR	12	0	1450.6147	202	213	yes	no	2	2.3394E-18	174.8																																		By MS/MS	By MS/MS
F4K6P9;Q38946	F4K6P9	GDH2	Glutamate dehydrogenase 2	DDGTLVSYIGFR	12	0	1341.6565	44	55	yes	no	2	0.021269	100.48
Q9LZR3	Q9LZR3	CSLA9	Glucomannan 4-beta-mannosyltransferase 9	DDITMQMSMVLDQIR	15	0	1794.8314	19	33	yes	yes	2	0.02322	40.589
CON__P02768-1	CON__P02768-1			DDNPNLPR	8	0	939.44101	131	138	yes	yes	2	2.3854E-05	173.11																								By MS/MS									By matching	By MS/MS	By matching
F4JM86;A0A1P8B564;P25819	F4JM86	CAT2	Catalase;Catalase-2	DEEVNYFPSR	10	0	1254.5517	387	396	no	no	2	0.015885	100.02																																	By matching
P31167	P31167	AAC1	ADP,ATP carrier protein 1, mitochondrial	DEGFGSLWR	9	0	1065.488	137	145	yes	yes	2	0.0023411	136.16		By matching									By matching	By matching		By matching		By matching	By matching		By MS/MS							By matching		By matching	By matching
P49209	P49209	RPL9B	60S ribosomal protein L9-1	DEIVLDGNDIELVSR	15	0	1685.8472	145	159	yes	yes	2	9.7373E-15	152.14																																	By MS/MS
A8MRZ7;F4JEL5;F4HV96;F4JEL4;A0A1I9LSZ7;P41377;P41376;Q9CAI7	A8MRZ7	EIF4A1;EIF4A-2;TIF4A-2;TIF4A-1;TIF4A-3	Eukaryotic initiation factor 4A-2;Eukaryotic initiation factor 4A-1;Eukaryotic initiation factor 4A-3	DHTVSATHGDMDQNTR	16	0	1783.7544	292	307	yes	no	2;3	6.229E-103	186.85			By MS/MS	By matching	By matching	By matching	By MS/MS	By matching	By MS/MS			By matching		By matching				By MS/MS						By matching	By MS/MS	By matching		By MS/MS	By matching		By matching	By matching	By matching	By matching	By MS/MS
A0A1P8ANK1;Q56ZI2	A0A1P8ANK1	PATL2	Patellin-2	DIFVSVTTSEKK	12	1	1444.6942	256	267	yes	no	2	0.028273	40.589
P56778	P56778	psbC	Photosystem II CP43 reaction center protein	DIQPWQER	8	0	1070.5145	383	390	yes	yes	2	0.011112	138.9	By matching		By matching		By matching				By matching		By MS/MS		By MS/MS				By matching		By matching						By matching				By matching		By matching
O03042	O03042	rbcL	Ribulose bisphosphate carboxylase large chain	DLAVEGNEIIR	11	0	1227.6459	436	446	yes	yes	2	0.026436	115.86	By matching	By matching	By matching							By matching	By matching		By matching	By matching	By matching	By matching	By matching		By matching	By matching	By matching			By MS/MS
CON__Q9C075;CON__Q99PS0	CON__Q9C075			DLEIEVEGLR	10	0	1171.6085	170	179	yes	no	2	0.0011051	108.98
Q944K2	Q944K2	OST48	Dolichyl-diphosphooligosaccharide--protein glycosyltransferase 48 kDa subunit	DLILSADTAASDLIR	15	0	1572.8359	111	125	yes	yes	4	0.026527	44.511																																	By matching
Q9C6A8	Q9C6A8	F9E11.4		DLRHVDLSDNNISGKLPSWLLANNTK	26	2	3011.4957	367	392	yes	yes	3	0.02386	45.011																					By matching			By matching									By matching	By matching
CON__P13645	CON__P13645			DLRNVSTGDVNVEMNAAPGVDLTQLLNNMR	30	1	3255.5976	293	322	yes	yes	3	5.6312E-27	123.45
A0A1P8AUN1;Q9SFX3	A0A1P8AUN1	OST1A	Dolichyl-diphosphooligosaccharide--protein glycosyltransferase subunit 1A	DLSKELKPLLGFLQSFPSASHISPK	25	2	2876.4639	527	551	yes	no	3	0.023273	46.578	By matching		By matching		By matching					By matching		By matching		By MS/MS		By matching		By MS/MS		By matching				By matching				By matching
Q9LJE4;P21240	Q9LJE4	CPN60B2;CPN60B1	Chaperonin 60 subunit beta 2, chloroplastic;Chaperonin 60 subunit beta 1, chloroplastic	DLVGVLEDAIR	11	0	1198.6558	282	292	yes	no	2	0.0012608	136.57	By matching								By matching		By matching	By matching						By matching	By matching							By MS/MS		By matching	By matching					By matching	By matching
CON__P02666	CON__P02666			DMPIQAFLLYQEPVLGPVR	19	0	2185.1605	184	202	yes	yes	2;3	4.3056E-17	164.88	By matching	By matching			By matching				By matching	By MS/MS	By matching	By matching								By MS/MS			By matching	By matching				By matching			By matching	By matching		By matching
O65398	O65398	F12F1.32	Lactoylglutathione lyase	DPDGYTFELIQR	12	0	1452.6885	130	141	yes	yes	2	4.6177E-38	203.78
Q9ZVS5	Q9ZVS5	F15K9.16		DPSTLQYTTVINQR	14	0	1634.8264	39	52	yes	yes	2	1.4267E-156	250.7
Q03509;A0A1P8ANC4;A0A1I9LPJ1;A0A1P8BAP4;F4IEU4;F4IJ46;F4K8M3;F4K8M2;F4IVN6;A0A1I9LPJ2;Q682T9;P59220;P0DH98;P0DH97;P0DH96;P0DH95	Q03509	CAM6;CAM4;CAM2;CAM1;CAM5;CAM7;CAM3	Calmodulin-6;Calmodulin-5;Calmodulin-7;Calmodulin-3;Calmodulin-2;Calmodulin-4;Calmodulin-1	DQNGFISAAELR	12	0	1319.647	96	107	yes	no	2	0.011932	107.11
Q9ZVS4	Q9ZVS4	F15K9.17		DQSTLQYTTVINQR	14	0	1665.8322	38	51	yes	yes	2	1.3819E-76	217.22
P29525	P29525		Oleosin 18.5 kDa	DRDQYQMSGR	10	1	1254.5411	24	33	yes	yes	2	0.014467	142.83												By matching																By MS/MS
A0A1I9LPL1	A0A1I9LPL1			DSDGSMKR	8	1	940.37425	2	9	yes	yes	2	0.019908	97.068																																	By MS/MS		By matching
CON__Q9UE12;CON__Q15323	CON__Q9UE12			DSLENTLTESEAR	13	0	1463.674	294	306	no	no	2	2.5063E-46	237.93														By matching																			By MS/MS
F4KGV2;F4KGV5;F4KHY7;F4HWQ5;F4JJ94;P48349;P48348;P42644;Q01525;Q96300;P46077;P42643;P42645;F4I1C1;F4IP53;F4IP55;Q9S9Z8;P48347;Q96299;Q9C5W6	F4KGV2	GRF6;GRF8;GF14 PHI;GRF1;GRF3;GRF2;GRF7;GRF4;GRF5;GRF10;GRF9;GRF11;GRF12	14-3-3-like protein GF14 lambda;14-3-3-like protein GF14 kappa;14-3-3-like protein GF14 psi;14-3-3-like protein GF14 omega;14-3-3-like protein GF14 nu;14-3-3-like protein GF14 phi;14-3-3-like protein GF14 chi;14-3-3-like protein GF14 upsilon;14-3-3-like protein GF14 omicron;14-3-3-like protein GF14 epsilon;14-3-3-like protein GF14 mu;14-3-3-like protein GF14 iota	DSTLIMQLLR	10	0	1188.6536	222	231	yes	no	2	2.6042E-18	187.55									By matching		By matching																					By MS/MS	By MS/MS
O03042	O03042	rbcL	Ribulose bisphosphate carboxylase large chain	DTDILAAFR	9	0	1020.524	33	41	yes	yes	2	3.1093E-05	189.62	By matching	By matching		By matching		By MS/MS		By matching		By matching		By MS/MS	By matching	By MS/MS		By matching	By matching	By matching		By MS/MS	By MS/MS		By matching	By MS/MS				By matching	By MS/MS		By matching			By MS/MS	By MS/MS
P24101;Q9LHB9	Q9LHB9	PER33;PER32	Peroxidase 33;Peroxidase 32	DTIVNELR	8	0	958.50836	49	56	no	no	2	0.015903	126.28
CON__P02768-1	CON__P02768-1			DVFLGMFLYEYAR	13	0	1622.7803	348	360	yes	yes	2	4.7367E-06	147.91											By MS/MS
Q56YA5	Q56YA5	AGT1	Serine--glyoxylate aminotransferase	DVGYPVVMGSGVAAASTYLQHHIPLIPSR	29	0	3034.5699	372	400	yes	yes	4	0.00014579	71.974
Q9LSJ2	Q9LSJ2	ABCB22	ABC transporter B family member 22	DVKYSSRLSIQSR	13	2	1583.809	610	622	yes	yes	2;3;4	0.018515	72.928																																	By MS/MS	By MS/MS	By MS/MS
A0A1P8B0G8;A0A1P8B0G9;A0A1P8B0F9;A0A1P8B0J3;Q1PEU4	A0A1P8B0G8	PCMP-E9	Pentatricopeptide repeat-containing protein At2g44880	DVVIYNAMMDGFVKSGDMTSARR	23	2	2608.1906	218	240	yes	no	3;4	0.00085643	79.783								By MS/MS		By MS/MS		By MS/MS								By matching				By matching			By MS/MS
P56767	P56767	psaB	Photosystem I P700 chlorophyll a apoprotein A2	DYNPEQNEDNVLAR	14	0	1675.7438	397	410	yes	yes	2	6.3244E-12	162.36													By MS/MS
CON__Q04695	CON__Q04695			DYSQYYR	7	0	993.41921	130	136	yes	yes	2	0.0048186	137.44	By MS/MS						By matching		By matching	By matching	By matching	By matching			By matching						By matching			By matching								By MS/MS	By matching	By matching	By matching
Q9LMQ2	Q9LMQ2	F7H2.16		EAELIHGR	8	0	923.48248	100	107	yes	yes	2	0.0099432	138.24													By MS/MS														By matching
A0A1I9LRQ2;Q6DYC4	A0A1I9LRQ2	At3g55860		EAIPNGKLSRYFYSFTLFDVEMTVSEIETLQR	32	2	3828.8743	71	102	yes	no	4	0.016832	40.544																																	By matching		By matching
Q9FLL1	Q9FLL1	At5g41190		EAITKNLILR	10	1	1215.7009	524	533	yes	yes	2;3	0.004261	103.7				By matching		By matching		By matching		By matching		By MS/MS		By matching		By matching		By matching		By matching				By matching	By matching	By matching	By matching		By matching		By matching		By matching	By matching	By matching
A0A1P8B930;Q84WW5	A0A1P8B930	PVA13	Vesicle-associated protein 1-3;Vesicle-associated protein 1-3, N-terminally processed	EAPLDMQCKDKFLVQTVVVSDGTTSK	26	2	2976.3775	50	75	yes	no	4	0.020304	49.25		By matching		By matching		By matching		By MS/MS		By matching						By matching		By matching		By matching			By matching	By matching	By matching	By MS/MS	By matching	By matching	By matching			By MS/MS
Q9LID0	Q9LID0	LDL2	Lysine-specific histone demethylase 1 homolog 2	EASKILHVANYLR	13	1	1558.829	589	601	yes	yes	2	0.02056	101.95				By MS/MS						By matching		By matching		By matching						By matching			By MS/MS	By matching			By MS/MS
P56757	P56757	atpA	ATP synthase subunit alpha, chloroplastic	EAYPGDVFYLHSR	13	0	1552.731	285	297	yes	yes	3	0.024717	59.607		By matching		By matching				By matching						By matching										By MS/MS		By matching		By matching	By matching		By matching	By matching
P29511;B9DFF8;Q0WV25;B9DGT7;P11139;Q56WH1;B9DHQ0	P29511	TUBA6;TUA6;TUBA4;TUBA2;TUBA1;TUBA3;TUBA5	Tubulin alpha-6 chain;Tubulin alpha-4 chain;Tubulin alpha-2 chain;Tubulin alpha-1 chain;Tubulin alpha-3 chain;Tubulin alpha-5 chain	EDAANNFAR	9	0	1006.4468	97	105	no	no	2	7.294E-05	154.01			By matching								By MS/MS																		By matching				By matching	By matching
CON__P02676	CON__P02676			EDGGGWWYNR	10	0	1238.5105	431	440	yes	yes	2	0.0043924	119.29
CON__P20930	CON__P20930			EDNEEGVYDYENTGR	15	0	1788.7075	208	222	yes	yes	2	0.00063442	126.21
P17745	P17745	TUFA	Elongation factor Tu, chloroplastic	EDQVDDAELLELVELEVR	18	0	2113.0427	205	222	yes	yes	2;3	1.3552E-147	288																																	By MS/MS	By MS/MS	By MS/MS
CON__P02662	CON__P02662			EDVPSER	7	0	830.37701	84	90	yes	yes	2	0.0017203	143.02		By matching			By matching		By matching	By matching	By matching	By matching	By matching	By matching	By matching	By matching						By MS/MS			By matching	By matching			By matching	By matching	By matching			By matching	By matching	By matching	By matching
CON__O43790;CON__Q6NT21;CON__Q14533;CON__P78385;CON__P78386;CON__Q61726	CON__O43790			EEINELNR	8	0	1015.4934	320	327	no	no	2	0.0013531	148.33										By matching																							By matching
CON__P08779;CON__Q6IFX2	CON__P08779			EELAYLR	7	0	892.46543	246	252	no	no	2	0.0001482	159.75	By MS/MS	By MS/MS				By matching			By MS/MS	By matching	By MS/MS	By MS/MS	By MS/MS	By MS/MS	By MS/MS	By MS/MS	By MS/MS	By matching	By matching	By matching	By MS/MS			By matching		By matching		By matching	By matching		By MS/MS	By MS/MS	By matching	By matching	By matching
P15459;P15458	P15459	AT2S3;AT2S2	2S seed storage protein 3;2S seed storage protein 3 small subunit;2S seed storage protein 3 large subunit;2S seed storage protein 2;2S seed storage protein 2 small subunit;2S seed storage protein 2 large subunit	EFQQSQHLR	9	0	1171.5734	48	56	yes	no	2;3	0.0018199	139.31																									By matching	By MS/MS	By MS/MS	By MS/MS
CON__P08730-1;CON__P13646-1	CON__P13646-1			EFSNQVVGQVNVEMDATPGIDLTR	24	0	2618.2646	249	272	no	no	3	9.77E-05	105.51
P56757	P56757	atpA	ATP synthase subunit alpha, chloroplastic	EGIQEQLER	9	0	1100.5462	492	500	yes	yes	2	0.0016238	140.5						By MS/MS							By matching	By matching															By matching
F4ITY5	F4ITY5	At2g38840		EGLEAISRITTPISAVAVIGPYR	23	1	2412.3377	48	70	yes	yes	3;4	0.013183	52.541		By matching		By MS/MS		By matching		By matching		By matching		By matching		By MS/MS		By MS/MS				By matching				By matching				By MS/MS	By MS/MS		By MS/MS
F4HUL6;B9DG18;A0A1P8AWT7;Q42547;A0A1P8AWR0;Q2V4M4	F4HUL6	CAT3	Catalase-3	EGNFDLVGNNTPVFFIR	17	0	1937.9636	130	146	yes	no	2;3	4.1737E-70	204.85
P10795	P10795	RBCS-1A	Ribulose bisphosphate carboxylase small chain 1A, chloroplastic	EHGNSPGYYDGR	12	0	1350.5589	109	120	yes	yes	2;3	1.4258E-57	219.72		By matching		By matching		By MS/MS		By matching		By matching		By matching		By matching				By matching		By matching				By matching	By matching	By MS/MS		By MS/MS	By matching		By matching			By MS/MS	By MS/MS
B3H5S2;P10798;P10797;P10796	B3H5S2	At5g38410;RBCS-3B;RBCS-2B;RBCS-1B	Ribulose bisphosphate carboxylase small chain;Ribulose bisphosphate carboxylase small chain 3B, chloroplastic;Ribulose bisphosphate carboxylase small chain 2B, chloroplastic;Ribulose bisphosphate carboxylase small chain 1B, chloroplastic	EHGNTPGYYDGR	12	0	1364.5745	114	125	yes	no	2;3	1.4258E-57	219.72		By matching		By MS/MS	By MS/MS	By MS/MS					By matching	By matching	By MS/MS					By matching						By MS/MS		By MS/MS		By MS/MS	By matching
Q9ZT91	Q9ZT91	TUFA	Elongation factor Tu, mitochondrial	EHILLAR	7	0	850.50249	173	179	yes	yes	2	0.00065752	150.06																																	By matching	By matching	By matching
Q9SHE8	Q9SHE8	PSAF	Photosystem I reaction center subunit III, chloroplastic	EIIIDVPLASR	11	0	1224.7078	185	195	yes	yes	2	1.7172E-14	188.66		By matching					By MS/MS						By MS/MS				By matching		By matching		By matching
A0A1I9LMA6;F4J4P8	A0A1I9LMA6		MATH domain and coiled-coil domain-containing protein At3g58220	EKKVVEQTGK	10	2	1282.6083	308	317	yes	no	2	0.026839	44.447																													By MS/MS
Q9SD96	Q9SD96	SNAP29	SNAP25 homologous protein SNAP29	EKLGLNPSLKPK	12	2	1460.7553	162	173	yes	yes	2	0.0047498	97.565	By MS/MS					By matching						By matching	By matching	By matching		By matching	By matching	By matching	By matching	By matching			By matching	By matching	By matching	By matching	By matching	By matching	By matching		By matching				By matching
Q9FJA6;Q9M339;Q9SIP7	Q9FJA6	RPS3C;RPS3B;RPS3A	40S ribosomal protein S3-3;40S ribosomal protein S3-2;40S ribosomal protein S3-1	ELAEDGYSGVEVR	13	0	1422.6627	28	40	yes	no	2	0.00010726	140.78
Q9ZPY6	Q9ZPY6	ARF11	Auxin response factor 11	ELEKMFEIEGELSPKDK	17	2	2158.9659	541	557	yes	yes	3	0.017459	72.446	By matching									By matching		By MS/MS		By matching	By matching	By matching				By MS/MS				By matching
Q39141;Q8VZ87;P0CJ48;P04778;Q9SHR7;Q9S7J7;Q9XF87;Q39142;A0A1I9LMB4;A0A1P8AZ91	Q39141	Lhb1B2;LHCB1.2;LHCB1.1;LHCB1.3;LHCB2.1;LHCB2.2;Lhcb2:4;Lhb1B1	Chlorophyll a-b binding protein 3, chloroplastic;Chlorophyll a-b binding protein 2, chloroplastic;Chlorophyll a-b binding protein 1, chloroplastic	ELEVIHSR	8	0	981.52434	95	102	yes	no	2	1.6705E-09	190.08	By MS/MS	By matching		By MS/MS	By matching	By MS/MS	By MS/MS		By MS/MS	By MS/MS	By MS/MS	By matching	By MS/MS		By matching		By matching		By matching	By matching	By matching		By matching	By matching	By MS/MS	By matching	By matching	By matching	By MS/MS		By MS/MS
B3H7F2;Q0WQM8	B3H7F2	At1g53790	F-box protein At1g53790	ELFMTMSSIR	10	0	1213.5835	120	129	yes	no	2	0.017811	49.097
A0A1P8AXV0;A0A1P8AY00;Q8S8S7	A0A1P8AXV0	PUB34	U-box domain-containing protein 34;E3 ubiquitin ligase;Serine/threonine-protein kinase	ELRFEALSLTCNKPK	15	2	1839.9045	214	228	yes	no	3	0.02525	44.925										By matching										By matching			By matching	By matching		By matching						By MS/MS
Q9FF80	Q9FF80	SUVH1	Histone-lysine N-methyltransferase, H3 lysine-9 specific SUVH1	ELVLSVLMRFDALRR	15	2	1817.0346	156	170	yes	yes	2	0.018614	91.584											By MS/MS						By MS/MS
F4JLT3	F4JLT3	At4g16400		EMEIQAKLMEYR	12	1	1585.7303	121	132	yes	yes	2	0.027779	40.727	By matching	By matching		By matching		By matching		By matching		By matching				By matching		By matching	By matching	By matching	By matching	By matching	By matching		By matching	By matching			By matching		By matching		By matching	By MS/MS
CON__O76013	CON__O76013			ENAELESR	8	0	946.43559	117	124	yes	yes	2	0.00060649	153.78
CON__Q3SX14	CON__Q3SX14			EPGLQIWR	8	0	997.53451	64	71	yes	yes	2	0.013189	110.36
CON__P02662	CON__P02662			EPMIGVNQELAYFYPELFR	19	0	2315.1296	133	151	yes	yes	2;3	2.9567E-180	246.53																																	By MS/MS		By MS/MS
Q9MA92	Q9MA92	FPP3	Filament-like plant protein 3	EQIEALQSRLKEIEGK	16	2	1961.9914	381	396	yes	yes	2	0.0098614	93.096																																	By matching
F4KFB3	F4KFB3	At5g03420		EQIEKEKLSLSVLQR	15	2	1890.9907	466	480	yes	yes	2	0.0050687	114.4																																	By matching	By matching	By matching
Q9SA56;Q9S7H1	Q9SA56	PSAD2;psaD1	Photosystem I reaction center subunit II-2, chloroplastic;Photosystem I reaction center subunit II-1, chloroplastic	EQIFEMPTGGAAIMR	15	0	1649.7905	103	117	yes	no	2	9.9847E-11	158.3				By matching		By matching							By matching											By MS/MS
CON__P08779	CON__P08779			EQSSSSFSQGQSS	13	0	1344.543	461	473	yes	yes	2	0.022538	96.171																																	By matching	By matching	By matching
CON__P13646-1	CON__P13646-1			EQYEAMAER	9	0	1125.4761	279	287	no	no	2	1.2997E-06	165.72																																			By MS/MS
CON__Q5D862	CON__Q5D862			ESGEEYESGSGSNSWER	17	0	1888.7347	218	234	yes	yes	2	2.2221E-165	248.19																																	By MS/MS	By MS/MS	By MS/MS
O03042	O03042	rbcL	Ribulose bisphosphate carboxylase large chain	ESTLGFVDLLR	11	0	1248.6714	340	350	yes	yes	2	9.5497E-17	182.76	By matching	By MS/MS	By matching	By MS/MS	By MS/MS	By matching	By matching	By matching	By matching	By matching	By matching	By MS/MS	By matching	By MS/MS	By matching	By matching	By MS/MS	By matching	By MS/MS	By MS/MS	By matching		By matching	By MS/MS	By matching	By MS/MS	By MS/MS	By matching	By MS/MS		By MS/MS	By matching	By matching	By MS/MS	By matching
F4JGM3;A0A1P8BGQ7;F4I9X6;Q3EAA5;Q42202;B9DHA6;Q8RUC6;Q9SHE7;P59271;P59233;P59232;P0CH33;Q3E7K8;Q3E7T8;Q1EC66;Q9FHQ6;P0CH32;Q8H159;Q39256	F4JGM3	UBQ11;UBQ13;UBQ10;RPL40B;RPL40A;RUB2;RUB1;RPS27AA;RPS27AC;RPS27AB;UBQ12;UBQ14;UBQ3;UBQ9;UBQ4;UBQ8	Ubiquitin-60S ribosomal protein L40-2;Ubiquitin;60S ribosomal protein L40-2;Ubiquitin-60S ribosomal protein L40-1;Ubiquitin;60S ribosomal protein L40-1;Ubiquitin-NEDD8-like protein RUB2;Ubiquitin;NEDD8-like protein RUB2;Ubiquitin-NEDD8-like protein RUB1;Ubiquitin;NEDD8-like protein RUB1;Ubiquitin-40S ribosomal protein S27a-1;Ubiquitin;40S ribosomal protein S27a-1;Ubiquitin-40S ribosomal protein S…	ESTLHLVLR	9	0	1066.6135	64	72	yes	no	2;3	4.5179E-33	211.39								By matching		By matching		By matching		By matching		By matching				By matching				By matching	By matching		By matching	By matching	By matching		By matching	By MS/MS	By matching	By matching	By matching
CON__O76013;CON__O76015;CON__Q6IFU5;CON__Q14525;CON__O76011;CON__Q8IUT8;CON__Q9UE12;CON__Q15323;CON__Q9D646;CON__A2A5Y0;CON__REFSEQ:XP_986630	CON__Q9UE12			ETMQFLNDR	9	0	1152.5234	58	66	no	no	2	0.0022352	136.8																																	By MS/MS
CON__P08779	CON__P08779			EVASNSELVQSSR	13	0	1404.6845	318	330	yes	yes	2;3	3.1979E-215	278.83	By MS/MS	By MS/MS	By MS/MS	By MS/MS	By MS/MS	By MS/MS		By MS/MS	By MS/MS	By MS/MS	By MS/MS	By MS/MS	By MS/MS	By MS/MS	By matching	By MS/MS	By matching	By MS/MS	By MS/MS	By MS/MS	By matching		By MS/MS	By MS/MS	By MS/MS	By MS/MS		By matching	By MS/MS		By MS/MS	By MS/MS	By MS/MS	By MS/MS	By MS/MS
CON__P08779	CON__P08779			EVASNSELVQSSRSEVTELRR	21	2	2375.2041	318	338	yes	yes	3	0.0033459	76.704
B3H5S2;P10798;P10797;P10796;F4KA76	B3H5S2	At5g38410;RBCS-3B;RBCS-2B;RBCS-1B	Ribulose bisphosphate carboxylase small chain;Ribulose bisphosphate carboxylase small chain 3B, chloroplastic;Ribulose bisphosphate carboxylase small chain 2B, chloroplastic;Ribulose bisphosphate carboxylase small chain 1B, chloroplastic	EVDYLLR	7	0	906.48108	84	90	yes	no	2	0.007168	128.82				By MS/MS		By matching				By matching		By matching	By matching	By matching		By matching					By matching			By matching	By matching		By matching	By MS/MS	By matching		By matching			By matching	By matching
Q84JR3	Q84JR3		Pentatricopeptide repeat-containing protein At4g21705, mitochondrial	EVESFVASLRNCIGVNKQMYHALVK	25	2	2926.4326	430	454	yes	yes	3	0.017599	43.162																																	By MS/MS
CON__P08779	CON__P08779			EVFTSSSSSSSR	12	0	1259.563	442	453	yes	yes	2	2.1591E-47	213.31	By MS/MS	By MS/MS	By MS/MS		By MS/MS	By MS/MS	By matching	By MS/MS	By MS/MS		By MS/MS			By matching	By MS/MS	By MS/MS	By MS/MS	By MS/MS			By matching		By matching			By matching			By MS/MS			By MS/MS	By MS/MS	By MS/MS	By MS/MS
P56757	P56757	atpA	ATP synthase subunit alpha, chloroplastic	EVTIVNTGTVLQVGDGIAR	19	0	1941.0531	23	41	yes	yes	2	0.00014858	166.38
A0A1P8B108;Q93Z70	A0A1P8B108		Probable N-acetyl-gamma-glutamyl-phosphate reductase, chloroplastic	EVVYGLTEILR	11	0	1290.7184	169	179	yes	no	2	0.0040778	90.15
Q9LIK1	Q9LIK1	ARFC1		EYKIVVVGLDNAGKTTTLYK	20	2	2349.1782	17	36	yes	yes	2	0.026028	56.414
O49006	O49006	PME3	Pectinesterase/pectinesterase inhibitor 3;Pectinesterase inhibitor 3;Pectinesterase 3	EYSNTGAGAGTANR	14	0	1367.6066	538	551	yes	yes	2	4.1568E-24	174.77
F4KCE5;Q9LHA8;P22953	F4KCE5	HSC70-1;MED37C;MED37E	Probable mediator of RNA polymerase II transcription subunit 37c;Probable mediator of RNA polymerase II transcription subunit 37e	FEELNMDLFR	10	0	1312.6122	308	317	yes	no	2	1.8486E-13	202.28												By MS/MS		By matching												By matching		By MS/MS				By matching
A0A1P8B388;A0A1I9LT70;A0A1P8B381;A0A1P8BA31;Q9SN68;P31582;Q9CB01	A0A1P8B388	RABF2B;RABF2A;RABF1	Ras-related protein RABF2b;Ras-related protein RABF2a;Ras-related protein RABF1	FEIWDTAGQER	11	0	1350.6204	61	71	yes	no	2	6.6623E-09	157.96																																			By matching
CON__P35527	CON__P35527			FEMEQNLR	8	0	1065.4913	243	250	yes	yes	2	3.8333E-09	186.43	By MS/MS	By MS/MS	By MS/MS	By MS/MS	By MS/MS	By MS/MS	By MS/MS	By MS/MS	By MS/MS	By MS/MS	By MS/MS	By MS/MS	By MS/MS	By MS/MS	By MS/MS	By MS/MS	By MS/MS	By MS/MS	By MS/MS	By MS/MS	By MS/MS		By MS/MS	By MS/MS	By MS/MS	By MS/MS	By matching	By MS/MS	By MS/MS		By MS/MS	By MS/MS	By MS/MS	By MS/MS	By MS/MS
CON__P35527	CON__P35527			FEMEQNLRQGVDADINGLR	19	1	2204.0644	243	261	yes	yes	3	1.6774E-24	141.86																																	By matching		By matching
CON__Q04695;CON__P08727	CON__Q04695			FETEQALR	8	0	992.49271	173	180	no	no	2	0.0040983	145.04																													By matching			By MS/MS	By MS/MS	By matching	By matching
CON__Q04695	CON__Q04695			FETEQALRLSVEADINGLRR	20	2	2316.2186	173	192	yes	yes	4	3.0991E-05	138.07
Q9LHB9	Q9LHB9	PER32	Peroxidase 32	FFNAFVEAMNR	11	0	1344.6285	302	312	yes	yes	2	3.4224E-15	177.58
Q9ZVS4;Q9ZVS5	Q9ZVS5	F15K9.17;F15K9.16		FGFSSTLLGR	10	0	1083.5713	412	421	no	no	2	0.0075824	133.86
CON__Q3TTY5	CON__Q3TTY5			FGGGSGFGGGGFGGGSFGGGR	21	0	1734.7499	132	152	yes	yes	2	5.2906E-07	158.25																																	By MS/MS
Q9ZSK1	Q9ZSK1	VTE4	Tocopherol O-methyltransferase, chloroplastic	FGIITCQKPL	10	1	1164.6035	339	348	yes	yes	2	0.017973	85.731
Q9SUI5	Q9SUI5	PSAK	Photosystem I reaction center subunit psaK, chloroplastic	FGLAPSANR	9	0	931.48756	70	78	yes	yes	2	0.00056944	146.54	By matching	By matching			By matching		By matching						By MS/MS	By MS/MS		By matching													By matching
P32961;P46010	P32961	NIT1;NIT3	Nitrilase 1;Nitrilase 3	FGLAVGVHNEEGRDEFR	17	1	1930.9286	77	93	yes	no	3	0.0006016	108.34
Q9SIN9	Q9SIN9		Phospholipase A1-Ialpha2, chloroplastic	FGLESCRQQLLSEISRLMNK	20	2	2397.1967	264	283	yes	yes	2	0.022092	70.281																																	By matching	By matching	By matching
Q1PDW1	Q1PDW1	At5g16920		FLANVTFLMPK	11	0	1325.6876	65	75	yes	yes	2	0.027084	40.045																																		By matching	By matching
CON__P04264	CON__P04264			FLEQQNQVLQTKWELLQQVDTSTR	24	1	2977.4968	200	223	yes	yes	3	0.00024143	42.806
CON__Q3TTY5	CON__Q3TTY5			FLEQQNQVLR	10	0	1273.6779	219	228	yes	yes	2	3.6522E-30	202.54
F4K064	F4K064	ELP1		FLITFLGK	8	0	983.55141	12	19	yes	yes	2	0.028255	43												By MS/MS
P15455;F4K8S2	P15455	CRA1	12S seed storage protein CRA1;12S seed storage protein CRA1 alpha chain;12S seed storage protein CRA1 beta chain	FNTLETTLTHSSGPASYGR	19	0	2037.9756	448	466	yes	no	3	0.00051245	93.269
Q96318;F4JLA9	Q96318	CRC;CRU3	12S seed storage protein CRC;12S seed storage protein CRC alpha chain;12S seed storage protein CRC beta chain	FNTLETTLTR	10	0	1194.6245	499	508	yes	no	2	0.00061899	136.57
CON__Q3SY84;CON__Q9R0H5	CON__Q3SY84			FQELQLAAGR	10	0	1131.6037	327	336	no	no	2	6.3692E-10	169.44						By MS/MS		By matching				By matching		By matching		By matching												By matching
P15460	P15460	AT2S4	2S seed storage protein 4;2S seed storage protein 4 small subunit;2S seed storage protein 4 large subunit	FQGQQHQPEQVR	12	0	1480.7171	123	134	yes	yes	2;3	8.7728E-31	234.28																									By matching	By matching	By MS/MS	By MS/MS
O80612	O80612	APY6	Probable apyrase 6	FQIRSGNR	8	1	976.52026	25	32	yes	yes	2	0.022997	68.915																																	By MS/MS
CON__P02768-1	CON__P02768-1			FQNALLVR	8	0	959.55525	427	434	yes	yes	2	1.7341E-05	174.64	By MS/MS	By matching	By MS/MS	By matching	By MS/MS	By MS/MS	By MS/MS	By MS/MS	By MS/MS	By MS/MS	By MS/MS	By MS/MS	By MS/MS	By MS/MS	By MS/MS	By MS/MS	By MS/MS	By MS/MS	By matching	By MS/MS	By MS/MS			By MS/MS	By matching		By MS/MS	By MS/MS	By matching		By MS/MS	By MS/MS	By matching	By MS/MS	By MS/MS
Q9SS03	Q9SS03	DIR21	Dirigent protein 21	FSDSTVAMYGR	11	0	1232.5496	129	139	yes	yes	2	0.0046281	107.9	By matching	By matching		By matching		By matching		By MS/MS	By matching	By matching	By matching	By MS/MS	By MS/MS	By matching		By MS/MS	By matching	By matching		By MS/MS			By matching	By matching	By matching	By MS/MS	By matching	By MS/MS	By matching		By MS/MS	By matching		By MS/MS
Q8RX63	Q8RX63	RLP31		FSGNIPVTFSNLTK	14	0	1569.7861	192	205	yes	yes	3	0.026367	40.025
P56767	P56767	psaB	Photosystem I P700 chlorophyll a apoprotein A2	FSQGLAQDPTTR	12	0	1319.647	8	19	yes	yes	2	2.5829E-83	230.66	By matching							By matching					By MS/MS											By MS/MS					By matching		By matching
CON__P04264	CON__P04264			FSSCGGGGGSFGAGGGFGSR	20	0	1707.706	46	65	yes	yes	2	6.0535E-16	140.06
CON__P35527	CON__P35527			FSSSSGYGGGSSR	13	0	1234.5214	47	59	yes	yes	2	6.8325E-126	244.24	By MS/MS	By MS/MS	By MS/MS	By MS/MS	By MS/MS	By MS/MS	By MS/MS	By MS/MS	By MS/MS	By MS/MS	By MS/MS	By MS/MS	By MS/MS	By matching	By MS/MS	By MS/MS	By MS/MS	By MS/MS	By MS/MS	By MS/MS	By MS/MS		By MS/MS	By MS/MS	By MS/MS	By MS/MS	By MS/MS	By MS/MS	By MS/MS		By MS/MS	By MS/MS	By MS/MS	By MS/MS	By MS/MS
F4JM86;A0A1P8B564;P25819	F4JM86	CAT2	Catalase;Catalase-2	FSTVIHER	8	0	987.51378	103	110	no	no	2;3	0.0093464	110.81		By matching		By matching		By matching				By matching		By matching		By MS/MS				By matching		By matching				By matching			By matching	By matching					By MS/MS	By MS/MS	By MS/MS
F4ID12	F4ID12	At1g59630		FSVLQQSKR	9	1	1137.5965	127	135	yes	yes	2	0.025045	75.378	By MS/MS		By matching		By matching				By matching		By matching		By matching		By matching						By matching
Q9SA37	Q9SA37	CHX1	Cation/H(+) antiporter 1	FSVNSLTKR	9	1	1096.5699	312	320	yes	yes	2	0.022595	73.616	By matching	By matching	By matching	By matching	By matching	By matching	By matching	By matching	By matching	By matching	By matching	By MS/MS	By matching		By matching		By matching	By matching	By matching	By matching	By matching			By MS/MS	By matching	By MS/MS	By matching	By matching			By MS/MS	By matching
Q9ASR1;F4JB05;F4JNE0	Q9ASR1	T6H22.13;At3g12915		FSVSPVVR	8	0	889.50215	483	490	yes	no	2	0.024251	120.65																		By MS/MS									By MS/MS
Q9M8L6	Q9M8L6	T21F11.27		FVFQGVHDIFQGSPDR	16	0	1847.8955	396	411	yes	yes	3	7.561E-33	149			By MS/MS		By matching		By matching																										By MS/MS	By MS/MS
P23686;P17562;Q9LUT2;Q9SJL8	Q9LUT2	SAM1;SAM2;METK4;METK3	S-adenosylmethionine synthase 1;S-adenosylmethionine synthase 2;S-adenosylmethionine synthase 4;S-adenosylmethionine synthase 3	FVIGGPHGDAGLTGR	15	0	1452.7474	238	252	no	no	2;3	6.2003E-104	229.24	By MS/MS	By MS/MS	By MS/MS	By MS/MS	By MS/MS	By MS/MS		By matching		By MS/MS	By MS/MS	By MS/MS		By MS/MS		By MS/MS		By MS/MS	By MS/MS	By MS/MS	By MS/MS		By MS/MS	By MS/MS	By MS/MS	By MS/MS	By MS/MS	By MS/MS	By MS/MS		By MS/MS	By matching	By MS/MS	By MS/MS	By MS/MS
CON__P13647;CON__Q5XQN5;CON__Q922U2	CON__P13647			FVSTTSSSR	9	0	970.47197	577	585	yes	no	2	1.1855E-17	193.28							By matching	By MS/MS	By MS/MS	By matching	By matching	By matching								By matching				By matching								By MS/MS
CON__P04264	CON__P04264			FVSTTYSGVTR	11	0	1216.6088	634	644	yes	yes	2	7.1298E-11	166.07			By matching						By MS/MS							By MS/MS				By matching				By matching	By matching							By matching	By MS/MS		By matching
F4IVZ7;P10896	F4IVZ7	RCA	Ribulose bisphosphate carboxylase/oxygenase activase, chloroplastic	FYWAPTR	7	0	939.46029	303	309	yes	no	2	0.0041597	138.48		By matching	By matching	By matching	By MS/MS	By MS/MS	By matching	By matching		By MS/MS		By matching		By matching		By matching				By matching			By matching	By matching	By MS/MS	By matching	By matching	By matching	By matching		By matching	By matching
P32961	P32961	NIT1	Nitrilase 1	GAELVLFPEGFIGGYPR	17	0	1820.9461	57	73	yes	yes	2;3	0.0028346	141.73																								By MS/MS									By MS/MS	By matching	By MS/MS
CON__P19013	CON__P19013			GAFSSVSMSGGAGR	14	0	1269.5772	102	115	yes	yes	2	1.941E-11	158.47																																			By MS/MS
P31167;O49447;P40941	P31167	AAC1;AAC3;AAC2	ADP,ATP carrier protein 1, mitochondrial;ADP,ATP carrier protein 3, mitochondrial;ADP,ATP carrier protein 2, mitochondrial	GAGANILR	8	0	770.43989	346	353	yes	no	2	0.016342	126.16			By matching				By MS/MS					By matching
Q940P8	Q940P8	CCT2	T-complex protein 1 subunit beta	GASHHVLDEAER	12	0	1319.6218	372	383	yes	yes	3	0.013993	71.879																																	By matching	By matching	By matching
O80842	O80842	CPFTSY	Cell division protein FtsY homolog, chloroplastic	GEFRPRMTR	9	2	1148.5873	30	38	yes	yes	2	0.027029	47.082																																	By matching
CON__Q86YZ3	CON__Q86YZ3			GEQHGSSSGSSSSYGQHGSGSR	22	0	2121.8696	1910	1931	yes	yes	2;3;4	2.123E-177	242.43	By MS/MS	By MS/MS	By MS/MS	By MS/MS	By MS/MS	By MS/MS	By MS/MS	By MS/MS	By MS/MS	By MS/MS	By MS/MS	By MS/MS	By MS/MS	By matching	By MS/MS	By MS/MS	By MS/MS	By matching	By MS/MS	By MS/MS	By MS/MS		By matching	By MS/MS	By MS/MS	By MS/MS	By matching	By MS/MS	By MS/MS		By MS/MS	By MS/MS	By matching		By matching
A0A178WJA6;Q9XIK6	A0A178WJA6	SNL6	Paired amphipathic helix protein Sin3-like 6	GETNKLPRTIDALTYLK	17	2	2024.0435	23	39	yes	no	2	0.028006	61.435																																	By matching
B3H4Q3;F4HV67;Q9LQI9;Q9SYG4;Q9LJH8	B3H4Q3	UBP1B;UBP1A;UBP1C	Oligouridylate-binding protein 1B;Oligouridylate-binding protein 1A;Oligouridylate-binding protein 1C	GFGFVSFR	8	0	915.46029	181	188	yes	no	2	0.00054752	150.02	By matching	By MS/MS								By matching			By matching	By matching			By matching		By matching		By matching				By matching	By matching	By MS/MS	By matching	By matching
Q9SHE8	Q9SHE8	PSAF	Photosystem I reaction center subunit III, chloroplastic	GFIWPVAAYR	10	0	1178.6237	200	209	yes	yes	2	4.2294E-11	148.33		By MS/MS	By MS/MS	By matching	By matching	By matching	By matching			By matching		By MS/MS	By matching	By matching		By matching		By matching	By MS/MS		By matching				By matching	By matching	By matching	By MS/MS	By matching		By MS/MS
CON__P04259	CON__P04259			GFSASSAR	8	0	781.37187	17	24	yes	yes	2	0.00052237	157.99	By MS/MS								By MS/MS					By matching	By matching		By matching												By matching		By matching
F4II26	F4II26	At2g40710		GFSGLAPILHK	11	0	1184.6376	2	12	yes	yes	2	0.027203	41.029
CON__P35908;CON__P35908v2;CON__Q3TTY5	CON__P35908v2			GFSSGSAVVSGGSR	14	0	1253.6	21	34	no	no	2;3	1.3291E-119	239.93	By MS/MS	By MS/MS	By MS/MS	By MS/MS	By MS/MS	By MS/MS	By MS/MS	By MS/MS	By MS/MS	By MS/MS	By MS/MS	By MS/MS	By MS/MS	By MS/MS	By MS/MS	By MS/MS	By MS/MS	By MS/MS	By MS/MS	By MS/MS	By MS/MS		By MS/MS	By MS/MS	By MS/MS	By MS/MS	By MS/MS	By MS/MS	By MS/MS		By MS/MS	By MS/MS	By MS/MS	By MS/MS	By MS/MS
CON__P35908;CON__P35908v2;CON__Q3TTY5	CON__P35908v2			GFSSGSAVVSGGSRR	15	1	1409.7011	21	35	no	no	2	0.00023512	97.452
Q9LV33	Q9LV33	BGLU44	Beta-glucosidase 44	GFVFGTATSAYQVEGETHQDGR	22	0	2356.072	47	68	yes	yes	3	0.00030488	106.03								By matching																By MS/MS					By matching		By matching
CON__P35908	CON__P35908			GGGFGGGSGFGGGSGFGGGSGFSGGGFGGGGFGGGR	36	0	2830.1869	93	128	yes	yes	3	6.259E-31	129.05	By matching	By matching				By matching				By matching						By matching				By matching						By MS/MS			By matching				By MS/MS
CON__P35908v2	CON__P35908v2			GGGFGGGSSFGGGSGFSGGGFGGGGFGGGR	30	0	2398.0111	93	122	yes	yes	2;3	0	399.94	By MS/MS	By MS/MS	By matching	By MS/MS	By MS/MS	By MS/MS	By MS/MS	By MS/MS	By MS/MS	By MS/MS	By MS/MS	By MS/MS	By MS/MS	By MS/MS	By MS/MS	By MS/MS	By matching	By MS/MS	By MS/MS	By MS/MS	By MS/MS		By MS/MS	By MS/MS	By MS/MS	By MS/MS	By matching	By MS/MS	By MS/MS		By MS/MS	By MS/MS	By MS/MS	By MS/MS	By MS/MS
CON__P35908;CON__P35908v2	CON__P35908v2			GGGGGGFRGFSSGSAVVSGGSR	22	1	1898.8983	13	34	no	no	3	2.055E-07	106.43
CON__P04264	CON__P04264			GGGGGGYGSGGSSYGSGGGSYGSGGGGGGGR	31	0	2382.9446	519	549	yes	yes	2;3	0	541.69	By MS/MS	By MS/MS	By MS/MS	By MS/MS	By MS/MS	By MS/MS	By MS/MS	By MS/MS	By MS/MS	By MS/MS	By MS/MS	By MS/MS	By MS/MS	By MS/MS	By MS/MS	By MS/MS	By MS/MS	By MS/MS	By MS/MS	By MS/MS	By MS/MS		By MS/MS	By MS/MS	By MS/MS	By MS/MS	By MS/MS	By MS/MS	By MS/MS		By MS/MS	By MS/MS	By MS/MS	By MS/MS	By MS/MS
CON__P35527	CON__P35527			GGGGSFGYSYGGGSGGGFSASSLGGGFGGGSR	32	0	2704.1538	64	95	yes	yes	2;3	0	386.63	By MS/MS	By MS/MS	By matching	By MS/MS		By matching		By matching				By MS/MS		By matching	By matching	By matching		By MS/MS		By matching	By matching		By MS/MS	By MS/MS	By MS/MS	By MS/MS		By matching	By MS/MS		By matching	By MS/MS	By MS/MS	By MS/MS	By MS/MS
Q8RXD5	Q8RXD5	KTI1		GGGLTLAGR	9	0	800.45045	53	61	yes	yes	2	0.0063134	125.25
CON__P04264	CON__P04264			GGSGGGGGGSSGGR	14	0	1005.4224	589	602	yes	yes	2	3.3582E-89	224.58		By matching	By matching				By matching									By MS/MS		By matching								By matching							By MS/MS	By matching	By matching
CON__P04264	CON__P04264			GGSGGGGGGSSGGRGSGGGSSGGSIGGR	28	1	2078.9074	589	616	yes	yes	3	4.5814E-13	125.05	By MS/MS					By matching	By MS/MS		By MS/MS									By matching			By matching			By matching	By matching			By matching	By matching		By matching	By MS/MS
CON__P35908;CON__P35908v2	CON__P35908v2			GGSGGGGSISGGGYGSGGGSGGR	23	0	1740.7412	550	572	no	no	2;3	0	481.69	By MS/MS	By MS/MS	By MS/MS	By MS/MS	By MS/MS	By MS/MS	By MS/MS	By MS/MS	By matching	By matching	By MS/MS	By MS/MS	By MS/MS	By MS/MS	By MS/MS	By MS/MS		By MS/MS	By MS/MS	By MS/MS	By MS/MS		By MS/MS	By MS/MS	By MS/MS	By MS/MS	By matching	By MS/MS	By MS/MS		By matching	By MS/MS	By MS/MS	By MS/MS	By MS/MS
CON__P35527	CON__P35527			GGSGGSYGGGGSGGGYGGGSGSR	23	0	1790.7204	491	513	yes	yes	2;3	0	458.64	By MS/MS	By MS/MS	By MS/MS	By MS/MS	By MS/MS	By MS/MS	By MS/MS	By MS/MS	By MS/MS	By MS/MS	By MS/MS	By MS/MS	By MS/MS	By MS/MS	By MS/MS	By MS/MS	By MS/MS	By MS/MS	By MS/MS	By MS/MS	By MS/MS		By MS/MS	By MS/MS	By MS/MS	By MS/MS	By MS/MS	By MS/MS	By MS/MS		By MS/MS	By MS/MS	By MS/MS	By MS/MS	By MS/MS
CON__P35527	CON__P35527			GGSGGSYGR	9	0	796.34638	479	487	yes	yes	2	1.2795E-08	174.27	By MS/MS	By MS/MS	By matching	By MS/MS		By MS/MS					By matching			By MS/MS	By matching	By MS/MS	By MS/MS	By MS/MS	By matching		By matching			By matching	By matching	By MS/MS		By matching				By matching			By matching
Q9ASR1;F4JB05;F4JNE0;F4JB06	Q9ASR1	T6H22.13;At3g12915		GHVFEEMQR	9	0	1131.5131	753	761	yes	no	2	0.018843	125.25												By matching																By MS/MS
Q9ASR0;Q56YW9;P29517;P24636;P29516;P29515	Q9ASR0	TUBB3;TUBB2;TUBB9;TUBB4;TUBB8;TUBB7	Tubulin beta-3 chain;Tubulin beta-2 chain;Tubulin beta-9 chain;Tubulin beta-4 chain;Tubulin beta-8 chain;Tubulin beta-7 chain	GHYTEGAELIDSVLDVVR	18	0	1971.9902	104	121	yes	no	2;3	3.2032E-185	311.7		By matching		By matching		By matching		By matching		By MS/MS		By MS/MS		By MS/MS		By matching		By matching		By matching				By MS/MS	By MS/MS	By matching	By matching	By MS/MS	By matching		By MS/MS	By matching	By matching		By MS/MS
F4HQT1;Q9FX54;P25858	F4HQT1	GAPC2;GAPC1	Glyceraldehyde-3-phosphate dehydrogenase GAPC2, cytosolic;Glyceraldehyde-3-phosphate dehydrogenase GAPC1, cytosolic	GILGYTEDDVVSTDFVGDNR	20	0	2171.0019	248	267	yes	no	2;3	0	327.58	By MS/MS	By MS/MS	By MS/MS	By MS/MS	By MS/MS	By MS/MS	By MS/MS	By matching	By MS/MS	By MS/MS	By MS/MS	By MS/MS	By matching	By MS/MS			By MS/MS	By MS/MS	By MS/MS	By MS/MS	By matching			By matching	By MS/MS	By MS/MS	By matching	By MS/MS	By MS/MS		By MS/MS		By MS/MS	By MS/MS	By MS/MS
P17745	P17745	TUFA	Elongation factor Tu, chloroplastic	GITINTATVEYETENR	16	0	1809.8745	127	142	yes	yes	2;3	6.441E-117	281.99	By matching	By MS/MS		By MS/MS		By MS/MS			By matching	By matching		By MS/MS		By MS/MS			By MS/MS	By matching						By matching	By MS/MS	By MS/MS	By MS/MS	By MS/MS	By matching		By matching	By MS/MS	By MS/MS	By MS/MS	By MS/MS
Q9SYM5	Q9SYM5	RHM1	Trifunctional UDP-glucose 4,6-dehydratase/UDP-4-keto-6-deoxy-D-glucose 3,5-epimerase/UDP-4-keto-L-rhamnose-reductase RHM1;UDP-glucose 4,6-dehydratase;UDP-4-keto-6-deoxy-D-glucose 3,5-epimerase/UDP-4-keto-L-rhamnose 4-keto-reductase	GIWNFTNPGVVSHNEILEMYR	21	0	2475.2005	589	609	yes	yes	3	0.0003206	96.848
A0A1P8B9G6;Q946J8	A0A1P8B9G6	LHP1	Chromo domain-containing protein LHP1	GKVQYLIKWR	10	2	1381.7363	121	130	yes	no	2	0.020813	45.161																							By MS/MS
F4IVZ7;P10896	F4IVZ7	RCA	Ribulose bisphosphate carboxylase/oxygenase activase, chloroplastic	GLAYDTSDDQQDITR	15	0	1696.754	73	87	yes	no	2	1.111E-226	275.84	By MS/MS	By MS/MS	By MS/MS	By MS/MS	By MS/MS	By MS/MS	By MS/MS	By matching	By MS/MS	By matching	By MS/MS	By MS/MS	By MS/MS	By MS/MS	By matching	By matching	By MS/MS	By MS/MS	By MS/MS		By MS/MS		By matching	By matching	By matching	By MS/MS	By matching	By MS/MS	By MS/MS		By matching	By MS/MS		By MS/MS
Q96522	Q96522	PER45	Peroxidase 45	GLFTSDQILFTDQR	14	0	1639.8206	265	278	yes	yes	2	1.0296E-89	227.36
Q93ZV7	Q93ZV7	LA1	La protein 1	GLIISFTLKR	10	1	1192.7002	236	245	yes	yes	2	0.012597	91.906		By MS/MS						By matching			By MS/MS	By matching		By MS/MS		By matching			By matching	By matching	By matching			By matching			By matching	By matching
P25873	P25873	RPL15	50S ribosomal protein L15, chloroplastic	GLINPSGRERK	11	2	1271.6768	186	196	yes	yes	2	0.00018505	112.17		By matching	By matching	By matching	By MS/MS	By matching		By MS/MS		By MS/MS		By matching	By MS/MS	By MS/MS			By matching	By matching	By matching					By MS/MS	By matching	By matching	By MS/MS	By matching	By matching		By matching	By matching
Q94JV1	Q94JV1	At1g69340		GLIVDPRTKYVYQR	14	2	1752.9345	548	561	yes	yes	2	0.021411	73.985																																	By matching	By matching	By matching
Q9S7Y7	Q9S7Y7	XYL1	Alpha-xylosidase 1	GLLNVQGKR	9	1	1029.5753	533	541	yes	yes	2	0.014966	107.66												By MS/MS		By matching				By matching					By matching			By MS/MS			By MS/MS			By matching
Q9M8L6	Q9M8L6	T21F11.27		GLLSVHTMEER	11	0	1270.634	385	395	yes	yes	2	0.00088418	128.52																																	By matching	By matching
P15455;F4K8S2	P15455	CRA1	12S seed storage protein CRA1;12S seed storage protein CRA1 alpha chain;12S seed storage protein CRA1 beta chain	GLPLEVITNGFQISPEEAR	19	0	2069.0793	426	444	yes	no	2;3	4.4961E-270	273.08
P25857	P25857	GAPB	Glyceraldehyde-3-phosphate dehydrogenase GAPB, chloroplastic	GLTAEDVNEAFR	12	0	1320.631	335	346	yes	yes	2	9.979E-38	200.07	By MS/MS	By matching	By matching	By MS/MS	By matching	By MS/MS	By matching		By matching	By matching	By matching	By matching	By MS/MS	By MS/MS			By matching		By MS/MS		By matching			By matching		By matching		By MS/MS	By MS/MS			By MS/MS	By MS/MS	By matching	By MS/MS
CON__P78386	CON__P78386			GLTGFGSR	8	0	793.40825	47	54	yes	yes	2	0.013239	110.9
O50008;Q9SRV5;Q0WNZ5	O50008	MS1;MS2;MS3	5-methyltetrahydropteroyltriglutamate--homocysteine methyltransferase 1;5-methyltetrahydropteroyltriglutamate--homocysteine methyltransferase 2;5-methyltetrahydropteroyltriglutamate--homocysteine methyltransferase 3, chloroplastic	GMLTGPVTILNWSFVR	16	0	1789.9549	556	571	yes	no	2	0.018763	88.021																																			By MS/MS
F4IVZ7;P10896	F4IVZ7	RCA	Ribulose bisphosphate carboxylase/oxygenase activase, chloroplastic	GMVDSVFQAPMGTGTHHAVLSSYEYVSQGLR	31	0	3323.5703	90	120	yes	no	4	1.8447E-70	185.44				By MS/MS						By MS/MS				By matching											By matching	By MS/MS		By MS/MS	By matching		By matching
Q8LE58	Q8LE58	CHMP1A	ESCRT-related protein CHMP1A	GNTDKLMNQIFELKFTSK	18	2	2251.0509	2	19	yes	yes	2	0.013241	70.622																																		By MS/MS
Q39141;Q8VZ87;P0CJ48;P04778	Q39141	Lhb1B2;LHCB1.2;LHCB1.1;LHCB1.3	Chlorophyll a-b binding protein 3, chloroplastic;Chlorophyll a-b binding protein 2, chloroplastic;Chlorophyll a-b binding protein 1, chloroplastic	GPSGSPWYGSDR	12	0	1264.5473	42	53	yes	no	2	2.3795E-57	218.6	By MS/MS	By MS/MS	By MS/MS	By matching	By MS/MS	By matching	By MS/MS	By MS/MS	By MS/MS	By MS/MS	By matching	By MS/MS	By matching	By matching	By MS/MS	By matching	By MS/MS	By matching	By MS/MS	By MS/MS	By matching			By MS/MS	By matching	By MS/MS	By MS/MS	By MS/MS	By matching		By matching	By matching	By MS/MS	By MS/MS	By matching
Q9LFQ0;Q9FLD7	Q9LFQ0	F2G14_170		GPTMVANTLHAAAILLR	17	0	1747.9767	161	177	yes	no	2	0.025434	54.784
CON__Q86YZ3	CON__Q86YZ3			GPYESGSGHSSGLGHQESR	19	0	1927.8409	572	590	yes	yes	2;3;4	0	474.33	By MS/MS	By MS/MS		By matching	By matching	By MS/MS	By MS/MS	By matching	By MS/MS	By MS/MS	By MS/MS	By MS/MS	By MS/MS	By MS/MS	By MS/MS	By MS/MS	By matching	By MS/MS	By MS/MS	By MS/MS	By MS/MS		By MS/MS	By MS/MS	By MS/MS	By MS/MS	By MS/MS	By matching	By MS/MS		By MS/MS	By MS/MS	By MS/MS	By MS/MS	By MS/MS
CON__Q86YZ3	CON__Q86YZ3			GPYESGSGHSSGLGHR	16	0	1583.7077	1038	1053	yes	no	2;3;4	0	503.85	By MS/MS	By MS/MS	By MS/MS	By MS/MS	By MS/MS	By MS/MS	By MS/MS	By MS/MS	By MS/MS	By MS/MS	By MS/MS	By matching	By MS/MS	By MS/MS	By MS/MS	By MS/MS	By MS/MS	By MS/MS	By MS/MS	By MS/MS	By MS/MS		By MS/MS	By MS/MS	By MS/MS	By MS/MS	By MS/MS	By MS/MS	By MS/MS		By MS/MS	By MS/MS	By MS/MS	By MS/MS	By MS/MS
CON__Q86YZ3	CON__Q86YZ3			GPYESGSGHSSGLGHRESR	19	1	1955.8834	1038	1056	yes	no	3;4	6.2323E-45	146.76																																	By MS/MS		By MS/MS
CON__Q86YZ3	CON__Q86YZ3			GQHSSGSGQSPGHGQR	16	0	1562.6934	414	429	yes	yes	3	0.013945	75.911	By MS/MS
P15455;F4K8S2	P15455	CRA1	12S seed storage protein CRA1;12S seed storage protein CRA1 alpha chain;12S seed storage protein CRA1 beta chain	GQRPQEEEEEEGR	13	1	1571.6812	264	276	yes	no	3	0.0030687	93.494
CON__P08779;CON__Q9Z2K1;CON__Q3ZAW8	CON__P08779			GQTGGDVNVEMDAAPGVDLSR	21	0	2086.9589	264	284	yes	no	2;3	0	358.67	By MS/MS	By MS/MS		By MS/MS	By MS/MS	By matching		By MS/MS	By MS/MS	By MS/MS	By MS/MS	By MS/MS	By MS/MS	By MS/MS	By MS/MS	By MS/MS	By MS/MS	By MS/MS		By MS/MS	By MS/MS			By MS/MS	By MS/MS	By MS/MS			By MS/MS		By MS/MS	By MS/MS	By MS/MS	By MS/MS	By MS/MS
CON__P02533;CON__Q6IFX2	CON__P02533			GQVGGDVNVEMDAAPGVDLSR	21	0	2084.9797	262	282	no	no	2;3	0	386.37	By MS/MS	By matching	By matching	By matching	By matching	By matching		By matching	By MS/MS	By matching	By MS/MS	By MS/MS		By MS/MS	By matching	By MS/MS	By matching	By MS/MS		By MS/MS	By MS/MS			By MS/MS	By matching	By matching		By MS/MS	By MS/MS		By matching	By MS/MS	By MS/MS	By MS/MS	By MS/MS
CON__Q04695	CON__Q04695			GQVGGEINVEMDAAPGVDLSR	21	0	2113.011	231	251	no	no	2;3	5.8489E-299	283.49								By matching				By matching		By matching										By matching								By MS/MS	By MS/MS	By matching
Q9SYM5	Q9SYM5	RHM1	Trifunctional UDP-glucose 4,6-dehydratase/UDP-4-keto-6-deoxy-D-glucose 3,5-epimerase/UDP-4-keto-L-rhamnose-reductase RHM1;UDP-glucose 4,6-dehydratase;UDP-4-keto-6-deoxy-D-glucose 3,5-epimerase/UDP-4-keto-L-rhamnose 4-keto-reductase	GQVLPIHGDGSNVR	14	0	1447.7532	210	223	yes	yes	3	0.020163	67.964	By matching	By matching		By matching						By matching	By matching	By matching		By matching				By matching	By matching	By MS/MS						By matching	By matching	By matching			By matching
CON__Q86YZ3	CON__Q86YZ3			GRHGSGSGHSSSYGQHGSGSGWSSSSGR	28	1	2689.1362	1363	1390	yes	no	4	1.0259E-17	132.61																																	By matching
CON__P04259;CON__P48668;CON__P13647;CON__Q5XQN5;CON__Q922U2;CON__P02538;CON__P50446;CON__Q5XKE5	CON__P04259			GRLDSELR	8	1	944.50394	233	240	no	no	2;3	0.00016678	173.73																																	By matching	By matching	By matching
CON__P02533;CON__P08779	CON__P08779			GSCGIGGGIGGGSSR	15	0	1220.5568	16	30	no	no	2	0.00011516	136.96		By matching		By matching	By matching				By MS/MS		By matching						By matching				By matching					By matching								By MS/MS
CON__P04264	CON__P04264			GSGGGSSGGSIGGR	14	0	1091.4956	603	616	yes	yes	2	1.0541E-65	258.72	By MS/MS	By MS/MS	By MS/MS	By MS/MS	By MS/MS	By MS/MS	By MS/MS	By MS/MS	By MS/MS	By MS/MS	By MS/MS	By MS/MS	By MS/MS	By MS/MS	By MS/MS	By MS/MS	By MS/MS	By MS/MS	By MS/MS	By MS/MS	By MS/MS		By matching	By MS/MS	By matching	By MS/MS	By matching	By MS/MS	By MS/MS		By matching	By MS/MS	By matching	By MS/MS	By matching
CON__P50446	CON__P50446			GSGGSSAMCGGAGFGSRSLYGVGSSK	26	1	2369.0198	41	66	yes	yes	3	0.01602	58.952																																			By matching
CON__Q86YZ3	CON__Q86YZ3			GSGSGQSPSSGQHGTGFGR	19	0	1746.767	430	448	yes	yes	2;3	0	408.41	By MS/MS		By MS/MS	By MS/MS	By MS/MS	By matching		By MS/MS	By MS/MS	By MS/MS	By MS/MS	By MS/MS	By matching	By matching	By MS/MS		By MS/MS	By matching	By MS/MS	By MS/MS	By MS/MS		By MS/MS	By MS/MS	By MS/MS	By MS/MS		By MS/MS	By MS/MS		By MS/MS	By matching	By MS/MS	By MS/MS	By MS/MS
CON__Q86YZ3	CON__Q86YZ3			GSGSGQSPSYGR	12	0	1138.5003	897	908	yes	yes	2	5.1469E-204	276.03	By MS/MS	By MS/MS	By MS/MS		By MS/MS		By MS/MS	By MS/MS	By MS/MS	By MS/MS	By MS/MS	By MS/MS	By MS/MS	By matching	By MS/MS	By MS/MS	By matching	By MS/MS	By matching	By MS/MS	By MS/MS			By MS/MS	By MS/MS		By matching	By MS/MS	By MS/MS		By MS/MS	By MS/MS
Q1G3U2	Q1G3U2	At1g23965		GSGSGSIQIKMRK	13	2	1439.7047	60	72	yes	yes	2;3	0.00088017	105.2																																	By matching
CON__P13645	CON__P13645			GSLGGGFSSGGFSGGSFSR	19	0	1706.7649	41	59	yes	yes	2;3	0	304.42	By MS/MS	By MS/MS	By MS/MS	By MS/MS	By MS/MS	By MS/MS	By MS/MS	By MS/MS	By MS/MS	By MS/MS	By MS/MS	By MS/MS	By MS/MS	By MS/MS	By MS/MS	By MS/MS	By MS/MS	By MS/MS	By MS/MS	By MS/MS	By MS/MS		By MS/MS	By MS/MS	By MS/MS	By MS/MS	By MS/MS	By MS/MS	By MS/MS		By MS/MS	By MS/MS	By MS/MS	By MS/MS	By MS/MS
A0A1P8B326;A0A1P8B357;Q9ZQ51	A0A1P8B326	At2g22620		GSLVPLNVDKRYIIR	15	2	1788.008	147	161	yes	no	2	0.028488	41.218																																	By matching	By matching
CON__P35527	CON__P35527			GSRGGSGGSYGGGGSGGGYGGGSGSR	26	1	2090.875	488	513	yes	yes	3	3.4221E-06	91.767	By MS/MS	By matching																By MS/MS						By matching	By MS/MS	By matching		By matching	By matching		By MS/MS	By MS/MS
CON__P35908;CON__P35908v2	CON__P35908v2			GSSGEAFGSSVTFSFR	16	0	1621.7372	624	639	no	no	2	3.6005E-10	156.8
CON__P13645	CON__P13645			GSSGGGCFGGSSGGYGGLGGFGGGSFR	27	0	2284.9556	60	86	yes	yes	2;3	2.2876E-243	254.87																																	By MS/MS
CON__Q04695	CON__Q04695			GSSGLGGGSSR	11	0	920.43117	16	26	no	no	2	5.2799E-08	156.46		By MS/MS		By matching										By matching		By MS/MS		By matching								By matching						By matching
CON__P35908;CON__P35908v2	CON__P35908v2			GSSSGGGYSSGSSSYGSGGR	20	0	1739.6983	525	544	no	no	2;3	0	332.99	By MS/MS	By MS/MS	By MS/MS	By MS/MS	By MS/MS	By MS/MS	By MS/MS	By MS/MS	By MS/MS	By MS/MS	By MS/MS	By MS/MS	By MS/MS	By MS/MS	By MS/MS	By MS/MS	By MS/MS	By MS/MS	By MS/MS	By MS/MS	By MS/MS		By MS/MS	By MS/MS	By MS/MS	By MS/MS	By MS/MS	By MS/MS	By MS/MS		By MS/MS	By MS/MS	By MS/MS	By MS/MS	By MS/MS
CON__P04264	CON__P04264			GSYGSGGSSYGSGGGSYGSGGGGGGHGSYGSGSSSGGYR	39	0	3311.3008	550	588	yes	yes	3;4	0	352.87	By MS/MS	By MS/MS	By MS/MS	By matching	By MS/MS	By MS/MS	By MS/MS	By matching	By MS/MS	By matching	By MS/MS	By MS/MS	By MS/MS	By MS/MS	By MS/MS	By matching	By MS/MS	By MS/MS	By MS/MS	By matching	By MS/MS		By MS/MS	By MS/MS	By MS/MS	By MS/MS	By MS/MS	By matching	By MS/MS		By MS/MS	By MS/MS	By MS/MS	By MS/MS	By MS/MS
P29525	P29525		Oleosin 18.5 kDa	GTHHDIIGR	9	0	1004.5152	7	15	yes	yes	2;3	0.0049992	117.04				By matching						By matching		By MS/MS								By matching							By MS/MS	By matching
P25856;F4HNZ6;A0A1P8APR6;Q9LPW0;P25857	P25856	GAPA1;GAPA-2;GAPA2;GAPB	Glyceraldehyde-3-phosphate dehydrogenase GAPA1, chloroplastic;Glyceraldehyde-3-phosphate dehydrogenase GAPA2, chloroplastic;Glyceraldehyde-3-phosphate dehydrogenase GAPB, chloroplastic	GTMTTTHSYTGDQR	14	0	1554.6733	234	247	no	no	2;3	1.7093E-103	279.3	By MS/MS	By MS/MS	By matching	By MS/MS	By MS/MS	By MS/MS	By MS/MS	By MS/MS	By MS/MS	By matching	By matching	By MS/MS	By MS/MS	By MS/MS			By matching	By MS/MS	By MS/MS	By MS/MS	By MS/MS			By MS/MS	By MS/MS	By MS/MS	By matching	By MS/MS	By MS/MS		By MS/MS	By matching	By MS/MS	By MS/MS	By MS/MS
Q9SF21	Q9SF21	F26K24.6		GTPIVEFLGTR	11	0	1188.6503	141	151	yes	yes	2	0.00066039	140.45											By matching				By MS/MS		By matching		By matching				By matching			By matching
B9DGY1;F4JFM1	B9DGY1	At3g07700		GVNGASLVSSRNINGAASTLVK	22	1	2160.1321	90	111	yes	no	3	0.028063	40.81				By matching		By matching		By matching		By matching		By matching		By matching		By matching		By matching						By matching	By matching	By matching	By matching	By matching	By matching		By matching	By MS/MS
F4KH34;Q9FIN7	F4KH34	At5g24350;MIP2	MAG2-interacting protein 2	GVSDVSTILSKIK	13	1	1437.7571	477	489	yes	no	2	0.023606	58.674	By MS/MS	By matching	By MS/MS	By matching	By MS/MS		By MS/MS		By MS/MS	By matching	By MS/MS		By matching		By matching	By matching	By MS/MS	By MS/MS	By matching	By matching	By matching		By MS/MS		By MS/MS	By MS/MS	By matching		By MS/MS		By MS/MS				By MS/MS
O65449	O65449	sks4		GVSGPVPNGPTLDIASSLYQAR	22	0	2198.1331	298	319	yes	yes	2;3	6.3887E-29	207.66
Q8L8A8	Q8L8A8	GRF2	Growth-regulating factor 2	GVSIYPSTVNLQPK	14	0	1547.8018	330	343	yes	yes	2	0.02813	44.203																																	By matching
Q9SIF2	Q9SIF2	CR88		GVVDSDDLPLNVSR	14	0	1484.7471	428	441	yes	yes	2	1.2774E-05	102.4																																By MS/MS
P53492;Q96293;Q96292;F4J8V9	P53492	ACT7;ACT8;ACT2	Actin-7;Actin-8;Actin-2	GYMFTTTAER	10	0	1175.5281	199	208	no	no	2	0.00065759	133.86			By matching				By MS/MS			By matching		By MS/MS		By MS/MS					By matching	By MS/MS							By MS/MS
P53497;P53494;P0CJ47;P0CJ46	P53497	ACT12;ACT4;ACT3;ACT1	Actin-12;Actin-4;Actin-3;Actin-1	GYSFTTTAER	10	0	1131.5197	199	208	yes	no	2	3.2529E-18	186.3	By matching	By matching	By matching	By MS/MS	By matching	By MS/MS	By matching	By MS/MS	By matching	By matching		By matching	By MS/MS	By matching		By matching		By matching		By MS/MS	By MS/MS			By matching		By MS/MS		By matching	By MS/MS		By matching	By MS/MS	By MS/MS	By matching	By MS/MS
CON__P20930	CON__P20930			GYSPTHR	7	0	816.38785	163	169	yes	yes	2	0.0007558	149.06	By MS/MS	By MS/MS		By MS/MS		By matching		By MS/MS				By matching	By MS/MS		By MS/MS	By MS/MS	By matching	By matching	By matching	By matching	By matching			By matching		By matching						By MS/MS
CON__Q2UVX4	CON__Q2UVX4			GYTQQLAFR	9	0	1082.5509	1051	1059	yes	yes	2	0.021167	128.86
Q9ZVS4	Q9ZVS4	F15K9.17		GYVSSTYQSPR	11	0	1243.5833	75	85	yes	yes	2	0.0015427	122.33
Q9LIK9;A0A1P8B8I9;O23324	Q9LIK9	APS1;APS3	ATP sulfurylase 1, chloroplastic;ATP-sulfurylase 3, chloroplastic	HEAADLPR	8	0	907.45118	73	80	yes	no	2	0.013584	125.58																																	By matching	By matching	By matching
CON__P13647;CON__Q5XQN5;CON__Q922U2	CON__P13647			HEISEMNR	8	0	1014.4553	384	391	yes	no	2	2.0605E-79	242.21	By MS/MS	By MS/MS	By MS/MS	By matching	By MS/MS	By MS/MS	By MS/MS	By MS/MS	By MS/MS	By matching	By MS/MS	By MS/MS	By MS/MS	By MS/MS	By MS/MS	By matching	By MS/MS		By MS/MS	By MS/MS	By MS/MS		By MS/MS	By MS/MS	By MS/MS	By matching	By MS/MS	By matching	By MS/MS		By MS/MS	By MS/MS	By matching	By MS/MS	By matching
CON__Q5D862	CON__Q5D862			HETTYGQTGEATGHGHSGHGQSTQR	25	0	2620.1399	1388	1412	yes	yes	5	8.8875E-05	78.202																																	By matching
CON__Q86YZ3	CON__Q86YZ3			HGAGSGQSLSHGR	13	0	1249.5912	2762	2774	yes	yes	3	0.0011344	93.623				By MS/MS				By matching																								By MS/MS
CON__P35908;CON__P35908v2	CON__P35908v2			HGGGGGGFGGGGFGSR	16	0	1319.5755	46	61	no	no	2;3	0	337.75	By MS/MS	By MS/MS	By MS/MS	By MS/MS	By MS/MS	By MS/MS	By MS/MS	By MS/MS	By MS/MS	By MS/MS	By MS/MS	By MS/MS	By MS/MS	By MS/MS	By MS/MS	By MS/MS	By MS/MS	By MS/MS	By MS/MS	By MS/MS	By MS/MS		By MS/MS	By MS/MS	By MS/MS	By MS/MS	By MS/MS	By MS/MS	By MS/MS		By MS/MS	By MS/MS	By MS/MS	By MS/MS	By MS/MS
CON__P13645	CON__P13645			HGNSHQGEPR	10	0	1117.5013	185	194	yes	yes	2;3	1.601E-74	230.24	By MS/MS	By matching	By MS/MS			By MS/MS	By MS/MS					By matching			By MS/MS	By MS/MS	By matching		By matching		By MS/MS							By matching	By MS/MS			By MS/MS	By matching
CON__Q86YZ3	CON__Q86YZ3			HGSGLGHSSSHGQHGSGSGR	20	0	1884.8324	1248	1267	yes	no	3;4	2.6989E-06	116.65						By MS/MS						By matching				By matching		By matching						By matching	By matching						By matching
CON__Q86YZ3	CON__Q86YZ3			HGSGSGHSSSHGQHGSGSGR	20	0	1858.7803	2188	2207	yes	yes	3;4	0.00094499	89.261		By matching		By MS/MS		By MS/MS																		By matching	By matching			By matching	By matching			By matching
CON__Q86YZ3	CON__Q86YZ3			HGSGSGHSSSYGQHGSGSGWSSSSGR	26	0	2476.0137	1365	1390	yes	no	3;4;5	0	372.32		By MS/MS		By MS/MS		By MS/MS				By matching	By MS/MS	By MS/MS		By MS/MS		By MS/MS		By MS/MS		By matching				By matching	By MS/MS	By MS/MS		By MS/MS	By MS/MS		By matching	By MS/MS	By MS/MS	By MS/MS
CON__Q86YZ3	CON__Q86YZ3			HGSGSGQSPGHGQR	14	0	1347.6028	883	896	yes	yes	3	4.6436E-06	121.56	By MS/MS						By MS/MS								By MS/MS	By MS/MS									By matching							By MS/MS
CON__Q86YZ3	CON__Q86YZ3			HGSGSGQSPSPSR	13	0	1239.5592	533	545	yes	yes	2;3	1.495E-05	170.52	By MS/MS				By matching		By MS/MS		By matching		By MS/MS		By MS/MS		By MS/MS				By matching		By matching
CON__Q86YZ3	CON__Q86YZ3			HGSGSGQSSSYGPYGSGSGWSSSR	24	0	2317.9584	1954	1977	yes	yes	2;3	3.4932E-183	217.4	By MS/MS	By MS/MS		By MS/MS		By MS/MS	By MS/MS				By MS/MS	By MS/MS		By MS/MS	By matching	By MS/MS	By matching	By matching	By matching	By matching	By MS/MS		By matching	By matching		By MS/MS		By MS/MS	By matching		By MS/MS	By MS/MS	By MS/MS	By MS/MS	By MS/MS
CON__Q86YZ3	CON__Q86YZ3			HGSGSGQSSSYGPYR	15	0	1525.6546	1014	1028	yes	yes	2;3	2.4326E-66	260.57	By MS/MS			By MS/MS		By MS/MS						By matching				By matching	By matching	By matching	By matching		By matching			By MS/MS	By matching	By matching		By matching	By MS/MS		By matching	By MS/MS	By MS/MS	By MS/MS
CON__Q86YZ3	CON__Q86YZ3			HGSGSGQSSSYSPYGSGSGWSSSR	24	0	2347.969	1484	1507	yes	no	3	1.458E-82	204.18	By matching	By matching		By matching		By matching	By MS/MS					By MS/MS		By matching	By MS/MS	By matching	By matching	By matching	By MS/MS		By matching			By MS/MS		By MS/MS		By matching			By matching	By matching	By MS/MS	By MS/MS	By matching
CON__Q86YZ3	CON__Q86YZ3			HGSSSGSSSSYGQHGSGSR	19	0	1807.747	973	991	yes	no	2;3;4	2.2892E-222	261.31	By MS/MS	By MS/MS		By MS/MS	By MS/MS	By MS/MS	By MS/MS	By matching	By MS/MS	By matching	By MS/MS	By MS/MS	By matching		By MS/MS	By matching	By MS/MS		By MS/MS		By MS/MS			By MS/MS	By MS/MS	By matching		By MS/MS	By MS/MS		By MS/MS	By MS/MS
CON__Q86YZ3	CON__Q86YZ3			HGSTSGQSSSSGQHDSSSGQSSSYGQHESASHHASGR	37	0	3669.5045	844	880	yes	yes	5;6	5.5842E-09	77.825																																	By matching
CON__Q5D862	CON__Q5D862			HGSYGPAEYDYGHTGYGPSGGSR	23	0	2370.989	2346	2368	yes	yes	3	4.7219E-38	169.51
CON__P20930	CON__P20930			HGSYGSADYDYGESGFR	17	0	1866.7445	3976	3992	yes	yes	3	0.0094532	81.346
A0A1P8BB77;Q84JL7	A0A1P8BB77	At5g39220		HHLFELWKTYIKR	13	2	1861.9484	129	141	yes	no	2	0.026738	44.863																																	By MS/MS
Q56YA5	Q56YA5	AGT1	Serine--glyoxylate aminotransferase	HHLFVPGPVNIPEPVIR	17	0	1920.0734	10	26	yes	yes	3;4	0.00090897	116.58						By MS/MS				By matching				By matching						By matching				By matching				By matching	By matching						By matching
CON__Q8N1N4-2;CON__Q7RTT2	CON__Q8N1N4-2			HLNEEELGQLQTQASDTSVVLSMDNNR	27	0	3027.4204	248	274	yes	no	3	1.1119E-243	252.88
Q9C944;F4JT33;Q9T0H7;Q9SII0;O23628	Q9C944	HTA4;H2AV	Probable histone H2A variant 3;Histone H2A;Histone H2A.8;Probable histone H2A variant 2;Histone H2A variant 1	HLQLAIR	7	0	849.51847	95	101	yes	no	2	0.008521	127.1																																	By matching	By matching	By matching
Q9C6G0	Q9C6G0	T15M6.6		HLTKLNGIWKK	11	2	1474.7611	379	389	yes	yes	2	0.027304	50.878																																		By MS/MS
CON__P02768-1	CON__P02768-1			HPDYSVVLLLR	11	0	1310.7347	362	372	yes	yes	2;3	1.139E-91	239.6		By matching		By matching		By matching				By matching				By matching			By matching	By matching						By MS/MS	By matching				By matching		By matching		By MS/MS	By matching	By matching
CON__P02769	CON__P02769			HPEYAVSVLLR	11	0	1282.7034	361	371	yes	yes	2;3	2.285E-17	153.12
Q8LBQ7	Q8LBQ7	ERF034	Ethylene-responsive transcription factor ERF034	HPTYRGVRMR	10	2	1271.6669	97	106	yes	yes	2	0.025424	43.246
CON__P02662	CON__P02662			HQGLPQEVLNENLLR	15	0	1758.9377	8	22	yes	yes	2;3	6.1179E-67	209.11	By MS/MS	By MS/MS				By matching		By matching		By matching		By MS/MS		By MS/MS	By matching	By matching				By MS/MS				By MS/MS		By matching		By matching			By MS/MS	By MS/MS	By MS/MS	By MS/MS	By MS/MS
CON__P20930	CON__P20930			HSASQDGQDTIR	12	0	1313.596	831	842	yes	no	3	0.0017517	80.69
CON__P20930	CON__P20930			HSGIGHGQASSAVR	14	0	1362.6753	2019	2032	yes	no	2;3	0.00099883	114.86				By MS/MS		By MS/MS				By matching		By matching								By matching				By matching	By matching	By matching	By matching	By matching	By matching		By matching	By matching
P17745	P17745	TUFA	Elongation factor Tu, chloroplastic	HSPFFAGYR	9	0	1080.5141	397	405	yes	yes	2	0.015773	111.04		By matching		By matching		By matching		By matching										By matching								By MS/MS
CON__Q5D862	CON__Q5D862			HSSWSEGEEHGYSSGHSR	18	0	2014.8154	131	148	yes	yes	3;4	1.7471E-166	249.16																																	By MS/MS		By matching
CON__P20930	CON__P20930			HSTSQEGQDTIHGHPGSSSGGR	22	0	2217.9747	2452	2473	yes	yes	4	6.1259E-77	202.66																																		By MS/MS	By matching
CON__P20930	CON__P20930			HTQTSSGGQAASSHEQAR	18	0	1838.8256	2630	2647	yes	no	3	0.022998	82.482		By matching		By MS/MS		By matching		By matching		By matching		By matching								By matching				By matching	By matching	By matching		By matching			By matching	By matching
P56757	P56757	atpA	ATP synthase subunit alpha, chloroplastic	IAQIPVSEAYLGR	13	0	1415.7773	95	107	yes	yes	2	1.3321E-05	146.11	By MS/MS	By matching		By matching	By MS/MS	By matching	By MS/MS	By matching	By matching	By matching	By matching	By matching	By MS/MS	By MS/MS		By matching			By matching					By MS/MS		By matching		By matching	By MS/MS		By matching
B3H6I9;Q9M0V3	B3H6I9	DDB1A	DNA damage-binding protein 1a	IATLELFR	8	0	961.55967	62	69	yes	no	3	0.026324	46.426
Q9CAD6	Q9CAD6	CYP86A7	Cytochrome P450 86A7	ICLGKDLAYLQMKSITASILLR	22	2	2541.3555	454	475	yes	yes	4;5	0.0084135	62.684				By MS/MS		By MS/MS		By MS/MS		By MS/MS		By MS/MS		By MS/MS		By MS/MS		By MS/MS		By MS/MS			By MS/MS	By MS/MS	By MS/MS	By MS/MS	By MS/MS	By MS/MS	By MS/MS		By MS/MS	By matching	By matching	By MS/MS
P15455;F4K8S2	P15455	CRA1	12S seed storage protein CRA1;12S seed storage protein CRA1 alpha chain;12S seed storage protein CRA1 beta chain	IDLQTAQQLQNQDDNR	16	0	1898.9082	230	245	yes	no	2	1.8656E-215	268.08
CON__Q8N1N4-2;CON__Q7RTT2	CON__Q8N1N4-2			IEIDPQFQVVR	11	0	1342.7245	98	108	yes	no	2	1.6491E-09	186.25	By matching	By matching	By matching	By matching	By MS/MS			By matching		By matching	By MS/MS	By matching		By MS/MS		By MS/MS		By matching			By matching		By matching	By MS/MS	By matching	By matching	By matching	By matching			By matching	By MS/MS	By MS/MS	By MS/MS	By MS/MS
CON__P04264;CON__P35908;CON__P35908v2	CON__P04264			IEISELNR	8	0	972.52401	396	403	no	no	2	6.5986E-14	214.59	By MS/MS	By MS/MS	By MS/MS	By MS/MS	By MS/MS	By matching	By MS/MS	By MS/MS	By MS/MS	By MS/MS	By MS/MS	By MS/MS	By MS/MS	By MS/MS	By MS/MS	By MS/MS	By MS/MS	By MS/MS	By matching	By MS/MS	By MS/MS		By MS/MS	By MS/MS	By MS/MS	By MS/MS	By MS/MS	By MS/MS	By MS/MS		By MS/MS	By MS/MS	By MS/MS	By MS/MS	By MS/MS
CON__P04264;CON__P35908;CON__P35908v2	CON__P04264			IEISELNRVIQR	12	1	1468.8362	396	407	no	no	2;3	0.00067224	180.15																																	By MS/MS	By matching
P15455;P15456	P15455	CRA1;CRB	12S seed storage protein CRA1;12S seed storage protein CRA1 alpha chain;12S seed storage protein CRA1 beta chain;12S seed storage protein CRB;12S seed storage protein CRB alpha chain;12S seed storage protein CRB beta chain	IEVWDHHAPQLR	12	0	1499.7633	57	68	no	no	3;4	0.00061688	109.6																											By matching	By MS/MS
Q9XF89	Q9XF89	LHCB5	Chlorophyll a-b binding protein CP26, chloroplastic	IFLPDGLLDR	10	0	1157.6445	69	78	yes	yes	2	1.5817E-09	167.23	By MS/MS	By matching	By MS/MS	By matching	By MS/MS	By matching	By MS/MS	By matching		By matching	By matching	By matching	By matching	By MS/MS	By matching	By matching			By MS/MS	By matching	By matching			By MS/MS	By matching	By MS/MS	By matching	By matching	By MS/MS		By matching
Q94A85	Q94A85	At4g05040		IGEHNLVKSLMRSDDTK	17	2	2033.9697	385	401	yes	yes	3	0.0061312	91.657																																	By MS/MS	By MS/MS	By matching
F4HUA0;Q8W4H7;Q8GTY0;Q0WL56;P0DH99	F4HUA0	At1g07930;A2;A4;A3;A1	Elongation factor 1-alpha 2;Elongation factor 1-alpha 4;Elongation factor 1-alpha 3;Elongation factor 1-alpha 1	IGGIGTVPVGR	11	0	1024.6029	244	254	yes	no	2	1.9675E-16	180.03	By MS/MS	By MS/MS	By MS/MS	By MS/MS	By matching	By matching	By MS/MS	By MS/MS	By MS/MS	By matching	By MS/MS	By matching	By MS/MS	By MS/MS	By MS/MS	By MS/MS	By MS/MS	By MS/MS	By MS/MS	By MS/MS	By MS/MS			By matching	By MS/MS	By MS/MS	By matching	By MS/MS	By MS/MS		By MS/MS	By MS/MS	By MS/MS	By MS/MS	By matching
Q9SR37	Q9SR37	BGLU23	Beta-glucosidase 23	IGIAHSPAWFEAHDLADSQDGASIDR	26	0	2778.2998	268	293	yes	yes	3;4	1.1677E-44	183.31		By matching				By matching																							By matching		By MS/MS				By MS/MS
F4HQT1;Q9FX54;P25858	F4HQT1	GAPC2;GAPC1	Glyceraldehyde-3-phosphate dehydrogenase GAPC2, cytosolic;Glyceraldehyde-3-phosphate dehydrogenase GAPC1, cytosolic	IGINGFGR	8	0	832.45554	8	15	yes	no	2	3.1254E-05	166.13																																	By MS/MS	By MS/MS	By MS/MS
CON__P35527	CON__P35527			IGLGGRGGSGGSYGR	15	1	1349.68	473	487	yes	yes	2;3	2.0128E-42	210.15	By MS/MS				By MS/MS		By MS/MS		By MS/MS		By MS/MS		By matching		By MS/MS		By MS/MS	By matching	By matching		By matching		By MS/MS				By MS/MS
CON__P08779	CON__P08779			IIAATIENAQPILQIDNAR	19	0	2063.1375	178	196	yes	yes	2;3	0	408.64	By MS/MS	By MS/MS	By MS/MS	By MS/MS	By MS/MS	By MS/MS	By MS/MS	By matching	By MS/MS	By MS/MS	By MS/MS	By MS/MS	By MS/MS	By MS/MS	By MS/MS	By MS/MS		By MS/MS		By MS/MS			By MS/MS	By MS/MS	By matching	By MS/MS	By MS/MS	By matching	By matching		By matching	By MS/MS	By MS/MS	By MS/MS	By MS/MS
CON__P08779	CON__P08779			IIAATIENAQPILQIDNARLAADDFR	26	1	2851.5192	178	203	yes	yes	3	5.5996E-06	109.75
F4JXF9;F4JXF8	F4JXF9	NRPC1	DNA-directed RNA polymerase	IIEEACLSITPWSVKNSILKTPR	23	2	2689.4005	1127	1149	yes	no	3	0.021583	43.198																																	By matching	By matching	By matching
Q9SHH8	Q9SHH8	GSTU26	Glutathione S-transferase U26	IIEYVYVLRK	10	1	1340.7526	206	215	yes	yes	2	0.017667	61.999											By matching
B3H5S2;P10798;P10797;P10796;F4KA76;P10795	B3H5S2	At5g38410;RBCS-3B;RBCS-2B;RBCS-1B;RBCS-1A	Ribulose bisphosphate carboxylase small chain;Ribulose bisphosphate carboxylase small chain 3B, chloroplastic;Ribulose bisphosphate carboxylase small chain 2B, chloroplastic;Ribulose bisphosphate carboxylase small chain 1B, chloroplastic;Ribulose bisphosphate carboxylase small chain 1A, chloroplastic	IIGFDNTR	8	0	934.48723	161	168	no	no	2	0.00015164	162.31	By matching				By matching	By MS/MS	By MS/MS	By MS/MS	By matching	By MS/MS	By matching	By matching	By MS/MS		By matching		By matching		By matching	By matching	By matching		By matching	By matching	By matching	By matching		By MS/MS			By MS/MS
CON__P08730-1	CON__P08730-1			IILEIDNAR	9	0	1055.5975	168	176	yes	yes	2	1.0392E-06	166.78	By MS/MS		By MS/MS	By MS/MS	By matching	By MS/MS	By MS/MS	By matching	By matching	By MS/MS	By MS/MS	By matching	By MS/MS	By MS/MS	By MS/MS	By MS/MS		By MS/MS	By matching	By MS/MS	By matching			By MS/MS	By MS/MS	By MS/MS		By matching	By MS/MS		By matching	By MS/MS		By matching
Q0WUQ7	Q0WUQ7	At4g29490		IILESLKK	8	1	1034.5868	334	341	yes	yes	1;2;3	0.0020975	100.74	By matching	By matching	By matching	By matching	By matching	By MS/MS	By matching	By matching	By matching	By MS/MS	By matching	By matching	By matching	By matching	By matching	By matching	By MS/MS	By MS/MS	By MS/MS	By MS/MS	By matching		By matching	By MS/MS	By MS/MS	By matching	By matching	By matching			By MS/MS	By matching	By MS/MS	By MS/MS	By MS/MS
Q3EB24	Q3EB24	At3g22415		IILNGMIHISVFSPHVLYI	19	0	2165.2071	49	67	yes	yes	3	0.020075	57.52																																			By matching
P25856	P25856	GAPA1	Glyceraldehyde-3-phosphate dehydrogenase GAPA1, chloroplastic	IIQVVSNR	8	0	927.55016	133	140	yes	yes	2	4.1486E-09	186.43	By matching	By matching	By matching	By MS/MS	By MS/MS	By MS/MS	By MS/MS	By MS/MS	By MS/MS	By matching	By MS/MS	By MS/MS	By matching	By MS/MS	By matching		By matching		By MS/MS	By MS/MS	By MS/MS		By matching	By matching	By matching		By MS/MS	By matching	By matching		By MS/MS	By matching	By matching	By matching	By matching
Q9FZ99	Q9FZ99	SMG7L	Protein SMG7L	IISSAIDITTRQK	13	1	1490.8127	497	509	yes	yes	2	0.0069369	78.334																By MS/MS											By matching	By matching
CON__P00761	CON__P00761			IITHPNFNGNTLDNDIMLIKLSSPATLNSR	30	1	3354.7064	78	107	yes	yes	3;4	1.2621E-09	76.294		By MS/MS		By MS/MS	By MS/MS	By matching	By MS/MS	By matching	By MS/MS	By MS/MS		By MS/MS	By matching	By matching	By matching	By matching	By matching	By MS/MS	By MS/MS	By matching	By MS/MS		By MS/MS	By MS/MS	By matching	By MS/MS	By matching	By MS/MS	By MS/MS		By MS/MS	By MS/MS
A0A1P8AXX7;O82808	A0A1P8AXX7	At2g25950		IKSISIVGGPEGTSPSKLR	19	2	2017.07	79	97	yes	no	2	0.025342	69.01
P17745	P17745	TUFA	Elongation factor Tu, chloroplastic	ILDEALAGDNVGLLLR	16	0	1680.941	342	357	yes	yes	2;3	5.5492E-133	237.67	By matching	By MS/MS	By matching	By matching	By matching	By matching	By matching	By matching	By matching	By matching	By matching	By matching	By MS/MS	By MS/MS	By matching	By matching	By matching	By MS/MS	By matching	By matching	By matching		By matching	By matching	By matching	By matching	By MS/MS	By MS/MS	By MS/MS		By matching		By MS/MS	By MS/MS	By MS/MS
Q9ZT91	Q9ZT91	TUFA	Elongation factor Tu, mitochondrial	ILDNGQAGDNVGLLLR	16	0	1666.9002	325	340	yes	yes	2	2.3821E-23	174.9																																	By matching
Q94AC3	Q94AC3	At4g36960		ILEVKVATPK	10	1	1188.661	71	80	yes	yes	2	0.016648	63.486																																	By matching
Q9SAK0	Q9SAK0	EMB2217	Pentatricopeptide repeat-containing protein At1g79490, mitochondrial	ILLEMKAMGYSVDVCASDVLMIYIK	25	1	2896.3991	510	534	yes	yes	4	0.016249	50.426																							By MS/MS
O23193	O23193	CBSX1	CBS domain-containing protein CBSX1, chloroplastic	ILLETKYR	8	1	1080.6002	194	201	yes	yes	2	0.023065	55.461
Q9XIE6	Q9XIE6	ALA3	Phospholipid-transporting ATPase 3	ILLMSNSITR	10	0	1146.6431	1039	1048	yes	yes	2	0.019705	51.346
CON__Q2UVX4	CON__Q2UVX4			ILLQGTPVAQMTEDAIDGER	20	0	2156.0783	979	998	yes	yes	2;3	1.805E-05	180.97
Q9LVW0	Q9LVW0			ILSSLAAASTVR	12	0	1187.6874	28	39	yes	yes	2	0.027609	43.083																																	By matching		By matching
CON__P13646-1	CON__P13646-1			ILTATIENNR	10	0	1143.6248	166	175	no	no	2	1.302E-80	214.64								By matching			By MS/MS							By matching			By matching		By MS/MS	By matching		By matching									By MS/MS
CON__Q04695	CON__Q04695			ILTATVDNANILLQIDNAR	19	0	2067.1324	145	163	yes	yes	2;3	0	422.83	By matching			By matching	By matching	By matching		By matching		By matching		By matching				By matching				By matching	By matching		By matching	By matching		By MS/MS					By matching	By MS/MS	By MS/MS	By MS/MS	By MS/MS
CON__P02533	CON__P02533			ILTATVDNANVLLQIDNAR	19	0	2053.1168	176	194	yes	yes	2;3	0	355.62	By MS/MS	By MS/MS	By MS/MS	By matching		By matching	By matching		By MS/MS	By matching	By matching	By MS/MS		By matching	By matching	By MS/MS		By MS/MS		By MS/MS			By MS/MS	By MS/MS	By matching	By matching			By matching		By matching	By matching	By MS/MS	By MS/MS	By MS/MS
Q39041	Q39041	BFRUCT4	Acid beta-fructofuranosidase 4, vacuolar	ILVDHSIVEAFGQGGR	16	0	1696.8897	591	606	yes	yes	3	3.7447E-56	149.3
A0A1P8AWL7;A0A1P8AWQ1;Q43348	A0A1P8AWL7	BFRUCT3	Acid beta-fructofuranosidase 3, vacuolar	ILVDHSIVEGFAQGGR	16	0	1696.8897	409	424	yes	no	2;3	2.3179E-117	200.82
F4JLJ2	F4JLJ2	At4g10060	Non-lysosomal glucosylceramidase	IMSSGEWVTR	10	0	1164.5597	548	557	yes	yes	2	0.018412	52.786							By MS/MS
F4IN40	F4IN40	At2g42510		IMYSRNQMESMRLLPELVTEYEGLK	25	2	3075.4902	381	405	yes	yes	3	0.013339	52.483																		By matching							By MS/MS	By matching
Q9ZWA5;F4I2I5	Q9ZWA5	F11M21.24;At1g03830		INDLESKCK	9	1	1140.4977	457	465	yes	no	3	0.01145	70.1																																			By matching
Q9SI75	Q9SI75	CPEFG	Elongation factor G, chloroplastic	INIIDTPGHVDFTLEVER	18	0	2067.0637	163	180	yes	yes	3	1.346E-148	205.69																																	By MS/MS	By MS/MS	By MS/MS
A0A1I9LPL1;A0A1I9LPL2;A0A1I9LPL3;A0A1I9LPL6;A0A1I9LPL5;Q9LW83	A0A1I9LPL1	CES101	G-type lectin S-receptor-like serine/threonine-protein kinase CES101	INLDGVKK	8	1	977.50381	136	143	yes	no	2	0.012964	85.359	By MS/MS		By matching	By MS/MS	By matching	By matching	By MS/MS		By matching	By MS/MS	By matching	By matching	By matching	By matching	By matching	By matching	By MS/MS		By matching	By MS/MS	By matching		By MS/MS	By MS/MS	By matching	By matching		By MS/MS	By matching		By matching	By MS/MS
O50008	O50008	MS1	5-methyltetrahydropteroyltriglutamate--homocysteine methyltransferase 1	IPSSEEIADR	10	0	1115.5459	705	714	yes	yes	2	2.5536E-09	164.96			By MS/MS								By matching			By matching																					By MS/MS
CON__Q3SX28	CON__Q3SX28			IQLVEEELDR	10	0	1242.6456	92	101	yes	yes	2	6.359E-06	126.31									By matching
CON__P02533;CON__P08779;CON__Q9Z2K1;CON__Q3ZAW8;CON__Q04695	CON__P08779			IRDWYQR	7	1	1035.525	149	155	no	no	2;3	1.0977E-19	194.27	By MS/MS	By MS/MS		By MS/MS		By MS/MS		By MS/MS	By MS/MS	By MS/MS	By MS/MS	By MS/MS		By MS/MS	By MS/MS	By MS/MS	By matching	By MS/MS	By matching	By MS/MS	By MS/MS		By MS/MS	By MS/MS	By matching	By MS/MS	By MS/MS	By matching	By MS/MS		By MS/MS	By MS/MS	By matching	By MS/MS	By matching
Q9ASR0;Q56YW9;P29517;P24636;P29516;P29515;P12411;P29514;P29513;CON__ENSEMBL:ENSBTAP00000025008	Q9ASR0	TUBB3;TUBB2;TUBB9;TUBB4;TUBB8;TUBB7;TUBB1;TUBB6;TUBB5	Tubulin beta-3 chain;Tubulin beta-2 chain;Tubulin beta-9 chain;Tubulin beta-4 chain;Tubulin beta-8 chain;Tubulin beta-7 chain;Tubulin beta-1 chain;Tubulin beta-6 chain;Tubulin beta-5 chain	IREEYPDR	8	1	1076.5251	155	162	no	no	2;3	0.011602	120.12		By matching									By MS/MS		By matching						By MS/MS				By matching									By MS/MS	By matching	By matching	By matching
CON__P13645	CON__P13645			IRLENEIQTYR	11	1	1433.7627	440	450	yes	yes	2;3	0	357.06	By MS/MS	By MS/MS	By MS/MS	By MS/MS	By MS/MS	By MS/MS	By MS/MS	By MS/MS	By matching	By MS/MS	By MS/MS	By matching	By MS/MS	By MS/MS	By matching	By MS/MS	By matching	By MS/MS	By matching	By MS/MS	By MS/MS		By MS/MS	By MS/MS	By MS/MS	By MS/MS	By MS/MS	By matching	By MS/MS		By MS/MS	By MS/MS	By MS/MS	By MS/MS	By MS/MS
A0A1I9LNW2;Q9LJF8	A0A1I9LNW2		F-box/LRR-repeat protein At3g26922	ISDLPEALLLQILSMLPVK	19	0	2138.2095	16	34	yes	no	2	0.005959	75.695
F4IB76	F4IB76	At1g51910		ISDSYKSQLQQQTWTLRSFPEGQR	24	2	2928.4188	67	90	yes	yes	4	0.0093175	54.141				By matching														By matching								By MS/MS			By matching			By matching
A8MRV1;P59259	A8MRV1	At1g07660	Histone H4	ISGLIYEETR	10	0	1179.6136	30	39	yes	no	2	3.1165E-15	211.48																									By matching							By MS/MS	By matching		By matching
CON__P04259;CON__P48668;CON__P02538	CON__P04259			ISIGGGSCAISGGYGSR	17	0	1540.7304	70	86	no	no	2	0.00023159	182.1												By matching				By matching																By MS/MS		By MS/MS
CON__P13647	CON__P13647			ISISTSGGSFR	11	0	1110.5669	74	84	yes	yes	2	1.0496E-116	250.08	By MS/MS	By MS/MS	By MS/MS	By MS/MS	By MS/MS	By MS/MS	By MS/MS	By MS/MS	By MS/MS	By MS/MS	By MS/MS	By MS/MS	By MS/MS	By MS/MS	By MS/MS	By MS/MS	By matching	By MS/MS		By MS/MS	By MS/MS		By MS/MS	By MS/MS	By MS/MS	By MS/MS	By matching	By MS/MS	By MS/MS		By MS/MS	By MS/MS	By matching	By MS/MS	By MS/MS
Q9LXR0;P0C2G1	Q9LXR0		Putative F-box/LRR-repeat protein At3g58920;F-box/LRR-repeat protein At3g58980	ISNLPNEIICHIVSFLSAK	19	0	2143.117	4	22	yes	no	2	0.010624	83.182																																		By matching	By matching
O65449	O65449	sks4		ISNVGVATSLNFR	13	0	1376.7412	214	226	yes	yes	2	1.017E-23	174.87
CON__P02533;CON__P08779	CON__P08779			ISSVLAGGSCR	11	0	1048.5335	31	41	no	no	2	5.4832E-06	149.72										By matching		By MS/MS				By MS/MS												By matching				By MS/MS		By MS/MS
P0DKI4	P0DKI4	PUX14	Putative plant UBX domain-containing protein 14	ISTFYKIDSVPPVVLLIDPITGQKMR	26	2	3021.6105	186	211	yes	yes	3	0.022466	41.432																																		By matching
Q96318;F4JLA9;A0A1P8B543	Q96318	CRC;CRU3	12S seed storage protein CRC;12S seed storage protein CRC alpha chain;12S seed storage protein CRC beta chain	ISYVVQGTGISGR	13	0	1335.7147	96	108	yes	no	2	1.4722E-07	152.69
	REV__F4ITY2			ITVDTLLR	8	0	929.55458			yes	no	2	0.00061174	154.11	By MS/MS	By MS/MS	By matching	By MS/MS	By MS/MS	By MS/MS	By MS/MS	By MS/MS	By MS/MS	By MS/MS	By MS/MS		By matching	By MS/MS	By MS/MS	By MS/MS		By MS/MS	By MS/MS	By MS/MS				By MS/MS	By MS/MS	By MS/MS	By MS/MS	By MS/MS	By MS/MS		By MS/MS	By matching	By matching	By matching	By MS/MS
Q9SA56;Q9S7H1	Q9SA56	PSAD2;psaD1	Photosystem I reaction center subunit II-2, chloroplastic;Photosystem I reaction center subunit II-1, chloroplastic	ITYQFYR	7	0	989.49707	144	150	yes	no	2	0.0093977	126.68													By MS/MS																By matching
Q9SRK7	Q9SRK7	AZG1	Adenine/guanine permease AZG1	IVDVHVIKHTAGALSFSGINK	21	1	2297.2024	356	376	yes	yes	3;4	0.016391	69.737																																	By matching	By MS/MS	By matching
Q9M0N1	Q9M0N1	PUX10	Plant UBX domain-containing protein 10	IVEDSSPTLVTAR	13	0	1386.7355	297	309	yes	yes	2	1.1336E-11	162.36										By MS/MS									By MS/MS							By matching					By MS/MS
Q8GRX1;F4HV16;Q3ECS3	Q8GRX1	TGG4;BGLU34;TGG5	Myrosinase 4;Myrosinase 5	IVEDYTNYAELLFQR	15	0	1872.9258	184	198	yes	no	2;3	6.5748E-11	160.15																			By matching
A0A1P8AVI9;Q9CAR3	A0A1P8AVI9	CBSCBS2	SNF1-related protein kinase regulatory subunit gamma-1-like	IVGNISMRDIRYLLLQPEVFSNFR	24	2	2879.548	331	354	yes	no	3;4	0.017683	41.521	By matching									By matching		By matching	By MS/MS	By matching	By matching	By matching			By matching	By matching				By MS/MS	By matching		By matching		By matching		By matching	By matching
P53497;P53494;P0CJ47;P0CJ46;P53496;P53492;Q96293;Q96292;F4J8V9	P53492	ACT12;ACT4;ACT3;ACT1;ACT11;ACT7;ACT8;ACT2	Actin-12;Actin-4;Actin-3;Actin-1;Actin-11;Actin-7;Actin-8;Actin-2	IWHHTFYNELR	11	0	1514.7419	87	97	no	no	3;4	2.0415E-11	166.69		By MS/MS						By matching				By matching		By matching									By MS/MS		By matching	By matching			By MS/MS			By MS/MS
F4HUL6;B9DG18;A0A1P8AWT7;Q42547;A0A1P8AWR0;Q2V4M4	F4HUL6	CAT3	Catalase-3	IWPEDILPLQPVGR	14	0	1631.9035	292	305	no	no	2	0.017914	94.616																																	By matching
P17745	P17745	TUFA	Elongation factor Tu, chloroplastic	IYELMDAVDDYIPIPQR	17	0	2050.0081	266	282	yes	yes	2;3	1.5349E-185	256.52	By matching	By MS/MS	By matching	By MS/MS	By MS/MS	By MS/MS	By MS/MS	By matching	By matching	By MS/MS	By MS/MS	By MS/MS	By MS/MS	By MS/MS	By matching	By matching	By MS/MS	By MS/MS	By MS/MS	By MS/MS	By matching			By matching	By matching	By MS/MS	By MS/MS	By MS/MS	By MS/MS		By matching	By matching	By MS/MS	By MS/MS	By MS/MS
A0A1P8AZL5;B3H517;B3H4Z6;Q1G3P7	A0A1P8AZL5	At2g17442		KLDYLGQLYSAPR	13	1	1568.8021	99	111	yes	no	2	0.026949	45.137																	By MS/MS
A0A1P8AVU0;F4I5R5	A0A1P8AVU0	At1g04650		KSKPNLALFLSGLSK	15	2	1739.9136	683	697	yes	no	2	0.028501	41.399																																	By matching
Q9SH17	Q9SH17	At1g77830		KSLLGNLR	8	1	945.54297	2	9	yes	yes	2	0.011739	74.415
F4JI46	F4JI46	ROPGAP2	Rho GTPase-activating protein 2	KSVVSCRVDNR	11	2	1307.6438	51	61	yes	yes	2	0.0045951	108.43																																By MS/MS	By matching		By matching
Q9FRR2	Q9FRR2	At1g08760		KSWEGNLDIR	10	1	1262.6078	298	307	yes	yes	2	0.021686	45.359																																	By matching	By matching	By matching
Q9SAH3	Q9SAH3		Putative receptor-like protein kinase At1g80870	KVITTPELGVSTR	13	1	1445.7912	386	398	yes	yes	2	0.027159	42.095	By matching		By matching	By matching	By matching		By matching	By matching			By matching	By matching	By matching	By MS/MS	By matching		By matching		By matching	By matching	By matching				By matching	By matching			By matching			By matching
A0A1I9LPX1	A0A1I9LPX1			KVSLLSLIAK	10	1	1162.6818	384	393	yes	yes	1	0.025785	74.127				By matching		By matching																				By matching			By matching			By matching
A0A1P8B7A8;A0A1P8B7A7;A0A1P8B7A4;Q941I6	A0A1P8B7A8	PMS1	DNA mismatch repair protein PMS1	KYPVTILDFIVPGGACDLNVTPDKR	25	2	2822.4169	204	228	yes	no	4	0.024833	45.784
Q9FF34	Q9FF34	At5g38220		KYVISISKGPR	11	2	1338.7152	254	264	yes	yes	2	0.028336	49.35																	By matching															By MS/MS
CON__A2A4G1;CON__Q148H6;CON__P05784;CON__A2AB72;CON__O76014;CON__P02533;CON__P02535-1;CON__Q2M2I5;CON__P08779;CON__Q9Z2K1;CON__Q3ZAW8;CON__P13645;CON__Q7Z3Y7;CON__Q04695;CON__P19001;CON__O76013;CON__O76015;CON__P08727;CON__P08730-1;CON__Q14525;CON__Q92764;CON__Q9UE12;CON__Q15323;CON__A2A5Y0;CON__Q6IFX2;CON__REFSEQ:XP_986630	CON__P08779			LAADDFR	7	0	806.39227	197	203	no	no	2	1.6157E-07	188.45	By MS/MS	By MS/MS	By MS/MS	By MS/MS	By matching	By MS/MS	By MS/MS	By MS/MS	By MS/MS	By MS/MS	By MS/MS	By MS/MS	By MS/MS	By MS/MS	By MS/MS	By MS/MS	By MS/MS	By MS/MS	By MS/MS	By MS/MS	By MS/MS		By MS/MS	By MS/MS	By MS/MS	By MS/MS	By MS/MS	By MS/MS	By MS/MS		By MS/MS	By MS/MS	By MS/MS	By MS/MS	By MS/MS
O23654	O23654	VHA-A	V-type proton ATPase catalytic subunit A	LAADTPLLTGQR	12	0	1254.6932	223	234	yes	yes	2	0.0065551	95.573											By MS/MS
CON__Q3T052	CON__Q3T052			LAEALTTSQNKTK	13	1	1495.7374	199	211	yes	yes	2;3	0.002344	86.911						By matching		By matching		By matching		By MS/MS		By matching		By matching				By matching				By matching				By MS/MS				By matching
F4KGV2;F4KGV5;F4KHY7;F4HWQ5;F4JJ94;P48349;P48348;P42644;Q01525;Q96300;P46077;P42643;P42645	F4KGV2	GRF6;GRF8;GF14 PHI;GRF1;GRF3;GRF2;GRF7;GRF4;GRF5	14-3-3-like protein GF14 lambda;14-3-3-like protein GF14 kappa;14-3-3-like protein GF14 psi;14-3-3-like protein GF14 omega;14-3-3-like protein GF14 nu;14-3-3-like protein GF14 phi;14-3-3-like protein GF14 chi;14-3-3-like protein GF14 upsilon	LAEQAER	7	0	815.41373	16	22	yes	no	2	0.0044164	138.07		By matching	By matching				By matching		By matching		By MS/MS		By matching		By matching	By MS/MS																		By matching
P54609;Q9LZF6;Q9SCN8	P54609	CDC48A;CDC48E;CDC48D	Cell division control protein 48 homolog A;Cell division control protein 48 homolog E;Cell division control protein 48 homolog D	LAGESESNLR	10	0	1074.5306	281	290	yes	no	2	1.9511E-42	190.26																																By MS/MS
CON__P04264	CON__P04264			LALDLEIATYR	11	0	1276.7027	473	483	yes	yes	2;3	2.6518E-171	270.57	By MS/MS	By MS/MS	By MS/MS	By MS/MS	By MS/MS	By MS/MS	By MS/MS	By MS/MS	By MS/MS	By MS/MS	By MS/MS	By MS/MS	By MS/MS	By MS/MS	By MS/MS	By MS/MS	By MS/MS	By MS/MS	By MS/MS	By MS/MS	By MS/MS		By MS/MS	By MS/MS	By MS/MS	By MS/MS	By MS/MS	By MS/MS	By MS/MS		By MS/MS	By MS/MS	By MS/MS	By MS/MS	By MS/MS
CON__P04264	CON__P04264			LALDLEIATYRTLLEGEESR	20	1	2291.2009	473	492	yes	yes	3	4.5458E-46	191.95																																	By MS/MS		By matching
CON__Q3SY84;CON__Q9R0H5	CON__Q3SY84			LALDMEIATYR	11	0	1294.6591	423	433	no	no	2	0.0019153	118.21																																	By MS/MS
CON__P35908;CON__P07744;CON__REFSEQ:XP_932229;CON__P35908v2;CON__P04259;CON__P48668;CON__Q8BGZ7;CON__O95678;CON__P13647;CON__Q5XQN5;CON__Q922U2;CON__P02538;CON__P50446;CON__P12035;CON__Q01546;CON__Q5XKE5	CON__P35908v2			LALDVEIATYR	11	0	1262.6871	471	481	no	no	2;3	1.1924E-127	253.26	By matching	By matching	By matching	By MS/MS		By MS/MS	By MS/MS	By matching	By MS/MS	By MS/MS	By MS/MS	By MS/MS	By matching	By MS/MS	By matching	By MS/MS	By matching	By MS/MS		By MS/MS	By MS/MS		By MS/MS	By MS/MS	By MS/MS	By MS/MS	By matching	By MS/MS	By MS/MS		By MS/MS	By MS/MS	By MS/MS	By MS/MS	By MS/MS
CON__P20930	CON__P20930			LAQAYYESTR	10	0	1200.5775	81	90	yes	yes	2	1.3227E-74	231.2	By MS/MS	By MS/MS	By MS/MS	By MS/MS	By matching	By matching	By matching	By matching	By MS/MS	By matching	By MS/MS	By matching	By matching	By matching	By MS/MS	By MS/MS		By matching	By matching		By MS/MS			By MS/MS		By MS/MS	By MS/MS		By MS/MS			By MS/MS	By matching	By matching	By MS/MS
CON__P13646-1	CON__P13646-1			LAVDDFR	7	0	834.42357	185	191	yes	yes	2	0.006047	135.5																																			By matching
Q9LT39	Q9LT39	At3g20820		LAVLNVADNR	10	0	1083.6037	153	162	yes	yes	2	0.00087558	133.23																																	By matching	By matching	By matching
Q9ASR0;Q56YW9;P29517;P24636;P29516;P29515;P12411;P29514;P29513	Q9ASR0	TUBB3;TUBB2;TUBB9;TUBB4;TUBB8;TUBB7;TUBB1;TUBB6;TUBB5	Tubulin beta-3 chain;Tubulin beta-2 chain;Tubulin beta-9 chain;Tubulin beta-4 chain;Tubulin beta-8 chain;Tubulin beta-7 chain;Tubulin beta-1 chain;Tubulin beta-6 chain;Tubulin beta-5 chain	LAVNLIPFPR	10	0	1138.6863	253	262	yes	no	2	8.675E-13	208.67	By MS/MS	By matching	By MS/MS	By MS/MS	By matching	By MS/MS	By matching	By matching	By matching	By matching	By MS/MS	By MS/MS	By matching	By MS/MS	By MS/MS	By matching	By MS/MS	By MS/MS	By MS/MS	By matching	By matching			By matching	By matching	By matching	By matching	By MS/MS	By MS/MS		By matching	By matching		By matching	By matching
CON__ENSEMBL:ENSBTAP00000025008	CON__ENSEMBL:ENSBTAP00000025008			LAVNMVPFPR	10	0	1142.627	339	348	yes	yes	2	0.0004391	138.83
Q93ZM0	Q93ZM0	ATSYTF		LDFNWDTTDLSILLQAKLSMPFNR	24	1	2883.4299	172	195	yes	yes	3;4	0.0058163	57.432						By matching																									By matching		By matching
F4HPT1	F4HPT1	At1g53250		LDLDLIR	7	0	856.50182	325	331	yes	yes	2	0.00088006	148.28	By matching		By matching	By matching	By matching		By matching		By MS/MS	By matching	By matching	By matching	By matching	By matching	By MS/MS		By matching			By matching	By matching			By MS/MS	By matching	By MS/MS		By matching	By MS/MS		By matching	By MS/MS	By matching	By matching	By matching
CON__O43790;CON__Q6NT21;CON__Q14533;CON__P78385	CON__O43790			LEAAVAQSEQQGEAALSDAR	20	0	2042.9869	346	365	yes	no	2	6.0618E-85	167.88
Q9LTX2	Q9LTX2		Transport inhibitor response 1-like protein	LEIRDSPFGDVALRSGMHR	19	2	2155.0957	532	550	yes	yes	3	1.271E-06	73.464
CON__P02535-1;CON__P13645	CON__P13645			LENEIQTYR	9	0	1164.5775	442	450	no	no	2;3	3.0363E-119	252.81	By MS/MS	By MS/MS	By MS/MS	By MS/MS	By MS/MS	By MS/MS	By MS/MS	By MS/MS	By MS/MS	By MS/MS	By MS/MS	By MS/MS	By MS/MS	By MS/MS	By MS/MS	By MS/MS	By MS/MS	By MS/MS	By MS/MS	By MS/MS	By MS/MS		By MS/MS	By MS/MS	By MS/MS	By MS/MS	By MS/MS	By MS/MS	By MS/MS		By MS/MS	By matching	By MS/MS	By MS/MS	By MS/MS
A0A1P8ANH9;F4I337	A0A1P8ANH9	At1g29740		LENLIDLR	8	0	984.5604	265	272	yes	no	2	0.00020524	161.68	By MS/MS	By MS/MS	By MS/MS		By matching	By MS/MS	By matching	By MS/MS	By matching	By MS/MS	By MS/MS	By MS/MS	By MS/MS	By MS/MS	By MS/MS	By MS/MS	By MS/MS	By MS/MS	By matching	By MS/MS	By matching				By MS/MS	By matching	By MS/MS	By MS/MS			By MS/MS	By MS/MS		By matching	By matching
CON__A2A4G1;CON__Q8N1A0;CON__P02533;CON__P35900;CON__Q9D312;CON__P08779;CON__Q9Z2K1;CON__Q3ZAW8;CON__Q04695;CON__P19001;CON__P08727;CON__P08730-1;CON__Q6IFX2;CON__P13646-1;CON__Q61782	CON__P08779			LEQEIATYR	9	0	1121.5717	410	418	no	no	2	6.0851E-55	225.4	By MS/MS	By MS/MS	By MS/MS	By MS/MS	By MS/MS	By MS/MS	By MS/MS	By MS/MS	By MS/MS	By MS/MS	By MS/MS	By MS/MS	By MS/MS	By MS/MS	By MS/MS	By MS/MS	By MS/MS	By MS/MS	By MS/MS	By MS/MS	By MS/MS		By MS/MS	By MS/MS		By MS/MS	By MS/MS		By matching		By MS/MS	By MS/MS	By MS/MS	By MS/MS	By MS/MS
CON__P02533;CON__P35900;CON__Q9D312;CON__P08779;CON__Q9Z2K1;CON__Q3ZAW8;CON__Q04695;CON__Q6IFX2;CON__Q61782	CON__P08779			LEQEIATYRR	10	1	1277.6728	410	419	no	no	2;3	0.0024682	123.6																																		By matching	By matching
A0A1P8AR48;Q8L7U6	A0A1P8AR48	At1g16750		LEQEIMSLHFLLIQER	16	0	1998.0608	107	122	yes	no	2	0.021659	74.841
CON__P12035;CON__Q01546	CON__P12035			LGELQTTAGR	10	0	1044.5564	397	406	no	no	2	1.579E-53	196.95																By MS/MS
CON__P02769	CON__P02769			LGEYGFQNALIVR	13	0	1478.7882	421	433	yes	yes	2	3.263E-55	208.6		By matching		By matching																							By matching	By matching	By MS/MS		By matching	By matching
CON__O43790;CON__Q6NT21;CON__Q14533;CON__P78385;CON__P78386;CON__Q9NSB4;CON__Q9NSB2;CON__Q6ISB0	CON__Q9NSB2			LGLDIEIATYR	11	0	1262.6871	456	466	no	no	2	1.6931E-11	169.77	By matching					By matching						By matching		By matching							By matching					By matching						By matching	By MS/MS
Q9ASR0;Q56YW9;P29517;P24636;P29516;P29515;P12411;P29514;P29513	Q9ASR0	TUBB3;TUBB2;TUBB9;TUBB4;TUBB8;TUBB7;TUBB1;TUBB6;TUBB5	Tubulin beta-3 chain;Tubulin beta-2 chain;Tubulin beta-9 chain;Tubulin beta-4 chain;Tubulin beta-8 chain;Tubulin beta-7 chain;Tubulin beta-1 chain;Tubulin beta-6 chain;Tubulin beta-5 chain	LHFFMVGFAPLTSR	14	0	1621.8439	263	276	yes	no	3	0.022292	79.466																																	By matching		By matching
P56757	P56757	atpA	ATP synthase subunit alpha, chloroplastic	LIESPAPGIISR	12	0	1251.7187	129	140	yes	yes	2	6.8847E-15	169.37	By matching	By MS/MS	By matching	By MS/MS	By MS/MS	By matching		By MS/MS	By matching				By MS/MS					By matching			By matching			By MS/MS		By MS/MS	By matching		By MS/MS		By matching	By matching
Q93V74	Q93V74	At4g34180		LIGLDYLSFAAFEESPATHR	20	0	2236.1164	189	208	yes	yes	3	1.1104E-05	85.927
Q9SW41	Q9SW41	T11I11.180		LIIEEGGVPSLLKLAKEGK	19	2	2131.1455	183	201	yes	yes	2;3	0.019181	71.555																																	By MS/MS	By matching	By matching
Q9FID8	Q9FID8		Putative receptor-like protein kinase At5g39000	LIIGVGGFGSVYKGQIDGGATLVAVKR	27	2	2766.4925	522	548	yes	yes	3	0.022266	43.162																							By MS/MS
O80570	O80570			LIILETRAKLR	11	2	1370.8432	165	175	yes	yes	2	0.016153	83.265																																			By matching
F4IBQ3	F4IBQ3	At1g72190		LIMQYGVGLDGVDIDAATK	19	0	2023.9958	118	136	yes	yes	2;3;4	0.0001133	107.17			By MS/MS										By MS/MS																				By MS/MS		By MS/MS
Q9STT3	Q9STT3	T23J7.130	Aldose 1-epimerase	LIPTGEITSITGTPYDFLEPR	21	0	2319.1998	224	244	yes	yes	2	6.9775E-07	155.98
O64712	O64712	At2g02650		LIQLSKTQTTNSLDR	15	1	1762.9247	123	137	yes	yes	3	0.027376	45.79
Q9FN37	Q9FN37	PSKR2	Phytosulfokine receptor 2	LIQSLNISSNSLSGK	15	0	1605.8396	137	151	yes	yes	2	0.028403	40.715																																	By matching	By matching	By matching
A0A1I9LR96	A0A1I9LR96			LISFCFLWVLQFKKR	15	2	2019.0661	154	168	yes	yes	3	0.027224	40.179
P25856;F4HNZ6;A0A1P8APR6;Q9LPW0;P25857	P25856	GAPA1;GAPA-2;GAPA2;GAPB	Glyceraldehyde-3-phosphate dehydrogenase GAPA1, chloroplastic;Glyceraldehyde-3-phosphate dehydrogenase GAPA2, chloroplastic;Glyceraldehyde-3-phosphate dehydrogenase GAPB, chloroplastic	LLDASHR	7	0	810.4348	248	254	no	no	2	3.0339E-13	189.97	By MS/MS	By matching				By matching				By matching	By MS/MS	By MS/MS	By MS/MS	By MS/MS			By matching		By matching	By MS/MS	By MS/MS			By MS/MS	By matching			By matching	By MS/MS		By MS/MS
	REV__Q8L586			LLDSIRTPKVK	11	2	1360.7571			yes	yes	2	0.02461	44.309																											By matching						By matching	By matching	By matching
F4J3N2	F4J3N2	emb2458		LLEDVDFGKQYIAQRQEQVLLDR	23	2	2821.4433	474	496	yes	yes	3	0.013292	41.482
CON__P08779	CON__P08779			LLEGEDAHLSSQQASGQSYSSR	22	0	2349.0833	420	441	yes	yes	2;3	0	343.22	By MS/MS	By MS/MS		By MS/MS		By MS/MS		By MS/MS	By MS/MS	By matching	By MS/MS	By MS/MS	By matching	By MS/MS	By MS/MS	By MS/MS	By matching	By MS/MS	By matching	By MS/MS	By MS/MS		By MS/MS	By MS/MS	By matching	By matching	By MS/MS	By matching	By matching		By MS/MS	By MS/MS	By MS/MS	By MS/MS	By MS/MS
CON__P02533;CON__Q61782	CON__P02533			LLEGEDAHLSSSQFSSGSQSSR	22	0	2308.0567	418	439	no	no	2;3	0	416.15	By MS/MS	By MS/MS	By MS/MS	By MS/MS	By MS/MS	By MS/MS	By MS/MS	By MS/MS	By MS/MS	By matching	By MS/MS	By MS/MS	By MS/MS	By MS/MS	By MS/MS	By MS/MS	By MS/MS	By MS/MS	By MS/MS	By MS/MS	By MS/MS		By MS/MS	By MS/MS	By MS/MS	By MS/MS	By MS/MS	By MS/MS	By MS/MS		By MS/MS	By MS/MS	By MS/MS	By MS/MS	By MS/MS
CON__P35908;CON__P07744;CON__P35908v2;CON__P04259;CON__P48668;CON__Q8BGZ7;CON__O95678;CON__P13647;CON__Q5XQN5;CON__Q922U2;CON__P02538;CON__Q8N1N4-2;CON__Q7RTT2;CON__P50446;CON__Q3TTY5;CON__Q01546	CON__P35908v2			LLEGEECR	8	0	947.43823	483	490	no	no	2	0.025516	77.674							By MS/MS
CON__P78386;CON__Q9NSB4	CON__P78386			LLEGEEHR	8	0	981.48796	426	433	yes	no	3	0.022221	95.741
CON__P05787;CON__Q9DCV7;CON__Q3KNV1;CON__P08729;CON__Q9H552;CON__Q9NSB2;CON__Q6ISB0	CON__Q9NSB2			LLEGEESR	8	0	931.46108	468	475	no	no	2	0.001883	147.69							By matching				By MS/MS
CON__P19013	CON__P19013			LLEGEEYR	8	0	1007.4924	516	523	yes	yes	2	6.2677E-05	163.34									By matching		By MS/MS					By matching								By MS/MS								By matching
CON__Q9C075	CON__Q9C075			LLEGESEGTR	10	0	1089.5302	374	383	yes	yes	2	0.0094821	109.71																																By MS/MS
Q9SLC6;Q9SHG6	Q9SLC6	STIPL2;STIPL1	Septin and tuftelin-interacting protein 1 homolog 2;Septin and tuftelin-interacting protein 1 homolog 1	LLEKMGYK	8	1	1072.5119	110	117	yes	no	2	0.024852	47.067
Q0WVM7	Q0WVM7	SLK1	Probable transcriptional regulator SLK1	LLEQTVTVKLQKQK	14	2	1792.9613	454	467	yes	yes	3	0.028377	44.196																																	By matching	By MS/MS
A0A2H1ZE81;A0A1P8BG89;Q9FJU2	A0A2H1ZE81		Putative FBD-associated F-box protein At5g56700	LLESVTFFK	9	0	1128.5889	221	229	yes	no	2	0.016263	81.297
Q9SUK4;A0A1P8B6H5;A0A1P8B6I2;A0A1P8B6I4;A0A1P8B6I0;A0A1P8B6H3	Q9SUK4	dl4490c		LLEWVYCPLKSLPSTFR	17	1	2097.0791	572	588	yes	no	3	0.022794	65.704									By MS/MS
Q9FJA6;Q9M339;Q9SIP7	Q9FJA6	RPS3C;RPS3B;RPS3A	40S ribosomal protein S3-3;40S ribosomal protein S3-2;40S ribosomal protein S3-1	LLGGLAVR	8	0	797.51232	109	116	yes	no	2	0.011476	129.96												By matching																				By MS/MS
A0A1P8ANU5;A0A1P8ANT5;F4HRU5;Q9FYG3	A0A1P8ANU5	At1g67300	Probable plastidic glucose transporter 2	LLGGSHVKTAMAELYK	16	1	1808.8987	253	268	yes	no	2	0.026671	42.001
Q66GJ0	Q66GJ0	At1g31410		LLIETVRK	8	1	1016.6052	483	490	yes	yes	2	0.012638	80.18
O64781	O64781		G-type lectin S-receptor-like serine/threonine-protein kinase At1g61390	LLIYEYLVNK	10	0	1312.7101	590	599	yes	yes	2	0.026922	60.59																																		By MS/MS
Q8GUJ5	Q8GUJ5	At4g03260		LLKLTVLDLR	10	1	1228.7577	507	516	yes	yes	2	0.026495	46.606
Q3E7H2;Q9LF32	Q3E7H2	At5g15500;T20K14_110		LLLESSKINVNIENK	15	1	1804.9427	102	116	yes	no	4	0.028456	40.941																																	By matching	By matching	By matching
F4IV99	F4IV99	CHR5	Protein CHROMATIN REMODELING 5	LLLGILYHGFGNWEKIR	17	1	2074.1186	1396	1412	yes	yes	2;4	0.018347	94.616	By matching		By matching		By matching		By matching		By MS/MS	By matching			By matching		By matching		By matching			By matching							By matching						By matching	By MS/MS	By matching
A0A1I9LN38;A0A1I9LN37;Q27IK7	A0A1I9LN38	POK1	Phragmoplast orienting kinesin-1	LLLQGATNRK	10	1	1158.6543	356	365	yes	no	2	0.00031875	148.38
A0A1I9LSF5;A0A1I9LSF6;F4J8S4	A0A1I9LSF5	At3g18530		LLLSNPRR	8	1	967.5927	149	156	yes	no	2	0.0014576	99.919																	By MS/MS
A0A1P8ASD9;A0A1P8ATH0;Q9ZWS9;O82798	A0A1P8ASD9	ARR3;ARR4	Two-component response regulator ARR3;Two-component response regulator ARR4	LLRITSCK	8	1	978.53544	38	45	yes	no	2	0.023136	60.151						By matching					By matching					By MS/MS		By matching								By matching			By matching		By matching
F4KHF4;P52410	F4KHF4	KAS I;KAS1	3-oxoacyl-[acyl-carrier-protein] synthase I, chloroplastic	LLSGESGISLIDR	13	0	1358.7405	85	97	yes	no	2	3.073E-07	137.17	By matching	By matching	By matching		By matching		By matching			By MS/MS	By MS/MS	By MS/MS	By matching	By matching					By matching		By matching			By matching			By matching	By matching					By matching	By MS/MS	By matching
Q8RXK6	Q8RXK6	RH8	DEAD-box ATP-dependent RNA helicase 8	LLSQEFQPSVEHLISFLPESR	21	0	2455.2747	285	305	yes	yes	3	5.8957E-06	83.936
A0A1P8BF00;A0A1P8BF02;Q00917	A0A1P8BF00	SUS2	Sucrose synthase 2	LLTLAGVYAFWKHVSK	16	1	1924.0103	694	709	yes	no	3	0.026235	45.434																																	By matching
CON__P02070;CON__Q3SX09	CON__P02070			LLVVYPWTQR	10	0	1273.7183	30	39	yes	no	2	1.5386E-09	167.33									By matching						By matching	By matching								By MS/MS									By matching	By matching	By matching
Q9ZT91	Q9ZT91	TUFA	Elongation factor Tu, mitochondrial	LMDAVDEYIPDPVR	14	0	1631.7865	249	262	yes	yes	2	1.0306E-05	143.97																																	By matching
CON__P08727	CON__P08727			LMDIKSRLEQEIATYR	16	2	2011.0231	366	381	yes	yes	3	0.024782	69.729																																By MS/MS
Q6DR10	Q6DR10	TBL43	Protein trichome birefringence-like 43	LMDVTLMSQLR	11	0	1305.6785	317	327	yes	yes	2	0.024806	46.129
Q9LNK3	Q9LNK3	LRR-RLK		LMSLTQLILSNNQLTGNIPR	20	0	2225.2202	557	576	yes	yes	4	0.02501	49.463
P25856;F4HNZ6;A0A1P8APR6;Q9LPW0;P25857	P25856	GAPA1;GAPA-2;GAPA2;GAPB	Glyceraldehyde-3-phosphate dehydrogenase GAPA1, chloroplastic;Glyceraldehyde-3-phosphate dehydrogenase GAPA2, chloroplastic;Glyceraldehyde-3-phosphate dehydrogenase GAPB, chloroplastic	LNGIALR	7	0	755.46537	288	294	no	no	2	0.0093977	126.68																																		By matching
O50008;Q9SRV5	O50008	MS1;MS2	5-methyltetrahydropteroyltriglutamate--homocysteine methyltransferase 1;5-methyltetrahydropteroyltriglutamate--homocysteine methyltransferase 2	LNLPILPTTTIGSFPQTVELR	21	0	2309.2995	427	447	yes	no	2;3	5.1154E-07	154.6																																			By MS/MS
Q9FFS5	Q9FFS5	At5g41550		LNSLLCFEGDDVKMIGIWGPAGIGKSTIAR	30	2	3252.6168	196	225	yes	yes	3;4	0.015275	46.66		By matching						By matching		By matching		By matching		By matching		By matching		By matching		By matching			By MS/MS	By matching	By matching	By MS/MS	By matching	By matching			By MS/MS	By matching
A0A1P8ARZ3;A0A1P8ARV9;A0A1P8ARW7;F4HYA7	A0A1P8ARZ3	At1g35220		LNSLLTKLANNMELKTVGYIR	21	2	2482.311	655	675	yes	no	3	0.018595	44.587		By matching									By MS/MS		By matching				By matching	By matching	By matching		By matching				By matching	By MS/MS	By matching
CON__Q9UE12;CON__Q15323;CON__Q9D646;CON__A2A5Y0;CON__REFSEQ:XP_986630	CON__Q9UE12			LNVEVDAAPTVDLNR	15	0	1624.842	209	223	no	no	2	3.8987E-104	231.67												By matching						By matching			By matching					By matching							By MS/MS
Q93VP3	Q93VP3	ELF5A-2	Eukaryotic translation initiation factor 5A-2	LPTDDGLTAQMR	12	0	1316.6395	116	127	yes	yes	2	2.2492E-116	244.8	By MS/MS	By MS/MS	By MS/MS	By matching	By MS/MS	By MS/MS	By matching	By matching	By MS/MS	By matching	By MS/MS	By matching	By matching	By MS/MS		By matching	By matching	By matching	By matching	By MS/MS	By matching			By matching	By matching	By MS/MS	By MS/MS	By MS/MS	By MS/MS			By matching	By MS/MS	By MS/MS	By MS/MS
F4IWM0	F4IWM0	At3g42723		LQAQQEEYR	9	0	1163.5571	36	44	yes	yes	3	0.027996	44.349																																			By matching
CON__Q9C075	CON__Q9C075			LQDMQEIISHYEEELTQLR	19	0	2374.1475	326	344	yes	yes	3	4.1219E-58	194.92																																			By matching
CON__O43790;CON__Q6NT21;CON__Q14533	CON__O43790			LQFYQNR	7	0	967.48756	138	144	yes	no	2	0.0067831	132.01
O80501;Q9LV79;Q9SID8;Q9LFT9;Q9SMR4	O80501	RABH1B;RABH1A;RABH1D;RABH1E;RABH1C	Ras-related protein RABH1b;Ras-related protein RABH1a;Ras-related protein RABH1d;Ras-related protein RABH1e;Ras-related protein RABH1c	LQLWDTAGQER	11	0	1315.6521	60	70	yes	no	2	1.6605E-67	205.14	By matching	By matching			By matching		By matching		By MS/MS		By MS/MS	By matching	By matching		By matching			By matching	By matching	By matching						By matching			By matching			By MS/MS
Q9FJH6	Q9FJH6	ABCF1	ABC transporter F family member 1	LQSIYER	7	0	907.47633	173	179	yes	yes	2	0.00044332	175.75			By matching	By matching			By matching			By MS/MS	By MS/MS	By MS/MS	By matching		By matching		By matching		By matching	By matching							By matching	By matching					By matching
F4IK58;A0A1P8AYP4;A0A1P8AYU8;A2RVR7;A0A1P8AYS2	F4IK58	At2g47020		LRDSMLLINDLR	12	1	1457.8024	94	105	yes	no	2	0.022445	78.939
Q03509	Q03509	CAM6	Calmodulin-6	LSDEEVDEMIR	11	0	1334.6024	117	127	yes	yes	2	1.8336E-62	223.84																																By MS/MS
CON__Q04695	CON__Q04695			LSGGLGAGSCR	11	0	976.47601	31	41	yes	yes	2	9.9866E-17	182.65		By matching							By matching					By matching		By MS/MS		By matching														By MS/MS
Q8GRX1;F4HV16;Q3ECS3;Q9C8Y9;Q9C525	Q8GRX1	TGG4;BGLU34;TGG5;BGLU22;BGLU21	Myrosinase 4;Myrosinase 5;Beta-glucosidase 22;Beta-glucosidase 21	LSIAWSR	7	0	831.46029	120	126	yes	no	2	0.0067724	132.09
CON__Q8N1N4-2;CON__Q7RTT2;CON__Q3TTY5;CON__Q7Z794	CON__Q8N1N4-2			LSLDVEIATYR	11	0	1278.682	405	415	no	no	2	2.0505E-16	179.81																																	By MS/MS	By matching	By matching
Q9FIW6	Q9FIW6	AGL98		LSLEPHVSKVR	11	1	1309.7176	120	130	yes	yes	3	0.027525	50.284
A0A1I9LSS2;Q38961	A0A1I9LSS2	SNM1	DNA cross-link repair protein SNM1	LSLSVNPSSIHPLELDVEYTINGIK	25	0	2783.4415	206	230	yes	no	2	0.015634	47.774
Q8L5Z4	Q8L5Z4			LSRVCPTLR	9	1	1043.591	2	10	yes	yes	2	0.02553	47.916	By matching			By matching		By matching		By matching		By matching		By MS/MS		By matching		By matching							By matching	By matching	By matching			By matching				By matching
CON__P00761	CON__P00761			LSSPATLNSR	10	0	1044.5564	98	107	yes	yes	2	1.7643E-114	223.83	By MS/MS	By MS/MS	By MS/MS	By MS/MS	By MS/MS	By MS/MS	By MS/MS	By MS/MS	By MS/MS	By MS/MS	By MS/MS	By MS/MS	By MS/MS	By MS/MS	By MS/MS	By MS/MS	By MS/MS	By MS/MS	By MS/MS	By MS/MS	By MS/MS		By MS/MS	By MS/MS	By MS/MS	By MS/MS	By MS/MS	By MS/MS	By MS/MS		By MS/MS	By MS/MS	By MS/MS	By MS/MS	By MS/MS
Q947D2	Q947D2	PRAF1		LSSSGSVISER	11	0	1120.5724	986	996	yes	yes	2	0.0071694	107.57
A0A1P8AVU7;A0A1P8AVZ7;F4HVT7;Q9SAG4	A0A1P8AVU7	At1g80960	F-box protein At1g80960	LSTEEAIR	8	0	917.48181	67	74	yes	no	2	2.0356E-05	173.93	By matching		By matching			By matching	By matching		By matching		By matching					By matching								By matching				By matching	By matching			By MS/MS
CON__Q04695;CON__P19001	CON__Q04695			LSVEADINGLR	11	0	1185.6354	181	191	yes	no	2	1.1395E-19	186.16				By matching		By matching															By matching				By matching	By matching			By matching		By matching		By matching	By matching	By matching
CON__Q04695;CON__P19001	CON__Q04695			LSVEADINGLRR	12	1	1341.7365	181	192	yes	no	2;3	1.1612E-19	163.88																																	By matching	By MS/MS
Q9T074	Q9T074	PCKA	Phosphoenolpyruvate carboxykinase [ATP]	LTEEILAAGPIF	12	0	1272.6966	660	671	yes	yes	2	0.009485	109.01
A0A1P8BC82;Q6E7H0	A0A1P8BC82	ORC3	Origin of replication complex subunit 3	LTGIVKSKR	9	2	1092.6148	47	55	yes	no	2	0.00026592	98.048																																	By matching	By matching	By matching
A0A1P8B279;O82392	A0A1P8B279	THIC	Phosphomethylpyrimidine synthase, chloroplastic	LTGIVSR	7	0	744.44939	172	178	yes	no	2	0.0067724	132.09	By matching		By matching	By matching	By matching	By MS/MS		By matching	By matching	By matching	By matching	By matching	By matching		By matching		By MS/MS		By MS/MS	By MS/MS	By matching			By matching	By MS/MS	By matching	By matching	By matching	By MS/MS		By MS/MS	By matching
Q5E924;Q9SAJ6	Q5E924	GAPCP2;GAPCP1	Glyceraldehyde-3-phosphate dehydrogenase GAPCP2, chloroplastic;Glyceraldehyde-3-phosphate dehydrogenase GAPCP1, chloroplastic	LTGMAFR	7	0	794.41089	310	316	yes	no	2	0.0066702	132.94		By matching	By matching	By matching	By matching		By matching	By matching	By matching	By MS/MS	By MS/MS	By matching		By matching	By matching	By matching		By matching						By MS/MS	By matching			By matching				By MS/MS
F4HQT1;Q9FX54;P25858	F4HQT1	GAPC2;GAPC1	Glyceraldehyde-3-phosphate dehydrogenase GAPC2, cytosolic;Glyceraldehyde-3-phosphate dehydrogenase GAPC1, cytosolic	LTGMSFR	7	0	810.40581	204	210	yes	no	2	0.00014846	159.19	By MS/MS	By MS/MS	By MS/MS	By matching	By MS/MS	By matching	By matching		By MS/MS	By MS/MS	By MS/MS	By matching	By MS/MS	By MS/MS			By matching	By matching	By MS/MS	By matching	By matching		By matching		By matching	By matching	By matching		By matching		By matching
CON__P08727	CON__P08727			LTMQNLNDR	9	0	1103.5393	82	90	yes	yes	2	2.2632E-13	190.51					By matching		By MS/MS			By matching	By MS/MS					By matching		By matching		By MS/MS	By MS/MS		By matching	By MS/MS							By MS/MS
CON__P02768-1	CON__P02768-1			LVAASQAALGL	11	0	1012.5917	599	609	yes	yes	2	0.0034804	114.78							By matching		By MS/MS		By matching										By MS/MS		By matching	By MS/MS									By MS/MS	By MS/MS	By MS/MS
Q9C6G0	Q9C6G0	T15M6.6		LVGDTTLK	8	0	891.47355	707	714	yes	yes	2	0.024187	59.205																													By MS/MS
Q9ZSL6	Q9ZSL6	SIGD	RNA polymerase sigma factor sigD, chloroplastic	LVKLPGSMWELTAK	14	1	1663.85	253	266	yes	yes	2	0.028386	50.292		By matching		By matching		By matching		By matching		By matching		By matching		By matching		By matching				By MS/MS			By matching	By MS/MS	By matching	By matching		By matching	By matching		By matching	By matching
F4HXD2;Q9S795	F4HXD2	ALDH10A8	Betaine aldehyde dehydrogenase 1, chloroplastic	LVKWSKNIK	9	2	1252.6494	309	317	yes	no	2	0.027345	59.205																																		By matching	By MS/MS
P29511;B9DFF8;Q0WV25;B9DGT7	P29511	TUBA6;TUA6;TUBA4;TUBA2	Tubulin alpha-6 chain;Tubulin alpha-4 chain;Tubulin alpha-2 chain	LVSQVISSLTASLR	14	0	1472.8562	230	243	yes	no	2	6.0983E-34	184.88	By MS/MS											By matching		By matching					By MS/MS					By MS/MS				By MS/MS
F4HQT1;Q9FX54;P25858	F4HQT1	GAPC2;GAPC1	Glyceraldehyde-3-phosphate dehydrogenase GAPC2, cytosolic;Glyceraldehyde-3-phosphate dehydrogenase GAPC1, cytosolic	LVSWYDNEWGYSSR	14	0	1760.7794	286	299	yes	no	2	2.4459E-119	237.36	By MS/MS	By MS/MS		By MS/MS		By MS/MS				By MS/MS	By MS/MS	By MS/MS	By matching	By MS/MS		By MS/MS	By matching	By matching	By matching	By MS/MS	By matching			By matching	By matching	By MS/MS	By MS/MS	By matching	By MS/MS		By MS/MS		By MS/MS	By MS/MS	By MS/MS
O81893	O81893	ITPK2	Inositol-tetrakisphosphate 1-kinase 2	LVVGYALTSKK	11	1	1269.6825	81	91	yes	yes	2	0.0083338	89.298	By matching		By matching		By matching		By matching		By MS/MS		By matching	By matching	By matching	By matching	By matching	By matching			By matching	By matching	By matching			By MS/MS									By matching		By matching
Q9ASR1	Q9ASR1	T6H22.13		LWGENFFDPATR	12	0	1451.6834	244	255	yes	yes	2	0.0016634	123.63	By matching	By matching		By matching						By MS/MS	By matching	By matching	By matching	By matching	By matching				By matching							By matching	By matching	By matching
A0A1P8B3U2;Q8VZJ2	A0A1P8B3U2	At4g16260		LYDPNQAALNALR	13	0	1457.7627	26	38	yes	no	2	0.0060247	132.78
P32961;Q8LFU8;P32962	P32961	NIT1;NIT2	Nitrilase 1;Nitrilase 2	LYFDSVGHYSR	11	0	1342.6306	305	315	yes	no	3	0.021765	64.64		By matching				By matching		By matching		By matching		By MS/MS		By matching		By matching				By matching				By matching				By matching	By matching		By matching
Q9LFK0	Q9LFK0	UGT78D3	UDP-glycosyltransferase 78D3	MAKPSQPTR	9	1	1060.5158	1	9	yes	yes	3	0.027836	44.753
Q9LS51	Q9LS51	EMB1865		MALAPLNFTEMPLR	14	0	1602.8262	1	14	yes	yes	2	0.026873	41.684																																			By matching
Q9LUI8	Q9LUI8		Putative F-box/kelch-repeat protein At3g22730	MALSVVGGKQLSLLSQSDSTSK	22	1	2327.1535	244	265	yes	yes	2	0.021479	40.477																																		By MS/MS
F4HS13	F4HS13	At1g73885		MALTVSSGGGGARIR	15	1	1431.7616	1	15	yes	yes	2	0.020103	67.019																																	By matching	By MS/MS	By matching
Q9ZVN2	Q9ZVN2		Acyltransferase-like protein At1g54570, chloroplastic	MATLGIDNQLPTGVKIEK	18	1	2019.0203	262	279	yes	yes	2	0.021237	62.408																																	By matching	By matching	By matching
O82730	O82730	MGD2	Monogalactosyldiacylglycerol synthase 2, chloroplastic	MATTVMALAEKVLER	15	1	1707.8722	1	15	yes	yes	2	0.022675	61.78	By matching	By matching	By matching	By matching	By matching	By matching	By MS/MS	By matching	By matching	By matching	By matching	By matching	By matching	By matching	By matching			By matching	By matching	By matching	By matching		By matching	By matching	By matching	By matching	By matching		By matching		By matching
Q8RXC3	Q8RXC3	At4g16050		MDSTFRDEDLVEER	14	1	1740.7625	1	14	yes	yes	2	0.027613	44.616
Q56YA5	Q56YA5	AGT1	Serine--glyoxylate aminotransferase	MDYMYGPGR	9	0	1088.4419	1	9	yes	yes	2	0.025317	60.478
CON__Q3TTY5	CON__Q3TTY5			MEISELNR	8	0	990.48043	415	422	no	no	2	0.024282	92.491																																	By MS/MS
O04621	O04621	TBL26	Protein trichome birefringence-like 26	MEQQLTLVLLDSPK	14	0	1659.8576	1	14	yes	yes	2	0.021385	43.308	By matching		By matching		By matching	By matching	By matching		By matching		By MS/MS		By matching		By matching		By matching	By matching			By matching		By matching		By matching				By matching		By matching	By matching
Q9SKC9	Q9SKC9		NADH dehydrogenase [ubiquinone] 1 beta subcomplex subunit 7	MEVPGSSKKMIATQEEMSAAK	21	2	2390.0482	1	21	yes	yes	2	0.0034233	73.466												By matching						By matching		By MS/MS			By MS/MS		By matching	By MS/MS	By matching	By matching
CON__P13647;CON__Q5XQN5;CON__Q922U2	CON__P13647			MFFDAELSQMQTHVSDTSVVLSMDNNR	27	0	3101.3893	305	331	yes	no	3	1.0628E-243	253.08																																	By MS/MS		By MS/MS
A8MRZ7;F4JEL5;F4HV96;F4JEL4;A0A1I9LSZ7;P41377;P41376;Q9CAI7	A8MRZ7	EIF4A1;EIF4A-2;TIF4A-2;TIF4A-1;TIF4A-3	Eukaryotic initiation factor 4A-2;Eukaryotic initiation factor 4A-1;Eukaryotic initiation factor 4A-3	MFVLDEADEMLSR	13	0	1554.7058	174	186	yes	no	2	3.9234E-17	169.65	By matching		By MS/MS	By MS/MS	By matching	By matching	By matching		By matching	By matching	By MS/MS						By MS/MS	By MS/MS	By matching							By matching		By matching			By MS/MS	By matching			By matching
Q9LHB9	Q9LHB9	PER32	Peroxidase 32	MGNITPLTGTQGQIR	15	0	1585.8246	313	327	yes	yes	2	7.15E-08	155.48
P24101;Q9SMU8	P24101	PER33;PER34	Peroxidase 33;Peroxidase 34	MGNITPTTGTQGQIR	15	0	1573.7882	315	329	yes	no	2	0.0026382	111.86
F4IDY7;A0A1P8ARH9;A0A1P8ARG8	F4IDY7	At1g18950		MGSSSDIVPDR	11	0	1162.5288	1	11	yes	no	2	0.023994	43.246	By matching	By matching	By matching	By matching		By matching		By matching		By MS/MS		By matching		By matching		By matching		By matching		By matching						By matching	By matching		By matching
A0A1I9LT92	A0A1I9LT92			MGSTVLDANPSTLR	14	0	1460.7293	1	14	yes	yes	2	0.027492	43.651
A0A1P8AN24	A0A1P8AN24			MGTYIMVSGLWNKGR	15	1	1757.8415	1	15	yes	yes	2	0.028362	41.283																																	By matching	By matching
CON__P13646-1	CON__P13646-1			MIGFPSSAGSVSPR	14	0	1391.6867	416	429	yes	yes	2	1.9408E-06	148.7			By matching				By matching		By matching		By MS/MS							By matching																	By matching
Q9C8J2	Q9C8J2	NIFU5	NifU-like protein 5, mitochondrial	MKGLTRLLNSLSR	13	2	1533.8483	1	13	yes	yes	2	0.024463	40.496																																		By matching	By matching
Q9FG39	Q9FG39		Probable methyltransferase PMT12	MKLFLNSNLLR	11	1	1393.7574	1	11	yes	yes	2	0.028454	46.334
A0A2H1ZEK6	A0A2H1ZEK6			MLDSQDLGLDIR	12	0	1374.6813	1	12	yes	yes	2	0.023377	44.309																																	By MS/MS
Q9M1P5;Q6ID97;A0A1P8BDK6;Q9LYJ3;Q9LQC8;P36397;P0DH91	Q9M1P5	T17J13.250;ARFA1F;T15N1_160;ARF2-A;ARF1;ARF2-B	ADP-ribosylation factor 2-A;ADP-ribosylation factor 1;ADP-ribosylation factor 2-B	MLNEDELR	8	0	1018.4753	110	117	yes	no	2	0.00063364	155.51	By matching			By matching	By matching	By matching	By matching		By matching		By MS/MS	By MS/MS	By matching	By matching	By matching	By matching		By matching						By matching				By matching
O22227	O22227	MIZ1	Protein MIZU-KUSSEI 1	MLSLPSPPSSSSSVSNQLISLVTGGSSSLGRR	32	1	3187.6507	97	128	yes	yes	3;4	0.013427	47.429																																			By matching
A0A1P8B0G8	A0A1P8B0G8			MMMMLYER	8	0	1103.4636	2	9	yes	yes	2	0.020118	49.358																																	By MS/MS
Q9SYM5;A0A1I9LN83;Q9LH76;Q9LPG6	Q9SYM5	RHM1;RHM3;RHM2	Trifunctional UDP-glucose 4,6-dehydratase/UDP-4-keto-6-deoxy-D-glucose 3,5-epimerase/UDP-4-keto-L-rhamnose-reductase RHM1;UDP-glucose 4,6-dehydratase;UDP-4-keto-6-deoxy-D-glucose 3,5-epimerase/UDP-4-keto-L-rhamnose 4-keto-reductase;Trifunctional UDP-glucose 4,6-dehydratase/UDP-4-keto-6-deoxy-D-glucose 3,5-epimerase/UDP-4-keto-L-rhamnose-reductase RHM3;UDP-glucose 4,6-dehydratase;UDP-4-keto-6-deox…	MPISSDLNNPR	11	0	1242.6027	540	550	yes	no	2	1.9541E-16	210.37											By MS/MS	By matching							By matching	By matching							By matching
CON__P04264	CON__P04264			MSGECAPNVSVSVSTSHTTISGGGSR	26	0	2507.138	493	518	yes	yes	2;3	6.4092E-84	204.53												By MS/MS																					By MS/MS	By MS/MS	By matching
A0A1I9LLR7;Q84JR9	A0A1I9LLR7	TTL4	TPR repeat-containing thioredoxin TTL4	MSHYRRHSLEPSITSK	16	2	1973.9564	1	16	yes	no	2	0.028033	42.001																																	By matching	By matching	By matching
CON__P02533;CON__P08727;CON__Q6IFX2	CON__P02533			MSVEADINGLR	11	0	1203.5918	212	222	no	no	2	2.1359E-16	211.45																																	By MS/MS	By MS/MS	By MS/MS
CON__P02533;CON__P08727;CON__Q6IFX2	CON__P02533			MSVEADINGLRR	12	1	1359.6929	212	223	no	no	2;3	1.5498E-117	250.12		By matching												By matching		By matching										By matching							By MS/MS	By MS/MS	By MS/MS
O81884	O81884	LGALDH	L-galactose dehydrogenase	MTKIELRALGNTGLK	15	2	1735.9147	1	15	yes	yes	2	0.010638	84.479																																	By matching	By MS/MS	By matching
CON__P35527	CON__P35527			MTLDDFR	7	0	896.4062	234	240	yes	yes	2	1.0174E-07	189.97	By MS/MS	By MS/MS	By MS/MS	By MS/MS	By MS/MS	By MS/MS	By MS/MS	By MS/MS	By MS/MS	By MS/MS	By MS/MS	By MS/MS	By MS/MS	By MS/MS	By MS/MS	By MS/MS	By MS/MS	By MS/MS	By MS/MS	By MS/MS	By MS/MS		By MS/MS	By MS/MS	By MS/MS	By MS/MS	By MS/MS	By MS/MS	By MS/MS		By MS/MS	By MS/MS	By MS/MS	By MS/MS	By MS/MS
Q9SH60	Q9SH60		Pentatricopeptide repeat-containing protein At1g64100	MVADLITDGR	10	0	1089.5488	647	656	yes	yes	2	0.026419	41.429																																		By matching
A0A1P8B9U1;Q9SPU7	A0A1P8B9U1	TERT	Telomerase reverse transcriptase	MVLDFSSSSRSQSLR	15	1	1698.8359	623	637	yes	no	2	0.022135	51.927																																		By MS/MS	By matching
Q501B9	Q501B9	At1g49520		MVSDSDLVTQLR	12	0	1362.6813	1	12	yes	yes	4	0.019477	54.784				By matching																By matching									By MS/MS
P42497	P42497	PHYD	Phytochrome D	MVSGGGSKTSGGEAASSGHRR	21	2	2020.9167	1	21	yes	yes	2	0.025042	48.568																																		By MS/MS
F4IRB0	F4IRB0	At2g02795		MVSTPLSPPFSK	12	0	1335.6567	1	12	yes	yes	2;3	0.023459	55.461								By matching			By MS/MS		By matching	By matching			By matching		By matching													By matching
A8MR51;A0A1P8B2Z1;A0A1P8B2Y9;A0A1P8B2Z5;Q8S8E7	A8MR51	At2g04845		MVTRMATKVSLEGK	14	2	1641.8075	1	14	yes	no	2	0.027865	44.863
CON__P02663	CON__P02663			NAVPITPTLNR	11	0	1194.6721	115	125	yes	yes	2	5.5997E-10	163.32	By matching		By matching	By matching	By MS/MS	By matching	By matching	By matching	By matching	By matching	By matching	By MS/MS	By matching	By MS/MS	By matching	By matching	By matching			By MS/MS	By MS/MS			By matching	By matching	By matching	By matching	By matching	By matching		By MS/MS	By MS/MS	By matching	By matching	By matching
Q8GUP2	Q8GUP2	At1g16445		NFPIRGLEDVFVGYLFGR	18	1	2098.1	63	80	yes	yes	2	0.019989	69.721																																		By matching	By matching
Q9XI10	Q9XI10	F8K7.10		NGTSSLYYDLVYGGNSDFKTK	21	1	2420.0664	111	131	yes	yes	4	0.023038	40.952																																	By matching	By matching	By matching
Q8GRX1	Q8GRX1	TGG4	Myrosinase 4	NGVPIGVVAPSFVYYPPGFR	20	0	2135.1204	380	399	yes	yes	2	0.025507	94.551
CON__P08779;CON__Q9Z2K1;CON__Q3ZAW8	CON__P08779			NHEEEMLALR	10	0	1240.587	254	263	yes	no	2;3	4.5605E-126	251.98	By MS/MS			By matching		By MS/MS			By MS/MS	By matching		By matching	By MS/MS	By matching	By matching	By MS/MS		By matching		By matching			By matching	By matching		By MS/MS			By matching		By MS/MS	By MS/MS	By MS/MS	By MS/MS	By MS/MS
CON__P02533;CON__Q04695;CON__Q6IFX2	CON__P02533			NHEEEMNALR	10	0	1241.5459	252	261	no	no	2;3	1.4288E-247	290.87	By matching	By matching		By MS/MS		By MS/MS		By MS/MS		By matching		By MS/MS	By MS/MS	By matching	By MS/MS	By MS/MS		By MS/MS	By matching	By MS/MS	By matching		By matching	By MS/MS	By matching	By matching		By matching	By MS/MS		By MS/MS	By MS/MS	By MS/MS	By MS/MS	By MS/MS
CON__P02533;CON__Q6IFX2	CON__P02533			NHEEEMNALRGQVGGDVNVEMDAAPGVDLSR	31	1	3308.515	252	282	no	no	4	4.3562E-12	108.56
CON__O76013	CON__O76013			NHEEEVSVLR	10	0	1210.5942	230	239	yes	yes	2	0.010343	107.08																																	By MS/MS
Q84JR3	Q84JR3		Pentatricopeptide repeat-containing protein At4g21705, mitochondrial	NIDTLLQRMK	10	1	1276.6632	463	472	yes	yes	2	0.02081	54.205	By matching						By matching																										By matching
CON__P19013	CON__P19013			NLDLDSIIAEVR	12	0	1356.7249	375	386	no	no	2	7.7654E-38	201.6			By matching		By MS/MS		By matching	By MS/MS	By MS/MS	By matching	By matching			By matching		By matching		By MS/MS					By matching	By MS/MS		By matching					By MS/MS
CON__Q3SY84;CON__Q9R0H5	CON__Q3SY84			NLDLDSIIDEVR	12	0	1400.7147	294	305	yes	no	2	1.094E-06	152.04
Q9SIE7	Q9SIE7	At2g22170		NLEAWGGLMGPGYNYYER	18	0	2088.9364	67	84	yes	yes	2	1.9658E-70	204.82
CON__P19013	CON__P19013			NLEPLFETYLSVLR	14	0	1692.9087	257	270	yes	yes	2;3	6.9712E-06	168.94
P56785	P56785	TIC214	Protein TIC 214	NLIDRKK	7	2	977.51504	1015	1021	yes	yes	2	0.0021743	143.18																																		By matching
O65449	O65449	sks4		NLPNPDGVLINGR	13	0	1377.7365	183	195	yes	yes	2	0.0012642	130.41
Q0WQL0	Q0WQL0	At4g00300		NLSIFIAMLAFMCIFMSFYIVTQRKR	26	2	3188.6234	423	448	yes	yes	4	0.016713	45.011	By MS/MS	By matching		By matching		By matching						By MS/MS				By matching		By matching					By matching		By matching	By MS/MS	By matching	By matching	By matching		By matching	By matching
CON__P04264	CON__P04264			NMQDMVEDYR	10	0	1299.5224	258	267	yes	yes	1;2;3	7.0071E-147	260.23	By MS/MS	By MS/MS	By MS/MS	By MS/MS	By MS/MS	By MS/MS	By MS/MS	By MS/MS	By MS/MS	By MS/MS	By MS/MS	By MS/MS	By MS/MS	By MS/MS	By MS/MS	By MS/MS	By MS/MS	By MS/MS	By MS/MS	By MS/MS	By MS/MS		By MS/MS	By MS/MS	By MS/MS	By MS/MS	By MS/MS	By MS/MS	By MS/MS		By MS/MS	By MS/MS	By MS/MS	By MS/MS	By MS/MS
Q9LZZ7	Q9LZZ7		Spindle and kinetochore-associated protein 1 homolog	NMYPASTIPDLSAIDTALSSMELQVQSIK	29	0	3168.5393	32	60	yes	yes	3	0.021413	43.895
CON__Q3SY84	CON__Q3SY84			NNLEPILEGYISNLR	15	0	1743.9155	175	189	no	no	2	0.011453	117.23
CON__Q5XKE5	CON__Q5XKE5			NNLEPLFEAYLGSMR	15	0	1752.8505	189	203	yes	yes	2	0.00039909	130.01
Q9LT39	Q9LT39	At3g20820		NNLISGVIPSDVGR	14	0	1439.7732	184	197	yes	yes	2	0.00014113	136.5
CON__Q5D862	CON__Q5D862			NPDDPDTVDVIMHMLDR	17	0	1981.8874	47	63	yes	yes	2;3	9.5577E-207	260.24	By MS/MS	By MS/MS		By MS/MS		By matching				By MS/MS		By matching		By matching	By matching	By MS/MS	By matching	By matching		By matching	By matching			By matching	By matching	By MS/MS		By matching	By MS/MS			By MS/MS	By MS/MS	By MS/MS	By MS/MS
CON__Q5D862	CON__Q5D862			NPDDPDTVDVIMHMLDRDHDR	21	1	2505.1013	47	67	yes	yes	4;5	6.1153E-74	203.77
CON__P20930	CON__P20930			NQGSSVSQDSDSQGHSEDSER	21	0	2234.8908	616	636	yes	no	3	8.056E-47	185.87																																	By MS/MS	By MS/MS
CON__P13645	CON__P13645			NQILNLTTDNANILLQIDNAR	21	0	2366.2554	208	228	yes	yes	2;3	0	505.53	By MS/MS	By MS/MS	By MS/MS	By MS/MS	By MS/MS	By MS/MS	By MS/MS	By MS/MS	By MS/MS	By MS/MS	By MS/MS	By MS/MS	By matching	By MS/MS	By matching	By MS/MS	By MS/MS	By MS/MS	By MS/MS	By MS/MS	By MS/MS		By MS/MS	By MS/MS	By MS/MS	By MS/MS	By MS/MS	By MS/MS	By MS/MS		By MS/MS	By MS/MS	By MS/MS	By MS/MS	By MS/MS
CON__O76013	CON__O76013			NSLESTLAETEAR	13	0	1419.6842	331	343	yes	yes	2	0.0088538	128.85																																	By MS/MS
Q9FND4	Q9FND4	WDS		NTALYLVFK	9	0	1113.5893	85	93	yes	yes	2	0.016514	59.8
A0A1P8B3U2;Q8VZJ2	A0A1P8B3U2	At4g16260		NTGIEVIIGVPNTDLR	16	0	1709.9312	39	54	yes	no	2	6.4313E-11	162.48
F4I8B3;A0A1P8ATM6	F4I8B3	At1g64960		NTIFTLVK	8	0	980.53649	1086	1093	yes	no	2	0.027782	50.039
CON__P35908;CON__P35908v2	CON__P35908v2			NVQDAIADAEQR	12	0	1328.6321	419	430	no	no	2;3	1.0927E-156	261.03	By MS/MS	By MS/MS	By MS/MS	By MS/MS	By MS/MS	By MS/MS	By MS/MS	By MS/MS	By MS/MS	By MS/MS	By MS/MS	By MS/MS	By MS/MS	By matching	By MS/MS	By MS/MS	By MS/MS	By MS/MS	By MS/MS	By MS/MS	By MS/MS		By MS/MS	By MS/MS	By MS/MS	By MS/MS	By MS/MS	By MS/MS	By MS/MS		By MS/MS	By MS/MS	By MS/MS	By MS/MS	By MS/MS
CON__P13645	CON__P13645			NVSTGDVNVEMNAAPGVDLTQLLNNMR	27	0	2871.3855	296	322	yes	yes	2;3;4	0	452.94	By MS/MS	By MS/MS	By MS/MS	By MS/MS	By MS/MS	By MS/MS	By MS/MS	By MS/MS	By MS/MS	By MS/MS	By MS/MS	By MS/MS	By matching	By MS/MS	By MS/MS	By MS/MS	By MS/MS	By MS/MS	By MS/MS	By MS/MS	By MS/MS		By MS/MS	By MS/MS	By MS/MS	By MS/MS	By matching	By MS/MS	By MS/MS		By MS/MS	By MS/MS	By MS/MS	By MS/MS	By MS/MS
O49006;Q42534	O49006	PME3;PME2	Pectinesterase/pectinesterase inhibitor 3;Pectinesterase inhibitor 3;Pectinesterase 3;Pectinesterase 2	NVVDGSTTFHSATVAAVGER	20	0	2016.9865	349	368	yes	no	3	2.8297E-25	171.68
Q9ATB4	Q9ATB4	ADA2B	Transcriptional adapter ADA2b	NVVSEYRMVKR	11	2	1425.7221	334	344	yes	yes	2	0.028003	46.158
CON__Q3MHH8	CON__Q3MHH8			NWGEGWGFMPSDR	13	0	1537.6408	294	306	yes	yes	2	9.8911E-08	153.95
P53492;Q96293;Q96292;F4J8V9	P53492	ACT7;ACT8;ACT2	Actin-7;Actin-8;Actin-2	NYELPDGQVITIGAER	16	0	1773.8897	241	256	no	no	2	3.5745E-102	222.25	By matching	By matching	By MS/MS	By matching	By MS/MS	By MS/MS	By MS/MS	By matching	By MS/MS	By MS/MS	By MS/MS	By MS/MS	By MS/MS	By matching	By matching	By matching	By matching	By matching	By MS/MS	By matching	By MS/MS			By matching	By matching	By matching	By MS/MS	By MS/MS	By MS/MS		By MS/MS		By MS/MS
Q680Q4	Q680Q4	SIZ1	E3 SUMO-protein ligase SIZ1	NYSVEHVIVDPYFNRITSKMK	21	2	2631.2648	408	428	yes	yes	3	0.023239	47.204																																		By matching	By matching
F4JE46;F4JE43;A8MS75;Q01667	F4JE46	LHCA1	Chlorophyll a-b binding protein 6, chloroplastic	PAYLDGSAPGDFGFDPLGLGEVPANLER	28	0	2873.3872	55	82	yes	no	3	0.00048062	47.919
P32961;Q8LFU8	P32961	NIT1	Nitrilase 1	PDVLHLTVNEHPR	13	0	1525.8001	316	328	yes	no	4	0.00041755	105.46		By matching		By matching				By matching		By matching		By matching		By matching		By matching		By matching		By matching				By matching		By matching	By matching	By matching	By matching		By MS/MS		By matching
F4K6P9;Q38946;A0A1I9LNF1;Q9S7A0;Q43314	F4K6P9	GDH2;GSH3;GDH1	Glutamate dehydrogenase 2;Probable glutamate dehydrogenase 3;Glutamate dehydrogenase 1	PIDLGGSLGR	10	0	983.53999	172	181	yes	no	2	0.012439	104.01
Q9FMX8	Q9FMX8	NIC3	Nicotinamidase 3	PILNNVLTTIDICRR	15	1	1739.9716	38	52	yes	yes	3	0.025866	40.025
Q67XX3	Q67XX3		F-box protein At5g06550	PKCKNLLLTSK	11	2	1381.6954	2	12	yes	yes	2	0.016705	60.019																																		By MS/MS
Q6NNI9	Q6NNI9	At4g32860		PLINKRQR	8	2	1069.6179	125	132	yes	yes	2	0.020016	86.833																							By MS/MS
Q9ASR1	Q9ASR1	T6H22.13		PMEEGLAEAIDDGR	14	0	1501.6719	593	606	yes	yes	2	6.4355E-24	172.92			By matching						By matching																									By MS/MS	By MS/MS
CON__ENSEMBL:ENSBTAP00000014147;CON__Q1RMN8	CON__ENSEMBL:ENSBTAP00000014147			PSGVPDR	7	0	726.36605	54	60	yes	no	2	0.00014909	157.86	By matching	By matching	By matching				By MS/MS		By matching		By matching		By MS/MS		By MS/MS		By MS/MS	By MS/MS	By MS/MS					By matching	By matching		By matching
CON__Q3SY84;CON__Q9R0H5	CON__Q3SY84			QASNLETAIADAEQR	15	0	1615.7802	368	382	yes	no	2	4.6582E-05	100.38
CON__P02676	CON__P02676			QDGSVDFGR	9	0	979.43592	290	298	yes	yes	2	0.012669	113.7
CON__P04259;CON__P48668;CON__P02538;CON__P50446	CON__P04259			QEIAEINR	8	0	971.50361	379	386	no	no	2	3.8673E-96	249.49	By MS/MS		By MS/MS	By matching	By MS/MS	By MS/MS	By matching	By matching	By MS/MS	By matching	By MS/MS	By matching	By matching	By MS/MS	By matching	By matching	By matching	By matching	By matching	By matching	By matching		By MS/MS	By MS/MS	By MS/MS	By MS/MS		By matching	By MS/MS		By MS/MS	By MS/MS	By MS/MS	By MS/MS	By MS/MS
F4I9P8;F4I9P9;F4I9P7	F4I9P8	At1g58025		QELEDSLIVIKKIMK	15	2	1923.9906	214	228	yes	no	2	0.027419	52.579
CON__Q5D862	CON__Q5D862			QETTHGQTINTTR	13	0	1485.7172	1236	1248	yes	yes	2;3	1.472E-145	254.07																																	By MS/MS	By matching	By MS/MS
CON__P35527	CON__P35527			QFSSSYLSR	9	0	1073.5142	5	13	yes	yes	2	7.4466E-05	152.63	By MS/MS	By matching	By MS/MS	By MS/MS	By MS/MS	By MS/MS	By MS/MS	By MS/MS	By matching	By MS/MS	By MS/MS	By MS/MS	By MS/MS	By MS/MS	By MS/MS	By MS/MS	By MS/MS		By matching	By MS/MS	By MS/MS		By MS/MS	By MS/MS	By MS/MS	By MS/MS	By matching	By MS/MS	By MS/MS		By MS/MS	By MS/MS	By MS/MS	By matching
Q9M1F1	Q9M1F1	F9K21.140		QFTSSIPVLMTRNQAK	16	1	1865.9492	114	129	yes	yes	2	0.0098951	84.479		By matching		By matching		By MS/MS		By matching						By matching	By matching	By matching	By matching		By matching		By matching				By matching	By matching		By matching	By matching		By matching	By matching	By matching	By MS/MS	By MS/MS
CON__Q86YZ3	CON__Q86YZ3			QGSGSGQSPGHGQR	14	0	1338.6025	1118	1131	yes	no	2;3	6.4484E-34	163.9	By matching	By MS/MS	By MS/MS				By matching		By matching		By matching		By matching		By matching	By MS/MS	By matching	By matching								By matching		By matching
CON__Q86YZ3	CON__Q86YZ3			QGSGSGQSPSR	11	0	1046.4741	652	662	yes	no	2	8.0963E-05	147.95	By matching	By matching				By matching										By MS/MS	By matching
CON__Q86YZ3	CON__Q86YZ3			QGSSAGSSSSYGQHGSGSR	19	0	1782.7517	507	525	yes	yes	2;3	7.725E-05	114.56	By MS/MS										By MS/MS				By MS/MS		By matching				By matching
CON__P20930	CON__P20930			QGSSVSQDRDSEGHSEDSER	20	1	2190.901	1590	1609	yes	yes	4	0.010999	64.2
CON__P20930	CON__P20930			QGSSVSQDSDSEGHSEDSER	20	0	2121.8319	942	961	yes	no	3	3.6419E-06	123.53																																			By matching
CON__P35527	CON__P35527			QGVDADINGLR	11	0	1156.5836	251	261	yes	yes	1;2;3	0	308.58	By MS/MS	By MS/MS	By MS/MS	By MS/MS	By MS/MS	By MS/MS	By MS/MS	By matching	By MS/MS		By MS/MS	By matching	By matching	By MS/MS	By MS/MS	By MS/MS	By MS/MS	By matching	By matching		By MS/MS			By MS/MS	By MS/MS	By matching	By matching	By MS/MS	By MS/MS		By matching	By matching	By MS/MS	By MS/MS	By MS/MS
CON__Q7Z794	CON__Q7Z794			QIEQMQSLISDAEER	15	0	1775.836	402	416	yes	yes	2	7.6875E-253	280.21																																			By matching
CON__P04264	CON__P04264			QISNLQQSISDAEQR	15	0	1715.8438	418	432	yes	yes	2;3	0	387.29	By MS/MS	By MS/MS	By MS/MS	By MS/MS	By MS/MS	By MS/MS	By MS/MS	By MS/MS	By MS/MS	By MS/MS	By MS/MS	By MS/MS	By MS/MS	By MS/MS	By MS/MS	By MS/MS	By MS/MS	By MS/MS	By MS/MS	By MS/MS	By MS/MS		By MS/MS	By MS/MS	By MS/MS	By MS/MS	By MS/MS	By MS/MS	By MS/MS		By MS/MS	By MS/MS	By MS/MS	By MS/MS	By MS/MS
CON__P04259;CON__P48668;CON__P13647;CON__P02538	CON__P04259			QLDSIVGER	9	0	1015.5298	224	232	no	no	2	2.2494E-44	221.16	By MS/MS	By MS/MS	By MS/MS	By MS/MS	By MS/MS	By MS/MS	By MS/MS	By MS/MS	By MS/MS	By MS/MS	By MS/MS	By MS/MS	By MS/MS	By MS/MS	By MS/MS	By MS/MS	By MS/MS	By MS/MS	By matching	By MS/MS	By MS/MS		By MS/MS	By MS/MS	By matching	By MS/MS		By MS/MS	By MS/MS		By MS/MS	By MS/MS	By MS/MS	By matching	By matching
CON__P04259;CON__P48668;CON__P13647;CON__P02538	CON__P04259			QLDSIVGERGR	11	1	1228.6524	224	234	no	no	2;3	0.0099645	136.52																																	By matching	By matching	By matching
CON__P04259;CON__P48668;CON__P13647;CON__P02538	CON__P04259			QLDSIVGERGRLDSELR	17	2	1942.0232	224	240	no	no	3;4	6.4107E-116	226.67																																	By matching
CON__Q8N1N4-2;CON__Q7RTT2	CON__Q8N1N4-2			QLEQLQGER	9	0	1099.5622	172	180	yes	no	2	6.9448E-13	186.3	By MS/MS	By matching	By MS/MS	By MS/MS	By matching	By matching	By matching	By MS/MS	By matching	By matching		By matching		By matching	By matching	By matching				By matching	By matching			By MS/MS		By matching		By MS/MS	By MS/MS		By matching	By matching	By MS/MS	By MS/MS	By matching
CON__Q9NSB2;CON__Q6ISB0	CON__Q9NSB2			QLEVLVSDQAR	11	0	1256.6725	224	234	yes	no	2	6.0047E-17	183.72																																	By MS/MS
O23264	O23264	SBP1	Selenium-binding protein 1	QLIDLGPTGLLPLEIR	16	0	1747.0244	257	272	yes	yes	2	4.9989E-58	180.09
CON__Q7Z794	CON__Q7Z794			QLLEGEESR	9	0	1059.5197	468	476	no	no	2	0.0012537	121.58																																		By matching
CON__O76013	CON__O76013			QLVEADINGLR	11	0	1226.6619	190	200	no	no	2	0.0012565	130.75																																	By MS/MS
CON__Q14525	CON__Q14525			QLVESDINSLR	11	0	1272.6674	153	163	yes	yes	2	2.728E-14	173.37																				By matching
CON__REFSEQ:XP_986630	CON__REFSEQ:XP_986630			QLVESDLNGLR	11	0	1242.6568	225	235	yes	yes	2	5.5911E-11	196.88																																	By matching
CON__REFSEQ:XP_986630	CON__REFSEQ:XP_986630			QLVESDLNGLRR	12	1	1398.7579	225	236	yes	yes	2;3	1.9224E-18	140.78
Q9XI55	Q9XI55	F9L1.8		QMAEEITSMLVADGVSNDKLLK	22	1	2483.178	272	293	yes	yes	2	4.2898E-05	77.527																																			By MS/MS
A0A1P8ASD0;Q0WW84;F4I3B3	A0A1P8ASD0	RBP47B;RBP47A	Polyadenylate-binding protein RBP47B;Polyadenylate-binding protein RBP47A	QMRVGIATPKR	11	2	1301.706	284	294	yes	no	1	0.028407	31.074																																	By matching	By matching
Q84JR3	Q84JR3		Pentatricopeptide repeat-containing protein At4g21705, mitochondrial	QMYHALVKADIR	12	1	1489.7534	447	458	yes	yes	2	0.021007	53.751
CON__Q8N1N4-2;CON__Q7RTT2	CON__Q8N1N4-2			QNASLQAAITDAEQR	15	0	1614.7962	350	364	yes	no	2	9.1362E-138	244.26															By matching	By MS/MS																	By MS/MS		By MS/MS
CON__Q14525	CON__Q14525			QNHEQEVNTLR	11	0	1366.6589	192	202	no	no	2;3	0.016205	93.096
CON__P04259;CON__P48668;CON__P13647;CON__P02538	CON__P04259			QNLEPLFEQYINNLR	15	0	1889.9636	208	222	no	no	2;3	5.4748E-227	293.71	By MS/MS	By matching	By matching	By MS/MS		By MS/MS	By matching		By matching	By MS/MS	By MS/MS	By matching	By MS/MS	By matching	By matching	By MS/MS		By MS/MS	By matching	By matching	By MS/MS		By matching	By MS/MS	By MS/MS	By MS/MS		By MS/MS	By matching		By matching	By MS/MS	By MS/MS	By MS/MS	By MS/MS
CON__P04259;CON__P48668;CON__P13647;CON__P02538	CON__P04259			QNLEPLFEQYINNLRR	16	1	2046.0647	208	223	no	no	2;3	1.3383E-216	266.93		By matching		By matching										By matching		By matching				By MS/MS						By matching		By matching					By MS/MS	By MS/MS	By MS/MS
CON__Q14525;CON__O76011;CON__Q8IUT8;CON__Q92764;CON__Q9UE12;CON__Q15323;CON__Q9D646	CON__Q9UE12			QNQEYQVLLDVR	12	0	1503.7682	335	346	no	no	3	4.226E-07	151.26
Q9C8H3	Q9C8H3	F19C24.20		QRPPPEDFSLKETK	14	2	1762.8382	2	15	yes	yes	2	0.024751	44.309	By matching	By matching	By matching	By matching	By matching	By MS/MS	By matching		By matching	By matching	By matching	By matching	By matching	By matching				By matching	By matching		By matching					By matching	By matching	By matching	By matching		By matching
CON__P20930	CON__P20930			QSESSHGWTGPSTGVR	16	0	1671.7601	802	817	yes	yes	3	0.0070065	89.982																																		By matching
CON__P20930	CON__P20930			QSGTPHAETSSGGQAASSHEQAR	23	0	2280.0115	1004	1026	yes	yes	4	0.0011958	73.981
Q9SIK3	Q9SIK3	At2g21560		QSIEDKRQSR	10	2	1291.6303	144	153	yes	yes	2	3.8437E-08	135.83
CON__P02535-1;CON__P13645	CON__P13645			QSLEASLAETEGR	13	0	1389.6736	387	399	no	no	2;3	0	308.21	By MS/MS	By MS/MS	By MS/MS	By MS/MS	By MS/MS	By MS/MS	By MS/MS	By MS/MS	By MS/MS	By MS/MS	By MS/MS	By MS/MS	By MS/MS	By MS/MS	By MS/MS	By MS/MS	By MS/MS	By MS/MS	By MS/MS	By MS/MS	By MS/MS		By MS/MS	By MS/MS	By MS/MS	By MS/MS	By MS/MS	By MS/MS	By MS/MS		By MS/MS	By MS/MS	By MS/MS	By MS/MS	By MS/MS
CON__Q86YZ3	CON__Q86YZ3			QSLGHGQHGSGSGQSPSPSR	20	0	1946.8943	992	1011	yes	no	2;3;4	0	311	By MS/MS	By MS/MS	By MS/MS	By MS/MS	By MS/MS	By MS/MS	By MS/MS	By MS/MS	By MS/MS	By MS/MS	By MS/MS	By MS/MS	By MS/MS	By matching	By MS/MS	By MS/MS	By MS/MS	By matching	By MS/MS	By MS/MS	By matching		By MS/MS	By MS/MS	By MS/MS	By MS/MS	By matching	By MS/MS	By MS/MS		By MS/MS	By MS/MS	By MS/MS	By MS/MS	By MS/MS
CON__Q86YZ3	CON__Q86YZ3			QSLGHGQHGSGSGQSPSPSRGR	22	1	2160.0169	992	1013	yes	no	4	0.015809	60.95																																			By MS/MS
CON__Q86YZ3	CON__Q86YZ3			QSPSYGR	7	0	793.37187	902	908	yes	no	2	0.00014846	159.19		By MS/MS	By MS/MS	By matching	By matching		By MS/MS		By matching		By MS/MS		By MS/MS	By matching	By MS/MS	By MS/MS	By matching	By MS/MS	By matching							By matching
CON__Q86YZ3	CON__Q86YZ3			QSSSYGPHGYGSGR	14	0	1438.6226	554	567	yes	yes	2;3	7.1897E-21	158.34				By matching		By matching		By matching		By matching		By MS/MS						By matching		By matching			By matching	By matching		By matching		By matching			By matching	By matching	By MS/MS		By MS/MS
CON__Q5D862	CON__Q5D862			QSSYGQHGSGSSQSSGYGQYGSR	23	0	2350.9799	540	562	yes	yes	3	3.8618E-63	198.24	By matching			By matching	By MS/MS	By MS/MS	By MS/MS		By matching	By MS/MS	By matching		By matching	By matching		By MS/MS	By matching	By matching		By matching	By MS/MS		By matching				By matching					By MS/MS	By MS/MS	By matching	By MS/MS
CON__P02535-1;CON__Q2M2I5;CON__P13645;CON__P08730-1;CON__P13646-1	CON__P13645			QSVEADINGLR	11	0	1200.6099	246	256	no	no	2;3	1.1347E-248	287.48	By matching			By MS/MS		By MS/MS		By matching						By MS/MS		By MS/MS		By matching			By matching			By matching	By matching	By matching		By MS/MS	By matching		By matching		By MS/MS	By MS/MS	By MS/MS
CON__P02535-1;CON__P13645;CON__P08730-1;CON__P13646-1	CON__P13645			QSVEADINGLRR	12	1	1356.711	246	257	no	no	2;3	0	354.33	By MS/MS	By MS/MS	By MS/MS	By MS/MS	By MS/MS	By MS/MS		By MS/MS		By MS/MS	By MS/MS	By matching		By MS/MS	By MS/MS	By MS/MS		By matching		By MS/MS	By MS/MS		By matching	By matching	By MS/MS	By matching	By matching	By MS/MS	By MS/MS		By MS/MS	By MS/MS	By MS/MS	By MS/MS	By MS/MS
Q8GYU6;A0A1P8AYB6	Q8GYU6	At2g34020		QTLVAKFLSMSTLR	14	1	1639.879	443	456	yes	no	2	0.024029	45.598
CON__P08779	CON__P08779			QTVEADVNGLR	11	0	1200.6099	214	224	yes	yes	2	1.8174E-31	200.54																																	By MS/MS		By matching
CON__P08779	CON__P08779			QTVEADVNGLRR	12	1	1356.711	214	225	yes	yes	2;3	0	366.02																																	By MS/MS	By MS/MS	By MS/MS
CON__Q7Z794	CON__Q7Z794			QVDLLSAEQMR	11	0	1288.6445	225	235	yes	yes	2	1.8336E-62	223.84	By MS/MS	By matching		By MS/MS						By matching	By MS/MS	By matching		By MS/MS		By MS/MS		By matching		By matching				By matching	By matching	By matching		By matching	By matching		By matching		By matching	By matching	By matching
A0A1P8BFY2;Q5Q0B0;Q1PDZ3	A0A1P8BFY2	At5g07380		QVLSPIQSNNKQADMKTSMILER	23	2	2722.3274	467	489	yes	no	3	0.012297	48.229		By matching		By matching		By matching		By matching								By matching		By matching		By MS/MS				By matching		By matching	By matching	By matching			By matching		By matching
A0A1P8AUH0;A0A1P8AUF2;A0A1P8AUJ2;A0A1P8AUH4;P0C945	A0A1P8AUH0		Uncharacterized protein At1g21580	QVQKKSALLR	10	2	1261.6999	314	323	yes	no	2	0.025542	50.703
O80501	O80501	RABH1B	Ras-related protein RABH1b	QVSIEEAEAKARELNVMFIETSAK	24	2	2784.3496	131	154	yes	yes	4	0.021096	45.011		By matching		By matching		By matching								By matching											By MS/MS			By MS/MS				By matching
CON__Q14525;CON__Q9UE12;CON__Q15323	CON__Q9UE12			QVVSSSEQLQSYQAEIIELR	20	0	2306.1754	257	276	no	no	2;3	1.9967E-163	218.21
O65449;Q9SUD0;Q8VYB3	O65449	sks4;T13J8.200;sks9		QYLGQQFYLR	10	0	1314.6721	500	509	yes	no	2	4.7754E-15	180.93				By matching				By matching												By MS/MS			By MS/MS				By matching
CON__P04259	CON__P04259			RGFSASSAR	9	1	937.47298	16	24	yes	yes	2	2.8758E-06	168.26									By MS/MS																By matching				By matching		By MS/MS
CON__P02768-1	CON__P02768-1			RHPDYSVVLLLR	12	1	1466.8358	361	372	yes	yes	3	6.0553E-15	167.44				By MS/MS				By matching		By MS/MS		By MS/MS		By matching		By MS/MS				By MS/MS			By MS/MS	By MS/MS		By MS/MS	By matching	By MS/MS			By MS/MS	By matching	By MS/MS		By MS/MS
CON__P02769	CON__P02769			RHPEYAVSVLLR	12	1	1438.8045	360	371	yes	yes	3	2.6448E-31	168.82										By matching		By matching		By matching		By matching		By matching		By matching			By matching	By matching	By MS/MS		By MS/MS	By matching	By MS/MS			By matching
A0A1P8BFI1	A0A1P8BFI1			RILISGGAGFIGSHLVDKLMENEK	24	2	2675.3597	2	25	yes	yes	3	0.02094	40.012
F4IDG3;A0A1P8AMZ9;F4IDG2	F4IDG3	At1g78940		RLAEVESK	8	1	976.50117	332	339	yes	no	3	0.027746	42.109
CON__P02533;CON__Q61782	CON__P02533			RLLEGEDAHLSSSQFSSGSQSSR	23	1	2464.1579	417	439	no	no	3;4	0.0002286	88.168
A0A1P8B279;O82392	A0A1P8B279	THIC	Phosphomethylpyrimidine synthase, chloroplastic	RLTGIVSR	8	1	900.5505	171	178	yes	no	2	0.0027195	156.62				By matching		By matching		By matching		By MS/MS		By matching								By matching			By matching	By matching	By matching	By matching	By MS/MS	By matching	By matching		By matching
P0DO00	P0DO00			RPFYLNGSVNTYLR	14	1	1698.8842	180	193	yes	yes	2	0.013616	82.417
CON__P20930	CON__P20930			RPSSLER	7	1	843.45626	124	130	yes	yes	2	0.018253	138.26												By matching													By MS/MS						By matching	By matching
CON__P20930	CON__P20930			RQGSSVSQDSDSEGHSEDSER	21	1	2277.933	941	961	yes	no	4	0.0006472	89.028																																	By matching	By matching
CON__P04259;CON__P48668;CON__P13647;CON__P02538	CON__P04259			RQLDSIVGER	10	1	1171.6309	223	232	no	no	2	1.9211E-38	211.78		By matching		By matching				By matching	By MS/MS	By matching	By MS/MS	By matching		By matching		By matching		By matching		By MS/MS			By matching	By MS/MS		By MS/MS						By MS/MS
Q58FZ0	Q58FZ0	At2g37390		RSTGGGGGGGAAALLK	16	1	1374.7038	87	102	yes	yes	2	0.027631	61.353	By MS/MS			By matching	By matching		By matching				By MS/MS	By matching			By matching		By matching				By matching
F4JP67;Q9LVS8;Q93VG8	F4JP67	At4g17486;At5g47310	DeSI-like protein At4g17486	RSVLLGTTSMSR	12	1	1306.7027	88	99	yes	no	2	0.027219	56.258																																	By matching
CON__A2A4G1;CON__P02533;CON__P08779;CON__Q04695;CON__P19001;CON__P08727;CON__Q6IFX2	CON__P08779			RVLDELTLAR	10	1	1184.6877	225	234	no	no	3	0.00011113	140.78									By MS/MS	By matching		By matching				By matching				By matching			By matching	By matching		By matching					By matching	By matching
CON__Q61726	CON__Q61726			RYEEEVALR	9	1	1163.5935	191	199	yes	yes	2	1.8289E-09	182.65
Q9LYA5	Q9LYA5	F18O22_30		RYGTVTPISGSDFVR	15	1	1653.8475	98	112	yes	yes	2	0.0050174	70.089											By MS/MS
CON__P35908;CON__P35908v2	CON__P35908v2			RYLDGLTAER	10	1	1192.62	238	247	no	no	2;3	1.9866E-16	169.93																																	By MS/MS	By matching
	REV__Q9SGI3			RYPSLSATSPLTSRR	15	2	1690.9115			yes	no	2	0.028521	58.978
CON__Q6KB66-1	CON__Q6KB66-1			SAEYGSSLQSSR	12	0	1270.579	285	296	yes	yes	2	4.9429E-38	203.55			By matching				By matching		By matching			By matching						By matching											By matching			By MS/MS	By MS/MS	By MS/MS	By MS/MS
CON__Q9U6Y5	CON__Q9U6Y5			SAMPEGYVQER	11	0	1265.571	86	96	yes	yes	2	0.00011931	146.69	By matching	By MS/MS	By matching		By MS/MS		By matching					By matching	By MS/MS	By MS/MS			By MS/MS	By MS/MS	By MS/MS	By matching	By matching				By MS/MS	By MS/MS	By matching		By matching		By MS/MS
CON__P02535-1	CON__P02535-1			SDLEMQIESLNEELAYLK	18	0	2170.0174	265	282	yes	yes	2	0.00026139	136.48																																	By MS/MS	By MS/MS	By MS/MS
CON__P04264	CON__P04264			SDQSRLDSELKNMQDMVEDYR	21	2	2604.1254	247	267	yes	yes	3	0.0031358	72.421
Q96318;F4JLA9;A0A1P8B543	Q96318	CRC;CRU3	12S seed storage protein CRC;12S seed storage protein CRC alpha chain;12S seed storage protein CRC beta chain	SEAGQIEYWDHNHPQLR	17	0	2078.9559	53	69	yes	no	3	1.0841E-35	171.26
Q9FKA5	Q9FKA5		Uncharacterized protein At5g39570	SEEQEEGSYR	10	0	1212.4895	260	269	yes	no	2	0.0024051	124.23																																	By matching	By MS/MS	By matching
Q9FKA5	Q9FKA5		Uncharacterized protein At5g39570	SEEQEEGYR	9	0	1125.4574	199	207	yes	no	2	0.022977	119.29																																	By matching	By matching	By matching
CON__P19013	CON__P19013			SEIAELNR	8	0	930.47706	427	434	yes	yes	2	3.9833E-09	186.67				By matching				By matching			By MS/MS					By matching		By matching		By matching				By MS/MS							By MS/MS
CON__P02533;CON__Q04695	CON__P02533			SEISELR	7	0	832.42905	329	335	no	no	2	3.1541E-17	201.97	By MS/MS	By MS/MS	By MS/MS	By MS/MS	By matching	By MS/MS	By MS/MS	By matching	By MS/MS	By matching	By MS/MS	By MS/MS	By MS/MS	By MS/MS	By MS/MS	By MS/MS	By MS/MS	By matching	By matching	By MS/MS	By MS/MS		By MS/MS	By MS/MS	By MS/MS	By MS/MS		By MS/MS	By MS/MS		By MS/MS	By MS/MS	By MS/MS	By MS/MS	By MS/MS
CON__P02533;CON__Q04695	CON__P02533			SEISELRR	8	1	988.53016	329	336	no	no	2;3	1.0133E-27	231.87			By MS/MS		By MS/MS		By MS/MS				By MS/MS												By MS/MS								By MS/MS		By MS/MS	By MS/MS	By matching
CON__P02535-1;CON__P13645	CON__P13645			SEITELR	7	0	846.4447	363	369	no	no	2	0.00014885	174.64	By MS/MS	By MS/MS	By MS/MS	By MS/MS	By MS/MS	By MS/MS	By MS/MS	By MS/MS	By MS/MS	By MS/MS	By MS/MS	By MS/MS	By MS/MS	By MS/MS	By MS/MS	By MS/MS	By MS/MS	By MS/MS	By MS/MS	By MS/MS	By MS/MS		By MS/MS	By MS/MS	By MS/MS	By MS/MS	By MS/MS	By MS/MS	By MS/MS		By MS/MS	By MS/MS	By MS/MS	By MS/MS	By MS/MS
CON__P02535-1;CON__P13645	CON__P13645			SEITELRR	8	1	1002.5458	363	370	no	no	1;2;3	1.5976E-08	205.78	By MS/MS	By matching	By MS/MS	By MS/MS	By MS/MS	By MS/MS	By matching	By matching		By MS/MS	By MS/MS	By MS/MS	By MS/MS		By MS/MS	By matching	By matching	By matching		By MS/MS	By MS/MS		By MS/MS	By MS/MS	By matching	By matching	By MS/MS	By MS/MS	By MS/MS		By matching	By MS/MS	By MS/MS	By MS/MS	By MS/MS
A0A1I9LRA3;Q9LTQ5	A0A1I9LRA3	At3g20370		SELFSVTENFLNPR	14	0	1651.8206	205	218	yes	no	2	5.4489E-05	100.69
CON__Q86YZ3	CON__Q86YZ3			SEQHGSSSGLSSSYGQHGSGSHQSSGHGR	29	0	2868.2156	739	767	yes	yes	3;4;5;6	0	320.45				By MS/MS		By matching		By MS/MS		By MS/MS		By MS/MS		By matching		By matching		By matching		By MS/MS				By MS/MS	By matching	By matching	By matching	By matching	By matching		By matching	By matching	By MS/MS	By MS/MS
CON__Q86YZ3	CON__Q86YZ3			SEQHGSSSGSSSSYGQHGSGSR	22	0	2151.8802	970	991	yes	yes	3;4	1.2348E-93	212.05	By MS/MS	By matching	By matching	By MS/MS	By MS/MS	By MS/MS		By matching		By matching		By MS/MS	By MS/MS		By MS/MS	By matching	By MS/MS	By matching	By matching	By MS/MS				By MS/MS	By MS/MS	By MS/MS	By matching	By MS/MS	By MS/MS		By MS/MS	By MS/MS
CON__P08779	CON__P08779			SEVTELR	7	0	832.42905	331	337	yes	yes	2	0.00014885	158.38		By matching		By MS/MS	By matching	By matching	By MS/MS		By MS/MS	By matching	By matching			By MS/MS	By matching	By MS/MS	By matching	By matching			By matching			By matching					By matching		By MS/MS	By MS/MS	By matching	By MS/MS	By matching
CON__P08779	CON__P08779			SEVTELRR	8	1	988.53016	331	338	yes	yes	2;3	2.2988E-05	174.27					By matching				By MS/MS							By matching							By MS/MS			By matching						By matching	By MS/MS	By MS/MS	By MS/MS
P53492	P53492	ACT7	Actin-7	SEYDESGPSIVHR	13	0	1474.6688	362	374	yes	yes	2;3	1.0511E-92	232.79	By matching	By matching		By matching		By matching		By MS/MS	By matching	By matching	By matching	By matching	By matching	By matching		By matching		By matching	By matching	By matching	By matching			By matching	By matching	By MS/MS		By MS/MS	By MS/MS		By matching	By MS/MS			By matching
CON__P13647;CON__Q5XQN5	CON__P13647			SFSTASAITPSVSR	14	0	1409.7151	16	29	yes	no	2	1.3042E-65	206.97	By MS/MS		By matching	By matching		By matching			By MS/MS		By MS/MS	By matching	By matching	By MS/MS	By matching	By MS/MS		By MS/MS	By matching	By matching			By MS/MS		By MS/MS	By MS/MS	By matching	By matching	By matching		By MS/MS	By MS/MS	By MS/MS	By MS/MS	By MS/MS
P23686;P17562;Q9LUT2;Q9SJL8	Q9LUT2	SAM1;SAM2;METK4;METK3	S-adenosylmethionine synthase 1;S-adenosylmethionine synthase 2;S-adenosylmethionine synthase 4;S-adenosylmethionine synthase 3	SGAYIVR	7	0	764.41809	281	287	no	no	2	0.0017825	142.63	By matching	By matching	By MS/MS	By matching	By matching	By matching	By MS/MS	By matching	By matching		By MS/MS	By matching	By matching		By matching									By MS/MS			By matching	By matching	By matching			By matching	By matching	By matching	By matching
CON__P04259;CON__P48668	CON__P04259			SGFSSISVSR	10	0	1025.5142	31	40	yes	no	2	7.1873E-43	196.99	By matching	By matching			By matching	By matching	By matching		By MS/MS		By matching		By matching	By MS/MS	By matching	By MS/MS	By MS/MS				By matching				By matching	By matching			By matching		By MS/MS	By MS/MS	By MS/MS	By MS/MS	By matching
CON__P02538	CON__P02538			SGFSSVSVSR	10	0	1011.4985	31	40	yes	yes	2	3.6401E-19	191.85	By MS/MS	By matching	By MS/MS	By MS/MS		By matching	By matching	By matching	By MS/MS		By MS/MS	By MS/MS	By matching	By matching	By MS/MS	By MS/MS	By MS/MS	By matching		By matching	By MS/MS			By matching	By matching	By MS/MS		By matching	By MS/MS		By MS/MS	By MS/MS	By MS/MS	By MS/MS	By MS/MS
CON__P04264	CON__P04264			SGGGFSSGSAGIINYQR	17	0	1656.7856	13	29	yes	yes	2;3	0	364.95	By MS/MS	By MS/MS	By MS/MS	By MS/MS	By MS/MS	By MS/MS	By matching	By MS/MS	By MS/MS	By MS/MS	By MS/MS	By MS/MS	By MS/MS	By MS/MS	By MS/MS	By MS/MS	By MS/MS	By MS/MS	By MS/MS	By MS/MS	By MS/MS		By matching	By MS/MS	By matching	By MS/MS	By matching	By MS/MS	By MS/MS		By MS/MS	By MS/MS	By MS/MS	By MS/MS	By MS/MS
CON__P13647;CON__Q5XQN5	CON__P13647			SGGGGGGGFGR	11	0	864.38383	38	48	yes	no	2	7.0702E-51	219.72	By matching	By MS/MS	By MS/MS		By MS/MS	By matching	By MS/MS		By MS/MS		By matching		By MS/MS	By MS/MS	By MS/MS	By MS/MS	By MS/MS	By MS/MS								By MS/MS
CON__P35527	CON__P35527			SGGGGGGGLGSGGSIR	16	0	1231.5905	14	29	yes	yes	1;2	0	320.07	By MS/MS	By MS/MS	By MS/MS	By MS/MS	By MS/MS	By MS/MS	By MS/MS	By MS/MS	By MS/MS	By MS/MS	By MS/MS	By MS/MS	By MS/MS	By MS/MS	By MS/MS	By MS/MS	By MS/MS	By MS/MS	By MS/MS	By MS/MS	By MS/MS		By MS/MS	By MS/MS	By MS/MS	By MS/MS	By MS/MS	By MS/MS	By MS/MS		By MS/MS	By MS/MS	By MS/MS	By MS/MS	By MS/MS
CON__Q5D862	CON__Q5D862			SGQSSYGQHSSGSSQSSGYGQHGSR	25	0	2499.0395	613	637	yes	no	3;4	0	301.03	By MS/MS	By MS/MS		By matching		By MS/MS		By matching				By matching		By matching		By MS/MS		By MS/MS			By matching			By MS/MS	By MS/MS	By MS/MS		By matching	By MS/MS		By matching	By MS/MS	By MS/MS	By MS/MS	By MS/MS
CON__Q86YZ3	CON__Q86YZ3			SGSGQSSGYSQHGSGSSHSSGYR	23	0	2242.9224	705	727	yes	yes	2;3;4	4.3849E-94	211.68				By MS/MS		By MS/MS						By MS/MS						By matching						By matching	By matching	By matching		By matching	By matching		By MS/MS	By MS/MS	By MS/MS	By MS/MS	By MS/MS
CON__Q86YZ3	CON__Q86YZ3			SGSGWSSSR	9	0	909.39406	1029	1037	yes	yes	2	5.3173E-09	176.75							By matching					By matching				By MS/MS																By matching
Q9SR37	Q9SR37	BGLU23	Beta-glucosidase 23	SGYEAYLVTHNLLISHAEAVEAYR	24	0	2705.3449	235	258	yes	yes	3;4	2.9173E-13	148.14																							By matching				By matching
Q96318;A0A1P8B543	Q96318	CRC	12S seed storage protein CRC;12S seed storage protein CRC alpha chain;12S seed storage protein CRC beta chain	SHENIDDPAR	10	0	1152.516	344	353	yes	no	2	5.2973E-17	185.29
O49353	O49353	bg5		SIDITKIR	8	1	990.5532	66	73	yes	yes	2	0.019436	68.485	By matching		By matching		By matching	By matching				By matching		By matching		By matching	By matching	By matching				By matching	By matching		By matching	By matching				By matching				By MS/MS
CON__Q7Z794	CON__Q7Z794			SISINLMGR	9	0	989.5328	69	77	yes	yes	2	0.011742	117.16
CON__P35908;CON__P35908v2	CON__P35908v2			SISISVAGGGGGFGAAGGFGGR	22	0	1837.9071	71	92	no	no	2;3	6.909E-176	236.92				By MS/MS		By MS/MS	By matching			By MS/MS		By MS/MS			By matching					By matching			By matching			By MS/MS			By matching			By MS/MS	By MS/MS	By MS/MS	By MS/MS
CON__P04264	CON__P04264			SISISVAR	8	0	831.48142	75	82	yes	yes	2	2.5784E-22	186.43	By MS/MS	By matching	By MS/MS	By MS/MS	By MS/MS	By matching	By MS/MS	By matching	By MS/MS	By matching	By MS/MS	By MS/MS	By MS/MS	By MS/MS	By MS/MS	By matching	By MS/MS	By MS/MS	By MS/MS	By matching	By MS/MS		By MS/MS	By matching	By matching	By MS/MS	By matching	By MS/MS	By matching		By MS/MS	By MS/MS	By MS/MS	By matching	By MS/MS
CON__P19013	CON__P19013			SISMSVAGSR	10	0	993.49133	134	143	yes	yes	2	0.0010372	131.06								By MS/MS								By MS/MS		By matching					By matching	By MS/MS							By matching
Q9LUT2	Q9LUT2	METK4	S-adenosylmethionine synthase 4	SIVASGLAR	9	0	872.50797	292	300	yes	yes	2	1.2795E-08	174.27	By matching	By MS/MS	By MS/MS	By MS/MS	By MS/MS	By matching	By MS/MS	By MS/MS	By matching	By matching		By MS/MS			By MS/MS					By matching	By matching		By matching	By MS/MS	By matching	By matching	By MS/MS	By MS/MS	By matching		By MS/MS	By MS/MS
Q9LPX2	Q9LPX2		Pentatricopeptide repeat-containing protein At1g12775, mitochondrial	SKMELDIGIYMIIIHGMCNASK	22	1	2558.1898	502	523	yes	yes	3	0.019892	43.534
P43299	P43299	MCM7	DNA replication licensing factor MCM7	SKYMEILQEVSNRK	14	2	1815.8681	27	40	yes	yes	3	0.023237	51.546
Q56WH1;B9DHQ0	Q56WH1	TUBA3;TUBA5	Tubulin alpha-3 chain;Tubulin alpha-5 chain	SLDIERPTYTNLNR	14	1	1690.8638	216	229	yes	no	3	0.0012961	125.61				By matching		By MS/MS				By matching		By MS/MS		By matching		By matching				By matching				By matching	By matching	By MS/MS		By MS/MS	By matching
CON__P12035	CON__P12035			SLDLDSIIAEVR	12	0	1329.714	364	375	yes	yes	2	0.0083653	82.261
CON__Q7Z794	CON__Q7Z794			SLDLDSIIDAVR	12	0	1315.6983	328	339	no	no	2;3	1.6074E-70	228.2	By MS/MS	By matching	By matching	By matching		By matching	By MS/MS	By matching			By MS/MS	By matching		By MS/MS	By matching	By matching	By matching	By matching	By matching	By MS/MS				By MS/MS	By matching	By MS/MS		By matching	By matching		By matching	By MS/MS	By MS/MS	By MS/MS	By MS/MS
CON__Q6KB66-1;CON__Q0VBK2	CON__Q6KB66-1			SLEEAEAYSR	10	0	1153.5251	266	275	yes	no	2	0.00050673	157.91	By matching				By matching	By matching				By matching		By matching	By MS/MS			By MS/MS					By MS/MS							By matching				By MS/MS
F4JM86;A0A1P8B564;P25819	F4JM86	CAT2	Catalase;Catalase-2	SLLEEDAIR	9	0	1044.5451	234	242	yes	no	2	0.0057796	125.81																																	By MS/MS	By matching	By matching
CON__P13645	CON__P13645			SLLEGEGSSGGGGR	14	0	1261.5899	451	464	yes	yes	2;3	3.5733E-103	228.64	By MS/MS	By MS/MS	By matching	By MS/MS		By MS/MS	By MS/MS	By MS/MS	By MS/MS	By MS/MS	By matching	By MS/MS	By MS/MS	By MS/MS	By MS/MS	By MS/MS	By MS/MS	By matching	By MS/MS	By MS/MS	By MS/MS			By MS/MS	By MS/MS	By MS/MS	By MS/MS	By MS/MS	By MS/MS		By MS/MS	By MS/MS	By MS/MS	By MS/MS	By MS/MS
CON__Q9NSB2;CON__Q6ISB0	CON__Q9NSB2			SLLTPLNLEIDPNAQR	16	0	1792.9683	145	160	yes	no	2	5.031E-08	156.36																																	By MS/MS
P29511;B9DFF8	P29511	TUBA6;TUA6	Tubulin alpha-6 chain	SLNIERPTYTNLNR	14	1	1689.8798	216	229	yes	no	3	0.026311	75.669		By matching										By MS/MS													By matching
Q9ZWC5	Q9ZWC5	SCL18	Scarecrow-like protein 18	SLNSRIVTMAEREANHGDHSFLNR	24	2	2753.3416	303	326	yes	yes	4	0.014867	46.982		By matching						By matching				By matching						By matching		By MS/MS
A0A1P8B370;F4II93;F4II92;Q9SKD6;Q8GWD2	A0A1P8B370	CNGC12;CNGC11	Cyclic nucleotide-gated ion channel 11;Probable cyclic nucleotide-gated ion channel 12	SLPKDLRLETK	11	2	1390.7312	234	244	yes	no	2	0.026822	51.276																																	By matching	By matching	By matching
Q9LML7	Q9LML7	UGT71C3	UDP-glycosyltransferase 71C3	SLVASQPRIR	10	1	1125.6618	57	66	yes	yes	2	0.016813	83.265
CON__Q9NSB2;CON__Q6ISB0	CON__Q9NSB2			SNLEPLFESYITNLR	15	0	1794.9152	208	222	yes	no	2;3	7.1001E-06	148.62																																	By MS/MS
Q8GZ99	Q8GZ99	LRR-RLK		SPIERGKYVVR	11	2	1348.7285	830	840	yes	yes	2	0.00065373	119.27									By matching																							By MS/MS
Q9LUE5	Q9LUE5	At5g50760		SPSLFKLTRF	10	2	1240.6638	174	183	yes	yes	2	0.022618	47.187		By matching		By matching		By matching		By matching		By matching		By MS/MS		By matching		By matching		By matching		By matching	By matching			By matching	By matching	By matching	By matching	By matching	By matching		By matching	By matching
CON__Q5D862	CON__Q5D862			SQHGESESIVHER	13	0	1493.6859	1754	1766	yes	yes	2;3	1.7574E-79	188.63																																	By MS/MS	By matching	By matching
CON__Q6KB66-1	CON__Q6KB66-1			SQLEEQAAR	9	0	1030.5043	276	284	yes	yes	2	0.0042138	127.46																																	By matching	By matching	By matching
CON__P13645	CON__P13645			SQYEQLAEQNR	11	0	1364.6321	323	333	yes	yes	2;3	2.1654E-278	350.28	By MS/MS	By MS/MS	By MS/MS	By MS/MS	By MS/MS	By MS/MS	By MS/MS	By MS/MS	By MS/MS	By MS/MS	By MS/MS	By MS/MS	By MS/MS	By MS/MS	By MS/MS	By MS/MS	By MS/MS	By MS/MS	By MS/MS	By MS/MS	By MS/MS		By MS/MS	By MS/MS	By MS/MS	By MS/MS	By MS/MS	By MS/MS	By MS/MS		By MS/MS	By MS/MS	By MS/MS	By MS/MS	By MS/MS
CON__Q5D862	CON__Q5D862			SSGFGQHESR	10	0	1090.4792	528	537	yes	yes	2	0.0092266	108.98				By matching				By matching							By MS/MS					By matching					By matching						By MS/MS	By MS/MS
CON__Q5D862	CON__Q5D862			SSHSESSDSEVHSEASPTHSGHTHSQAGSR	30	0	3101.3055	2178	2207	yes	yes	5	0.01606	45.511
O49319	O49319	At2g33160		SSKINGLR	8	1	919.49094	162	169	yes	yes	2	0.0034998	81.296
F4K4W0;F4K4W1	F4K4W0	At5g55520		SSLLLRSFQMRK	12	2	1510.8112	509	520	yes	no	2	0.012657	66.692
Q8H1D4	Q8H1D4	DBR4	Double-stranded RNA-binding protein 4	SSPQEIHSQPSSKVVMTPDTPSK	23	1	2558.1815	175	197	yes	yes	3	0.020351	47.155
CON__Q86YZ3	CON__Q86YZ3			SSSGQSSGYSQHGSGSGHSSGYGQHGSR	28	0	2709.1148	236	263	yes	yes	3;4;5	4.9084E-146	227.24																																	By MS/MS	By MS/MS	By MS/MS
CON__Q86YZ3	CON__Q86YZ3			SSSGQSSGYTQHGSGSGHSSSYEQHGSR	28	0	2825.1622	936	963	yes	yes	3;4;5	1.531E-191	240.44																																	By MS/MS	By MS/MS	By MS/MS
CON__Q5D862	CON__Q5D862			SSSGQYSGFGQHGSGSDQSSGFGQHGTGSGQSSGFGQYESR	41	0	4057.672	1030	1070	yes	yes	4	7.9187E-136	203.1
CON__Q86YZ3	CON__Q86YZ3			SSSGSSSSYGQHGSGSR	17	0	1613.6666	275	291	yes	yes	2;3	0.00013183	145.17	By MS/MS	By matching			By matching		By MS/MS	By matching	By MS/MS		By MS/MS	By matching	By matching		By MS/MS	By MS/MS	By matching		By matching	By matching	By MS/MS			By matching	By matching	By MS/MS					By matching	By matching
CON__Q86YZ3	CON__Q86YZ3			SSSRGPYESGSGHSSGLGHQESR	23	1	2345.0381	568	590	yes	yes	4	3.4525E-218	220.69																																	By MS/MS
F4IFY5	F4IFY5	At2g33793		SSTRRGTK	8	2	937.47635	2	9	yes	yes	2	0.028493	47.743																																		By MS/MS
A8MRL0;Q9LR02;P59169;P59226	A8MRL0	At4g40030;HTR4;HTR2	Histone H3-like 3;Histone H3.3;Histone H3.2	STELLIR	7	0	830.48617	86	92	yes	no	2	0.0040052	158.53																																By MS/MS
Q8L725	Q8L725	MTPC1	Metal tolerance protein C1	STIYYMSCRYLPSSSSSSSPLR	22	1	2471.1461	17	38	yes	yes	4	0.018294	42.904																																		By matching
Q9FJH6	Q9FJH6	ABCF1	ABC transporter F family member 1	STLLTAIGR	9	0	930.54983	108	116	yes	yes	2	0.0021721	137.18		By matching										By matching		By matching				By matching		By matching				By matching	By matching	By matching	By MS/MS	By matching
CON__P35527	CON__P35527			STMQELNSR	9	0	1064.4921	155	163	yes	yes	1;2	5.2031E-44	220.88	By MS/MS	By MS/MS	By MS/MS	By MS/MS	By MS/MS	By MS/MS	By MS/MS	By MS/MS	By MS/MS	By matching	By MS/MS	By MS/MS	By MS/MS	By MS/MS	By MS/MS	By MS/MS	By MS/MS	By MS/MS	By MS/MS	By MS/MS	By MS/MS		By MS/MS	By MS/MS	By MS/MS	By MS/MS	By MS/MS	By MS/MS	By MS/MS		By MS/MS	By MS/MS	By MS/MS	By MS/MS	By MS/MS
CON__P13646-1	CON__P13646-1			STSVTTTSSASVTTTSNASGR	21	0	2001.9451	430	450	yes	yes	2	0.012028	90.367																																			By MS/MS
P82646	P82646	SCRL27	Defensin-like protein 229	STTLFMVSCVLIFCVLSHVR	20	0	2254.1676	3	22	yes	yes	2	0.0097735	72.29
O65449	O65449	sks4		STVQVYPR	8	0	948.50288	468	475	yes	yes	2	0.00051142	158.12			By matching				By matching	By MS/MS			By matching	By matching			By MS/MS				By MS/MS	By matching								By matching			By MS/MS
CON__Q61782	CON__Q61782			SVEEQLAQLR	10	0	1171.6197	1	10	yes	yes	2	0.028079	93.429									By MS/MS
Q8H1Y0	Q8H1Y0	IAR4	Pyruvate dehydrogenase E1 component subunit alpha-2, mitochondrial	SVETSSEEILAFFR	14	0	1613.7937	55	68	yes	yes	2	1.1802E-07	151.15
O82240	O82240			SVHGAVIEVFEGDAR	15	0	1584.7896	93	107	yes	yes	2;3	1.5195E-09	116.01						By matching								By MS/MS																			By MS/MS
CON__Q9NSB2;CON__Q6ISB0	CON__Q9NSB2			SVITFGSYSPR	11	0	1212.6139	54	64	yes	no	2	0.013833	117.01																																	By matching
Q9SJL8	Q9SJL8	METK3	S-adenosylmethionine synthase 3	SVVAAGLAR	9	0	842.4974	292	300	yes	yes	2	0.0025577	134.85	By MS/MS		By matching		By matching		By matching		By matching	By matching	By MS/MS	By matching							By matching	By matching					By matching		By matching
P23686;P17562	P23686	SAM1;SAM2	S-adenosylmethionine synthase 1;S-adenosylmethionine synthase 2	SVVANGMAR	9	0	903.45964	292	300	yes	no	2	0.020752	107.32																																	By matching	By matching	By matching
Q9M393	Q9M393	F24B22.60		SVVGAINPVPIAPTTRR	17	1	1747.0105	2	18	yes	yes	2	0.023408	59.542		By matching															By MS/MS	By matching	By matching
Q9FH20	Q9FH20	At5g49140		SVVYIYLTDSGIER	14	0	1613.8301	767	780	yes	yes	4	0.027542	55.314	By MS/MS	By MS/MS	By MS/MS														By MS/MS
P43297	P43297	RD21A	Cysteine proteinase RD21a	SWGESGYLR	9	0	1053.488	322	330	yes	yes	2	0.010811	98.904
CON__P12035	CON__P12035			SYLDNILGER	10	0	1178.5932	260	269	yes	yes	2	0.013598	97.431																By MS/MS
Q9LDN9	Q9LDN9	PER37	Peroxidase 37	SYLSTLRK	8	1	1012.5376	222	229	yes	yes	2	0.020175	50.966																																		By MS/MS	By MS/MS
A0A1P8BH75;Q8W0Y9	A0A1P8BH75	At5g27950	Kinesin-like protein	SYTKPLQAAANSGTPPETPKR	21	2	2305.1195	394	414	yes	no	3	0.021276	42.309
P31167;O49447;P40941	P31167	AAC1;AAC3;AAC2	ADP,ATP carrier protein 1, mitochondrial;ADP,ATP carrier protein 3, mitochondrial;ADP,ATP carrier protein 2, mitochondrial	TAAAPIER	8	0	827.45012	96	103	yes	no	2	0.00025419	161.11	By matching		By matching		By matching		By MS/MS	By matching		By matching	By MS/MS	By matching	By matching		By MS/MS	By matching	By matching		By matching					By matching				By matching	By MS/MS		By MS/MS	By matching
F4K3R8;A0A2H1ZE94;Q9FJX3	F4K3R8	VDAC2	Mitochondrial outer membrane protein porin 2	TAAVGEVYRK	10	1	1138.5805	223	232	yes	no	2	0.028031	43.246
P23686;P17562;Q9LUT2;Q9SJL8	Q9LUT2	SAM1;SAM2;METK4;METK3	S-adenosylmethionine synthase 1;S-adenosylmethionine synthase 2;S-adenosylmethionine synthase 4;S-adenosylmethionine synthase 3	TAAYGHFGR	9	0	978.46716	365	373	no	no	2;3	7.6929E-05	175.75	By MS/MS				By matching	By matching	By MS/MS	By matching	By matching	By MS/MS	By MS/MS	By matching	By matching		By matching		By matching		By MS/MS	By MS/MS	By matching		By matching	By matching	By matching	By MS/MS	By MS/MS	By matching				By MS/MS	By matching	By matching
Q9LMQ2	Q9LMQ2	F7H2.16		TAENFANYTGDQGYPGGR	18	0	1916.8289	181	198	yes	yes	2	0.00099334	118.24
Q94JW0	Q94JW0		Deoxyhypusine hydroxylase	TALATLSKVLR	11	1	1217.7166	234	244	yes	yes	2	0.026563	44.616				By MS/MS
P49209	P49209	RPL9B	60S ribosomal protein L9-1	TALSHVDNLISGVTR	15	0	1581.8475	75	89	yes	yes	2;3	1.3267E-05	117.48												By MS/MS																					By MS/MS	By MS/MS	By MS/MS
Q9STT3	Q9STT3	T23J7.130	Aldose 1-epimerase	TAVVTEQVTGR	11	0	1159.6197	274	284	yes	yes	2	9.9866E-17	182.65								By matching																By MS/MS							By matching
P31167	P31167	AAC1	ADP,ATP carrier protein 1, mitochondrial	TDGIAGLYR	9	0	964.49779	242	250	yes	yes	2	0.002348	136.11			By MS/MS		By matching		By matching				By matching																							By matching	By MS/MS
Q9M8L6	Q9M8L6	T21F11.27		TDLVGEAELGSVVQR	15	0	1571.8155	251	265	yes	yes	2	0.00026356	132.5																																	By MS/MS	By matching
F4K0J3;A0A1P8BGU4	F4K0J3	At5g60930	Kinesin-like protein	TEEASQVTKR	10	1	1193.571	736	745	yes	no	2	0.02384	84.476
CON__A2A4G1	CON__A2A4G1			TEITDLR	7	0	846.4447	313	319	no	no	2	0.00056978	151.17																	By matching		By matching													By MS/MS
CON__P08730-1;CON__Q6IFX2;CON__P13646-1	CON__Q6IFX2			TEITELR	7	0	860.46035	308	314	no	no	2	0.00010833	180.49
CON__P08730-1;CON__Q6IFX2;CON__P13646-1	CON__Q6IFX2			TEITELRR	8	1	1016.5615	308	315	no	no	3	0.001997	128.61
CON__Q6IFX2	CON__Q6IFX2			TEITELRRSVQNLEIELQSQLSMK	24	2	2890.4892	308	331	yes	yes	3	0.018147	43.476																																	By matching
P25856;F4HNZ6;A0A1P8APR6;Q9LPW0	P25856	GAPA1;GAPA-2;GAPA2	Glyceraldehyde-3-phosphate dehydrogenase GAPA1, chloroplastic;Glyceraldehyde-3-phosphate dehydrogenase GAPA2, chloroplastic	TFAEEVNAAFR	11	0	1253.6041	313	323	yes	no	2	8.2244E-63	226.46	By matching	By MS/MS		By MS/MS	By MS/MS			By MS/MS	By matching	By matching		By MS/MS	By MS/MS	By MS/MS				By matching	By matching	By MS/MS	By matching			By MS/MS	By MS/MS		By matching	By matching	By matching		By MS/MS		By MS/MS	By MS/MS	By MS/MS
O03042	O03042	rbcL	Ribulose bisphosphate carboxylase large chain	TFQGPPHGIQVER	13	0	1464.7474	147	159	yes	yes	2;3	1.9462E-11	155.98		By MS/MS				By MS/MS		By MS/MS		By MS/MS	By MS/MS	By MS/MS	By MS/MS	By MS/MS		By matching	By MS/MS		By MS/MS	By MS/MS	By MS/MS			By MS/MS				By matching	By MS/MS
A0A1P8AP18	A0A1P8AP18			TFSFLLSLIR	10	0	1195.6965	647	656	yes	yes	3	0.017973	63.816																																			By MS/MS
Q9C6K2	Q9C6K2	F8A12.1		TFVFSWGEATITLEDVMLRKEDYGEAK	27	2	3226.5025	54	80	yes	yes	5	0.017919	42.806
Q9CAM1	Q9CAM1	F16M19.22		TGTKSEIDDLLR	12	1	1392.6919	1116	1127	yes	yes	4	0.028107	45.077
CON__P04264	CON__P04264			THNLEPYFESFINNLR	16	0	1992.9694	224	239	yes	yes	2;3;4	0	346.46	By MS/MS	By MS/MS	By MS/MS	By MS/MS	By MS/MS	By MS/MS	By MS/MS	By MS/MS	By MS/MS	By MS/MS	By MS/MS	By MS/MS	By MS/MS	By MS/MS	By MS/MS	By MS/MS	By MS/MS	By MS/MS	By MS/MS	By MS/MS	By MS/MS		By MS/MS	By MS/MS	By MS/MS	By MS/MS	By MS/MS	By MS/MS	By MS/MS		By MS/MS	By MS/MS	By MS/MS	By MS/MS	By MS/MS
CON__P04264	CON__P04264			THNLEPYFESFINNLRR	17	1	2149.0705	224	240	yes	yes	2;3;4	0	266.17		By matching		By MS/MS		By matching		By matching		By matching		By matching		By matching		By MS/MS		By matching		By MS/MS			By MS/MS	By matching	By matching	By matching	By matching	By matching	By matching		By MS/MS	By matching	By MS/MS	By matching	By MS/MS
CON__P02533	CON__P02533			TIEDLRNKILTATVDNANVLLQIDNAR	27	2	3068.6288	168	194	yes	yes	4	0.011965	47.807
P23686;P17562;Q9LUT2	Q9LUT2	SAM1;SAM2;METK4	S-adenosylmethionine synthase 1;S-adenosylmethionine synthase 2;S-adenosylmethionine synthase 4	TIFHLNPSGR	10	0	1140.604	228	237	no	no	2;3	1.828E-10	170.5		By MS/MS		By MS/MS		By MS/MS		By matching		By matching		By MS/MS		By MS/MS		By MS/MS		By matching	By matching	By MS/MS	By MS/MS		By MS/MS	By MS/MS	By matching	By MS/MS	By MS/MS	By MS/MS	By matching		By MS/MS	By matching	By MS/MS	By MS/MS	By MS/MS
CON__Q2UVX4	CON__Q2UVX4			TIYTPGSTVLYR	12	0	1369.7242	136	147	yes	yes	2	3.5556E-06	114.97
Q9SRX5	Q9SRX5	F22D16.19		TKTKTLGR	8	2	995.52561	152	159	yes	yes	2	0.015748	84.244									By matching			By MS/MS
CON__Q9C075	CON__Q9C075			TLDNLTIVTTDLEQEVEGMR	20	0	2276.1206	181	200	yes	yes	2;3	3.559E-73	261.35
A0A1P8BC46;Q9LYV6	A0A1P8BC46		GEM-like protein 5	TLETEHQPEPSSSSPDQK	18	0	2041.8899	20	37	yes	no	2	0.013204	87.568
CON__P35527	CON__P35527			TLLDIDNTR	9	0	1059.556	225	233	yes	yes	2	2.2774E-24	201.39	By MS/MS	By MS/MS	By MS/MS	By MS/MS	By MS/MS	By MS/MS	By MS/MS	By MS/MS	By MS/MS	By MS/MS	By MS/MS	By MS/MS	By MS/MS	By MS/MS	By MS/MS	By MS/MS	By MS/MS	By MS/MS	By MS/MS	By MS/MS	By MS/MS		By MS/MS	By MS/MS	By MS/MS	By MS/MS	By MS/MS		By MS/MS		By MS/MS	By MS/MS	By MS/MS	By MS/MS	By MS/MS
CON__P35527	CON__P35527			TLLDIDNTRMTLDDFR	16	1	1937.9517	225	240	yes	yes	3	8.1583E-43	186.77																																	By MS/MS	By matching	By matching
CON__P04264	CON__P04264			TLLEGEESR	9	0	1032.5088	484	492	no	no	2	3.9691E-13	188.98	By MS/MS	By MS/MS	By MS/MS	By MS/MS	By MS/MS	By MS/MS	By MS/MS	By MS/MS	By MS/MS	By MS/MS	By MS/MS	By MS/MS	By MS/MS	By MS/MS	By MS/MS	By MS/MS	By MS/MS	By MS/MS	By matching	By MS/MS	By MS/MS		By MS/MS	By MS/MS	By MS/MS	By MS/MS	By MS/MS	By matching	By MS/MS		By MS/MS	By MS/MS	By MS/MS	By MS/MS	By MS/MS
F4HTB2	F4HTB2	RTFL9		TLLQAYKTERER	12	2	1552.8032	73	84	yes	yes	2	0.022269	53.756																																			By MS/MS
F4JSG6;Q8GX17	F4JSG6	At4g19150		TLLSAGGSVKSITRK	15	2	1608.8691	78	92	yes	no	2;3	0.017901	72.848		By matching		By matching		By matching		By matching		By matching		By matching		By matching		By matching		By matching		By matching			By matching	By matching	By matching	By matching	By matching	By matching	By matching		By matching	By matching	By MS/MS
P15455;F4K8S2	P15455	CRA1	12S seed storage protein CRA1;12S seed storage protein CRA1 alpha chain;12S seed storage protein CRA1 beta chain	TNANAQINTLAGR	13	0	1342.6953	408	420	yes	no	2	2.1998E-79	228.13
Q96318;F4JLA9	Q96318	CRC;CRU3	12S seed storage protein CRC;12S seed storage protein CRC alpha chain;12S seed storage protein CRC beta chain	TNENAMISTLAGR	13	0	1376.6718	459	471	yes	no	2	3.5337E-06	148.28
P15456	P15456	CRB	12S seed storage protein CRB;12S seed storage protein CRB alpha chain;12S seed storage protein CRB beta chain	TNENAQVNTLAGR	13	0	1386.6852	395	407	yes	yes	2	1.2132E-66	220.5
O65449	O65449	sks4		TNHYVLR	7	0	901.477	169	175	yes	yes	2	0.0001465	163.34				By matching				By matching			By matching	By matching			By MS/MS	By MS/MS				By matching				By MS/MS				By matching			By MS/MS
F4HUL6;B9DG18;A0A1P8AWT7;Q42547;A0A1P8AWR0;Q2V4M4	F4HUL6	CAT3	Catalase-3	TNIQEYWR	8	0	1108.5302	164	171	yes	no	2	0.00053781	151.27																											By matching	By matching					By matching
Q9ZVS4;Q9ZVS5	Q9ZVS5	F15K9.17;F15K9.16		TPLVPASVVFDLGGR	15	0	1526.8457	53	67	no	no	2	0.0066285	103.75
CON__Q8N1N4-2;CON__Q7RTT2	CON__Q8N1N4-2			TQETQEIR	8	0	1003.4934	109	116	yes	no	2	0.0099262	138.26		By matching	By matching		By matching				By matching	By matching	By matching	By matching	By matching	By matching		By matching	By matching			By MS/MS			By matching		By matching		By matching
Q9LUT2	Q9LUT2	METK4	S-adenosylmethionine synthase 4	TQVTIEYINESGAMVPVR	18	0	2006.0143	170	187	yes	yes	2;3	3.0111E-108	212.83																																	By matching
CON__Q7Z794	CON__Q7Z794			TQYELIAQR	9	0	1120.5877	340	348	yes	yes	2	1.0684E-09	178.65	By matching		By MS/MS				By matching				By matching		By matching								By MS/MS											By MS/MS
CON__A2A4G1;CON__P02533;CON__P35900;CON__Q9D312;CON__P08779;CON__Q9Z2K1;CON__Q3ZAW8;CON__Q04695;CON__P08730-1;CON__Q6IFX2;CON__P13646-1;CON__Q61782	CON__P08779			TRLEQEIATYR	11	1	1378.7205	408	418	no	no	2;3	9.8371E-248	286.86	By MS/MS	By MS/MS	By MS/MS	By matching	By matching	By MS/MS			By MS/MS	By MS/MS	By MS/MS	By MS/MS	By MS/MS	By matching	By MS/MS	By MS/MS	By MS/MS	By MS/MS	By MS/MS	By MS/MS			By MS/MS	By MS/MS	By matching	By MS/MS	By matching	By MS/MS	By matching		By matching	By MS/MS	By MS/MS	By MS/MS	By MS/MS
CON__P02533;CON__P35900;CON__Q9D312;CON__P08779;CON__Q9Z2K1;CON__Q3ZAW8;CON__Q04695;CON__Q6IFX2;CON__Q61782	CON__P08779			TRLEQEIATYRR	12	2	1534.8216	408	419	no	no	4	0.00073483	122.42
A0A1P8B0R1;A0A1P8B0P0;F4IK68;A0A1P8B0M9;F4IK69	A0A1P8B0R1	At2g47090		TRLGEKSMAAVLDLR	15	2	1704.9015	668	682	yes	no	2	0.024556	51.774						By matching														By matching															By MS/MS
P24102	P24102	PER22	Peroxidase 22	TSDLVALSGGHTFGR	15	0	1516.7634	189	203	yes	yes	3	8.5504E-05	107.98
CON__P13647;CON__Q5XQN5	CON__P13647			TSFTSVSR	8	0	883.43995	30	37	yes	no	2	9.1778E-14	194.27	By MS/MS		By matching	By matching	By matching	By MS/MS	By MS/MS	By matching	By MS/MS	By matching	By MS/MS	By MS/MS	By MS/MS		By MS/MS	By matching	By matching		By matching	By MS/MS	By MS/MS		By matching	By MS/MS	By matching			By matching	By MS/MS		By MS/MS	By MS/MS	By matching	By matching	By matching
CON__P12035	CON__P12035			TSGGGSQGFSGR	12	0	1096.4897	8	19	yes	yes	2	0.0078484	85.958											By MS/MS
A0A1P8B0X8;Q8S8A5	A0A1P8B0X8	At2g14095		TSMNPCPAIIR	11	0	1201.5947	34	44	yes	no	2	0.018268	57.177
Q96293;Q96292;F4J8V9	Q96293	ACT8;ACT2	Actin-8;Actin-2	TTGIVLDSGDGVSHTVPIYEGFSLPHAILR	30	0	3150.635	150	179	yes	no	3;4	3.6224E-30	155.22		By matching		By matching		By matching				By MS/MS		By MS/MS		By MS/MS		By matching		By matching		By matching			By matching		By matching	By matching	By MS/MS	By matching	By matching
P53497;P53494;P0CJ47;P0CJ46;P53496;P53492	P53492	ACT12;ACT4;ACT3;ACT1;ACT11;ACT7	Actin-12;Actin-4;Actin-3;Actin-1;Actin-11;Actin-7	TTGIVLDSGDGVSHTVPIYEGYALPHAILR	30	0	3150.635	150	179	no	no	4	4.2408E-27	147.18		By MS/MS		By matching										By MS/MS						By matching			By matching			By matching	By matching	By matching
Q9M8L6	Q9M8L6	T21F11.27		TTLLNHILTR	10	0	1180.6928	103	112	yes	yes	3	0.014012	90.05																																	By matching
O23654	O23654	VHA-A	V-type proton ATPase catalytic subunit A	TTLVANTSNMPVAAR	15	0	1544.7981	312	326	yes	yes	2	0.01645	87.184
F4KCE5;Q9LHA8;P22953;Q9C7X7;O65719;P22954	F4KCE5	HSC70-1;MED37C;MED37E;HSP70-18;HSP70-3;MED37D	Probable mediator of RNA polymerase II transcription subunit 37c;Probable mediator of RNA polymerase II transcription subunit 37e;Heat shock 70 kDa protein 18;Heat shock 70 kDa protein 3	TTPSYVAFTDSER	13	0	1472.6783	40	52	yes	no	2	0.0012847	130.41			By matching								By matching	By MS/MS	By matching															By matching						By MS/MS	By matching
Q9S9N1	Q9S9N1	HSP70-5	Heat shock 70 kDa protein 5	TTPSYVAFTDTER	13	0	1486.694	39	51	yes	yes	2	2.4269E-05	176.6	By matching		By matching		By matching	By matching					By matching	By matching		By matching		By matching								By matching				By matching	By matching		By matching	By MS/MS
Q56YA5	Q56YA5	AGT1	Serine--glyoxylate aminotransferase	TTSGTPFLFPTTGTGAWESALTNTLSPGDR	30	0	3082.4884	57	86	yes	yes	3	4.7441E-12	105.84
F4HTB1;F4HTB0	F4HTB1	At1g53705		TTVAKEDR	8	1	964.46478	93	100	yes	no	3	0.026275	46.426							By MS/MS					By MS/MS								By MS/MS
P17745	P17745	TUFA	Elongation factor Tu, chloroplastic	TVGAGVIGTILE	12	0	1128.639	465	476	yes	yes	2	9.4981E-07	152.63	By matching		By matching	By matching		By matching		By matching		By matching		By matching		By matching		By matching				By matching	By matching			By matching	By matching	By matching	By matching	By MS/MS	By matching			By matching	By MS/MS	By MS/MS	By MS/MS
CON__Q14525;CON__O76011;CON__Q8IUT8;CON__Q9UE12;CON__Q15323	CON__Q9UE12			TVNALEIELQAQHNLR	16	0	1847.9854	278	293	no	no	3	3.2201E-16	133.66																																	By MS/MS
A0A1P8ARX5;Q1JPL7	A0A1P8ARX5	PME18	Pectinesterase/pectinesterase inhibitor 18;Pectinesterase inhibitor 18;Bifunctional pectinesterase 18/rRNA N-glycosylase	TVNEAVAAAPENSNTR	16	0	1642.7911	280	295	yes	no	2	1.6682E-102	225.63
Q93VP3	Q93VP3	ELF5A-2	Eukaryotic translation initiation factor 5A-2	TYPQSAGNIR	10	0	1105.5516	18	27	yes	yes	2	9.988E-13	172.15	By MS/MS		By MS/MS							By matching	By MS/MS	By MS/MS		By matching					By MS/MS	By matching				By matching		By matching		By MS/MS	By matching			By matching
F4KBV0;Q9LU63	F4KBV0	At5g51110;pdl1		VAEASGHYPSLHLESPTQVR	20	0	2177.0865	136	155	yes	no	3;4	0.00029867	90.714		By matching		By matching						By MS/MS		By matching		By MS/MS											By matching	By matching	By matching	By matching
CON__P02754	CON__P02754			VAGTWYSLAMAASDISLLDAQSAPLR	26	0	2706.3687	15	40	yes	yes	3	2.0202E-13	141.53
CON__Q9NSB2;CON__Q6ISB0	CON__Q9NSB2			VAPATGDLLSTGTR	14	0	1357.7201	539	552	yes	no	2	0.0035739	137.89																																	By matching
CON__P00761	CON__P00761			VATVSLPR	8	0	841.50215	108	115	yes	yes	2	2.2221E-06	178.84	By MS/MS	By MS/MS	By MS/MS	By MS/MS	By MS/MS	By MS/MS	By MS/MS	By MS/MS	By MS/MS	By MS/MS	By MS/MS	By MS/MS	By MS/MS	By MS/MS	By MS/MS	By MS/MS	By MS/MS	By MS/MS	By MS/MS	By MS/MS	By MS/MS		By MS/MS	By MS/MS	By MS/MS	By MS/MS	By MS/MS	By MS/MS	By MS/MS		By MS/MS	By MS/MS	By MS/MS	By MS/MS	By MS/MS
Q9CA67	Q9CA67	CHLP	Geranylgeranyl diphosphate reductase, chloroplastic	VAVIGGGPAGGAAAETLAQGGIETILIER	29	0	2690.4603	58	86	yes	yes	3	2.6388E-12	80.664
CON__P12035	CON__P12035			VDALIDEIDFLR	12	0	1417.7453	325	336	yes	yes	2	0.0079681	89.827
CON__Q8N1N4-2;CON__Q7RTT2	CON__Q8N1N4-2			VDELEAALR	9	0	1014.5346	376	384	yes	no	2	7.5646E-05	151.56	By MS/MS	By matching								By matching		By matching		By matching	By MS/MS	By matching				By matching				By MS/MS				By matching				By matching	By MS/MS
CON__Q01546	CON__Q01546			VDSLTDEVSFLR	12	0	1379.6933	308	319	yes	yes	2	4.4134E-10	157.24
Q9ZT91	Q9ZT91	TUFA	Elongation factor Tu, mitochondrial	VDVVDDPELLELVEMELR	18	0	2112.066	193	210	yes	yes	2	2.152E-32	178.67																																		By matching
Q9LSL8	Q9LSL8	PCMP-H47	Pentatricopeptide repeat-containing protein At5g65570	VEEKDVVLITALIVGYSQKGEDTEAVK	27	2	3070.5276	227	253	yes	yes	3	0.018839	48.489																																	By matching	By matching
F4KCE5;Q9LHA8;P22953;Q9C7X7;O65719;P22954	F4KCE5	HSC70-1;MED37C;MED37E;HSP70-18;HSP70-3;MED37D	Probable mediator of RNA polymerase II transcription subunit 37c;Probable mediator of RNA polymerase II transcription subunit 37e;Heat shock 70 kDa protein 18;Heat shock 70 kDa protein 3	VEIIANDQGNR	11	0	1227.6208	29	39	yes	no	2	3.8691E-14	171.36									By MS/MS				By matching	By MS/MS														By matching				By matching	By matching	By MS/MS	By MS/MS
CON__P05787;CON__H-INV:HIT000292931	CON__P05787			VELESRLEGLTDEINFLR	18	1	2132.1113	208	225	yes	no	3	1.2392E-06	152.71
Q9ASR1	Q9ASR1	T6H22.13		VENLYEGPLDDQYANAIR	18	0	2078.9909	351	368	yes	yes	2	0.00010261	146.77																																			By matching
F4IA34;Q94AI6	F4IA34	SEC6	Exocyst complex component SEC6	VESRIRIMSDLR	12	2	1473.8086	673	684	yes	no	2	0.025856	50.805
Q9T074	Q9T074	PCKA	Phosphoenolpyruvate carboxykinase [ATP]	VFVNDQYLNWDPENR	15	0	1907.8802	239	253	yes	yes	2	3.8968E-12	163.51	By matching																																By matching
CON__A3EZ82	CON__A3EZ82			VGEAAHALGNTGHEIGR	17	0	1687.839	99	115	yes	yes	3	5.3076E-24	136.85
Q9ZT91	Q9ZT91	TUFA	Elongation factor Tu, mitochondrial	VGEEVEILGLR	11	0	1212.6714	296	306	yes	yes	2	0.0022712	118.67																																	By MS/MS		By matching
Q8RXD5	Q8RXD5	KTI1		VGEFDHER	8	0	987.44101	120	127	yes	yes	2;3	0.00055764	157.58																																	By matching	By MS/MS
P17745	P17745	TUFA	Elongation factor Tu, chloroplastic	VGETVDLVGLR	11	0	1156.6452	316	326	yes	yes	2	1.2075E-50	218.55	By MS/MS	By MS/MS	By MS/MS	By MS/MS	By matching	By MS/MS	By MS/MS	By matching	By MS/MS	By MS/MS	By MS/MS	By MS/MS	By MS/MS	By MS/MS	By matching	By MS/MS			By MS/MS	By matching	By MS/MS			By matching	By MS/MS	By MS/MS	By matching	By matching	By matching		By MS/MS	By matching	By MS/MS	By MS/MS	By MS/MS
Q5E924;Q9SAJ6	Q5E924	GAPCP2;GAPCP1	Glyceraldehyde-3-phosphate dehydrogenase GAPCP2, chloroplastic;Glyceraldehyde-3-phosphate dehydrogenase GAPCP1, chloroplastic	VGINGFGR	8	0	818.43989	87	94	yes	no	2	0.00074023	149.06																																	By matching	By matching	By MS/MS
CON__ENSEMBL:ENSBTAP00000024466;CON__ENSEMBL:ENSBTAP00000024462	CON__ENSEMBL:ENSBTAP00000024466			VHNEGLPAPIVR	12	0	1300.7252	205	216	yes	no	2	6.0234E-18	171.33	By matching										By MS/MS				By matching				By matching		By MS/MS
P23686;P17562	P23686	SAM1;SAM2	S-adenosylmethionine synthase 1;S-adenosylmethionine synthase 2	VHTVLISTQHDETVTNDEIAR	21	0	2377.1874	188	208	yes	no	3;4	8.3362E-60	162.49	By MS/MS	By matching				By matching		By matching			By MS/MS	By MS/MS														By matching	By matching
P25856;F4HNZ6;A0A1P8APR6;Q9LPW0	P25856	GAPA1;GAPA-2;GAPA2	Glyceraldehyde-3-phosphate dehydrogenase GAPA1, chloroplastic;Glyceraldehyde-3-phosphate dehydrogenase GAPA2, chloroplastic	VIAWYDNEWGYSQR	14	0	1785.8111	370	383	yes	no	2	8.2031E-66	248.73		By matching		By MS/MS		By MS/MS								By MS/MS											By matching	By matching		By matching	By MS/MS				By matching	By matching	By MS/MS
CON__P13646-1	CON__P13646-1			VILEIDNAR	9	0	1041.5819	176	184	no	no	2	7.5969E-05	151.27
P56757	P56757	atpA	ATP synthase subunit alpha, chloroplastic	VINALANPIDGR	12	0	1251.6935	108	119	yes	yes	2	0.00094936	134.68	By matching	By matching			By matching			By matching		By matching		By matching		By MS/MS					By matching					By matching				By matching	By MS/MS
P83755	P83755	psbA	Photosystem II protein D1	VINTWADIINR	11	0	1313.7092	313	323	yes	yes	2	3.9408E-25	196.88							By MS/MS		By MS/MS		By MS/MS	By MS/MS	By MS/MS				By MS/MS								By MS/MS	By matching
Q9FFT9	Q9FFT9	RH32	DEAD-box ATP-dependent RNA helicase 32	VKDLARLSLR	10	2	1215.7122	263	272	yes	yes	2	0.027315	48.998
A0A1P8B108;Q93Z70	A0A1P8B108		Probable N-acetyl-gamma-glutamyl-phosphate reductase, chloroplastic	VLDEGVVPR	9	0	982.54475	318	326	yes	no	2	0.0018714	113.5
CON__A2A4G1;CON__P02533;CON__P08779;CON__Q04695;CON__P19001;CON__P08727;CON__Q6IFX2	CON__P08779			VLDELTLAR	9	0	1028.5866	226	234	no	no	2	6.5245E-43	215.1	By MS/MS	By MS/MS	By MS/MS	By MS/MS	By MS/MS	By MS/MS	By MS/MS	By MS/MS	By MS/MS	By MS/MS	By MS/MS	By MS/MS	By MS/MS	By MS/MS	By MS/MS	By MS/MS		By MS/MS	By MS/MS	By MS/MS	By MS/MS		By matching	By MS/MS	By MS/MS	By MS/MS	By matching	By MS/MS	By MS/MS		By MS/MS	By MS/MS	By MS/MS	By MS/MS	By MS/MS
A8MRZ7;F4JEL5;F4HV96;F4JEL4;A0A1I9LSZ7;P41377;P41376;Q9CAI7	A8MRZ7	EIF4A1;EIF4A-2;TIF4A-2;TIF4A-1;TIF4A-3	Eukaryotic initiation factor 4A-2;Eukaryotic initiation factor 4A-1;Eukaryotic initiation factor 4A-3	VLITTDLLAR	10	0	1113.6758	321	330	yes	no	2	4.6957E-07	155.88	By MS/MS	By matching	By matching	By matching	By matching	By MS/MS			By MS/MS	By matching	By MS/MS	By MS/MS	By matching	By MS/MS	By matching	By matching		By matching	By matching	By matching	By matching		By matching	By MS/MS	By matching	By matching	By MS/MS	By matching	By matching		By matching			By matching
F4JHE3;O65268	F4JHE3	At4g00590	Putative threonine aspartase;Putative threonine aspartase subunit alpha;Putative threonine aspartase subunit beta	VLRSVMHQESSK	12	1	1445.7119	298	309	yes	no	2	0.013047	87.476																																		By matching
Q9LIK9;A0A1P8B8I9;O23324	Q9LIK9	APS1;APS3	ATP sulfurylase 1, chloroplastic;ATP-sulfurylase 3, chloroplastic	VLSMAPGLER	10	0	1071.5747	373	382	no	no	2	0.02453	92.051																																	By matching
CON__ENSEMBL:ENSBTAP00000014147	CON__ENSEMBL:ENSBTAP00000014147			VLTQPSSVSGSLGQR	15	0	1514.8053	1	15	yes	yes	2	9.7895E-11	158.41	By matching		By MS/MS		By matching		By matching		By matching
O65449	O65449	sks4		VLTTTSILHYSNSR	14	0	1590.8366	283	296	yes	yes	3	1.0883E-14	140.82
Q9LIK9	Q9LIK9	APS1	ATP sulfurylase 1, chloroplastic	VLVDYYESLTPAGNGR	16	0	1752.8683	441	456	yes	yes	2	0.023305	117.86
CON__P35908;CON__P35908v2	CON__P35908v2			VLYDAEISQIHQSVTDTNVILSMDNSR	27	0	3047.487	315	341	no	no	2;3;4	0	323.44	By MS/MS	By MS/MS	By MS/MS	By MS/MS	By MS/MS	By MS/MS	By MS/MS	By MS/MS	By MS/MS	By MS/MS	By MS/MS	By MS/MS		By matching	By MS/MS	By MS/MS	By matching	By MS/MS	By matching	By MS/MS	By MS/MS		By MS/MS	By MS/MS	By MS/MS	By MS/MS	By MS/MS	By MS/MS	By MS/MS		By MS/MS	By matching	By MS/MS	By MS/MS	By MS/MS
CON__P19013	CON__P19013			VLYDAELSQMQTHVSDTSVVLSMDNNR	27	0	3051.4277	348	374	yes	yes	3	1.074E-07	97.441
CON__P02662	CON__P02662			VPQLEIVPNSAEER	14	0	1579.8206	106	119	yes	yes	2	1.6692E-103	233.02			By matching	By matching	By MS/MS	By MS/MS	By matching	By MS/MS	By MS/MS	By matching		By MS/MS		By matching					By matching	By MS/MS				By matching	By matching	By matching		By matching	By matching		By matching	By matching			By matching
CON__P02768-1;CON__P02769	CON__P02768-1			VPQVSTPTLVEVSR	14	0	1510.8355	439	452	no	no	2;3	6.1234E-66	210.79	By MS/MS	By MS/MS			By matching		By matching	By matching	By MS/MS		By matching	By MS/MS	By MS/MS	By MS/MS	By matching	By MS/MS	By matching	By matching	By matching	By matching	By MS/MS			By MS/MS		By matching		By MS/MS				By matching	By MS/MS	By MS/MS	By MS/MS
F4HQT1;Q9FX54;P25858	F4HQT1	GAPC2;GAPC1	Glyceraldehyde-3-phosphate dehydrogenase GAPC2, cytosolic;Glyceraldehyde-3-phosphate dehydrogenase GAPC1, cytosolic	VPTVDVSVVDLTVR	14	0	1497.8403	211	224	yes	no	2;3	1.1147E-43	239.55	By MS/MS	By MS/MS		By matching		By MS/MS				By MS/MS	By MS/MS	By MS/MS	By MS/MS	By matching		By matching	By matching	By MS/MS	By MS/MS	By MS/MS	By matching		By matching	By MS/MS	By matching	By MS/MS	By MS/MS	By MS/MS	By MS/MS		By matching	By MS/MS	By MS/MS	By MS/MS	By MS/MS
Q9LV76	Q9LV76	At5g65030		VQALEEMEKMLIKNDK	16	2	2055.9535	153	168	yes	yes	3;4	0.016449	67.645
Q940P8	Q940P8	CCT2	T-complex protein 1 subunit beta	VQDDEVGDGTTSVVVLAGELLR	22	0	2271.1594	85	106	yes	yes	2	0.00013575	112.5
Q9ZVD1	Q9ZVD1	At2g27090		VQFQLIKACYR	11	1	1413.7261	534	544	yes	yes	2	0.01967	61.962																																	By matching		By matching
CON__Q8N1N4-2;CON__Q7RTT2	CON__Q8N1N4-2			VQISQLHQEIQR	12	0	1477.8001	328	339	yes	no	2;3	2.876E-61	199.12	By MS/MS			By MS/MS		By matching		By MS/MS		By matching		By MS/MS		By matching	By matching	By MS/MS	By matching	By matching		By MS/MS	By matching		By matching	By matching	By matching	By MS/MS		By MS/MS	By matching		By MS/MS	By MS/MS			By MS/MS
F4IVZ7;P10896	F4IVZ7	RCA	Ribulose bisphosphate carboxylase/oxygenase activase, chloroplastic	VQLAETYLSQAALGDANADAIGR	23	0	2346.1816	410	432	yes	no	2;3	7.116E-112	218.98	By matching	By matching	By matching	By MS/MS	By matching	By MS/MS	By MS/MS		By matching	By matching	By matching	By matching	By matching	By matching					By matching		By matching			By matching	By matching	By matching		By matching			By matching
Q9ASR0;Q56YW9;P29517;P24636;P29516;P29515;P12411;P29514;P29513	Q9ASR0	TUBB3;TUBB2;TUBB9;TUBB4;TUBB8;TUBB7;TUBB1;TUBB6;TUBB5	Tubulin beta-3 chain;Tubulin beta-2 chain;Tubulin beta-9 chain;Tubulin beta-4 chain;Tubulin beta-8 chain;Tubulin beta-7 chain;Tubulin beta-1 chain;Tubulin beta-6 chain;Tubulin beta-5 chain	VSEQFTAMFR	10	0	1214.5754	381	390	yes	no	2	0.00018183	120.31
Q6NPC9	Q6NPC9		Probable RNA methyltransferase At5g51130	VSETTAMNYRTIVLR	15	1	1752.9193	264	278	yes	yes	2	0.013679	60.434
O64556	O64556		Putative leucine-rich repeat receptor-like serine/threonine-protein kinase At2g19230	VSLMLSKGDIKSIVDPK	17	2	1966.9964	784	800	yes	yes	2	0.017598	71.548
Q8GRX1;F4HV16;Q3ECS3	Q8GRX1	TGG4;BGLU34;TGG5	Myrosinase 4;Myrosinase 5	VTLGFYR	7	0	854.46504	373	379	yes	no	2	0.00059764	150.82
CON__A2A4G1;CON__Q148H6;CON__Q7Z3Y9;CON__P02533;CON__P02535-1;CON__P08779;CON__Q9Z2K1;CON__Q3ZAW8;CON__P13645;CON__Q7Z3Y7;CON__Q7Z3Z0;CON__Q7Z3Y8	CON__P08779			VTMQNLNDR	9	0	1089.5237	119	127	no	no	2	6.1865E-36	194.44	By MS/MS	By MS/MS	By MS/MS	By MS/MS	By MS/MS	By MS/MS	By MS/MS	By MS/MS	By MS/MS	By MS/MS	By MS/MS	By MS/MS	By MS/MS	By MS/MS	By MS/MS	By MS/MS	By MS/MS	By MS/MS	By MS/MS	By MS/MS	By MS/MS		By MS/MS	By MS/MS	By MS/MS	By MS/MS	By MS/MS	By MS/MS	By MS/MS		By MS/MS	By MS/MS	By MS/MS	By MS/MS	By MS/MS
O03042	O03042	rbcL	Ribulose bisphosphate carboxylase large chain	VTPQPGVPPEEAGAAVAAESSTGTWTTVWTDGLTSLDR	38	0	3853.8646	42	79	yes	yes	3	1.3611E-05	70.986																																			By matching
Q96318;F4JLA9;A0A1P8B543	Q96318	CRC;CRU3	12S seed storage protein CRC;12S seed storage protein CRC alpha chain;12S seed storage protein CRC beta chain	VTSVNSYTLPILEYVR	16	0	1852.9935	364	379	yes	no	2;3	4.9773E-32	178.32
Q9LJE4;P21240;C0Z361	Q9LJE4	CPN60B2;CPN60B1;CPN60B3	Chaperonin 60 subunit beta 2, chloroplastic;Chaperonin 60 subunit beta 1, chloroplastic;Chaperonin 60 subunit beta 3, chloroplastic	VVAAGANPVLITR	13	0	1279.7612	157	169	yes	no	2	0.00025625	138.25			By matching							By matching								By matching								By matching	By matching	By MS/MS	By matching
P53497;P53494;P0CJ47;P0CJ46;P53496;P53492;Q96293;Q96292;F4J8V9	P53492	ACT12;ACT4;ACT3;ACT1;ACT11;ACT7;ACT8;ACT2	Actin-12;Actin-4;Actin-3;Actin-1;Actin-11;Actin-7;Actin-8;Actin-2	VVAPPER	7	0	766.43374	331	337	no	no	2	0.0066679	132.96	By MS/MS	By matching	By MS/MS		By MS/MS	By MS/MS	By MS/MS	By matching	By MS/MS	By matching	By MS/MS	By MS/MS					By matching	By matching	By MS/MS				By matching	By matching				By MS/MS					By matching	By matching	By matching
P25857	P25857	GAPB	Glyceraldehyde-3-phosphate dehydrogenase GAPB, chloroplastic	VVAWYDNEWGYSQR	14	0	1771.7954	393	406	yes	yes	2	1.5274E-94	223.14						By MS/MS								By MS/MS															By matching					By MS/MS	By matching
A0A1P8ASD0;Q0WW84;F4I3B3	A0A1P8ASD0	RBP47B;RBP47A	Polyadenylate-binding protein RBP47B;Polyadenylate-binding protein RBP47A	VVIDSNTGR	9	0	959.50361	245	253	yes	no	2	0.011681	117.39												By MS/MS
Q9ZVA4;Q9ZVA5	Q9ZVA4	F9K20.10;F9K20.9		VVNEGGYTDYSPIEYNPDVR	20	0	2286.0441	32	51	yes	no	2	5.5102E-25	218.63
CON__Q61782	CON__Q61782			VVSTHEQIVR	10	0	1166.6408	81	90	yes	yes	3	0.00043591	109.66																																		By MS/MS
CON__P02533	CON__P02533			VVSTHEQVLR	10	0	1166.6408	460	469	yes	yes	2;3	2.2875E-49	219.54	By matching		By matching	By matching	By MS/MS	By matching	By matching	By matching	By MS/MS	By MS/MS	By MS/MS	By MS/MS			By matching	By matching	By MS/MS		By matching	By MS/MS	By MS/MS		By MS/MS	By MS/MS	By matching	By matching	By matching		By matching		By matching	By MS/MS	By MS/MS	By matching	By matching
Q9SIS7	Q9SIS7	At2g01870		VVVLGLQSLKWYTHGR	16	1	1901.0346	2	17	yes	yes	2;3	0.023822	56.951	By matching			By matching		By matching		By matching	By matching	By matching	By matching		By matching	By MS/MS	By matching		By MS/MS	By MS/MS	By matching	By matching	By matching		By matching	By MS/MS	By MS/MS		By MS/MS		By MS/MS
Q8VYT3	Q8VYT3		Probable LRR receptor-like serine/threonine-protein kinase At4g30520	VVVTKKTMK	9	2	1170.5997	2	10	yes	yes	2	0.024078	43.512																																			By MS/MS
F4IVZ7;P10896	F4IVZ7	RCA	Ribulose bisphosphate carboxylase/oxygenase activase, chloroplastic	VYDDEVR	7	0	894.40831	352	358	yes	no	2	0.0066972	132.72	By matching		By matching				By matching				By matching		By matching	By MS/MS				By matching						By matching		By matching		By matching	By MS/MS
O82380	O82380	PCMP-H33	Pentatricopeptide repeat-containing protein At2g29760, chloroplastic	VYGKLHEVMEKLK	13	2	1710.8329	630	642	yes	yes	2	0.02604	45.161																																	By MS/MS	By MS/MS	By MS/MS
O65449	O65449	sks4		VYTSSTSYR	9	0	1062.4982	510	518	yes	yes	2	0.011858	116.73				By MS/MS															By matching												By MS/MS
CON__Q5XKE5	CON__Q5XKE5			WALLQEQGQNLGVTR	15	0	1711.9006	174	188	yes	yes	2	3.3E-120	238.98
CON__P35908;CON__P35908v2	CON__P35908v2			WELLQQMNVGTR	12	0	1473.7398	210	221	no	no	2	1.4168E-40	214.58	By MS/MS	By MS/MS	By matching	By MS/MS	By MS/MS	By MS/MS	By MS/MS	By matching	By matching	By matching	By matching	By MS/MS	By matching	By MS/MS	By matching	By MS/MS		By MS/MS		By MS/MS	By matching			By MS/MS	By MS/MS	By MS/MS		By matching	By matching		By matching	By MS/MS	By MS/MS	By MS/MS	By MS/MS
CON__P04264	CON__P04264			WELLQQVDTSTR	12	0	1474.7416	212	223	yes	yes	1;2;3	1.7431E-188	271.62	By MS/MS	By MS/MS		By MS/MS	By MS/MS	By MS/MS	By MS/MS	By MS/MS	By MS/MS	By MS/MS	By MS/MS	By MS/MS	By MS/MS	By MS/MS	By MS/MS	By MS/MS	By MS/MS	By MS/MS	By MS/MS	By MS/MS	By MS/MS		By MS/MS	By MS/MS	By matching	By MS/MS	By MS/MS	By MS/MS	By MS/MS		By MS/MS	By MS/MS	By MS/MS	By MS/MS	By MS/MS
CON__P04264	CON__P04264			WELLQQVDTSTRTHNLEPYFESFINNLRR	29	2	3605.8015	212	240	yes	yes	5	2.8218E-09	73.805																																	By MS/MS
O04289	O04289	SULTR3;2	Sulfate transporter 3.2	WESGVLGCCFLIFLLTTKYISK	22	1	2612.2915	236	257	yes	yes	4	0.025322	44.788				By matching																						By matching	By MS/MS
F4JM86;A0A1P8B564;P25819	F4JM86	CAT2	Catalase;Catalase-2	WIDALSDPRITHEIR	15	1	1820.9533	450	464	yes	no	4	0.028193	37.613																																	By MS/MS
O64886	O64886	COX10	Protoheme IX farnesyltransferase, mitochondrial	WRRSVVYR	8	2	1120.6254	2	9	yes	yes	2	0.027608	44.135
Q9C6T1	Q9C6T1	F5M6.9		WTDVKLTSPQLSR	13	1	1575.8079	55	67	yes	yes	2	0.028079	45.161
CON__P35527	CON__P35527			YCGQLQMIQEQISNLEAQITDVR	23	0	2679.2996	405	427	yes	yes	3	4.2176E-09	143.95
CON__P13645	CON__P13645			YCVQLSQIQAQISALEEQLQQIR	23	0	2688.3905	400	422	yes	yes	4	3.5126E-09	102.33		By MS/MS		By MS/MS				By matching		By matching		By matching		By matching				By matching		By matching				By matching	By matching	By MS/MS	By matching		By matching		By MS/MS
P17745	P17745	TUFA	Elongation factor Tu, chloroplastic	YDEIDAAPEER	11	0	1306.5677	114	124	yes	yes	2	2.7163E-14	173.39	By matching		By matching				By MS/MS				By matching		By MS/MS	By matching		By matching													By MS/MS				By MS/MS	By matching	By MS/MS
Q9FJD6	Q9FJD6	RBOHH	Putative respiratory burst oxidase homolog protein H	YEEFMRNPLYNITGR	15	1	1901.9094	335	349	yes	yes	3	0.027554	44.457
CON__P04264	CON__P04264			YEELQITAGR	10	0	1178.5932	377	386	yes	yes	2;3	1.7686E-107	247.75	By MS/MS	By MS/MS	By MS/MS	By MS/MS	By MS/MS	By MS/MS	By MS/MS	By MS/MS	By MS/MS	By MS/MS	By MS/MS	By MS/MS	By MS/MS	By MS/MS	By MS/MS	By MS/MS	By MS/MS	By MS/MS	By MS/MS	By MS/MS	By MS/MS		By MS/MS	By MS/MS	By MS/MS	By MS/MS	By MS/MS	By MS/MS	By MS/MS		By MS/MS	By MS/MS	By MS/MS	By MS/MS	By MS/MS
CON__P04264	CON__P04264			YEELQITAGRHGDSVR	16	1	1829.902	377	392	yes	yes	3;4	4.2491E-32	151.72																																	By MS/MS
CON__P13647;CON__Q5XQN5;CON__Q922U2	CON__P13647			YEELQQTAGR	10	0	1193.5677	365	374	yes	no	2	6.6314E-90	236.21	By MS/MS	By MS/MS	By MS/MS		By matching	By MS/MS	By MS/MS	By matching	By MS/MS	By MS/MS	By MS/MS	By MS/MS	By MS/MS	By MS/MS	By matching	By MS/MS	By MS/MS	By MS/MS	By MS/MS	By MS/MS	By matching		By MS/MS	By MS/MS	By MS/MS	By MS/MS	By MS/MS				By MS/MS	By MS/MS	By MS/MS	By MS/MS	By MS/MS
CON__P04259;CON__P48668;CON__Q8BGZ7;CON__O95678;CON__P02538;CON__P50446	CON__P04259			YEELQVTAGR	10	0	1164.5775	360	369	no	no	2	2.2586E-49	219.56	By matching				By MS/MS	By MS/MS		By MS/MS	By MS/MS	By MS/MS	By matching		By matching	By MS/MS	By matching	By MS/MS				By MS/MS			By MS/MS					By matching	By MS/MS		By MS/MS	By MS/MS	By MS/MS	By MS/MS	By MS/MS
CON__P35908;CON__P35908v2	CON__P35908v2			YEELQVTVGR	10	0	1192.6088	375	384	no	no	2;3	4.9242E-107	243.38	By MS/MS	By MS/MS	By MS/MS	By MS/MS	By MS/MS	By MS/MS	By MS/MS	By MS/MS	By MS/MS	By MS/MS	By MS/MS	By MS/MS	By MS/MS	By MS/MS	By MS/MS	By MS/MS	By matching	By MS/MS	By matching	By MS/MS	By MS/MS		By MS/MS	By MS/MS	By MS/MS	By MS/MS	By MS/MS	By MS/MS	By matching		By MS/MS	By MS/MS	By MS/MS	By MS/MS	By MS/MS
CON__P08779	CON__P08779			YEHELALR	8	0	1029.5243	206	213	yes	yes	2;3	8.5834E-10	180.18		By matching		By matching		By MS/MS		By matching	By MS/MS			By matching		By MS/MS		By MS/MS	By matching			By matching	By MS/MS			By matching	By matching	By matching		By matching	By MS/MS		By matching	By MS/MS	By MS/MS	By MS/MS	By MS/MS
CON__P08779	CON__P08779			YEHELALRQTVEADVNGLRR	20	2	2368.2248	206	225	yes	yes	3;4;5	5.1397E-106	214.26																																	By matching
CON__P13645	CON__P13645			YENEVALR	8	0	992.49271	238	245	yes	yes	2	9.2155E-14	194.25	By MS/MS	By MS/MS	By MS/MS	By MS/MS	By MS/MS	By MS/MS	By MS/MS	By MS/MS	By MS/MS	By MS/MS	By MS/MS	By MS/MS	By MS/MS	By MS/MS	By MS/MS	By MS/MS	By MS/MS	By MS/MS	By matching	By MS/MS	By MS/MS		By matching	By MS/MS	By MS/MS	By MS/MS	By matching	By MS/MS	By MS/MS		By MS/MS	By MS/MS	By MS/MS	By MS/MS	By MS/MS
CON__P13645	CON__P13645			YENEVALRQSVEADINGLR	19	1	2175.092	238	256	yes	yes	3	3.0274E-69	148.91
CON__P13645	CON__P13645			YENEVALRQSVEADINGLRR	20	2	2331.1931	238	257	yes	yes	3;4	9.447E-162	238.64																		By matching															By MS/MS		By MS/MS
CON__P02533;CON__Q6IFX2	CON__P02533			YETELNLR	8	0	1036.5189	204	211	no	no	2	0.0040983	145.04			By matching		By matching																			By MS/MS									By matching	By matching
O50008;Q9SRV5;Q0WNZ5	O50008	MS1;MS2;MS3	5-methyltetrahydropteroyltriglutamate--homocysteine methyltransferase 1;5-methyltetrahydropteroyltriglutamate--homocysteine methyltransferase 2;5-methyltetrahydropteroyltriglutamate--homocysteine methyltransferase 3, chloroplastic	YGAGIGPGVYDIHSPR	16	0	1657.8213	689	704	yes	no	3	0.0012065	110.38	By matching												By matching	By MS/MS																			By matching	By MS/MS	By MS/MS
Q9SIE7	Q9SIE7	At2g22170		YGDYIGIR	8	0	955.47633	59	66	yes	yes	2	0.0011756	148.54
Q9M8L6	Q9M8L6	T21F11.27		YGNVDLDYVLGIGGFDLER	19	0	2114.032	280	298	yes	yes	2	7.3436E-32	165.34																																	By MS/MS		By MS/MS
CON__Q86YZ3	CON__Q86YZ3			YGQHGSGSR	9	0	947.42094	283	291	yes	no	2;3	0.012348	134.81	By MS/MS		By MS/MS		By matching	By matching	By MS/MS									By MS/MS		By matching			By matching							By matching				By matching
CON__Q86YZ3	CON__Q86YZ3			YGQQGSGSGQSPSR	14	0	1394.6175	649	662	yes	yes	2	1.0255E-225	273.44	By MS/MS	By MS/MS	By MS/MS	By matching	By matching	By MS/MS	By MS/MS	By matching	By MS/MS		By MS/MS	By matching	By MS/MS		By MS/MS	By MS/MS	By MS/MS	By matching	By MS/MS		By MS/MS			By MS/MS	By MS/MS	By MS/MS		By MS/MS	By MS/MS		By MS/MS	By MS/MS	By MS/MS	By MS/MS	By MS/MS
Q9M1K6	Q9M1K6	F18P9_150		YHPEANLVNASGKR	14	1	1600.778	81	94	yes	yes	2	0.024435	42.336									By MS/MS									By MS/MS													By MS/MS
A0A1P8B3U2;Q8VZJ2	A0A1P8B3U2	At4g16260		YIAVGNEVSPSNGGDVVLPAMR	22	0	2244.1209	81	102	yes	no	3	0.0017514	76.533
CON__Q3SX14	CON__Q3SX14			YIETDPANRDR	11	1	1348.6371	729	739	yes	yes	2;3	7.2692E-24	193.01	By MS/MS
Q8H124	Q8H124		Uncharacterized protein At2g34460, chloroplastic	YIKKSGINYTIVR	13	2	1645.8684	196	208	yes	yes	2	0.02707	42.395
CON__P02668	CON__P02668			YIPIQYVLSR	10	0	1250.7023	25	34	yes	yes	2	8.4287E-08	160.63	By MS/MS					By matching				By MS/MS		By matching			By matching				By matching	By MS/MS						By matching			By matching		By MS/MS	By MS/MS	By matching		By matching
Q9FNM3;A0A1P8B9B1	Q9FNM3	At5g45990		YIYLWINYALYEEIETKDVERTR	23	2	3025.4895	370	392	yes	no	5	0.01281	49.528																							By MS/MS
Q9SJL8	Q9SJL8	METK3	S-adenosylmethionine synthase 3	YLDDNTIFHLNPSGR	15	0	1760.8482	223	237	yes	yes	3	0.0018369	89.541																																	By matching	By matching	By matching
CON__Q8N1N4-2;CON__Q7RTT2	CON__Q8N1N4-2			YLDFSSIITEVR	12	0	1441.7453	275	286	yes	no	2	1.4215E-83	232.97	By MS/MS	By matching	By matching	By MS/MS	By matching	By MS/MS	By matching	By matching	By MS/MS	By matching	By matching	By MS/MS	By MS/MS	By MS/MS	By matching	By MS/MS	By matching	By matching	By matching	By MS/MS	By matching		By MS/MS	By MS/MS	By MS/MS	By MS/MS	By matching	By matching	By MS/MS		By matching	By MS/MS	By MS/MS	By MS/MS	By MS/MS
CON__P35908;CON__P35908v2	CON__P35908v2			YLDGLTAER	9	0	1036.5189	239	247	no	no	2	2.5393E-13	190.26	By MS/MS	By MS/MS	By MS/MS	By MS/MS	By MS/MS	By MS/MS	By MS/MS	By MS/MS		By MS/MS	By MS/MS	By MS/MS	By MS/MS	By MS/MS	By MS/MS	By MS/MS	By MS/MS	By MS/MS	By matching	By MS/MS	By MS/MS		By MS/MS	By MS/MS		By MS/MS	By matching	By MS/MS	By MS/MS			By MS/MS	By MS/MS	By MS/MS	By MS/MS
O50008;Q9SRV5	O50008	MS1;MS2	5-methyltetrahydropteroyltriglutamate--homocysteine methyltransferase 1;5-methyltetrahydropteroyltriglutamate--homocysteine methyltransferase 2	YLFAGVVDGR	10	0	1095.5713	287	296	yes	no	2	0.01226	120.15	By matching	By matching		By matching							By MS/MS	By matching		By MS/MS													By matching		By matching
CON__Q7Z794	CON__Q7Z794			YLFLTELSQVQTHISDTNVILSMDNNR	27	0	3150.5656	301	327	yes	yes	3	2.618E-50	183.49
CON__P02662	CON__P02662			YLGYLEQLLR	10	0	1266.6972	91	100	yes	yes	2	1.0042E-38	208.86	By MS/MS	By MS/MS	By matching	By MS/MS	By MS/MS	By MS/MS	By matching	By MS/MS	By MS/MS	By matching	By matching	By MS/MS	By MS/MS	By matching	By matching	By MS/MS	By MS/MS	By matching	By MS/MS	By MS/MS				By MS/MS	By MS/MS		By matching	By MS/MS			By MS/MS	By MS/MS	By matching	By matching	By MS/MS
CON__P02768-1;CON__P02769	CON__P02768-1			YLYEIAR	7	0	926.48617	162	168	no	no	2	3.4301E-07	170.96	By MS/MS	By matching	By matching	By matching	By MS/MS		By matching	By matching	By MS/MS	By matching	By MS/MS	By matching	By matching	By matching	By MS/MS	By MS/MS	By matching	By MS/MS	By matching	By matching	By matching		By MS/MS	By MS/MS	By matching	By MS/MS	By matching		By MS/MS			By MS/MS	By matching		By matching
F4JPL0;F4JPL1;F4JPL2;F4IPJ1	F4JPL0	At4g36080;At2g17930		YQLAMFFRDELLSWFGRR	18	2	2334.1732	3702	3719	yes	no	2	0.018996	67.456					By matching		By MS/MS
A8MRL0;Q9LR02;P59169	A8MRL0	At4g40030;HTR4	Histone H3-like 3;Histone H3.3	YRPGTVALR	9	1	1031.5876	70	78	yes	no	2	2.9581E-09	182.98												By matching																				By MS/MS
Q9ASR0;Q56YW9	Q9ASR0	TUBB3;TUBB2	Tubulin beta-3 chain;Tubulin beta-2 chain	YTGDSDLQLER	11	0	1295.5994	36	46	yes	no	2	6.6623E-09	157.96	By MS/MS	By matching				By matching					By MS/MS	By matching																By matching
CON__P04259;CON__P48668;CON__P02538	CON__P04259			YTTTSSSSR	9	0	988.44615	551	559	no	no	2	8.6866E-08	170.66				By matching					By MS/MS					By matching		By MS/MS	By MS/MS	By matching	By matching													By matching
A0A1P8ASQ6;Q9LRY7;Q9SA26;A0A1P8ASK1;Q9SAJ2	A0A1P8ASQ6	At3g24715;F3O9.7;T8K14.1		YVGGETHIISIRK	13	1	1517.8024	198	210	yes	no	2	0.0283	46.462	By matching	By matching		By matching		By matching		By matching		By matching		By matching	By matching	By matching	By MS/MS	By matching	By matching	By matching	By matching	By matching	By matching		By matching	By matching	By matching	By matching	By matching	By matching	By matching		By matching	By matching
Q9ZUZ3	Q9ZUZ3	SAUR32	Auxin-responsive protein SAUR32	YVQALIDGER	10	0	1162.5982	85	94	yes	yes	3	0.011321	71.349		By MS/MS				By matching																			By MS/MS		By matching					By matching
CON__Q29443;CON__Q0IIK2	CON__Q29443			YYGYTGAFR	9	0	1096.4978	521	529	yes	no	2	5.4628E-13	187.63									By matching	By matching	By matching	By matching	By MS/MS	By matching		By MS/MS				By matching			By matching	By matching		By matching	By matching	By matching							By MS/MS
[truncated: 146 more columns]

## Sheet: Suppl_Tab1D
Supplementary Table 1. Results of TAP-MS experiment.
Supplementary Table 1D. Parameters search.
Parameter Value
Version 1.6.3.4
User name domin
Machine name DOMINIKC
Date of writing 10/09/2019 06:26:13
Include contaminants True
PSM FDR 0.01
PSM FDR Crosslink 0.01
Protein FDR 0.01
Site FDR 0.01
Use Normalized Ratios For Occupancy True
Min. peptide Length 7
Min. score for unmodified peptides 0
Min. score for modified peptides 40
Min. delta score for unmodified peptides 0
Min. delta score for modified peptides 6
Min. unique peptides 0
Min. razor peptides 1
Min. peptides 1
Use only unmodified peptides and True
Modifications included in protein quantification Oxidation (M);Acetyl (Protein N-term)
Peptides used for protein quantification Razor
Discard unmodified counterpart peptides True
Label min. ratio count 2
Use delta score False
iBAQ False
iBAQ log fit False
Match between runs True
Matching time window [min] 0.7
Alignment time window [min] 20
Find dependent peptides False
Fasta file D:\protein databases\uniprot-proteome_arabidopsis_reference.fasta
Decoy mode revert
Include contaminants True
Advanced ratios True
Fixed andromeda index folder
Temporary folder
Combined folder location
Second peptides True
Stabilize large LFQ ratios True
Separate LFQ in parameter groups False
Require MS/MS for LFQ comparisons True
Calculate peak properties False
Main search max. combinations 200
Advanced site intensities True
Write msScans table False
Write msmsScans table True
Write ms3Scans table True
Write allPeptides table True
Write mzRange table True
Write pasefMsmsScans table True
Write accumulatedPasefMsmsScans table True
Max. peptide mass [Da] 4600
Min. peptide length for unspecific search 8
Max. peptide length for unspecific search 25
Razor protein FDR True
Disable MD5 False
Max mods in site table 3
Match unidentified features False
Epsilon score for mutations
Evaluate variant peptides separately True
Variation mode None
MS/MS tol. (FTMS) 20 ppm
Top MS/MS peaks per Da interval. (FTMS) 12
Da interval. (FTMS) 100
MS/MS deisotoping (FTMS) True
MS/MS deisotoping tolerance (FTMS) 7
MS/MS deisotoping tolerance unit (FTMS) ppm
MS/MS higher charges (FTMS) True
MS/MS water loss (FTMS) True
MS/MS ammonia loss (FTMS) True
MS/MS dependent losses (FTMS) True
MS/MS recalibration (FTMS) False
MS/MS tol. (ITMS) 0.5 Da
Top MS/MS peaks per Da interval. (ITMS) 8
Da interval. (ITMS) 100
MS/MS deisotoping (ITMS) False
MS/MS deisotoping tolerance (ITMS) 0.15
MS/MS deisotoping tolerance unit (ITMS) Da
MS/MS higher charges (ITMS) True
MS/MS water loss (ITMS) True
MS/MS ammonia loss (ITMS) True
MS/MS dependent losses (ITMS) True
MS/MS recalibration (ITMS) False
MS/MS tol. (TOF) 40 ppm
Top MS/MS peaks per Da interval. (TOF) 10
Da interval. (TOF) 100
MS/MS deisotoping (TOF) True
MS/MS deisotoping tolerance (TOF) 0.01
MS/MS deisotoping tolerance unit (TOF) Da
MS/MS higher charges (TOF) True
MS/MS water loss (TOF) True
MS/MS ammonia loss (TOF) True
MS/MS dependent losses (TOF) True
MS/MS recalibration (TOF) False
MS/MS tol. (Unknown) 0.5 Da
Top MS/MS peaks per Da interval. (Unknown) 8
Da interval. (Unknown) 100
MS/MS deisotoping (Unknown) False
MS/MS deisotoping tolerance (Unknown) 0.15
MS/MS deisotoping tolerance unit (Unknown) Da
MS/MS higher charges (Unknown) True
MS/MS water loss (Unknown) True
MS/MS ammonia loss (Unknown) True
MS/MS dependent losses (Unknown) True
MS/MS recalibration (Unknown) False
Site tables GGQ (K)Sites.txt;GlyGly (K)Sites.txt;Oxidation (M)Sites.txt;Phospho (STY)Sites.txt
parameters.txt
Otwórz w
