# Supplementary material for: Similar but Not Identical—Binding Properties of LSU (Response to Low Sulfur) Proteins From Arabidopsis thaliana
Source: Front Plant Sci. 2020 Aug 14;11:1246. doi: 10.3389/fpls.2020.01246 (PMC7456924; doi:10.3389/fpls.2020.01246)
Supplement: Supplementary file 1 [file DataSheet_1.zip › Suppl_file19_16xLSUdimer.pdb]

REMARK YASARA *************************************************************
REMARK YASARA *                                                           *
REMARK YASARA *                     Y  A  S  A  R  A                      *
REMARK YASARA *                                                           *
REMARK YASARA *   Yet Another Scientific Artificial Reality Application   *
REMARK YASARA *                                                           *
REMARK YASARA *       MOLECULE STRUCTURE FILE, PDB FORMAT VERSION 3       *
REMARK YASARA * Note that this PDB format variant was introduced in 2007  *
REMARK YASARA *    and is likely to cause problems with older software.   *
REMARK YASARA *                                                           *
REMARK YASARA * Just use YASARA every day to make your questions go away! *
REMARK YASARA *                                                           *
REMARK YASARA *                      www.YASARA.org                       *
REMARK YASARA *                                                           *
REMARK YASARA *************************************************************
REMARK YASARA
REMARK YASARA Written on:        Sat Apr 25 17:41:32 2020
REMARK YASARA Number of models: 16
REMARK YASARA Number of atoms:   31136
REMARK YASARA Please address questions or suggestions to: Eliza@yasara.org
REMARK YASARA
REMARK   4 0UNK COMPLIES WITH FORMAT V. 3.0, 1-DEC-2006
REMARK   2 RESOLUTION. 3.30 ANGSTROMS.
REMARK 290 CRYSTALLOGRAPHIC SYMMETRY TRANSFORMATIONS
REMARK 290 THE FOLLOWING TRANSFORMATIONS OPERATE ON THE ATOM/HETATM
REMARK 290 RECORDS IN THIS ENTRY TO PRODUCE CRYSTALLOGRAPHICALLY
REMARK 290 RELATED MOLECULES.
REMARK 290   SMTRY1   1  1.000000  0.000000  0.000000        0.00000
REMARK 290   SMTRY2   1  0.000000  1.000000  0.000000        0.00000
REMARK 290   SMTRY3   1  0.000000  0.000000  1.000000        0.00000
REMARK 290   SMTRY1   2 -0.500000 -0.866025  0.000000        0.00000
REMARK 290   SMTRY2   2  0.866025 -0.500000  0.000000        0.00000
REMARK 290   SMTRY3   2  0.000000  0.000000  1.000000       24.89000
REMARK 290   SMTRY1   3 -0.500000  0.866025  0.000000        0.00000
REMARK 290   SMTRY2   3 -0.866025 -0.500000  0.000000        0.00000
REMARK 290   SMTRY3   3  0.000000  0.000000  1.000000       49.78000
REMARK 290   SMTRY1   4 -1.000000  0.000000  0.000000        0.00000
REMARK 290   SMTRY2   4  0.000000 -1.000000  0.000000        0.00000
REMARK 290   SMTRY3   4  0.000000  0.000000  1.000000       37.33500
REMARK 290   SMTRY1   5  0.500000  0.866025  0.000000        0.00000
REMARK 290   SMTRY2   5 -0.866025  0.500000  0.000000        0.00000
REMARK 290   SMTRY3   5  0.000000  0.000000  1.000000       62.22500
REMARK 290   SMTRY1   6  0.500000 -0.866025  0.000000        0.00000
REMARK 290   SMTRY2   6  0.866025  0.500000  0.000000        0.00000
REMARK 290   SMTRY3   6  0.000000  0.000000  1.000000       12.44500
SEQRES   1 M   61  GLY CYS VAL THR VAL ALA ALA GLU GLU MET ASP GLU LEU 
SEQRES   2 M   61  ARG ARG ARG ASN ILE GLU LEU SER ARG GLU VAL ALA GLU 
SEQRES   3 M   61  MET LYS THR GLU MET ILE LYS LEU TRP GLN ARG THR VAL 
SEQRES   4 M   61  VAL ALA GLU GLU ALA GLU GLU GLN LEU CYS SER GLN LEU 
SEQRES   5 M   61  ALA GLU LEU GLU VAL GLU SER LEU GLY 
SEQRES   1 N   61  GLY CYS VAL THR VAL ALA ALA GLU GLU MET ASP GLU LEU 
SEQRES   2 N   61  ARG ARG ARG ASN ILE GLU LEU SER ARG GLU VAL ALA GLU 
SEQRES   3 N   61  MET LYS THR GLU MET ILE LYS LEU TRP GLN ARG THR VAL 
SEQRES   4 N   61  VAL ALA GLU GLU ALA GLU GLU GLN LEU CYS SER GLN LEU 
SEQRES   5 N   61  ALA GLU LEU GLU VAL GLU SER LEU GLY 
CRYST1  140.290  140.290   74.670  90.00  90.00 120.00 P 61         12
ORIGX1      1.000000  0.000000  0.000000        0.00000
ORIGX2      0.000000  1.000000  0.000000        0.00000
ORIGX3      0.000000  0.000000  1.000000        0.00000
SCALE1      0.007128  0.004115  0.000000        0.00000
SCALE2      0.000000  0.008231  0.000000        0.00000
SCALE3      0.000000  0.000000  0.013392        0.00000
MODEL        1
ATOM      1  N   GLY M   1    -168.024  66.279 -76.589  1.00184.81           N
ATOM      2  H1  GLY M   1    -167.354  67.036 -76.571  1.00184.81           H
ATOM      3  H2  GLY M   1    -167.615  65.476 -76.131  1.00184.81           H
ATOM      4  H3  GLY M   1    -168.865  66.554 -76.102  1.00184.81           H
ATOM      5  CA  GLY M   1    -168.346  65.936 -77.980  1.00182.48           C
ATOM      6  HA2 GLY M   1    -168.746  66.816 -78.482  1.00182.48           H
ATOM      7  HA3 GLY M   1    -167.436  65.618 -78.486  1.00182.48           H
ATOM      8  C   GLY M   1    -169.367  64.833 -78.047  1.00180.57           C
ATOM      9  O   GLY M   1    -170.434  64.988 -77.474  1.00180.26           O
ATOM     10  N   CYS M   2    -169.064  63.738 -78.732  1.00151.11           N
ATOM     11  H   CYS M   2    -168.137  63.644 -79.136  1.00151.11           H
ATOM     12  CA  CYS M   2    -170.012  62.629 -78.901  1.00148.80           C
ATOM     13  HA  CYS M   2    -170.999  62.919 -78.536  1.00148.80           H
ATOM     14  C   CYS M   2    -169.483  61.487 -78.031  1.00146.43           C
ATOM     15  O   CYS M   2    -168.958  61.751 -76.961  1.00146.20           O
ATOM     16  CB  CYS M   2    -170.116  62.263 -80.391  1.00  0.00           C
ATOM     17  HB2 CYS M   2    -170.268  63.185 -80.955  1.00  0.00           H
ATOM     18  HB3 CYS M   2    -169.171  61.828 -80.721  1.00  0.00           H
ATOM     19  SG  CYS M   2    -171.478  61.123 -80.810  1.00  0.00           S
ATOM     20  HG  CYS M   2    -172.485  61.974 -80.570  1.00  0.00           H
ATOM     21  N   VAL M   3    -169.461  60.252 -78.522  1.00150.09           N
ATOM     22  H   VAL M   3    -169.920  60.062 -79.403  1.00150.09           H
ATOM     23  CA  VAL M   3    -168.769  59.141 -77.843  1.00146.85           C
ATOM     24  HA  VAL M   3    -169.137  59.067 -76.819  1.00146.85           H
ATOM     25  C   VAL M   3    -167.258  59.384 -77.764  1.00144.57           C
ATOM     26  O   VAL M   3    -166.521  58.759 -77.006  1.00144.64           O
ATOM     27  CB  VAL M   3    -169.028  57.786 -78.562  1.00  0.00           C
ATOM     28  HB  VAL M   3    -168.449  57.014 -78.057  1.00  0.00           H
ATOM     29  CG1 VAL M   3    -170.508  57.404 -78.468  1.00  0.00           C
ATOM     30 HG11 VAL M   3    -170.658  56.414 -78.900  1.00  0.00           H
ATOM     31 HG12 VAL M   3    -171.132  58.121 -79.003  1.00  0.00           H
ATOM     32 HG13 VAL M   3    -170.815  57.372 -77.422  1.00  0.00           H
ATOM     33  CG2 VAL M   3    -168.602  57.829 -80.047  1.00  0.00           C
ATOM     34 HG21 VAL M   3    -168.770  56.851 -80.499  1.00  0.00           H
ATOM     35 HG22 VAL M   3    -167.540  58.060 -80.129  1.00  0.00           H
ATOM     36 HG23 VAL M   3    -169.182  58.565 -80.602  1.00  0.00           H
ATOM     37  N   THR M   4    -166.823  60.398 -78.498  1.00122.57           N
ATOM     38  H   THR M   4    -167.479  60.886 -79.079  1.00122.57           H
ATOM     39  CA  THR M   4    -165.458  60.899 -78.465  1.00119.96           C
ATOM     40  HA  THR M   4    -164.767  60.074 -78.636  1.00119.96           H
ATOM     41  C   THR M   4    -165.101  61.569 -77.147  1.00118.21           C
ATOM     42  O   THR M   4    -163.952  61.928 -76.969  1.00118.16           O
ATOM     43  CB  THR M   4    -165.255  61.975 -79.553  1.00  0.00           C
ATOM     44  HB  THR M   4    -164.213  62.297 -79.593  1.00  0.00           H
ATOM     45  OG1 THR M   4    -166.127  63.072 -79.288  1.00  0.00           O
ATOM     46  HG1 THR M   4    -165.815  63.530 -78.485  1.00  0.00           H
ATOM     47  CG2 THR M   4    -165.731  61.517 -80.901  1.00  0.00           C
ATOM     48 HG21 THR M   4    -165.410  62.246 -81.645  1.00  0.00           H
ATOM     49 HG22 THR M   4    -166.818  61.458 -80.925  1.00  0.00           H
ATOM     50 HG23 THR M   4    -165.300  60.547 -81.147  1.00  0.00           H
ATOM     51  N   VAL M   5    -166.033  61.707 -76.207  1.00144.16           N
ATOM     52  H   VAL M   5    -166.992  61.427 -76.383  1.00144.16           H
ATOM     53  CA  VAL M   5    -165.683  62.235 -74.888  1.00140.97           C
ATOM     54  HA  VAL M   5    -165.205  63.201 -75.027  1.00140.97           H
ATOM     55  C   VAL M   5    -164.652  61.337 -74.222  1.00138.76           C
ATOM     56  O   VAL M   5    -163.813  61.828 -73.484  1.00138.36           O
ATOM     57  CB  VAL M   5    -166.884  62.442 -73.920  1.00  0.00           C
ATOM     58  HB  VAL M   5    -166.481  62.707 -72.944  1.00  0.00           H
ATOM     59  CG1 VAL M   5    -167.746  63.619 -74.379  1.00  0.00           C
ATOM     60 HG11 VAL M   5    -168.558  63.771 -73.667  1.00  0.00           H
ATOM     61 HG12 VAL M   5    -168.160  63.426 -75.364  1.00  0.00           H
ATOM     62 HG13 VAL M   5    -167.128  64.517 -74.404  1.00  0.00           H
ATOM     63  CG2 VAL M   5    -167.736  61.170 -73.754  1.00  0.00           C
ATOM     64 HG21 VAL M   5    -168.537  61.364 -73.039  1.00  0.00           H
ATOM     65 HG22 VAL M   5    -167.122  60.363 -73.354  1.00  0.00           H
ATOM     66 HG23 VAL M   5    -168.175  60.865 -74.701  1.00  0.00           H
ATOM     67  N   ALA M   6    -164.624  60.055 -74.571  1.00113.33           N
ATOM     68  H   ALA M   6    -165.318  59.686 -75.206  1.00113.33           H
ATOM     69  CA  ALA M   6    -163.587  59.172 -74.052  1.00111.07           C
ATOM     70  HA  ALA M   6    -163.600  59.232 -72.963  1.00111.07           H
ATOM     71  C   ALA M   6    -162.203  59.631 -74.526  1.00111.40           C
ATOM     72  O   ALA M   6    -161.239  59.595 -73.779  1.00111.68           O
ATOM     73  CB  ALA M   6    -163.869  57.724 -74.488  1.00  0.00           C
ATOM     74  HB1 ALA M   6    -164.816  57.392 -74.061  1.00  0.00           H
ATOM     75  HB2 ALA M   6    -163.068  57.078 -74.124  1.00  0.00           H
ATOM     76  HB3 ALA M   6    -163.919  57.659 -75.575  1.00  0.00           H
ATOM     77  N   ALA M   7    -162.121  60.091 -75.767  1.00129.30           N
ATOM     78  H   ALA M   7    -162.955  60.133 -76.329  1.00129.30           H
ATOM     79  CA  ALA M   7    -160.872  60.584 -76.339  1.00128.96           C
ATOM     80  HA  ALA M   7    -160.067  59.912 -76.048  1.00128.96           H
ATOM     81  C   ALA M   7    -160.550  61.992 -75.817  1.00128.41           C
ATOM     82  O   ALA M   7    -159.392  62.369 -75.687  1.00128.91           O
ATOM     83  CB  ALA M   7    -160.964  60.591 -77.870  1.00  0.00           C
ATOM     84  HB1 ALA M   7    -161.195  59.588 -78.231  1.00  0.00           H
ATOM     85  HB2 ALA M   7    -160.004  60.906 -78.282  1.00  0.00           H
ATOM     86  HB3 ALA M   7    -161.735  61.289 -78.197  1.00  0.00           H
ATOM     87  N   GLU M   8    -161.580  62.774 -75.538  1.00122.69           N
ATOM     88  H   GLU M   8    -162.520  62.434 -75.706  1.00122.69           H
ATOM     89  CA  GLU M   8    -161.403  64.128 -75.020  1.00122.38           C
ATOM     90  HA  GLU M   8    -160.681  64.656 -75.645  1.00122.38           H
ATOM     91  C   GLU M   8    -160.832  64.063 -73.597  1.00120.94           C
ATOM     92  O   GLU M   8    -159.910  64.801 -73.265  1.00121.03           O
ATOM     93  CB  GLU M   8    -162.742  64.880 -75.062  1.00  0.00           C
ATOM     94  HB2 GLU M   8    -163.481  64.274 -74.545  1.00  0.00           H
ATOM     95  HB3 GLU M   8    -162.641  65.824 -74.527  1.00  0.00           H
ATOM     96  CG  GLU M   8    -163.246  65.173 -76.487  1.00  0.00           C
ATOM     97  HG2 GLU M   8    -162.738  66.063 -76.863  1.00  0.00           H
ATOM     98  HG3 GLU M   8    -162.979  64.341 -77.138  1.00  0.00           H
ATOM     99  CD  GLU M   8    -164.759  65.370 -76.579  1.00  0.00           C
ATOM    100  OE1 GLU M   8    -165.364  66.117 -75.783  1.00  0.00           O
ATOM    101  OE2 GLU M   8    -165.386  64.766 -77.476  1.00  0.00           O
ATOM    102  N   GLU M   9    -161.305  63.134 -72.774  1.00123.31           N
ATOM    103  H   GLU M   9    -162.106  62.567 -73.051  1.00123.31           H
ATOM    104  CA  GLU M   9    -160.698  62.913 -71.455  1.00121.58           C
ATOM    105  HA  GLU M   9    -160.636  63.856 -70.912  1.00121.58           H
ATOM    106  C   GLU M   9    -159.292  62.338 -71.607  1.00120.13           C
ATOM    107  O   GLU M   9    -158.360  62.714 -70.894  1.00120.31           O
ATOM    108  CB  GLU M   9    -161.492  61.891 -70.638  1.00  0.00           C
ATOM    109  HB2 GLU M   9    -161.659  61.020 -71.268  1.00  0.00           H
ATOM    110  HB3 GLU M   9    -160.867  61.590 -69.797  1.00  0.00           H
ATOM    111  CG  GLU M   9    -162.836  62.336 -70.079  1.00  0.00           C
ATOM    112  HG2 GLU M   9    -162.689  63.231 -69.472  1.00  0.00           H
ATOM    113  HG3 GLU M   9    -163.505  62.579 -70.904  1.00  0.00           H
ATOM    114  CD  GLU M   9    -163.468  61.241 -69.215  1.00  0.00           C
ATOM    115  OE1 GLU M   9    -164.554  60.732 -69.566  1.00  0.00           O
ATOM    116  OE2 GLU M   9    -162.867  60.871 -68.174  1.00  0.00           O
ATOM    117  N   MET M  10    -159.144  61.411 -72.545  1.00101.56           N
ATOM    118  H   MET M  10    -159.954  61.134 -73.091  1.00101.56           H
ATOM    119  CA  MET M  10    -157.871  60.739 -72.801  1.00 99.81           C
ATOM    120  HA  MET M  10    -157.546  60.231 -71.895  1.00 99.81           H
ATOM    121  C   MET M  10    -156.786  61.733 -73.200  1.00 98.73           C
ATOM    122  O   MET M  10    -155.621  61.520 -72.872  1.00 98.19           O
ATOM    123  CB  MET M  10    -158.073  59.701 -73.910  1.00  0.00           C
ATOM    124  HB2 MET M  10    -158.808  58.972 -73.574  1.00  0.00           H
ATOM    125  HB3 MET M  10    -158.488  60.220 -74.762  1.00  0.00           H
ATOM    126  CG  MET M  10    -156.859  58.944 -74.397  1.00  0.00           C
ATOM    127  HG2 MET M  10    -155.954  59.386 -73.988  1.00  0.00           H
ATOM    128  HG3 MET M  10    -156.926  57.912 -74.051  1.00  0.00           H
ATOM    129  SD  MET M  10    -156.760  58.963 -76.216  1.00  0.00           S
ATOM    130  CE  MET M  10    -156.343  60.692 -76.607  1.00  0.00           C
ATOM    131  HE1 MET M  10    -156.110  60.784 -77.668  1.00  0.00           H
ATOM    132  HE2 MET M  10    -155.487  61.015 -76.015  1.00  0.00           H
ATOM    133  HE3 MET M  10    -157.193  61.335 -76.376  1.00  0.00           H
ATOM    134  N   ASP M  11    -157.134  62.825 -73.870  1.00106.49           N
ATOM    135  H   ASP M  11    -158.103  62.969 -74.146  1.00106.49           H
ATOM    136  CA  ASP M  11    -156.129  63.830 -74.212  1.00105.60           C
ATOM    137  HA  ASP M  11    -155.329  63.361 -74.783  1.00105.60           H
ATOM    138  C   ASP M  11    -155.522  64.411 -72.953  1.00104.31           C
ATOM    139  O   ASP M  11    -154.302  64.444 -72.821  1.00104.89           O
ATOM    140  CB  ASP M  11    -156.698  64.997 -75.018  1.00  0.00           C
ATOM    141  HB2 ASP M  11    -157.079  64.624 -75.970  1.00  0.00           H
ATOM    142  HB3 ASP M  11    -157.524  65.441 -74.464  1.00  0.00           H
ATOM    143  CG  ASP M  11    -155.651  66.078 -75.265  1.00  0.00           C
ATOM    144  OD1 ASP M  11    -154.873  65.956 -76.232  1.00  0.00           O
ATOM    145  OD2 ASP M  11    -155.570  67.054 -74.484  1.00  0.00           O
ATOM    146  N   GLU M  12    -156.353  64.823 -72.007  1.00 99.26           N
ATOM    147  H   GLU M  12    -157.356  64.732 -72.133  1.00 99.26           H
ATOM    148  CA  GLU M  12    -155.826  65.443 -70.798  1.00 98.10           C
ATOM    149  HA  GLU M  12    -155.108  66.208 -71.092  1.00 98.10           H
ATOM    150  C   GLU M  12    -155.100  64.401 -69.965  1.00 97.80           C
ATOM    151  O   GLU M  12    -154.046  64.665 -69.414  1.00 97.28           O
ATOM    152  CB  GLU M  12    -156.928  66.105 -69.969  1.00  0.00           C
ATOM    153  HB2 GLU M  12    -157.802  66.247 -70.604  1.00  0.00           H
ATOM    154  HB3 GLU M  12    -157.203  65.446 -69.146  1.00  0.00           H
ATOM    155  CG  GLU M  12    -156.513  67.467 -69.414  1.00  0.00           C
ATOM    156  HG2 GLU M  12    -156.308  68.130 -70.256  1.00  0.00           H
ATOM    157  HG3 GLU M  12    -157.343  67.886 -68.843  1.00  0.00           H
ATOM    158  CD  GLU M  12    -155.272  67.412 -68.526  1.00  0.00           C
ATOM    159  OE1 GLU M  12    -155.310  66.807 -67.434  1.00  0.00           O
ATOM    160  OE2 GLU M  12    -154.238  68.006 -68.908  1.00  0.00           O
ATOM    161  N   LEU M  13    -155.603  63.179 -69.925  1.00100.92           N
ATOM    162  H   LEU M  13    -156.481  62.978 -70.406  1.00100.92           H
ATOM    163  CA  LEU M  13    -154.925  62.127 -69.170  1.00101.27           C
ATOM    164  HA  LEU M  13    -154.761  62.472 -68.149  1.00101.27           H
ATOM    165  C   LEU M  13    -153.553  61.828 -69.774  1.00102.80           C
ATOM    166  O   LEU M  13    -152.586  61.589 -69.046  1.00104.56           O
ATOM    167  CB  LEU M  13    -155.779  60.857 -69.139  1.00  0.00           C
ATOM    168  HB2 LEU M  13    -156.189  60.722 -70.139  1.00  0.00           H
ATOM    169  HB3 LEU M  13    -155.103  60.023 -68.960  1.00  0.00           H
ATOM    170  CG  LEU M  13    -156.928  60.699 -68.125  1.00  0.00           C
ATOM    171  HG  LEU M  13    -156.535  60.131 -67.283  1.00  0.00           H
ATOM    172  CD1 LEU M  13    -157.546  61.975 -67.546  1.00  0.00           C
ATOM    173 HD11 LEU M  13    -158.348  61.722 -66.855  1.00  0.00           H
ATOM    174 HD12 LEU M  13    -157.958  62.587 -68.351  1.00  0.00           H
ATOM    175 HD13 LEU M  13    -156.790  62.551 -67.015  1.00  0.00           H
ATOM    176  CD2 LEU M  13    -158.024  59.872 -68.776  1.00  0.00           C
ATOM    177 HD21 LEU M  13    -158.790  59.621 -68.047  1.00  0.00           H
ATOM    178 HD22 LEU M  13    -157.609  58.947 -69.173  1.00  0.00           H
ATOM    179 HD23 LEU M  13    -158.489  60.432 -69.589  1.00  0.00           H
ATOM    180  N   ARG M  14    -153.423  61.872 -71.093  1.00129.08           N
ATOM    181  H   ARG M  14    -154.242  62.066 -71.673  1.00129.08           H
ATOM    182  CA  ARG M  14    -152.124  61.629 -71.724  1.00129.12           C
ATOM    183  HA  ARG M  14    -151.673  60.763 -71.243  1.00129.12           H
ATOM    184  C   ARG M  14    -151.211  62.817 -71.502  1.00126.07           C
ATOM    185  O   ARG M  14    -150.040  62.651 -71.196  1.00126.24           O
ATOM    186  CB  ARG M  14    -152.285  61.339 -73.220  1.00  0.00           C
ATOM    187  HB2 ARG M  14    -153.210  60.785 -73.350  1.00  0.00           H
ATOM    188  HB3 ARG M  14    -152.373  62.275 -73.774  1.00  0.00           H
ATOM    189  CG  ARG M  14    -151.145  60.497 -73.789  1.00  0.00           C
ATOM    190  HG2 ARG M  14    -150.220  61.074 -73.758  1.00  0.00           H
ATOM    191  HG3 ARG M  14    -151.022  59.617 -73.160  1.00  0.00           H
ATOM    192  CD  ARG M  14    -151.400  60.023 -75.225  1.00  0.00           C
ATOM    193  HD2 ARG M  14    -151.452  60.900 -75.872  1.00  0.00           H
ATOM    194  HD3 ARG M  14    -150.560  59.409 -75.550  1.00  0.00           H
ATOM    195  NE  ARG M  14    -152.651  59.261 -75.372  1.00  0.00           N
ATOM    196  HE  ARG M  14    -153.450  59.766 -75.724  1.00  0.00           H
ATOM    197  CZ  ARG M  14    -152.857  57.980 -75.084  1.00  0.00           C
ATOM    198  NH1 ARG M  14    -154.036  57.491 -75.286  1.00  0.00           N
ATOM    199 HH11 ARG M  14    -154.760  58.028 -75.725  1.00  0.00           H
ATOM    200 HH12 ARG M  14    -154.249  56.554 -74.932  1.00  0.00           H
ATOM    201  NH2 ARG M  14    -151.979  57.170 -74.559  1.00  0.00           N
ATOM    202 HH21 ARG M  14    -151.044  57.468 -74.380  1.00  0.00           H
ATOM    203 HH22 ARG M  14    -152.294  56.227 -74.322  1.00  0.00           H
ATOM    204  N   ARG M  15    -151.766  64.014 -71.605  1.00 75.75           N
ATOM    205  H   ARG M  15    -152.752  64.077 -71.865  1.00 75.75           H
ATOM    206  CA  ARG M  15    -151.036  65.260 -71.378  1.00 73.96           C
ATOM    207  HA  ARG M  15    -150.194  65.323 -72.066  1.00 73.96           H
ATOM    208  C   ARG M  15    -150.494  65.314 -69.959  1.00 73.91           C
ATOM    209  O   ARG M  15    -149.318  65.606 -69.751  1.00 73.60           O
ATOM    210  CB  ARG M  15    -152.021  66.397 -71.654  1.00  0.00           C
ATOM    211  HB2 ARG M  15    -152.439  66.208 -72.641  1.00  0.00           H
ATOM    212  HB3 ARG M  15    -152.831  66.335 -70.931  1.00  0.00           H
ATOM    213  CG  ARG M  15    -151.494  67.811 -71.631  1.00  0.00           C
ATOM    214  HG2 ARG M  15    -151.104  68.036 -70.640  1.00  0.00           H
ATOM    215  HG3 ARG M  15    -150.698  67.917 -72.368  1.00  0.00           H
ATOM    216  CD  ARG M  15    -152.640  68.778 -71.965  1.00  0.00           C
ATOM    217  HD2 ARG M  15    -153.420  68.663 -71.211  1.00  0.00           H
ATOM    218  HD3 ARG M  15    -152.268  69.802 -71.918  1.00  0.00           H
ATOM    219  NE  ARG M  15    -153.224  68.518 -73.295  1.00  0.00           N
ATOM    220  HE  ARG M  15    -154.068  67.942 -73.334  1.00  0.00           H
ATOM    221  CZ  ARG M  15    -152.761  68.938 -74.463  1.00  0.00           C
ATOM    222  NH1 ARG M  15    -153.338  68.519 -75.550  1.00  0.00           N
ATOM    223 HH11 ARG M  15    -154.122  67.862 -75.465  1.00  0.00           H
ATOM    224 HH12 ARG M  15    -153.023  68.807 -76.450  1.00  0.00           H
ATOM    225  NH2 ARG M  15    -151.724  69.729 -74.590  1.00  0.00           N
ATOM    226 HH21 ARG M  15    -151.254  70.048 -73.759  1.00  0.00           H
ATOM    227 HH22 ARG M  15    -151.412  70.004 -75.502  1.00  0.00           H
ATOM    228  N   ARG M  16    -151.322  64.958 -68.988  1.00 94.31           N
ATOM    229  H   ARG M  16    -152.298  64.752 -69.214  1.00 94.31           H
ATOM    230  CA  ARG M  16    -150.898  64.912 -67.594  1.00 94.36           C
ATOM    231  HA  ARG M  16    -150.484  65.887 -67.343  1.00 94.36           H
ATOM    232  C   ARG M  16    -149.801  63.890 -67.388  1.00 94.16           C
ATOM    233  O   ARG M  16    -148.824  64.186 -66.721  1.00 94.90           O
ATOM    234  CB  ARG M  16    -152.086  64.617 -66.667  1.00  0.00           C
ATOM    235  HB2 ARG M  16    -153.002  64.983 -67.127  1.00  0.00           H
ATOM    236  HB3 ARG M  16    -152.182  63.537 -66.552  1.00  0.00           H
ATOM    237  CG  ARG M  16    -151.940  65.257 -65.287  1.00  0.00           C
ATOM    238  HG2 ARG M  16    -152.296  64.556 -64.533  1.00  0.00           H
ATOM    239  HG3 ARG M  16    -150.884  65.453 -65.102  1.00  0.00           H
ATOM    240  CD  ARG M  16    -152.730  66.573 -65.142  1.00  0.00           C
ATOM    241  HD2 ARG M  16    -153.778  66.321 -64.974  1.00  0.00           H
ATOM    242  HD3 ARG M  16    -152.366  67.116 -64.269  1.00  0.00           H
ATOM    243  NE  ARG M  16    -152.666  67.437 -66.330  1.00  0.00           N
ATOM    244  HE  ARG M  16    -153.467  67.379 -66.970  1.00  0.00           H
ATOM    245  CZ  ARG M  16    -151.684  68.253 -66.685  1.00  0.00           C
ATOM    246  NH1 ARG M  16    -151.751  68.815 -67.852  1.00  0.00           N
ATOM    247 HH11 ARG M  16    -152.592  68.678 -68.407  1.00  0.00           H
ATOM    248 HH12 ARG M  16    -150.964  69.346 -68.213  1.00  0.00           H
ATOM    249  NH2 ARG M  16    -150.611  68.455 -65.966  1.00  0.00           N
ATOM    250 HH21 ARG M  16    -150.513  68.019 -65.074  1.00  0.00           H
ATOM    251 HH22 ARG M  16    -149.875  69.056 -66.344  1.00  0.00           H
ATOM    252  N   ASN M  17    -149.915  62.729 -68.018  1.00 87.26           N
ATOM    253  H   ASN M  17    -150.751  62.534 -68.555  1.00 87.26           H
ATOM    254  CA  ASN M  17    -148.855  61.725 -67.929  1.00 87.93           C
ATOM    255  HA  ASN M  17    -148.678  61.488 -66.878  1.00 87.93           H
ATOM    256  C   ASN M  17    -147.542  62.233 -68.507  1.00 89.07           C
ATOM    257  O   ASN M  17    -146.499  61.956 -67.947  1.00 89.49           O
ATOM    258  CB  ASN M  17    -149.221  60.437 -68.672  1.00  0.00           C
ATOM    259  HB2 ASN M  17    -149.861  60.673 -69.519  1.00  0.00           H
ATOM    260  HB3 ASN M  17    -148.305  59.981 -69.043  1.00  0.00           H
ATOM    261  CG  ASN M  17    -149.899  59.427 -67.794  1.00  0.00           C
ATOM    262  OD1 ASN M  17    -149.270  58.745 -67.002  1.00  0.00           O
ATOM    263  ND2 ASN M  17    -151.179  59.296 -67.951  1.00  0.00           N
ATOM    264 HD22 ASN M  17    -151.657  58.551 -67.464  1.00  0.00           H
ATOM    265 HD21 ASN M  17    -151.685  59.946 -68.534  1.00  0.00           H
ATOM    266  N   ILE M  18    -147.566  62.975 -69.606  1.00 93.68           N
ATOM    267  H   ILE M  18    -148.456  63.186 -70.049  1.00 93.68           H
ATOM    268  CA  ILE M  18    -146.330  63.479 -70.217  1.00 95.26           C
ATOM    269  HA  ILE M  18    -145.621  62.657 -70.312  1.00 95.26           H
ATOM    270  C   ILE M  18    -145.695  64.530 -69.305  1.00 94.61           C
ATOM    271  O   ILE M  18    -144.479  64.535 -69.093  1.00 94.55           O
ATOM    272  CB  ILE M  18    -146.608  64.070 -71.639  1.00  0.00           C
ATOM    273  HB  ILE M  18    -147.410  64.803 -71.553  1.00  0.00           H
ATOM    274  CG1 ILE M  18    -147.055  62.947 -72.597  1.00  0.00           C
ATOM    275 HG12 ILE M  18    -146.177  62.370 -72.887  1.00  0.00           H
ATOM    276 HG13 ILE M  18    -147.725  62.271 -72.072  1.00  0.00           H
ATOM    277  CG2 ILE M  18    -145.355  64.775 -72.229  1.00  0.00           C
ATOM    278 HG21 ILE M  18    -145.571  65.160 -73.226  1.00  0.00           H
ATOM    279 HG22 ILE M  18    -144.520  64.076 -72.285  1.00  0.00           H
ATOM    280 HG23 ILE M  18    -145.073  65.620 -71.600  1.00  0.00           H
ATOM    281  CD1 ILE M  18    -147.779  63.420 -73.869  1.00  0.00           C
ATOM    282 HD11 ILE M  18    -148.099  62.551 -74.445  1.00  0.00           H
ATOM    283 HD12 ILE M  18    -147.111  64.024 -74.484  1.00  0.00           H
ATOM    284 HD13 ILE M  18    -148.656  64.008 -73.596  1.00  0.00           H
ATOM    285  N   GLU M  19    -146.500  65.410 -68.730  1.00 90.41           N
ATOM    286  H   GLU M  19    -147.501  65.388 -68.921  1.00 90.41           H
ATOM    287  CA  GLU M  19    -145.964  66.442 -67.844  1.00 90.25           C
ATOM    288  HA  GLU M  19    -145.123  66.929 -68.337  1.00 90.25           H
ATOM    289  C   GLU M  19    -145.444  65.831 -66.542  1.00 89.14           C
ATOM    290  O   GLU M  19    -144.378  66.190 -66.053  1.00 88.56           O
ATOM    291  CB  GLU M  19    -147.038  67.493 -67.557  1.00  0.00           C
ATOM    292  HB2 GLU M  19    -147.939  66.985 -67.212  1.00  0.00           H
ATOM    293  HB3 GLU M  19    -146.677  68.146 -66.763  1.00  0.00           H
ATOM    294  CG  GLU M  19    -147.383  68.351 -68.779  1.00  0.00           C
ATOM    295  HG2 GLU M  19    -146.494  68.908 -69.079  1.00  0.00           H
ATOM    296  HG3 GLU M  19    -147.674  67.702 -69.604  1.00  0.00           H
ATOM    297  CD  GLU M  19    -148.519  69.327 -68.506  1.00  0.00           C
ATOM    298  OE1 GLU M  19    -148.619  69.838 -67.370  1.00  0.00           O
ATOM    299  OE2 GLU M  19    -149.361  69.552 -69.400  1.00  0.00           O
ATOM    300  N   LEU M  20    -146.152  64.853 -66.000  1.00 80.87           N
ATOM    301  H   LEU M  20    -147.037  64.575 -66.424  1.00 80.87           H
ATOM    302  CA  LEU M  20    -145.726  64.186 -64.772  1.00 81.28           C
ATOM    303  HA  LEU M  20    -145.431  64.945 -64.048  1.00 81.28           H
ATOM    304  C   LEU M  20    -144.527  63.271 -65.018  1.00 82.29           C
ATOM    305  O   LEU M  20    -143.660  63.101 -64.158  1.00 82.07           O
ATOM    306  CB  LEU M  20    -146.918  63.413 -64.212  1.00  0.00           C
ATOM    307  HB2 LEU M  20    -147.765  64.098 -64.215  1.00  0.00           H
ATOM    308  HB3 LEU M  20    -147.151  62.604 -64.904  1.00  0.00           H
ATOM    309  CG  LEU M  20    -146.831  62.817 -62.802  1.00  0.00           C
ATOM    310  HG  LEU M  20    -146.086  62.025 -62.800  1.00  0.00           H
ATOM    311  CD1 LEU M  20    -146.463  63.826 -61.717  1.00  0.00           C
ATOM    312 HD11 LEU M  20    -146.513  63.347 -60.740  1.00  0.00           H
ATOM    313 HD12 LEU M  20    -147.142  64.677 -61.739  1.00  0.00           H
ATOM    314 HD13 LEU M  20    -145.441  64.174 -61.866  1.00  0.00           H
ATOM    315  CD2 LEU M  20    -148.199  62.225 -62.497  1.00  0.00           C
ATOM    316 HD21 LEU M  20    -148.186  61.763 -61.516  1.00  0.00           H
ATOM    317 HD22 LEU M  20    -148.446  61.460 -63.235  1.00  0.00           H
ATOM    318 HD23 LEU M  20    -148.966  62.999 -62.519  1.00  0.00           H
ATOM    319  N   SER M  21    -144.411  62.772 -66.241  1.00 93.54           N
ATOM    320  H   SER M  21    -145.169  62.899 -66.907  1.00 93.54           H
ATOM    321  CA  SER M  21    -143.230  62.023 -66.666  1.00 95.26           C
ATOM    322  HA  SER M  21    -143.099  61.190 -65.985  1.00 95.26           H
ATOM    323  C   SER M  21    -141.982  62.898 -66.628  1.00 94.24           C
ATOM    324  O   SER M  21    -140.863  62.390 -66.549  1.00 94.27           O
ATOM    325  CB  SER M  21    -143.379  61.449 -68.076  1.00  0.00           C
ATOM    326  HB2 SER M  21    -144.258  60.806 -68.113  1.00  0.00           H
ATOM    327  HB3 SER M  21    -143.501  62.265 -68.786  1.00  0.00           H
ATOM    328  OG  SER M  21    -142.235  60.688 -68.433  1.00  0.00           O
ATOM    329  HG  SER M  21    -141.491  60.988 -67.898  1.00  0.00           H
ATOM    330  N   ARG M  22    -142.140  64.215 -66.672  1.00 86.71           N
ATOM    331  H   ARG M  22    -143.070  64.619 -66.760  1.00 86.71           H
ATOM    332  CA  ARG M  22    -140.984  65.094 -66.544  1.00 87.26           C
ATOM    333  HA  ARG M  22    -140.186  64.706 -67.173  1.00 87.26           H
ATOM    334  C   ARG M  22    -140.471  65.097 -65.111  1.00 87.82           C
ATOM    335  O   ARG M  22    -139.269  65.154 -64.884  1.00 88.17           O
ATOM    336  CB  ARG M  22    -141.335  66.517 -67.000  1.00  0.00           C
ATOM    337  HB2 ARG M  22    -142.000  66.461 -67.862  1.00  0.00           H
ATOM    338  HB3 ARG M  22    -141.873  67.014 -66.192  1.00  0.00           H
ATOM    339  CG  ARG M  22    -140.125  67.364 -67.370  1.00  0.00           C
ATOM    340  HG2 ARG M  22    -140.313  68.397 -67.076  1.00  0.00           H
ATOM    341  HG3 ARG M  22    -139.266  67.003 -66.809  1.00  0.00           H
ATOM    342  CD  ARG M  22    -139.795  67.339 -68.873  1.00  0.00           C
ATOM    343  HD2 ARG M  22    -140.548  67.933 -69.393  1.00  0.00           H
ATOM    344  HD3 ARG M  22    -138.825  67.817 -69.024  1.00  0.00           H
ATOM    345  NE  ARG M  22    -139.781  65.990 -69.465  1.00  0.00           N
ATOM    346  HE  ARG M  22    -140.631  65.689 -69.910  1.00  0.00           H
ATOM    347  CZ  ARG M  22    -138.768  65.131 -69.458  1.00  0.00           C
ATOM    348  NH1 ARG M  22    -138.946  63.955 -69.993  1.00  0.00           N
ATOM    349 HH11 ARG M  22    -139.828  63.719 -70.410  1.00  0.00           H
ATOM    350 HH12 ARG M  22    -138.196  63.287 -69.966  1.00  0.00           H
ATOM    351  NH2 ARG M  22    -137.614  65.359 -68.898  1.00  0.00           N
ATOM    352 HH21 ARG M  22    -137.445  66.237 -68.401  1.00  0.00           H
ATOM    353 HH22 ARG M  22    -136.886  64.670 -68.897  1.00  0.00           H
ATOM    354  N   GLU M  23    -141.359  64.999 -64.135  1.00106.96           N
ATOM    355  H   GLU M  23    -142.345  64.911 -64.347  1.00106.96           H
ATOM    356  CA  GLU M  23    -140.924  65.029 -62.739  1.00105.85           C
ATOM    357  HA  GLU M  23    -140.192  65.830 -62.636  1.00105.85           H
ATOM    358  C   GLU M  23    -140.236  63.722 -62.338  1.00103.37           C
ATOM    359  O   GLU M  23    -139.219  63.743 -61.638  1.00103.70           O
ATOM    360  CB  GLU M  23    -142.094  65.352 -61.804  1.00  0.00           C
ATOM    361  HB2 GLU M  23    -142.620  66.220 -62.201  1.00  0.00           H
ATOM    362  HB3 GLU M  23    -142.782  64.508 -61.773  1.00  0.00           H
ATOM    363  CG  GLU M  23    -141.616  65.682 -60.395  1.00  0.00           C
ATOM    364  HG2 GLU M  23    -141.167  64.788 -59.961  1.00  0.00           H
ATOM    365  HG3 GLU M  23    -140.847  66.453 -60.465  1.00  0.00           H
ATOM    366  CD  GLU M  23    -142.710  66.178 -59.465  1.00  0.00           C
ATOM    367  OE1 GLU M  23    -143.765  65.528 -59.349  1.00  0.00           O
ATOM    368  OE2 GLU M  23    -142.488  67.177 -58.750  1.00  0.00           O
ATOM    369  N   VAL M  24    -140.713  62.583 -62.834  1.00 80.16           N
ATOM    370  H   VAL M  24    -141.556  62.587 -63.399  1.00 80.16           H
ATOM    371  CA  VAL M  24    -140.031  61.308 -62.555  1.00 76.96           C
ATOM    372  HA  VAL M  24    -139.810  61.284 -61.492  1.00 76.96           H
ATOM    373  C   VAL M  24    -138.694  61.206 -63.290  1.00 76.33           C
ATOM    374  O   VAL M  24    -137.912  60.301 -63.029  1.00 76.64           O
ATOM    375  CB  VAL M  24    -140.874  60.032 -62.866  1.00  0.00           C
ATOM    376  HB  VAL M  24    -140.299  59.162 -62.551  1.00  0.00           H
ATOM    377  CG1 VAL M  24    -142.182  60.033 -62.079  1.00  0.00           C
ATOM    378 HG11 VAL M  24    -142.810  60.881 -62.353  1.00  0.00           H
ATOM    379 HG12 VAL M  24    -141.959  60.063 -61.013  1.00  0.00           H
ATOM    380 HG13 VAL M  24    -142.725  59.107 -62.272  1.00  0.00           H
ATOM    381  CG2 VAL M  24    -141.165  59.886 -64.346  1.00  0.00           C
ATOM    382 HG21 VAL M  24    -141.788  59.006 -64.517  1.00  0.00           H
ATOM    383 HG22 VAL M  24    -140.236  59.766 -64.905  1.00  0.00           H
ATOM    384 HG23 VAL M  24    -141.684  60.767 -64.693  1.00  0.00           H
ATOM    385  N   ALA M  25    -138.401  62.150 -64.174  1.00 94.05           N
ATOM    386  H   ALA M  25    -139.091  62.850 -64.402  1.00 94.05           H
ATOM    387  CA  ALA M  25    -137.071  62.264 -64.754  1.00 93.95           C
ATOM    388  HA  ALA M  25    -136.569  61.296 -64.711  1.00 93.95           H
ATOM    389  C   ALA M  25    -136.248  63.263 -63.927  1.00 91.37           C
ATOM    390  O   ALA M  25    -135.323  62.883 -63.209  1.00 91.07           O
ATOM    391  CB  ALA M  25    -137.175  62.693 -66.228  1.00  0.00           C
ATOM    392  HB1 ALA M  25    -137.704  61.925 -66.793  1.00  0.00           H
ATOM    393  HB2 ALA M  25    -136.173  62.822 -66.639  1.00  0.00           H
ATOM    394  HB3 ALA M  25    -137.713  63.636 -66.316  1.00  0.00           H
ATOM    395  N   GLU M  26    -136.585  64.541 -64.005  1.00 85.50           N
ATOM    396  H   GLU M  26    -137.403  64.814 -64.545  1.00 85.50           H
ATOM    397  CA  GLU M  26    -135.740  65.587 -63.430  1.00 82.00           C
ATOM    398  HA  GLU M  26    -134.724  65.434 -63.797  1.00 82.00           H
ATOM    399  C   GLU M  26    -135.657  65.588 -61.909  1.00 81.53           C
ATOM    400  O   GLU M  26    -134.568  65.706 -61.360  1.00 80.40           O
ATOM    401  CB  GLU M  26    -136.203  66.972 -63.894  1.00  0.00           C
ATOM    402  HB2 GLU M  26    -137.283  66.958 -64.041  1.00  0.00           H
ATOM    403  HB3 GLU M  26    -135.980  67.682 -63.098  1.00  0.00           H
ATOM    404  CG  GLU M  26    -135.519  67.480 -65.165  1.00  0.00           C
ATOM    405  HG2 GLU M  26    -135.684  68.556 -65.234  1.00  0.00           H
ATOM    406  HG3 GLU M  26    -134.445  67.306 -65.081  1.00  0.00           H
ATOM    407  CD  GLU M  26    -136.031  66.831 -66.444  1.00  0.00           C
ATOM    408  OE1 GLU M  26    -136.824  67.474 -67.167  1.00  0.00           O
ATOM    409  OE2 GLU M  26    -135.647  65.683 -66.754  1.00  0.00           O
ATOM    410  N   MET M  27    -136.763  65.422 -61.196  1.00 97.70           N
ATOM    411  H   MET M  27    -137.655  65.264 -61.653  1.00 97.70           H
ATOM    412  CA  MET M  27    -136.690  65.477 -59.734  1.00 97.61           C
ATOM    413  HA  MET M  27    -136.089  66.340 -59.444  1.00 97.61           H
ATOM    414  C   MET M  27    -136.000  64.215 -59.233  1.00 98.05           C
ATOM    415  O   MET M  27    -135.304  64.222 -58.224  1.00 98.65           O
ATOM    416  CB  MET M  27    -138.076  65.617 -59.099  1.00  0.00           C
ATOM    417  HB2 MET M  27    -138.592  66.450 -59.576  1.00  0.00           H
ATOM    418  HB3 MET M  27    -138.637  64.705 -59.291  1.00  0.00           H
ATOM    419  CG  MET M  27    -138.040  65.877 -57.590  1.00  0.00           C
ATOM    420  HG2 MET M  27    -137.512  65.058 -57.102  1.00  0.00           H
ATOM    421  HG3 MET M  27    -137.482  66.796 -57.411  1.00  0.00           H
ATOM    422  SD  MET M  27    -139.673  66.038 -56.828  1.00  0.00           S
ATOM    423  CE  MET M  27    -140.260  64.369 -56.919  1.00  0.00           C
ATOM    424  HE1 MET M  27    -140.364  64.078 -57.964  1.00  0.00           H
ATOM    425  HE2 MET M  27    -141.230  64.283 -56.440  1.00  0.00           H
ATOM    426  HE3 MET M  27    -139.553  63.706 -56.421  1.00  0.00           H
ATOM    427  N   LYS M  28    -136.147  63.122 -59.968  1.00 91.32           N
ATOM    428  H   LYS M  28    -136.725  63.158 -60.800  1.00 91.32           H
ATOM    429  CA  LYS M  28    -135.467  61.879 -59.603  1.00 89.71           C
ATOM    430  HA  LYS M  28    -135.660  61.674 -58.549  1.00 89.71           H
ATOM    431  C   LYS M  28    -133.967  62.045 -59.789  1.00 88.34           C
ATOM    432  O   LYS M  28    -133.185  61.611 -58.955  1.00 87.33           O
ATOM    433  CB  LYS M  28    -136.017  60.734 -60.450  1.00  0.00           C
ATOM    434  HB2 LYS M  28    -137.031  61.018 -60.724  1.00  0.00           H
ATOM    435  HB3 LYS M  28    -135.441  60.636 -61.371  1.00  0.00           H
ATOM    436  CG  LYS M  28    -136.104  59.383 -59.745  1.00  0.00           C
ATOM    437  HG2 LYS M  28    -135.114  58.933 -59.665  1.00  0.00           H
ATOM    438  HG3 LYS M  28    -136.519  59.529 -58.748  1.00  0.00           H
ATOM    439  CD  LYS M  28    -137.046  58.479 -60.539  1.00  0.00           C
ATOM    440  HD2 LYS M  28    -137.977  59.022 -60.705  1.00  0.00           H
ATOM    441  HD3 LYS M  28    -136.598  58.259 -61.509  1.00  0.00           H
ATOM    442  CE  LYS M  28    -137.399  57.181 -59.834  1.00  0.00           C
ATOM    443  HE2 LYS M  28    -136.505  56.567 -59.708  1.00  0.00           H
ATOM    444  HE3 LYS M  28    -137.827  57.408 -58.854  1.00  0.00           H
ATOM    445  NZ  LYS M  28    -138.422  56.458 -60.661  1.00  0.00           N
ATOM    446  HZ1 LYS M  28    -138.724  55.608 -60.195  1.00  0.00           H
ATOM    447  HZ2 LYS M  28    -138.068  56.244 -61.578  1.00  0.00           H
ATOM    448  HZ3 LYS M  28    -139.262  57.029 -60.750  1.00  0.00           H
ATOM    449  N   THR M  29    -133.575  62.733 -60.849  1.00 89.76           N
ATOM    450  H   THR M  29    -134.265  63.052 -61.522  1.00 89.76           H
ATOM    451  CA  THR M  29    -132.168  63.041 -61.091  1.00 90.31           C
ATOM    452  HA  THR M  29    -131.596  62.115 -61.063  1.00 90.31           H
ATOM    453  C   THR M  29    -131.633  63.964 -60.001  1.00 88.74           C
ATOM    454  O   THR M  29    -130.553  63.725 -59.472  1.00 90.03           O
ATOM    455  CB  THR M  29    -131.984  63.689 -62.482  1.00  0.00           C
ATOM    456  HB  THR M  29    -132.493  64.652 -62.512  1.00  0.00           H
ATOM    457  OG1 THR M  29    -132.545  62.822 -63.471  1.00  0.00           O
ATOM    458  HG1 THR M  29    -133.505  62.913 -63.456  1.00  0.00           H
ATOM    459  CG2 THR M  29    -130.522  63.881 -62.844  1.00  0.00           C
ATOM    460 HG21 THR M  29    -130.460  64.265 -63.862  1.00  0.00           H
ATOM    461 HG22 THR M  29    -129.998  62.926 -62.789  1.00  0.00           H
ATOM    462 HG23 THR M  29    -130.059  64.596 -62.165  1.00  0.00           H
ATOM    463  N   GLU M  30    -132.390  64.977 -59.602  1.00 71.27           N
ATOM    464  H   GLU M  30    -133.267  65.176 -60.084  1.00 71.27           H
ATOM    465  CA  GLU M  30    -131.973  65.848 -58.500  1.00 67.02           C
ATOM    466  HA  GLU M  30    -130.985  66.250 -58.726  1.00 67.02           H
ATOM    467  C   GLU M  30    -131.860  65.086 -57.180  1.00 67.03           C
ATOM    468  O   GLU M  30    -130.961  65.341 -56.394  1.00 65.65           O
ATOM    469  CB  GLU M  30    -132.940  67.024 -58.332  1.00  0.00           C
ATOM    470  HB2 GLU M  30    -133.957  66.635 -58.290  1.00  0.00           H
ATOM    471  HB3 GLU M  30    -132.726  67.516 -57.383  1.00  0.00           H
ATOM    472  CG  GLU M  30    -132.851  68.070 -59.444  1.00  0.00           C
ATOM    473  HG2 GLU M  30    -133.061  67.595 -60.401  1.00  0.00           H
ATOM    474  HG3 GLU M  30    -133.608  68.835 -59.266  1.00  0.00           H
ATOM    475  CD  GLU M  30    -131.482  68.738 -59.511  1.00  0.00           C
ATOM    476  OE1 GLU M  30    -131.051  69.356 -58.512  1.00  0.00           O
ATOM    477  OE2 GLU M  30    -130.798  68.644 -60.554  1.00  0.00           O
ATOM    478  N   MET M  31    -132.716  64.106 -56.939  1.00 70.96           N
ATOM    479  H   MET M  31    -133.483  63.936 -57.585  1.00 70.96           H
ATOM    480  CA  MET M  31    -132.603  63.285 -55.734  1.00 73.22           C
ATOM    481  HA  MET M  31    -132.530  63.951 -54.875  1.00 73.22           H
ATOM    482  C   MET M  31    -131.346  62.404 -55.762  1.00 76.44           C
ATOM    483  O   MET M  31    -130.667  62.239 -54.753  1.00 78.59           O
ATOM    484  CB  MET M  31    -133.876  62.448 -55.587  1.00  0.00           C
ATOM    485  HB2 MET M  31    -134.726  63.113 -55.740  1.00  0.00           H
ATOM    486  HB3 MET M  31    -133.895  61.685 -56.363  1.00  0.00           H
ATOM    487  CG  MET M  31    -134.056  61.791 -54.232  1.00  0.00           C
ATOM    488  HG2 MET M  31    -133.271  61.053 -54.062  1.00  0.00           H
ATOM    489  HG3 MET M  31    -134.002  62.557 -53.459  1.00  0.00           H
ATOM    490  SD  MET M  31    -135.673  61.002 -54.152  1.00  0.00           S
ATOM    491  CE  MET M  31    -135.402  59.455 -55.022  1.00  0.00           C
ATOM    492  HE1 MET M  31    -136.306  58.849 -54.966  1.00  0.00           H
ATOM    493  HE2 MET M  31    -134.593  58.905 -54.535  1.00  0.00           H
ATOM    494  HE3 MET M  31    -135.145  59.647 -56.063  1.00  0.00           H
ATOM    495  N   ILE M  32    -130.978  61.888 -56.927  1.00 84.11           N
ATOM    496  H   ILE M  32    -131.576  62.023 -57.739  1.00 84.11           H
ATOM    497  CA  ILE M  32    -129.735  61.116 -57.078  1.00 85.48           C
ATOM    498  HA  ILE M  32    -129.681  60.371 -56.285  1.00 85.48           H
ATOM    499  C   ILE M  32    -128.522  62.048 -56.928  1.00 84.46           C
ATOM    500  O   ILE M  32    -127.520  61.703 -56.304  1.00 84.53           O
ATOM    501  CB  ILE M  32    -129.708  60.376 -58.453  1.00  0.00           C
ATOM    502  HB  ILE M  32    -129.877  61.108 -59.243  1.00  0.00           H
ATOM    503  CG1 ILE M  32    -130.830  59.316 -58.499  1.00  0.00           C
ATOM    504 HG12 ILE M  32    -130.527  58.466 -57.887  1.00  0.00           H
ATOM    505 HG13 ILE M  32    -131.733  59.728 -58.054  1.00  0.00           H
ATOM    506  CG2 ILE M  32    -128.343  59.683 -58.705  1.00  0.00           C
ATOM    507 HG21 ILE M  32    -128.356  59.156 -59.659  1.00  0.00           H
ATOM    508 HG22 ILE M  32    -128.127  58.973 -57.903  1.00  0.00           H
ATOM    509 HG23 ILE M  32    -127.547  60.427 -58.744  1.00  0.00           H
ATOM    510  CD1 ILE M  32    -131.200  58.809 -59.904  1.00  0.00           C
ATOM    511 HD11 ILE M  32    -132.047  58.126 -59.827  1.00  0.00           H
ATOM    512 HD12 ILE M  32    -130.359  58.280 -60.351  1.00  0.00           H
ATOM    513 HD13 ILE M  32    -131.481  59.651 -60.539  1.00  0.00           H
ATOM    514  N   LYS M  33    -128.621  63.262 -57.446  1.00 69.22           N
ATOM    515  H   LYS M  33    -129.454  63.494 -57.986  1.00 69.22           H
ATOM    516  CA  LYS M  33    -127.583  64.285 -57.291  1.00 69.28           C
ATOM    517  HA  LYS M  33    -126.629  63.907 -57.662  1.00 69.28           H
ATOM    518  C   LYS M  33    -127.412  64.670 -55.825  1.00 68.04           C
ATOM    519  O   LYS M  33    -126.294  64.842 -55.338  1.00 68.04           O
ATOM    520  CB  LYS M  33    -128.032  65.482 -58.126  1.00  0.00           C
ATOM    521  HB2 LYS M  33    -128.178  65.143 -59.153  1.00  0.00           H
ATOM    522  HB3 LYS M  33    -129.000  65.787 -57.747  1.00  0.00           H
ATOM    523  CG  LYS M  33    -127.166  66.719 -58.157  1.00  0.00           C
ATOM    524  HG2 LYS M  33    -126.924  67.040 -57.144  1.00  0.00           H
ATOM    525  HG3 LYS M  33    -126.258  66.539 -58.732  1.00  0.00           H
ATOM    526  CD  LYS M  33    -128.035  67.767 -58.830  1.00  0.00           C
ATOM    527  HD2 LYS M  33    -128.333  67.398 -59.813  1.00  0.00           H
ATOM    528  HD3 LYS M  33    -128.937  67.890 -58.229  1.00  0.00           H
ATOM    529  CE  LYS M  33    -127.409  69.134 -58.995  1.00  0.00           C
ATOM    530  HE2 LYS M  33    -127.085  69.513 -58.024  1.00  0.00           H
ATOM    531  HE3 LYS M  33    -126.561  69.077 -59.680  1.00  0.00           H
ATOM    532  NZ  LYS M  33    -128.487  70.017 -59.558  1.00  0.00           N
ATOM    533  HZ1 LYS M  33    -128.153  70.954 -59.710  1.00  0.00           H
ATOM    534  HZ2 LYS M  33    -129.285  70.031 -58.924  1.00  0.00           H
ATOM    535  HZ3 LYS M  33    -128.841  69.625 -60.425  1.00  0.00           H
ATOM    536  N   LEU M  34    -128.511  64.758 -55.094  1.00 73.39           N
ATOM    537  H   LEU M  34    -129.424  64.688 -55.541  1.00 73.39           H
ATOM    538  CA  LEU M  34    -128.440  64.982 -53.655  1.00 71.91           C
ATOM    539  HA  LEU M  34    -127.833  65.865 -53.453  1.00 71.91           H
ATOM    540  C   LEU M  34    -127.790  63.796 -52.969  1.00 72.07           C
ATOM    541  O   LEU M  34    -126.935  63.999 -52.122  1.00 74.04           O
ATOM    542  CB  LEU M  34    -129.818  65.167 -53.034  1.00  0.00           C
ATOM    543  HB2 LEU M  34    -130.564  64.741 -53.702  1.00  0.00           H
ATOM    544  HB3 LEU M  34    -129.815  64.573 -52.124  1.00  0.00           H
ATOM    545  CG  LEU M  34    -130.269  66.568 -52.616  1.00  0.00           C
ATOM    546  HG  LEU M  34    -129.512  66.997 -51.960  1.00  0.00           H
ATOM    547  CD1 LEU M  34    -130.493  67.516 -53.787  1.00  0.00           C
ATOM    548 HD11 LEU M  34    -130.795  68.493 -53.412  1.00  0.00           H
ATOM    549 HD12 LEU M  34    -131.272  67.126 -54.444  1.00  0.00           H
ATOM    550 HD13 LEU M  34    -129.572  67.628 -54.357  1.00  0.00           H
ATOM    551  CD2 LEU M  34    -131.552  66.396 -51.827  1.00  0.00           C
ATOM    552 HD21 LEU M  34    -131.372  65.789 -50.940  1.00  0.00           H
ATOM    553 HD22 LEU M  34    -132.319  65.930 -52.444  1.00  0.00           H
ATOM    554 HD23 LEU M  34    -131.903  67.367 -51.502  1.00  0.00           H
ATOM    555  N   TRP M  35    -128.135  62.570 -53.344  1.00 78.00           N
ATOM    556  H   TRP M  35    -128.872  62.443 -54.036  1.00 78.00           H
ATOM    557  CA  TRP M  35    -127.484  61.388 -52.772  1.00 78.19           C
ATOM    558  HA  TRP M  35    -127.638  61.368 -51.694  1.00 78.19           H
ATOM    559  C   TRP M  35    -125.987  61.431 -53.023  1.00 77.84           C
ATOM    560  O   TRP M  35    -125.208  61.143 -52.126  1.00 76.94           O
ATOM    561  CB  TRP M  35    -128.013  60.090 -53.386  1.00  0.00           C
ATOM    562  HB2 TRP M  35    -128.350  60.279 -54.401  1.00  0.00           H
ATOM    563  HB3 TRP M  35    -127.185  59.384 -53.435  1.00  0.00           H
ATOM    564  CG  TRP M  35    -129.110  59.430 -52.623  1.00  0.00           C
ATOM    565  CD1 TRP M  35    -130.439  59.455 -52.902  1.00  0.00           C
ATOM    566  HD1 TRP M  35    -130.882  60.037 -53.702  1.00  0.00           H
ATOM    567  CD2 TRP M  35    -128.968  58.522 -51.515  1.00  0.00           C
ATOM    568  NE1 TRP M  35    -131.145  58.643 -52.057  1.00  0.00           N
ATOM    569  HE1 TRP M  35    -132.166  58.504 -52.096  1.00  0.00           H
ATOM    570  CE2 TRP M  35    -130.270  58.035 -51.200  1.00  0.00           C
ATOM    571  CE3 TRP M  35    -127.865  58.033 -50.782  1.00  0.00           C
ATOM    572  HE3 TRP M  35    -126.868  58.389 -50.998  1.00  0.00           H
ATOM    573  CZ2 TRP M  35    -130.491  57.068 -50.198  1.00  0.00           C
ATOM    574  HZ2 TRP M  35    -131.492  56.712 -49.993  1.00  0.00           H
ATOM    575  CZ3 TRP M  35    -128.080  57.046 -49.783  1.00  0.00           C
ATOM    576  HZ3 TRP M  35    -127.237  56.642 -49.238  1.00  0.00           H
ATOM    577  CH2 TRP M  35    -129.398  56.571 -49.509  1.00  0.00           C
ATOM    578  HH2 TRP M  35    -129.545  55.805 -48.759  1.00  0.00           H
ATOM    579  N   GLN M  36    -125.578  61.838 -54.215  1.00 71.54           N
ATOM    580  H   GLN M  36    -126.269  62.050 -54.932  1.00 71.54           H
ATOM    581  CA  GLN M  36    -124.163  61.950 -54.545  1.00 71.95           C
ATOM    582  HA  GLN M  36    -123.696  60.977 -54.393  1.00 71.95           H
ATOM    583  C   GLN M  36    -123.457  62.959 -53.639  1.00 73.34           C
ATOM    584  O   GLN M  36    -122.370  62.686 -53.136  1.00 74.49           O
ATOM    585  CB  GLN M  36    -124.015  62.346 -56.017  1.00  0.00           C
ATOM    586  HB2 GLN M  36    -124.643  61.684 -56.613  1.00  0.00           H
ATOM    587  HB3 GLN M  36    -124.377  63.365 -56.141  1.00  0.00           H
ATOM    588  CG  GLN M  36    -122.592  62.271 -56.558  1.00  0.00           C
ATOM    589  HG2 GLN M  36    -121.952  62.943 -55.987  1.00  0.00           H
ATOM    590  HG3 GLN M  36    -122.223  61.253 -56.439  1.00  0.00           H
ATOM    591  CD  GLN M  36    -122.513  62.653 -58.024  1.00  0.00           C
ATOM    592  OE1 GLN M  36    -123.402  63.283 -58.572  1.00  0.00           O
ATOM    593  NE2 GLN M  36    -121.438  62.282 -58.668  1.00  0.00           N
ATOM    594 HE22 GLN M  36    -121.363  62.524 -59.641  1.00  0.00           H
ATOM    595 HE21 GLN M  36    -120.712  61.773 -58.195  1.00  0.00           H
ATOM    596  N   ARG M  37    -124.066  64.111 -53.377  1.00 72.73           N
ATOM    597  H   ARG M  37    -124.958  64.326 -53.820  1.00 72.73           H
ATOM    598  CA  ARG M  37    -123.441  65.074 -52.462  1.00 71.92           C
ATOM    599  HA  ARG M  37    -122.397  65.181 -52.755  1.00 71.92           H
ATOM    600  C   ARG M  37    -123.462  64.532 -51.038  1.00 71.07           C
ATOM    601  O   ARG M  37    -122.512  64.728 -50.288  1.00 71.06           O
ATOM    602  CB  ARG M  37    -124.107  66.458 -52.542  1.00  0.00           C
ATOM    603  HB2 ARG M  37    -124.254  66.692 -53.597  1.00  0.00           H
ATOM    604  HB3 ARG M  37    -125.085  66.425 -52.062  1.00  0.00           H
ATOM    605  CG  ARG M  37    -123.265  67.599 -51.926  1.00  0.00           C
ATOM    606  HG2 ARG M  37    -122.211  67.378 -52.093  1.00  0.00           H
ATOM    607  HG3 ARG M  37    -123.504  68.528 -52.442  1.00  0.00           H
ATOM    608  CD  ARG M  37    -123.498  67.812 -50.425  1.00  0.00           C
ATOM    609  HD2 ARG M  37    -124.503  68.212 -50.284  1.00  0.00           H
ATOM    610  HD3 ARG M  37    -123.448  66.860 -49.905  1.00  0.00           H
ATOM    611  NE  ARG M  37    -122.533  68.728 -49.801  1.00  0.00           N
ATOM    612  HE  ARG M  37    -122.849  69.685 -49.633  1.00  0.00           H
ATOM    613  CZ  ARG M  37    -121.342  68.424 -49.298  1.00  0.00           C
ATOM    614  NH1 ARG M  37    -120.702  69.339 -48.636  1.00  0.00           N
ATOM    615 HH11 ARG M  37    -121.103  70.261 -48.550  1.00  0.00           H
ATOM    616 HH12 ARG M  37    -119.869  69.079 -48.114  1.00  0.00           H
ATOM    617  NH2 ARG M  37    -120.798  67.238 -49.329  1.00  0.00           N
ATOM    618 HH21 ARG M  37    -121.257  66.478 -49.803  1.00  0.00           H
ATOM    619 HH22 ARG M  37    -119.954  67.086 -48.791  1.00  0.00           H
ATOM    620  N   THR M  38    -124.537  63.855 -50.670  1.00 54.67           N
ATOM    621  H   THR M  38    -125.288  63.717 -51.338  1.00 54.67           H
ATOM    622  CA  THR M  38    -124.694  63.334 -49.316  1.00 57.47           C
ATOM    623  HA  THR M  38    -124.583  64.159 -48.613  1.00 57.47           H
ATOM    624  C   THR M  38    -123.629  62.298 -49.009  1.00 59.71           C
ATOM    625  O   THR M  38    -123.001  62.383 -47.967  1.00 60.59           O
ATOM    626  CB  THR M  38    -126.074  62.668 -49.093  1.00  0.00           C
ATOM    627  HB  THR M  38    -126.147  61.757 -49.687  1.00  0.00           H
ATOM    628  OG1 THR M  38    -127.117  63.562 -49.479  1.00  0.00           O
ATOM    629  HG1 THR M  38    -127.029  63.771 -50.417  1.00  0.00           H
ATOM    630  CG2 THR M  38    -126.331  62.358 -47.642  1.00  0.00           C
ATOM    631 HG21 THR M  38    -127.352  62.000 -47.533  1.00  0.00           H
ATOM    632 HG22 THR M  38    -126.200  63.256 -47.039  1.00  0.00           H
ATOM    633 HG23 THR M  38    -125.640  61.586 -47.298  1.00  0.00           H
ATOM    634  N   VAL M  39    -123.378  61.353 -49.906  1.00 93.71           N
ATOM    635  H   VAL M  39    -123.888  61.308 -50.784  1.00 93.71           H
ATOM    636  CA  VAL M  39    -122.393  60.322 -49.591  1.00 96.11           C
ATOM    637  HA  VAL M  39    -122.624  59.960 -48.590  1.00 96.11           H
ATOM    638  C   VAL M  39    -120.998  60.910 -49.494  1.00 96.96           C
ATOM    639  O   VAL M  39    -120.286  60.570 -48.568  1.00 97.51           O
ATOM    640  CB  VAL M  39    -122.441  59.077 -50.522  1.00  0.00           C
ATOM    641  HB  VAL M  39    -121.688  58.371 -50.176  1.00  0.00           H
ATOM    642  CG1 VAL M  39    -123.813  58.392 -50.407  1.00  0.00           C
ATOM    643 HG11 VAL M  39    -123.797  57.453 -50.958  1.00  0.00           H
ATOM    644 HG12 VAL M  39    -124.595  59.035 -50.807  1.00  0.00           H
ATOM    645 HG13 VAL M  39    -124.022  58.182 -49.356  1.00  0.00           H
ATOM    646  CG2 VAL M  39    -122.140  59.411 -51.991  1.00  0.00           C
ATOM    647 HG21 VAL M  39    -122.218  58.505 -52.592  1.00  0.00           H
ATOM    648 HG22 VAL M  39    -121.116  59.781 -52.075  1.00  0.00           H
ATOM    649 HG23 VAL M  39    -122.833  60.156 -52.367  1.00  0.00           H
ATOM    650  N   VAL M  40    -120.629  61.882 -50.320  1.00 84.72           N
ATOM    651  H   VAL M  40    -121.231  62.184 -51.072  1.00 84.72           H
ATOM    652  CA  VAL M  40    -119.301  62.475 -50.151  1.00 86.19           C
ATOM    653  HA  VAL M  40    -118.612  61.649 -49.982  1.00 86.19           H
ATOM    654  C   VAL M  40    -119.225  63.356 -48.904  1.00 84.93           C
ATOM    655  O   VAL M  40    -118.139  63.614 -48.409  1.00 84.92           O
ATOM    656  CB  VAL M  40    -118.770  63.210 -51.414  1.00  0.00           C
ATOM    657  HB  VAL M  40    -117.748  63.528 -51.212  1.00  0.00           H
ATOM    658  CG1 VAL M  40    -118.739  62.251 -52.613  1.00  0.00           C
ATOM    659 HG11 VAL M  40    -118.245  62.731 -53.456  1.00  0.00           H
ATOM    660 HG12 VAL M  40    -119.749  61.957 -52.900  1.00  0.00           H
ATOM    661 HG13 VAL M  40    -118.175  61.353 -52.344  1.00  0.00           H
ATOM    662  CG2 VAL M  40    -119.586  64.454 -51.766  1.00  0.00           C
ATOM    663 HG21 VAL M  40    -119.137  64.949 -52.627  1.00  0.00           H
ATOM    664 HG22 VAL M  40    -119.584  65.145 -50.924  1.00  0.00           H
ATOM    665 HG23 VAL M  40    -120.605  64.170 -52.007  1.00  0.00           H
ATOM    666  N   ALA M  41    -120.357  63.780 -48.351  1.00 89.14           N
ATOM    667  H   ALA M  41    -121.244  63.567 -48.786  1.00 89.14           H
ATOM    668  CA  ALA M  41    -120.347  64.491 -47.074  1.00 87.16           C
ATOM    669  HA  ALA M  41    -119.558  65.244 -47.089  1.00 87.16           H
ATOM    670  C   ALA M  41    -120.041  63.481 -45.971  1.00 87.61           C
ATOM    671  O   ALA M  41    -119.242  63.739 -45.090  1.00 89.56           O
ATOM    672  CB  ALA M  41    -121.700  65.174 -46.804  1.00  0.00           C
ATOM    673  HB1 ALA M  41    -122.036  65.721 -47.678  1.00  0.00           H
ATOM    674  HB2 ALA M  41    -121.584  65.868 -45.969  1.00  0.00           H
ATOM    675  HB3 ALA M  41    -122.451  64.428 -46.542  1.00  0.00           H
ATOM    676  N   GLU M  42    -120.675  62.320 -46.041  1.00 75.51           N
ATOM    677  H   GLU M  42    -121.331  62.157 -46.799  1.00 75.51           H
ATOM    678  CA  GLU M  42    -120.502  61.266 -45.038  1.00 75.83           C
ATOM    679  HA  GLU M  42    -120.636  61.693 -44.042  1.00 75.83           H
ATOM    680  C   GLU M  42    -119.080  60.687 -45.124  1.00 74.83           C
ATOM    681  O   GLU M  42    -118.433  60.419 -44.112  1.00 74.39           O
ATOM    682  CB  GLU M  42    -121.574  60.186 -45.267  1.00  0.00           C
ATOM    683  HB2 GLU M  42    -121.492  59.841 -46.297  1.00  0.00           H
ATOM    684  HB3 GLU M  42    -121.385  59.342 -44.605  1.00  0.00           H
ATOM    685  CG  GLU M  42    -123.014  60.692 -45.027  1.00  0.00           C
ATOM    686  HG2 GLU M  42    -123.152  60.862 -43.959  1.00  0.00           H
ATOM    687  HG3 GLU M  42    -123.147  61.648 -45.531  1.00  0.00           H
ATOM    688  CD  GLU M  42    -124.108  59.747 -45.534  1.00  0.00           C
ATOM    689  OE1 GLU M  42    -124.171  59.452 -46.747  1.00  0.00           O
ATOM    690  OE2 GLU M  42    -124.997  59.360 -44.741  1.00  0.00           O
ATOM    691  N   GLU M  43    -118.553  60.570 -46.335  1.00 80.56           N
ATOM    692  H   GLU M  43    -119.140  60.756 -47.147  1.00 80.56           H
ATOM    693  CA  GLU M  43    -117.162  60.162 -46.556  1.00 79.50           C
ATOM    694  HA  GLU M  43    -116.974  59.204 -46.070  1.00 79.50           H
ATOM    695  C   GLU M  43    -116.215  61.206 -45.966  1.00 78.22           C
ATOM    696  O   GLU M  43    -115.206  60.876 -45.334  1.00 77.20           O
ATOM    697  CB  GLU M  43    -116.870  60.052 -48.060  1.00  0.00           C
ATOM    698  HB2 GLU M  43    -117.211  60.973 -48.526  1.00  0.00           H
ATOM    699  HB3 GLU M  43    -115.792  59.984 -48.202  1.00  0.00           H
ATOM    700  CG  GLU M  43    -117.523  58.873 -48.789  1.00  0.00           C
ATOM    701  HG2 GLU M  43    -116.975  57.961 -48.546  1.00  0.00           H
ATOM    702  HG3 GLU M  43    -118.547  58.753 -48.438  1.00  0.00           H
ATOM    703  CD  GLU M  43    -117.545  59.076 -50.306  1.00  0.00           C
ATOM    704  OE1 GLU M  43    -116.466  59.314 -50.895  1.00  0.00           O
ATOM    705  OE2 GLU M  43    -118.638  59.011 -50.919  1.00  0.00           O
ATOM    706  N   ALA M  44    -116.539  62.478 -46.155  1.00 74.68           N
ATOM    707  H   ALA M  44    -117.365  62.714 -46.696  1.00 74.68           H
ATOM    708  CA  ALA M  44    -115.724  63.557 -45.616  1.00 74.69           C
ATOM    709  HA  ALA M  44    -114.684  63.373 -45.888  1.00 74.69           H
ATOM    710  C   ALA M  44    -115.809  63.594 -44.092  1.00 74.31           C
ATOM    711  O   ALA M  44    -114.813  63.897 -43.448  1.00 75.33           O
ATOM    712  CB  ALA M  44    -116.144  64.897 -46.216  1.00  0.00           C
ATOM    713  HB1 ALA M  44    -115.996  64.879 -47.296  1.00  0.00           H
ATOM    714  HB2 ALA M  44    -115.547  65.702 -45.786  1.00  0.00           H
ATOM    715  HB3 ALA M  44    -117.196  65.086 -46.005  1.00  0.00           H
ATOM    716  N   GLU M  45    -116.946  63.253 -43.499  1.00 79.70           N
ATOM    717  H   GLU M  45    -117.773  63.053 -44.062  1.00 79.70           H
ATOM    718  CA  GLU M  45    -117.029  63.175 -42.042  1.00 80.69           C
ATOM    719  HA  GLU M  45    -116.750  64.137 -41.614  1.00 80.69           H
ATOM    720  C   GLU M  45    -116.052  62.122 -41.548  1.00 81.35           C
ATOM    721  O   GLU M  45    -115.279  62.377 -40.627  1.00 82.01           O
ATOM    722  CB  GLU M  45    -118.410  62.764 -41.525  1.00  0.00           C
ATOM    723  HB2 GLU M  45    -118.729  61.865 -42.047  1.00  0.00           H
ATOM    724  HB3 GLU M  45    -118.293  62.512 -40.472  1.00  0.00           H
ATOM    725  CG  GLU M  45    -119.514  63.791 -41.626  1.00  0.00           C
ATOM    726  HG2 GLU M  45    -119.194  64.709 -41.129  1.00  0.00           H
ATOM    727  HG3 GLU M  45    -119.715  64.010 -42.672  1.00  0.00           H
ATOM    728  CD  GLU M  45    -120.782  63.268 -40.967  1.00  0.00           C
ATOM    729  OE1 GLU M  45    -120.754  63.035 -39.735  1.00  0.00           O
ATOM    730  OE2 GLU M  45    -121.800  63.066 -41.664  1.00  0.00           O
ATOM    731  N   GLU M  46    -116.045  60.948 -42.163  1.00102.39           N
ATOM    732  H   GLU M  46    -116.697  60.765 -42.930  1.00102.39           H
ATOM    733  CA  GLU M  46    -115.124  59.904 -41.722  1.00101.89           C
ATOM    734  HA  GLU M  46    -115.271  59.737 -40.655  1.00101.89           H
ATOM    735  C   GLU M  46    -113.681  60.350 -41.925  1.00101.14           C
ATOM    736  O   GLU M  46    -112.849  60.198 -41.031  1.00101.36           O
ATOM    737  CB  GLU M  46    -115.351  58.580 -42.455  1.00  0.00           C
ATOM    738  HB2 GLU M  46    -115.313  58.750 -43.531  1.00  0.00           H
ATOM    739  HB3 GLU M  46    -114.536  57.909 -42.182  1.00  0.00           H
ATOM    740  CG  GLU M  46    -116.660  57.893 -42.096  1.00  0.00           C
ATOM    741  HG2 GLU M  46    -116.772  57.912 -41.011  1.00  0.00           H
ATOM    742  HG3 GLU M  46    -117.491  58.440 -42.540  1.00  0.00           H
ATOM    743  CD  GLU M  46    -116.692  56.442 -42.560  1.00  0.00           C
ATOM    744  OE1 GLU M  46    -116.276  56.153 -43.702  1.00  0.00           O
ATOM    745  OE2 GLU M  46    -117.099  55.573 -41.756  1.00  0.00           O
ATOM    746  N   GLN M  47    -113.376  60.936 -43.074  1.00 81.98           N
ATOM    747  H   GLN M  47    -114.098  61.042 -43.791  1.00 81.98           H
ATOM    748  CA  GLN M  47    -112.013  61.378 -43.353  1.00 79.97           C
ATOM    749  HA  GLN M  47    -111.356  60.514 -43.253  1.00 79.97           H
ATOM    750  C   GLN M  47    -111.539  62.460 -42.379  1.00 78.90           C
ATOM    751  O   GLN M  47    -110.429  62.402 -41.860  1.00 79.06           O
ATOM    752  CB  GLN M  47    -111.909  61.912 -44.786  1.00  0.00           C
ATOM    753  HB2 GLN M  47    -112.440  61.243 -45.462  1.00  0.00           H
ATOM    754  HB3 GLN M  47    -112.384  62.893 -44.828  1.00  0.00           H
ATOM    755  CG  GLN M  47    -110.469  62.036 -45.263  1.00  0.00           C
ATOM    756  HG2 GLN M  47    -109.863  62.411 -44.446  1.00  0.00           H
ATOM    757  HG3 GLN M  47    -110.095  61.050 -45.539  1.00  0.00           H
ATOM    758  CD  GLN M  47    -110.308  62.983 -46.429  1.00  0.00           C
ATOM    759  OE1 GLN M  47    -110.868  62.799 -47.495  1.00  0.00           O
ATOM    760  NE2 GLN M  47    -109.523  64.008 -46.234  1.00  0.00           N
ATOM    761 HE22 GLN M  47    -109.406  64.667 -46.978  1.00  0.00           H
ATOM    762 HE21 GLN M  47    -109.044  64.114 -45.343  1.00  0.00           H
ATOM    763  N   LEU M  48    -112.368  63.459 -42.114  1.00 72.21           N
ATOM    764  H   LEU M  48    -113.291  63.482 -42.552  1.00 72.21           H
ATOM    765  CA  LEU M  48    -111.965  64.567 -41.247  1.00 71.62           C
ATOM    766  HA  LEU M  48    -110.963  64.894 -41.524  1.00 71.62           H
ATOM    767  C   LEU M  48    -111.919  64.114 -39.795  1.00 72.32           C
ATOM    768  O   LEU M  48    -111.066  64.561 -39.035  1.00 72.90           O
ATOM    769  CB  LEU M  48    -112.918  65.756 -41.399  1.00  0.00           C
ATOM    770  HB2 LEU M  48    -113.928  65.368 -41.526  1.00  0.00           H
ATOM    771  HB3 LEU M  48    -112.898  66.298 -40.457  1.00  0.00           H
ATOM    772  CG  LEU M  48    -112.643  66.801 -42.496  1.00  0.00           C
ATOM    773  HG  LEU M  48    -111.746  67.349 -42.210  1.00  0.00           H
ATOM    774  CD1 LEU M  48    -112.415  66.264 -43.912  1.00  0.00           C
ATOM    775 HD11 LEU M  48    -112.224  67.093 -44.593  1.00  0.00           H
ATOM    776 HD12 LEU M  48    -113.298  65.725 -44.255  1.00  0.00           H
ATOM    777 HD13 LEU M  48    -111.555  65.596 -43.925  1.00  0.00           H
ATOM    778  CD2 LEU M  48    -113.809  67.781 -42.523  1.00  0.00           C
ATOM    779 HD21 LEU M  48    -113.606  68.583 -43.233  1.00  0.00           H
ATOM    780 HD22 LEU M  48    -113.957  68.218 -41.538  1.00  0.00           H
ATOM    781 HD23 LEU M  48    -114.725  67.268 -42.828  1.00  0.00           H
ATOM    782  N   CYS M  49    -112.787  63.189 -39.409  1.00 76.39           N
ATOM    783  H   CYS M  49    -113.512  62.863 -40.051  1.00 76.39           H
ATOM    784  CA  CYS M  49    -112.715  62.605 -38.072  1.00 78.76           C
ATOM    785  HA  CYS M  49    -112.717  63.400 -37.326  1.00 78.76           H
ATOM    786  C   CYS M  49    -111.418  61.813 -37.939  1.00 79.08           C
ATOM    787  O   CYS M  49    -110.745  61.883 -36.913  1.00 78.91           O
ATOM    788  CB  CYS M  49    -113.909  61.682 -37.818  1.00  0.00           C
ATOM    789  HB2 CYS M  49    -114.828  62.213 -38.074  1.00  0.00           H
ATOM    790  HB3 CYS M  49    -113.829  60.810 -38.470  1.00  0.00           H
ATOM    791  SG  CYS M  49    -114.022  61.130 -36.096  1.00  0.00           S
ATOM    792  HG  CYS M  49    -112.719  60.860 -35.934  1.00  0.00           H
ATOM    793  N   SER M  50    -111.045  61.087 -38.985  1.00 90.86           N
ATOM    794  H   SER M  50    -111.648  61.024 -39.805  1.00 90.86           H
ATOM    795  CA  SER M  50    -109.782  60.353 -38.989  1.00 90.70           C
ATOM    796  HA  SER M  50    -109.760  59.701 -38.117  1.00 90.70           H
ATOM    797  C   SER M  50    -108.616  61.328 -38.882  1.00 90.60           C
ATOM    798  O   SER M  50    -107.743  61.122 -38.061  1.00 90.26           O
ATOM    799  CB  SER M  50    -109.650  59.487 -40.246  1.00  0.00           C
ATOM    800  HB2 SER M  50    -110.552  58.885 -40.351  1.00  0.00           H
ATOM    801  HB3 SER M  50    -109.546  60.124 -41.124  1.00  0.00           H
ATOM    802  OG  SER M  50    -108.537  58.614 -40.156  1.00  0.00           O
ATOM    803  HG  SER M  50    -107.718  59.124 -40.331  1.00  0.00           H
ATOM    804  N   GLN M  51    -108.628  62.430 -39.621  1.00 75.71           N
ATOM    805  H   GLN M  51    -109.368  62.569 -40.304  1.00 75.71           H
ATOM    806  CA  GLN M  51    -107.564  63.431 -39.499  1.00 75.86           C
ATOM    807  HA  GLN M  51    -106.611  62.940 -39.688  1.00 75.86           H
ATOM    808  C   GLN M  51    -107.464  64.047 -38.109  1.00 75.96           C
ATOM    809  O   GLN M  51    -106.364  64.296 -37.622  1.00 75.91           O
ATOM    810  CB  GLN M  51    -107.725  64.561 -40.518  1.00  0.00           C
ATOM    811  HB2 GLN M  51    -108.760  64.610 -40.854  1.00  0.00           H
ATOM    812  HB3 GLN M  51    -107.486  65.496 -40.013  1.00  0.00           H
ATOM    813  CG  GLN M  51    -106.798  64.441 -41.720  1.00  0.00           C
ATOM    814  HG2 GLN M  51    -106.662  65.431 -42.153  1.00  0.00           H
ATOM    815  HG3 GLN M  51    -105.826  64.077 -41.389  1.00  0.00           H
ATOM    816  CD  GLN M  51    -107.334  63.530 -42.799  1.00  0.00           C
ATOM    817  OE1 GLN M  51    -108.095  63.965 -43.656  1.00  0.00           O
ATOM    818  NE2 GLN M  51    -106.931  62.290 -42.797  1.00  0.00           N
ATOM    819 HE22 GLN M  51    -107.288  61.660 -43.485  1.00  0.00           H
ATOM    820 HE21 GLN M  51    -106.269  61.964 -42.088  1.00  0.00           H
ATOM    821  N   LEU M  52    -108.590  64.258 -37.441  1.00 95.17           N
ATOM    822  H   LEU M  52    -109.487  64.076 -37.882  1.00 95.17           H
ATOM    823  CA  LEU M  52    -108.546  64.733 -36.062  1.00 96.28           C
ATOM    824  HA  LEU M  52    -107.945  65.641 -36.021  1.00 96.28           H
ATOM    825  C   LEU M  52    -107.858  63.686 -35.192  1.00 97.54           C
ATOM    826  O   LEU M  52    -106.940  64.019 -34.459  1.00 98.16           O
ATOM    827  CB  LEU M  52    -109.956  65.035 -35.540  1.00  0.00           C
ATOM    828  HB2 LEU M  52    -110.413  65.773 -36.198  1.00  0.00           H
ATOM    829  HB3 LEU M  52    -110.542  64.120 -35.605  1.00  0.00           H
ATOM    830  CG  LEU M  52    -110.055  65.540 -34.090  1.00  0.00           C
ATOM    831  HG  LEU M  52    -109.614  64.792 -33.433  1.00  0.00           H
ATOM    832  CD1 LEU M  52    -109.328  66.862 -33.866  1.00  0.00           C
ATOM    833 HD11 LEU M  52    -109.451  67.172 -32.827  1.00  0.00           H
ATOM    834 HD12 LEU M  52    -109.730  67.632 -34.520  1.00  0.00           H
ATOM    835 HD13 LEU M  52    -108.262  66.739 -34.052  1.00  0.00           H
ATOM    836  CD2 LEU M  52    -111.524  65.699 -33.711  1.00  0.00           C
ATOM    837 HD21 LEU M  52    -111.593  66.016 -32.669  1.00  0.00           H
ATOM    838 HD22 LEU M  52    -112.030  64.738 -33.807  1.00  0.00           H
ATOM    839 HD23 LEU M  52    -112.008  66.435 -34.353  1.00  0.00           H
ATOM    840  N   ALA M  53    -108.254  62.426 -35.308  1.00 94.59           N
ATOM    841  H   ALA M  53    -109.001  62.194 -35.955  1.00 94.59           H
ATOM    842  CA  ALA M  53    -107.653  61.355 -34.515  1.00 95.61           C
ATOM    843  HA  ALA M  53    -107.736  61.623 -33.460  1.00 95.61           H
ATOM    844  C   ALA M  53    -106.162  61.150 -34.829  1.00 95.89           C
ATOM    845  O   ALA M  53    -105.367  60.837 -33.949  1.00 94.94           O
ATOM    846  CB  ALA M  53    -108.433  60.057 -34.747  1.00  0.00           C
ATOM    847  HB1 ALA M  53    -109.479  60.209 -34.478  1.00  0.00           H
ATOM    848  HB2 ALA M  53    -108.014  59.270 -34.120  1.00  0.00           H
ATOM    849  HB3 ALA M  53    -108.364  59.762 -35.795  1.00  0.00           H
ATOM    850  N   GLU M  54    -105.778  61.339 -36.083  1.00 95.90           N
ATOM    851  H   GLU M  54    -106.484  61.541 -36.789  1.00 95.90           H
ATOM    852  CA  GLU M  54    -104.378  61.250 -36.498  1.00 96.67           C
ATOM    853  HA  GLU M  54    -103.972  60.282 -36.209  1.00 96.67           H
ATOM    854  C   GLU M  54    -103.577  62.336 -35.788  1.00 95.96           C
ATOM    855  O   GLU M  54    -102.525  62.068 -35.215  1.00 96.50           O
ATOM    856  CB  GLU M  54    -104.257  61.428 -38.018  1.00  0.00           C
ATOM    857  HB2 GLU M  54    -104.848  62.296 -38.299  1.00  0.00           H
ATOM    858  HB3 GLU M  54    -103.216  61.629 -38.270  1.00  0.00           H
ATOM    859  CG  GLU M  54    -104.728  60.225 -38.844  1.00  0.00           C
ATOM    860  HG2 GLU M  54    -103.886  59.546 -38.987  1.00  0.00           H
ATOM    861  HG3 GLU M  54    -105.496  59.691 -38.285  1.00  0.00           H
ATOM    862  CD  GLU M  54    -105.309  60.620 -40.204  1.00  0.00           C
ATOM    863  OE1 GLU M  54    -104.823  61.573 -40.849  1.00  0.00           O
ATOM    864  OE2 GLU M  54    -106.293  59.981 -40.638  1.00  0.00           O
ATOM    865  N   LEU M  55    -104.089  63.557 -35.768  1.00 78.59           N
ATOM    866  H   LEU M  55    -104.968  63.753 -36.244  1.00 78.59           H
ATOM    867  CA  LEU M  55    -103.382  64.638 -35.091  1.00 76.62           C
ATOM    868  HA  LEU M  55    -102.341  64.611 -35.415  1.00 76.62           H
ATOM    869  C   LEU M  55    -103.402  64.450 -33.574  1.00 76.60           C
ATOM    870  O   LEU M  55    -102.430  64.765 -32.902  1.00 75.87           O
ATOM    871  CB  LEU M  55    -103.974  65.992 -35.491  1.00  0.00           C
ATOM    872  HB2 LEU M  55    -104.016  66.029 -36.579  1.00  0.00           H
ATOM    873  HB3 LEU M  55    -104.996  66.041 -35.115  1.00  0.00           H
ATOM    874  CG  LEU M  55    -103.215  67.238 -35.001  1.00  0.00           C
ATOM    875  HG  LEU M  55    -103.215  67.237 -33.912  1.00  0.00           H
ATOM    876  CD1 LEU M  55    -101.760  67.308 -35.474  1.00  0.00           C
ATOM    877 HD11 LEU M  55    -101.303  68.237 -35.134  1.00  0.00           H
ATOM    878 HD12 LEU M  55    -101.711  67.255 -36.562  1.00  0.00           H
ATOM    879 HD13 LEU M  55    -101.190  66.477 -35.057  1.00  0.00           H
ATOM    880  CD2 LEU M  55    -103.942  68.486 -35.473  1.00  0.00           C
ATOM    881 HD21 LEU M  55    -103.461  69.370 -35.055  1.00  0.00           H
ATOM    882 HD22 LEU M  55    -104.978  68.467 -35.138  1.00  0.00           H
ATOM    883 HD23 LEU M  55    -103.921  68.549 -36.563  1.00  0.00           H
ATOM    884  N   GLU M  56    -104.465  63.878 -33.026  1.00 85.14           N
ATOM    885  H   GLU M  56    -105.264  63.645 -33.612  1.00 85.14           H
ATOM    886  CA  GLU M  56    -104.532  63.585 -31.591  1.00 87.33           C
ATOM    887  HA  GLU M  56    -104.365  64.502 -31.028  1.00 87.33           H
ATOM    888  C   GLU M  56    -103.452  62.595 -31.162  1.00 88.46           C
ATOM    889  O   GLU M  56    -102.886  62.747 -30.083  1.00 89.46           O
ATOM    890  CB  GLU M  56    -105.901  63.009 -31.207  1.00  0.00           C
ATOM    891  HB2 GLU M  56    -106.160  62.245 -31.936  1.00  0.00           H
ATOM    892  HB3 GLU M  56    -105.813  62.533 -30.230  1.00  0.00           H
ATOM    893  CG  GLU M  56    -107.031  64.035 -31.127  1.00  0.00           C
ATOM    894  HG2 GLU M  56    -106.795  64.747 -30.335  1.00  0.00           H
ATOM    895  HG3 GLU M  56    -107.085  64.584 -32.064  1.00  0.00           H
ATOM    896  CD  GLU M  56    -108.398  63.414 -30.852  1.00  0.00           C
ATOM    897  OE1 GLU M  56    -108.553  62.178 -30.965  1.00  0.00           O
ATOM    898  OE2 GLU M  56    -109.337  64.178 -30.529  1.00  0.00           O
ATOM    899  N   VAL M  57    -103.136  61.598 -31.981  1.00 99.78           N
ATOM    900  H   VAL M  57    -103.635  61.477 -32.860  1.00 99.78           H
ATOM    901  CA  VAL M  57    -102.078  60.656 -31.602  1.00100.11           C
ATOM    902  HA  VAL M  57    -102.124  60.546 -30.521  1.00100.11           H
ATOM    903  C   VAL M  57    -100.677  61.183 -31.906  1.00 99.86           C
ATOM    904  O   VAL M  57     -99.709  60.700 -31.327  1.00100.11           O
ATOM    905  CB  VAL M  57    -102.272  59.228 -32.187  1.00  0.00           C
ATOM    906  HB  VAL M  57    -101.472  58.596 -31.801  1.00  0.00           H
ATOM    907  CG1 VAL M  57    -103.607  58.634 -31.710  1.00  0.00           C
ATOM    908 HG11 VAL M  57    -103.691  57.601 -32.044  1.00  0.00           H
ATOM    909 HG12 VAL M  57    -104.444  59.208 -32.112  1.00  0.00           H
ATOM    910 HG13 VAL M  57    -103.652  58.660 -30.621  1.00  0.00           H
ATOM    911  CG2 VAL M  57    -102.205  59.191 -33.715  1.00  0.00           C
ATOM    912 HG21 VAL M  57    -102.251  58.160 -34.062  1.00  0.00           H
ATOM    913 HG22 VAL M  57    -101.273  59.637 -34.063  1.00  0.00           H
ATOM    914 HG23 VAL M  57    -103.040  59.746 -34.140  1.00  0.00           H
ATOM    915  N   GLU M  58    -100.547  62.183 -32.768  1.00 76.15           N
ATOM    916  H   GLU M  58    -101.352  62.510 -33.294  1.00 76.15           H
ATOM    917  CA  GLU M  58     -99.251  62.840 -32.955  1.00 76.78           C
ATOM    918  HA  GLU M  58     -98.456  62.094 -32.949  1.00 76.78           H
ATOM    919  C   GLU M  58     -98.985  63.817 -31.814  1.00 75.71           C
ATOM    920  O   GLU M  58     -97.879  63.888 -31.286  1.00 75.34           O
ATOM    921  CB  GLU M  58     -99.185  63.615 -34.274  1.00  0.00           C
ATOM    922  HB2 GLU M  58    -100.062  64.258 -34.357  1.00  0.00           H
ATOM    923  HB3 GLU M  58     -98.297  64.246 -34.243  1.00  0.00           H
ATOM    924  CG  GLU M  58     -99.080  62.735 -35.509  1.00  0.00           C
ATOM    925  HG2 GLU M  58     -98.287  62.003 -35.346  1.00  0.00           H
ATOM    926  HG3 GLU M  58    -100.016  62.199 -35.657  1.00  0.00           H
ATOM    927  CD  GLU M  58     -98.751  63.541 -36.757  1.00  0.00           C
ATOM    928  OE1 GLU M  58     -99.418  64.566 -37.023  1.00  0.00           O
ATOM    929  OE2 GLU M  58     -97.793  63.159 -37.467  1.00  0.00           O
ATOM    930  N   SER M  59    -100.012  64.549 -31.405  1.00 92.87           N
ATOM    931  H   SER M  59    -100.911  64.426 -31.868  1.00 92.87           H
ATOM    932  CA  SER M  59     -99.925  65.553 -30.340  1.00 93.40           C
ATOM    933  HA  SER M  59     -98.957  66.048 -30.410  1.00 93.40           H
ATOM    934  C   SER M  59    -100.044  64.908 -28.954  1.00 95.62           C
ATOM    935  O   SER M  59    -100.791  65.371 -28.087  1.00 97.09           O
ATOM    936  CB  SER M  59    -101.031  66.596 -30.550  1.00  0.00           C
ATOM    937  HB2 SER M  59    -100.954  66.991 -31.564  1.00  0.00           H
ATOM    938  HB3 SER M  59    -102.002  66.112 -30.436  1.00  0.00           H
ATOM    939  OG  SER M  59    -100.930  67.671 -29.633  1.00  0.00           O
ATOM    940  HG  SER M  59    -100.985  67.291 -28.748  1.00  0.00           H
ATOM    941  N   LEU M  60     -99.338  63.801 -28.771  1.00113.03           N
ATOM    942  H   LEU M  60     -98.708  63.510 -29.517  1.00113.03           H
ATOM    943  CA  LEU M  60     -99.470  62.950 -27.589  1.00114.42           C
ATOM    944  HA  LEU M  60    -100.172  63.417 -26.902  1.00114.42           H
ATOM    945  C   LEU M  60     -98.143  62.767 -26.848  1.00115.20           C
ATOM    946  O   LEU M  60     -98.019  61.932 -25.950  1.00115.27           O
ATOM    947  CB  LEU M  60    -100.048  61.603 -28.045  1.00  0.00           C
ATOM    948  HB2 LEU M  60    -100.696  61.808 -28.895  1.00  0.00           H
ATOM    949  HB3 LEU M  60     -99.219  61.000 -28.414  1.00  0.00           H
ATOM    950  CG  LEU M  60    -100.862  60.747 -27.060  1.00  0.00           C
ATOM    951  HG  LEU M  60    -100.249  60.526 -26.189  1.00  0.00           H
ATOM    952  CD1 LEU M  60    -102.138  61.454 -26.591  1.00  0.00           C
ATOM    953 HD11 LEU M  60    -102.720  60.791 -25.954  1.00  0.00           H
ATOM    954 HD12 LEU M  60    -102.738  61.750 -27.456  1.00  0.00           H
ATOM    955 HD13 LEU M  60    -101.876  62.346 -26.024  1.00  0.00           H
ATOM    956  CD2 LEU M  60    -101.245  59.422 -27.723  1.00  0.00           C
ATOM    957 HD21 LEU M  60    -101.744  58.781 -26.998  1.00  0.00           H
ATOM    958 HD22 LEU M  60    -100.346  58.920 -28.081  1.00  0.00           H
ATOM    959 HD23 LEU M  60    -101.913  59.606 -28.565  1.00  0.00           H
ATOM    960  N   GLY M  61     -97.155  63.565 -27.223  1.00104.26           N
ATOM    961  H   GLY M  61     -97.285  64.269 -27.945  1.00104.26           H
ATOM    962  CA  GLY M  61     -95.835  63.532 -26.616  1.00104.16           C
ATOM    963  HA2 GLY M  61     -95.904  63.595 -25.532  1.00104.16           H
ATOM    964  HA3 GLY M  61     -95.290  62.643 -26.926  1.00104.16           H
ATOM    965  C   GLY M  61     -95.168  64.768 -27.165  1.00104.61           C
ATOM    966  O   GLY M  61     -94.035  65.109 -26.772  1.00105.03           O
ATOM    967  OXT GLY M  61     -95.833  65.408 -28.010  1.00105.03           O
TER     968      GLY M  61 
ATOM    969  N   GLY N   1    -168.460  49.266 -82.575  1.00290.02           N
ATOM    970  H1  GLY N   1    -169.170  48.617 -82.885  1.00290.02           H
ATOM    971  H2  GLY N   1    -167.928  49.588 -83.372  1.00290.02           H
ATOM    972  H3  GLY N   1    -168.899  50.060 -82.130  1.00290.02           H
ATOM    973  CA  GLY N   1    -167.550  48.593 -81.607  1.00290.05           C
ATOM    974  HA2 GLY N   1    -168.126  48.238 -80.754  1.00290.05           H
ATOM    975  HA3 GLY N   1    -167.071  47.747 -82.098  1.00290.05           H
ATOM    976  C   GLY N   1    -166.489  49.550 -81.128  1.00288.93           C
ATOM    977  O   GLY N   1    -166.657  50.721 -81.413  1.00289.54           O
ATOM    978  N   CYS N   2    -165.442  49.086 -80.449  1.00168.62           N
ATOM    979  H   CYS N   2    -165.391  48.095 -80.249  1.00168.62           H
ATOM    980  CA  CYS N   2    -164.286  49.885 -79.990  1.00165.96           C
ATOM    981  HA  CYS N   2    -163.672  49.198 -79.405  1.00165.96           H
ATOM    982  C   CYS N   2    -164.439  51.129 -79.093  1.00164.75           C
ATOM    983  O   CYS N   2    -163.469  51.550 -78.479  1.00164.03           O
ATOM    984  CB  CYS N   2    -163.431  50.260 -81.207  1.00  0.00           C
ATOM    985  HB2 CYS N   2    -163.548  49.495 -81.974  1.00  0.00           H
ATOM    986  HB3 CYS N   2    -163.785  51.210 -81.610  1.00  0.00           H
ATOM    987  SG  CYS N   2    -161.666  50.402 -80.835  1.00  0.00           S
ATOM    988  HG  CYS N   2    -161.793  51.249 -79.801  1.00  0.00           H
ATOM    989  N   VAL N   3    -165.619  51.716 -78.959  1.00199.38           N
ATOM    990  H   VAL N   3    -166.410  51.387 -79.489  1.00199.38           H
ATOM    991  CA  VAL N   3    -165.774  52.905 -78.113  1.00197.77           C
ATOM    992  HA  VAL N   3    -165.004  53.620 -78.401  1.00197.77           H
ATOM    993  C   VAL N   3    -165.548  52.614 -76.631  1.00196.49           C
ATOM    994  O   VAL N   3    -165.129  53.489 -75.884  1.00195.57           O
ATOM    995  CB  VAL N   3    -167.155  53.594 -78.328  1.00  0.00           C
ATOM    996  HB  VAL N   3    -167.209  54.464 -77.676  1.00  0.00           H
ATOM    997  CG1 VAL N   3    -167.288  54.075 -79.780  1.00  0.00           C
ATOM    998 HG11 VAL N   3    -168.233  54.605 -79.901  1.00  0.00           H
ATOM    999 HG12 VAL N   3    -167.258  53.239 -80.476  1.00  0.00           H
ATOM   1000 HG13 VAL N   3    -166.475  54.765 -80.012  1.00  0.00           H
ATOM   1001  CG2 VAL N   3    -168.336  52.657 -77.992  1.00  0.00           C
ATOM   1002 HG21 VAL N   3    -169.274  53.198 -78.132  1.00  0.00           H
ATOM   1003 HG22 VAL N   3    -168.283  52.350 -76.948  1.00  0.00           H
ATOM   1004 HG23 VAL N   3    -168.336  51.780 -78.636  1.00  0.00           H
ATOM   1005  N   THR N   4    -165.753  51.372 -76.210  1.00213.49           N
ATOM   1006  H   THR N   4    -166.097  50.666 -76.834  1.00213.49           H
ATOM   1007  CA  THR N   4    -165.470  51.000 -74.829  1.00212.48           C
ATOM   1008  HA  THR N   4    -165.864  51.759 -74.155  1.00212.48           H
ATOM   1009  C   THR N   4    -163.965  50.914 -74.634  1.00212.18           C
ATOM   1010  O   THR N   4    -163.458  51.299 -73.600  1.00212.96           O
ATOM   1011  CB  THR N   4    -166.081  49.630 -74.477  1.00  0.00           C
ATOM   1012  HB  THR N   4    -165.819  49.368 -73.452  1.00  0.00           H
ATOM   1013  OG1 THR N   4    -165.567  48.642 -75.374  1.00  0.00           O
ATOM   1014  HG1 THR N   4    -164.838  48.208 -74.905  1.00  0.00           H
ATOM   1015  CG2 THR N   4    -167.597  49.636 -74.627  1.00  0.00           C
ATOM   1016 HG21 THR N   4    -167.983  48.676 -74.284  1.00  0.00           H
ATOM   1017 HG22 THR N   4    -167.879  49.781 -75.667  1.00  0.00           H
ATOM   1018 HG23 THR N   4    -168.026  50.427 -74.010  1.00  0.00           H
ATOM   1019  N   VAL N   5    -163.250  50.483 -75.665  1.00187.52           N
ATOM   1020  H   VAL N   5    -163.719  50.241 -76.516  1.00187.52           H
ATOM   1021  CA  VAL N   5    -161.805  50.278 -75.594  1.00186.07           C
ATOM   1022  HA  VAL N   5    -161.583  49.698 -74.702  1.00186.07           H
ATOM   1023  C   VAL N   5    -161.108  51.624 -75.468  1.00184.78           C
ATOM   1024  O   VAL N   5    -160.104  51.754 -74.779  1.00184.85           O
ATOM   1025  CB  VAL N   5    -161.298  49.467 -76.823  1.00  0.00           C
ATOM   1026  HB  VAL N   5    -161.467  50.051 -77.726  1.00  0.00           H
ATOM   1027  CG1 VAL N   5    -159.802  49.150 -76.716  1.00  0.00           C
ATOM   1028 HG11 VAL N   5    -159.484  48.558 -77.574  1.00  0.00           H
ATOM   1029 HG12 VAL N   5    -159.606  48.590 -75.798  1.00  0.00           H
ATOM   1030 HG13 VAL N   5    -159.224  50.074 -76.696  1.00  0.00           H
ATOM   1031  CG2 VAL N   5    -162.084  48.145 -76.946  1.00  0.00           C
ATOM   1032 HG21 VAL N   5    -161.678  47.547 -77.761  1.00  0.00           H
ATOM   1033 HG22 VAL N   5    -163.136  48.336 -77.139  1.00  0.00           H
ATOM   1034 HG23 VAL N   5    -161.995  47.578 -76.013  1.00  0.00           H
ATOM   1035  N   ALA N   6    -161.693  52.660 -76.053  1.00164.49           N
ATOM   1036  H   ALA N   6    -162.516  52.516 -76.621  1.00164.49           H
ATOM   1037  CA  ALA N   6    -161.165  54.007 -75.865  1.00161.83           C
ATOM   1038  HA  ALA N   6    -160.113  54.010 -76.155  1.00161.83           H
ATOM   1039  C   ALA N   6    -161.243  54.404 -74.384  1.00160.16           C
ATOM   1040  O   ALA N   6    -160.334  55.027 -73.854  1.00160.43           O
ATOM   1041  CB  ALA N   6    -161.934  55.002 -76.746  1.00  0.00           C
ATOM   1042  HB1 ALA N   6    -161.842  54.713 -77.793  1.00  0.00           H
ATOM   1043  HB2 ALA N   6    -161.511  55.999 -76.611  1.00  0.00           H
ATOM   1044  HB3 ALA N   6    -162.988  55.018 -76.462  1.00  0.00           H
ATOM   1045  N   ALA N   7    -162.319  54.023 -73.710  1.00165.40           N
ATOM   1046  H   ALA N   7    -163.044  53.497 -74.178  1.00165.40           H
ATOM   1047  CA  ALA N   7    -162.470  54.317 -72.288  1.00164.02           C
ATOM   1048  HA  ALA N   7    -162.146  55.343 -72.114  1.00164.02           H
ATOM   1049  C   ALA N   7    -161.597  53.402 -71.419  1.00163.79           C
ATOM   1050  O   ALA N   7    -161.086  53.823 -70.389  1.00164.30           O
ATOM   1051  CB  ALA N   7    -163.949  54.195 -71.891  1.00  0.00           C
ATOM   1052  HB1 ALA N   7    -164.554  54.861 -72.507  1.00  0.00           H
ATOM   1053  HB2 ALA N   7    -164.063  54.471 -70.842  1.00  0.00           H
ATOM   1054  HB3 ALA N   7    -164.287  53.167 -72.024  1.00  0.00           H
ATOM   1055  N   GLU N   8    -161.421  52.158 -71.841  1.00161.22           N
ATOM   1056  H   GLU N   8    -161.912  51.844 -72.673  1.00161.22           H
ATOM   1057  CA  GLU N   8    -160.567  51.203 -71.135  1.00159.73           C
ATOM   1058  HA  GLU N   8    -160.884  51.131 -70.095  1.00159.73           H
ATOM   1059  C   GLU N   8    -159.122  51.703 -71.167  1.00158.55           C
ATOM   1060  O   GLU N   8    -158.435  51.708 -70.145  1.00158.32           O
ATOM   1061  CB  GLU N   8    -160.654  49.820 -71.803  1.00  0.00           C
ATOM   1062  HB2 GLU N   8    -160.454  49.954 -72.863  1.00  0.00           H
ATOM   1063  HB3 GLU N   8    -159.872  49.181 -71.393  1.00  0.00           H
ATOM   1064  CG  GLU N   8    -162.002  49.090 -71.653  1.00  0.00           C
ATOM   1065  HG2 GLU N   8    -162.001  48.542 -70.709  1.00  0.00           H
ATOM   1066  HG3 GLU N   8    -162.806  49.824 -71.610  1.00  0.00           H
ATOM   1067  CD  GLU N   8    -162.285  48.123 -72.811  1.00  0.00           C
ATOM   1068  OE1 GLU N   8    -163.423  48.120 -73.349  1.00  0.00           O
ATOM   1069  OE2 GLU N   8    -161.362  47.389 -73.219  1.00  0.00           O
ATOM   1070  N   GLU N   9    -158.670  52.171 -72.324  1.00152.78           N
ATOM   1071  H   GLU N   9    -159.260  52.130 -73.155  1.00152.78           H
ATOM   1072  CA  GLU N   9    -157.314  52.705 -72.445  1.00150.69           C
ATOM   1073  HA  GLU N   9    -156.625  51.978 -72.016  1.00150.69           H
ATOM   1074  C   GLU N   9    -157.194  53.994 -71.651  1.00149.32           C
ATOM   1075  O   GLU N   9    -156.202  54.184 -70.954  1.00148.77           O
ATOM   1076  CB  GLU N   9    -156.926  52.934 -73.912  1.00  0.00           C
ATOM   1077  HB2 GLU N   9    -157.191  52.027 -74.456  1.00  0.00           H
ATOM   1078  HB3 GLU N   9    -157.516  53.750 -74.328  1.00  0.00           H
ATOM   1079  CG  GLU N   9    -155.420  53.182 -74.153  1.00  0.00           C
ATOM   1080  HG2 GLU N   9    -154.851  52.549 -73.470  1.00  0.00           H
ATOM   1081  HG3 GLU N   9    -155.189  52.861 -75.170  1.00  0.00           H
ATOM   1082  CD  GLU N   9    -154.945  54.633 -74.003  1.00  0.00           C
ATOM   1083  OE1 GLU N   9    -153.711  54.865 -74.073  1.00  0.00           O
ATOM   1084  OE2 GLU N   9    -155.765  55.569 -73.932  1.00  0.00           O
ATOM   1085  N   MET N  10    -158.214  54.847 -71.690  1.00174.96           N
ATOM   1086  H   MET N  10    -159.014  54.660 -72.286  1.00174.96           H
ATOM   1087  CA  MET N  10    -158.165  56.083 -70.912  1.00173.57           C
ATOM   1088  HA  MET N  10    -157.258  56.613 -71.204  1.00173.57           H
ATOM   1089  C   MET N  10    -158.050  55.756 -69.430  1.00173.81           C
ATOM   1090  O   MET N  10    -157.384  56.475 -68.695  1.00174.56           O
ATOM   1091  CB  MET N  10    -159.364  57.021 -71.166  1.00  0.00           C
ATOM   1092  HB2 MET N  10    -158.960  58.009 -71.379  1.00  0.00           H
ATOM   1093  HB3 MET N  10    -159.910  56.691 -72.045  1.00  0.00           H
ATOM   1094  CG  MET N  10    -160.345  57.178 -69.992  1.00  0.00           C
ATOM   1095  HG2 MET N  10    -160.861  56.236 -69.818  1.00  0.00           H
ATOM   1096  HG3 MET N  10    -159.768  57.417 -69.100  1.00  0.00           H
ATOM   1097  SD  MET N  10    -161.543  58.479 -70.154  1.00  0.00           S
ATOM   1098  CE  MET N  10    -163.015  57.670 -70.648  1.00  0.00           C
ATOM   1099  HE1 MET N  10    -163.834  58.394 -70.642  1.00  0.00           H
ATOM   1100  HE2 MET N  10    -163.243  56.861 -69.957  1.00  0.00           H
ATOM   1101  HE3 MET N  10    -162.889  57.276 -71.654  1.00  0.00           H
ATOM   1102  N   ASP N  11    -158.689  54.695 -68.957  1.00158.28           N
ATOM   1103  H   ASP N  11    -159.240  54.100 -69.574  1.00158.28           H
ATOM   1104  CA  ASP N  11    -158.646  54.428 -67.530  1.00157.84           C
ATOM   1105  HA  ASP N  11    -158.747  55.379 -67.010  1.00157.84           H
ATOM   1106  C   ASP N  11    -157.319  53.819 -67.126  1.00156.49           C
ATOM   1107  O   ASP N  11    -156.812  54.114 -66.053  1.00156.16           O
ATOM   1108  CB  ASP N  11    -159.775  53.533 -67.044  1.00  0.00           C
ATOM   1109  HB2 ASP N  11    -160.709  53.864 -67.499  1.00  0.00           H
ATOM   1110  HB3 ASP N  11    -159.578  52.504 -67.346  1.00  0.00           H
ATOM   1111  CG  ASP N  11    -159.917  53.609 -65.538  1.00  0.00           C
ATOM   1112  OD1 ASP N  11    -160.195  54.735 -65.050  1.00  0.00           O
ATOM   1113  OD2 ASP N  11    -159.721  52.594 -64.832  1.00  0.00           O
ATOM   1114  N   GLU N  12    -156.706  53.027 -67.992  1.00171.94           N
ATOM   1115  H   GLU N  12    -157.158  52.773 -68.872  1.00171.94           H
ATOM   1116  CA  GLU N  12    -155.366  52.527 -67.694  1.00169.73           C
ATOM   1117  HA  GLU N  12    -155.368  52.108 -66.688  1.00169.73           H
ATOM   1118  C   GLU N  12    -154.371  53.686 -67.724  1.00167.82           C
ATOM   1119  O   GLU N  12    -153.501  53.800 -66.876  1.00167.80           O
ATOM   1120  CB  GLU N  12    -154.937  51.438 -68.678  1.00  0.00           C
ATOM   1121  HB2 GLU N  12    -155.817  51.082 -69.214  1.00  0.00           H
ATOM   1122  HB3 GLU N  12    -154.239  51.861 -69.400  1.00  0.00           H
ATOM   1123  CG  GLU N  12    -154.286  50.252 -67.979  1.00  0.00           C
ATOM   1124  HG2 GLU N  12    -155.026  49.798 -67.318  1.00  0.00           H
ATOM   1125  HG3 GLU N  12    -153.990  49.512 -68.725  1.00  0.00           H
ATOM   1126  CD  GLU N  12    -153.072  50.649 -67.151  1.00  0.00           C
ATOM   1127  OE1 GLU N  12    -152.041  51.066 -67.716  1.00  0.00           O
ATOM   1128  OE2 GLU N  12    -153.139  50.536 -65.907  1.00  0.00           O
ATOM   1129  N   LEU N  13    -154.551  54.610 -68.652  1.00112.59           N
ATOM   1130  H   LEU N  13    -155.283  54.475 -69.353  1.00112.59           H
ATOM   1131  CA  LEU N  13    -153.720  55.807 -68.733  1.00109.12           C
ATOM   1132  HA  LEU N  13    -152.675  55.512 -68.816  1.00109.12           H
ATOM   1133  C   LEU N  13    -153.891  56.688 -67.492  1.00107.07           C
ATOM   1134  O   LEU N  13    -152.929  57.218 -66.931  1.00106.75           O
ATOM   1135  CB  LEU N  13    -154.157  56.550 -69.993  1.00  0.00           C
ATOM   1136  HB2 LEU N  13    -154.115  55.832 -70.813  1.00  0.00           H
ATOM   1137  HB3 LEU N  13    -155.203  56.811 -69.860  1.00  0.00           H
ATOM   1138  CG  LEU N  13    -153.454  57.815 -70.475  1.00  0.00           C
ATOM   1139  HG  LEU N  13    -153.468  58.562 -69.683  1.00  0.00           H
ATOM   1140  CD1 LEU N  13    -152.011  57.552 -70.888  1.00  0.00           C
ATOM   1141 HD11 LEU N  13    -151.562  58.468 -71.257  1.00  0.00           H
ATOM   1142 HD12 LEU N  13    -151.983  56.784 -71.663  1.00  0.00           H
ATOM   1143 HD13 LEU N  13    -151.442  57.206 -70.024  1.00  0.00           H
ATOM   1144  CD2 LEU N  13    -154.277  58.320 -71.650  1.00  0.00           C
ATOM   1145 HD21 LEU N  13    -153.833  59.218 -72.056  1.00  0.00           H
ATOM   1146 HD22 LEU N  13    -155.290  58.558 -71.323  1.00  0.00           H
ATOM   1147 HD23 LEU N  13    -154.335  57.555 -72.430  1.00  0.00           H
ATOM   1148  N   ARG N  14    -155.125  56.814 -67.031  1.00104.13           N
ATOM   1149  H   ARG N  14    -155.887  56.398 -67.570  1.00104.13           H
ATOM   1150  CA  ARG N  14    -155.450  57.531 -65.797  1.00102.90           C
ATOM   1151  HA  ARG N  14    -155.072  58.551 -65.855  1.00102.90           H
ATOM   1152  C   ARG N  14    -154.804  56.851 -64.603  1.00101.94           C
ATOM   1153  O   ARG N  14    -154.220  57.508 -63.750  1.00101.74           O
ATOM   1154  CB  ARG N  14    -156.976  57.556 -65.666  1.00  0.00           C
ATOM   1155  HB2 ARG N  14    -157.370  58.025 -66.565  1.00  0.00           H
ATOM   1156  HB3 ARG N  14    -157.342  56.533 -65.642  1.00  0.00           H
ATOM   1157  CG  ARG N  14    -157.556  58.275 -64.467  1.00  0.00           C
ATOM   1158  HG2 ARG N  14    -157.612  57.583 -63.626  1.00  0.00           H
ATOM   1159  HG3 ARG N  14    -156.919  59.119 -64.202  1.00  0.00           H
ATOM   1160  CD  ARG N  14    -158.952  58.793 -64.809  1.00  0.00           C
ATOM   1161  HD2 ARG N  14    -159.382  59.277 -63.931  1.00  0.00           H
ATOM   1162  HD3 ARG N  14    -158.837  59.546 -65.590  1.00  0.00           H
ATOM   1163  NE  ARG N  14    -159.878  57.757 -65.303  1.00  0.00           N
ATOM   1164  HE  ARG N  14    -159.715  56.791 -65.019  1.00  0.00           H
ATOM   1165  CZ  ARG N  14    -160.912  57.956 -66.112  1.00  0.00           C
ATOM   1166  NH1 ARG N  14    -161.615  56.921 -66.469  1.00  0.00           N
ATOM   1167 HH11 ARG N  14    -161.363  56.009 -66.100  1.00  0.00           H
ATOM   1168 HH12 ARG N  14    -162.382  57.036 -67.105  1.00  0.00           H
ATOM   1169  NH2 ARG N  14    -161.254  59.135 -66.568  1.00  0.00           N
ATOM   1170 HH21 ARG N  14    -160.742  59.947 -66.293  1.00  0.00           H
ATOM   1171 HH22 ARG N  14    -162.035  59.253 -67.212  1.00  0.00           H
ATOM   1172  N   ARG N  15    -154.869  55.531 -64.566  1.00126.29           N
ATOM   1173  H   ARG N  15    -155.379  55.044 -65.305  1.00126.29           H
ATOM   1174  CA  ARG N  15    -154.259  54.731 -63.506  1.00125.43           C
ATOM   1175  HA  ARG N  15    -154.621  55.079 -62.539  1.00125.43           H
ATOM   1176  C   ARG N  15    -152.747  54.873 -63.522  1.00123.63           C
ATOM   1177  O   ARG N  15    -152.139  55.059 -62.476  1.00123.48           O
ATOM   1178  CB  ARG N  15    -154.701  53.287 -63.723  1.00  0.00           C
ATOM   1179  HB2 ARG N  15    -155.778  53.328 -63.869  1.00  0.00           H
ATOM   1180  HB3 ARG N  15    -154.250  52.911 -64.639  1.00  0.00           H
ATOM   1181  CG  ARG N  15    -154.416  52.300 -62.614  1.00  0.00           C
ATOM   1182  HG2 ARG N  15    -153.339  52.187 -62.492  1.00  0.00           H
ATOM   1183  HG3 ARG N  15    -154.851  52.662 -61.683  1.00  0.00           H
ATOM   1184  CD  ARG N  15    -155.043  50.950 -62.980  1.00  0.00           C
ATOM   1185  HD2 ARG N  15    -154.590  50.602 -63.909  1.00  0.00           H
ATOM   1186  HD3 ARG N  15    -154.821  50.223 -62.199  1.00  0.00           H
ATOM   1187  NE  ARG N  15    -156.501  51.064 -63.176  1.00  0.00           N
ATOM   1188  HE  ARG N  15    -156.816  51.260 -64.117  1.00  0.00           H
ATOM   1189  CZ  ARG N  15    -157.439  50.979 -62.242  1.00  0.00           C
ATOM   1190  NH1 ARG N  15    -158.670  51.279 -62.545  1.00  0.00           N
ATOM   1191 HH11 ARG N  15    -158.898  51.647 -63.474  1.00  0.00           H
ATOM   1192 HH12 ARG N  15    -159.397  51.182 -61.868  1.00  0.00           H
ATOM   1193  NH2 ARG N  15    -157.191  50.628 -61.004  1.00  0.00           N
ATOM   1194 HH21 ARG N  15    -156.246  50.402 -60.743  1.00  0.00           H
ATOM   1195 HH22 ARG N  15    -157.937  50.597 -60.334  1.00  0.00           H
ATOM   1196  N   ARG N  16    -152.149  54.909 -64.704  1.00101.86           N
ATOM   1197  H   ARG N  16    -152.695  54.704 -65.543  1.00101.86           H
ATOM   1198  CA  ARG N  16    -150.719  55.178 -64.834  1.00 99.05           C
ATOM   1199  HA  ARG N  16    -150.184  54.434 -64.245  1.00 99.05           H
ATOM   1200  C   ARG N  16    -150.357  56.542 -64.277  1.00 96.68           C
ATOM   1201  O   ARG N  16    -149.374  56.666 -63.561  1.00 95.78           O
ATOM   1202  CB  ARG N  16    -150.279  55.071 -66.301  1.00  0.00           C
ATOM   1203  HB2 ARG N  16    -151.020  54.503 -66.862  1.00  0.00           H
ATOM   1204  HB3 ARG N  16    -150.236  56.073 -66.727  1.00  0.00           H
ATOM   1205  CG  ARG N  16    -148.917  54.407 -66.476  1.00  0.00           C
ATOM   1206  HG2 ARG N  16    -148.366  54.936 -67.254  1.00  0.00           H
ATOM   1207  HG3 ARG N  16    -148.360  54.501 -65.543  1.00  0.00           H
ATOM   1208  CD  ARG N  16    -149.003  52.917 -66.867  1.00  0.00           C
ATOM   1209  HD2 ARG N  16    -149.290  52.858 -67.918  1.00  0.00           H
ATOM   1210  HD3 ARG N  16    -148.014  52.469 -66.764  1.00  0.00           H
ATOM   1211  NE  ARG N  16    -149.978  52.131 -66.094  1.00  0.00           N
ATOM   1212  HE  ARG N  16    -150.844  51.871 -66.583  1.00  0.00           H
ATOM   1213  CZ  ARG N  16    -149.864  51.705 -64.843  1.00  0.00           C
ATOM   1214  NH1 ARG N  16    -150.885  51.129 -64.288  1.00  0.00           N
ATOM   1215 HH11 ARG N  16    -151.706  50.912 -64.851  1.00  0.00           H
ATOM   1216 HH12 ARG N  16    -150.872  50.923 -63.293  1.00  0.00           H
ATOM   1217  NH2 ARG N  16    -148.795  51.890 -64.113  1.00  0.00           N
ATOM   1218 HH21 ARG N  16    -147.992  52.335 -64.503  1.00  0.00           H
ATOM   1219 HH22 ARG N  16    -148.800  51.580 -63.139  1.00  0.00           H
ATOM   1220  N   ASN N  17    -151.180  57.549 -64.529  1.00 89.75           N
ATOM   1221  H   ASN N  17    -151.979  57.398 -65.135  1.00 89.75           H
ATOM   1222  CA  ASN N  17    -150.925  58.878 -63.975  1.00 88.09           C
ATOM   1223  HA  ASN N  17    -149.922  59.192 -64.272  1.00 88.09           H
ATOM   1224  C   ASN N  17    -150.991  58.864 -62.451  1.00 89.17           C
ATOM   1225  O   ASN N  17    -150.201  59.517 -61.784  1.00 89.16           O
ATOM   1226  CB  ASN N  17    -151.936  59.904 -64.496  1.00  0.00           C
ATOM   1227  HB2 ASN N  17    -152.024  59.809 -65.573  1.00  0.00           H
ATOM   1228  HB3 ASN N  17    -152.909  59.712 -64.051  1.00  0.00           H
ATOM   1229  CG  ASN N  17    -151.526  61.316 -64.181  1.00  0.00           C
ATOM   1230  OD1 ASN N  17    -150.711  61.901 -64.868  1.00  0.00           O
ATOM   1231  ND2 ASN N  17    -152.092  61.882 -63.149  1.00  0.00           N
ATOM   1232 HD22 ASN N  17    -151.807  62.815 -62.907  1.00  0.00           H
ATOM   1233 HD21 ASN N  17    -152.769  61.381 -62.603  1.00  0.00           H
ATOM   1234  N   ILE N  18    -151.927  58.111 -61.892  1.00105.81           N
ATOM   1235  H   ILE N  18    -152.570  57.591 -62.482  1.00105.81           H
ATOM   1236  CA  ILE N  18    -152.062  58.006 -60.437  1.00107.81           C
ATOM   1237  HA  ILE N  18    -152.076  59.007 -60.008  1.00107.81           H
ATOM   1238  C   ILE N  18    -150.837  57.283 -59.876  1.00107.42           C
ATOM   1239  O   ILE N  18    -150.299  57.681 -58.851  1.00106.82           O
ATOM   1240  CB  ILE N  18    -153.386  57.274 -60.037  1.00  0.00           C
ATOM   1241  HB  ILE N  18    -153.419  56.315 -60.554  1.00  0.00           H
ATOM   1242  CG1 ILE N  18    -154.602  58.119 -60.472  1.00  0.00           C
ATOM   1243 HG12 ILE N  18    -154.695  58.964 -59.790  1.00  0.00           H
ATOM   1244 HG13 ILE N  18    -154.422  58.522 -61.464  1.00  0.00           H
ATOM   1245  CG2 ILE N  18    -153.460  57.011 -58.509  1.00  0.00           C
ATOM   1246 HG21 ILE N  18    -154.398  56.518 -58.253  1.00  0.00           H
ATOM   1247 HG22 ILE N  18    -153.384  57.951 -57.959  1.00  0.00           H
ATOM   1248 HG23 ILE N  18    -152.643  56.356 -58.204  1.00  0.00           H
ATOM   1249  CD1 ILE N  18    -155.945  57.371 -60.515  1.00  0.00           C
ATOM   1250 HD11 ILE N  18    -156.716  58.041 -60.899  1.00  0.00           H
ATOM   1251 HD12 ILE N  18    -156.230  57.043 -59.516  1.00  0.00           H
ATOM   1252 HD13 ILE N  18    -155.867  56.507 -61.175  1.00  0.00           H
ATOM   1253  N   GLU N  19    -150.347  56.252 -60.545  1.00119.26           N
ATOM   1254  H   GLU N  19    -150.813  55.926 -61.390  1.00119.26           H
ATOM   1255  CA  GLU N  19    -149.165  55.539 -60.063  1.00118.63           C
ATOM   1256  HA  GLU N  19    -149.292  55.343 -59.000  1.00118.63           H
ATOM   1257  C   GLU N  19    -147.879  56.358 -60.205  1.00115.91           C
ATOM   1258  O   GLU N  19    -147.023  56.312 -59.324  1.00115.02           O
ATOM   1259  CB  GLU N  19    -149.041  54.190 -60.769  1.00  0.00           C
ATOM   1260  HB2 GLU N  19    -149.120  54.344 -61.846  1.00  0.00           H
ATOM   1261  HB3 GLU N  19    -148.062  53.769 -60.543  1.00  0.00           H
ATOM   1262  CG  GLU N  19    -150.118  53.201 -60.314  1.00  0.00           C
ATOM   1263  HG2 GLU N  19    -149.994  53.019 -59.245  1.00  0.00           H
ATOM   1264  HG3 GLU N  19    -151.102  53.641 -60.473  1.00  0.00           H
ATOM   1265  CD  GLU N  19    -150.050  51.880 -61.057  1.00  0.00           C
ATOM   1266  OE1 GLU N  19    -148.931  51.404 -61.338  1.00  0.00           O
ATOM   1267  OE2 GLU N  19    -151.110  51.328 -61.416  1.00  0.00           O
ATOM   1268  N   LEU N  20    -147.766  57.183 -61.236  1.00 77.99           N
ATOM   1269  H   LEU N  20    -148.457  57.158 -61.983  1.00 77.99           H
ATOM   1270  CA  LEU N  20    -146.650  58.130 -61.321  1.00 75.21           C
ATOM   1271  HA  LEU N  20    -145.705  57.600 -61.196  1.00 75.21           H
ATOM   1272  C   LEU N  20    -146.769  59.162 -60.199  1.00 74.54           C
ATOM   1273  O   LEU N  20    -145.780  59.529 -59.570  1.00 74.13           O
ATOM   1274  CB  LEU N  20    -146.643  58.867 -62.666  1.00  0.00           C
ATOM   1275  HB2 LEU N  20    -147.671  58.940 -63.019  1.00  0.00           H
ATOM   1276  HB3 LEU N  20    -146.305  59.877 -62.449  1.00  0.00           H
ATOM   1277  CG  LEU N  20    -145.761  58.371 -63.823  1.00  0.00           C
ATOM   1278  HG  LEU N  20    -144.728  58.362 -63.481  1.00  0.00           H
ATOM   1279  CD1 LEU N  20    -146.104  56.971 -64.321  1.00  0.00           C
ATOM   1280 HD11 LEU N  20    -145.399  56.677 -65.098  1.00  0.00           H
ATOM   1281 HD12 LEU N  20    -147.115  56.958 -64.730  1.00  0.00           H
ATOM   1282 HD13 LEU N  20    -146.038  56.260 -63.499  1.00  0.00           H
ATOM   1283  CD2 LEU N  20    -145.870  59.359 -64.989  1.00  0.00           C
ATOM   1284 HD21 LEU N  20    -145.213  59.048 -65.800  1.00  0.00           H
ATOM   1285 HD22 LEU N  20    -145.565  60.352 -64.661  1.00  0.00           H
ATOM   1286 HD23 LEU N  20    -146.897  59.400 -65.359  1.00  0.00           H
ATOM   1287  N   SER N  21    -147.985  59.609 -59.914  1.00101.41           N
ATOM   1288  H   SER N  21    -148.776  59.290 -60.469  1.00101.41           H
ATOM   1289  CA  SER N  21    -148.215  60.585 -58.847  1.00102.23           C
ATOM   1290  HA  SER N  21    -147.576  61.446 -59.024  1.00102.23           H
ATOM   1291  C   SER N  21    -147.873  59.985 -57.488  1.00101.97           C
ATOM   1292  O   SER N  21    -147.372  60.661 -56.590  1.00101.31           O
ATOM   1293  CB  SER N  21    -149.667  61.068 -58.842  1.00  0.00           C
ATOM   1294  HB2 SER N  21    -149.928  61.426 -59.838  1.00  0.00           H
ATOM   1295  HB3 SER N  21    -150.325  60.240 -58.578  1.00  0.00           H
ATOM   1296  OG  SER N  21    -149.840  62.127 -57.914  1.00  0.00           O
ATOM   1297  HG  SER N  21    -149.419  61.884 -57.084  1.00  0.00           H
ATOM   1298  N   ARG N  22    -148.132  58.694 -57.343  1.00111.19           N
ATOM   1299  H   ARG N  22    -148.601  58.202 -58.101  1.00111.19           H
ATOM   1300  CA  ARG N  22    -147.782  57.956 -56.134  1.00111.75           C
ATOM   1301  HA  ARG N  22    -148.176  58.477 -55.262  1.00111.75           H
ATOM   1302  C   ARG N  22    -146.263  57.889 -56.005  1.00110.63           C
ATOM   1303  O   ARG N  22    -145.733  58.099 -54.919  1.00111.70           O
ATOM   1304  CB  ARG N  22    -148.385  56.549 -56.225  1.00  0.00           C
ATOM   1305  HB2 ARG N  22    -149.455  56.627 -56.419  1.00  0.00           H
ATOM   1306  HB3 ARG N  22    -147.927  56.052 -57.073  1.00  0.00           H
ATOM   1307  CG  ARG N  22    -148.171  55.667 -55.016  1.00  0.00           C
ATOM   1308  HG2 ARG N  22    -147.179  55.862 -54.612  1.00  0.00           H
ATOM   1309  HG3 ARG N  22    -148.913  55.887 -54.249  1.00  0.00           H
ATOM   1310  CD  ARG N  22    -148.239  54.192 -55.422  1.00  0.00           C
ATOM   1311  HD2 ARG N  22    -149.280  53.882 -55.523  1.00  0.00           H
ATOM   1312  HD3 ARG N  22    -147.737  54.058 -56.381  1.00  0.00           H
ATOM   1313  NE  ARG N  22    -147.553  53.375 -54.411  1.00  0.00           N
ATOM   1314  HE  ARG N  22    -148.128  52.902 -53.736  1.00  0.00           H
ATOM   1315  CZ  ARG N  22    -146.237  53.265 -54.273  1.00  0.00           C
ATOM   1316  NH1 ARG N  22    -145.779  52.753 -53.169  1.00  0.00           N
ATOM   1317 HH11 ARG N  22    -146.381  52.284 -52.526  1.00  0.00           H
ATOM   1318 HH12 ARG N  22    -144.797  52.909 -52.930  1.00  0.00           H
ATOM   1319  NH2 ARG N  22    -145.374  53.765 -55.119  1.00  0.00           N
ATOM   1320 HH21 ARG N  22    -145.671  54.100 -56.014  1.00  0.00           H
ATOM   1321 HH22 ARG N  22    -144.397  53.860 -54.831  1.00  0.00           H
ATOM   1322  N   GLU N  23    -145.552  57.620 -57.092  1.00106.17           N
ATOM   1323  H   GLU N  23    -146.015  57.444 -57.981  1.00106.17           H
ATOM   1324  CA  GLU N  23    -144.095  57.526 -57.012  1.00103.07           C
ATOM   1325  HA  GLU N  23    -143.842  56.833 -56.208  1.00103.07           H
ATOM   1326  C   GLU N  23    -143.476  58.880 -56.675  1.00 98.90           C
ATOM   1327  O   GLU N  23    -142.591  58.962 -55.828  1.00 97.85           O
ATOM   1328  CB  GLU N  23    -143.479  57.003 -58.316  1.00  0.00           C
ATOM   1329  HB2 GLU N  23    -144.029  56.122 -58.644  1.00  0.00           H
ATOM   1330  HB3 GLU N  23    -143.566  57.776 -59.080  1.00  0.00           H
ATOM   1331  CG  GLU N  23    -142.009  56.625 -58.135  1.00  0.00           C
ATOM   1332  HG2 GLU N  23    -141.490  57.448 -57.648  1.00  0.00           H
ATOM   1333  HG3 GLU N  23    -141.952  55.756 -57.478  1.00  0.00           H
ATOM   1334  CD  GLU N  23    -141.278  56.325 -59.431  1.00  0.00           C
ATOM   1335  OE1 GLU N  23    -140.716  55.216 -59.565  1.00  0.00           O
ATOM   1336  OE2 GLU N  23    -141.136  57.231 -60.283  1.00  0.00           O
ATOM   1337  N   VAL N  24    -143.950  59.969 -57.267  1.00 70.09           N
ATOM   1338  H   VAL N  24    -144.689  59.904 -57.966  1.00 70.09           H
ATOM   1339  CA  VAL N  24    -143.351  61.265 -56.940  1.00 65.56           C
ATOM   1340  HA  VAL N  24    -142.273  61.132 -56.979  1.00 65.56           H
ATOM   1341  C   VAL N  24    -143.689  61.699 -55.521  1.00 65.03           C
ATOM   1342  O   VAL N  24    -142.978  62.521 -54.957  1.00 64.95           O
ATOM   1343  CB  VAL N  24    -143.690  62.410 -57.930  1.00  0.00           C
ATOM   1344  HB  VAL N  24    -143.158  63.301 -57.601  1.00  0.00           H
ATOM   1345  CG1 VAL N  24    -143.203  62.070 -59.331  1.00  0.00           C
ATOM   1346 HG11 VAL N  24    -143.382  62.916 -59.995  1.00  0.00           H
ATOM   1347 HG12 VAL N  24    -143.736  61.202 -59.721  1.00  0.00           H
ATOM   1348 HG13 VAL N  24    -142.135  61.856 -59.312  1.00  0.00           H
ATOM   1349  CG2 VAL N  24    -145.175  62.734 -57.959  1.00  0.00           C
ATOM   1350 HG21 VAL N  24    -145.348  63.589 -58.616  1.00  0.00           H
ATOM   1351 HG22 VAL N  24    -145.540  62.977 -56.963  1.00  0.00           H
ATOM   1352 HG23 VAL N  24    -145.722  61.881 -58.345  1.00  0.00           H
ATOM   1353  N   ALA N  25    -144.728  61.147 -54.909  1.00 76.58           N
ATOM   1354  H   ALA N  25    -145.324  60.497 -55.409  1.00 76.58           H
ATOM   1355  CA  ALA N  25    -145.007  61.444 -53.508  1.00 76.60           C
ATOM   1356  HA  ALA N  25    -144.953  62.522 -53.357  1.00 76.60           H
ATOM   1357  C   ALA N  25    -143.936  60.776 -52.636  1.00 76.57           C
ATOM   1358  O   ALA N  25    -143.410  61.387 -51.702  1.00 76.06           O
ATOM   1359  CB  ALA N  25    -146.411  60.956 -53.130  1.00  0.00           C
ATOM   1360  HB1 ALA N  25    -147.150  61.412 -53.791  1.00  0.00           H
ATOM   1361  HB2 ALA N  25    -146.628  61.237 -52.099  1.00  0.00           H
ATOM   1362  HB3 ALA N  25    -146.470  59.871 -53.221  1.00  0.00           H
ATOM   1363  N   GLU N  26    -143.584  59.540 -52.963  1.00107.38           N
ATOM   1364  H   GLU N  26    -144.044  59.067 -53.737  1.00107.38           H
ATOM   1365  CA  GLU N  26    -142.530  58.832 -52.233  1.00106.03           C
ATOM   1366  HA  GLU N  26    -142.750  58.860 -51.166  1.00106.03           H
ATOM   1367  C   GLU N  26    -141.193  59.523 -52.463  1.00104.48           C
ATOM   1368  O   GLU N  26    -140.450  59.773 -51.522  1.00104.50           O
ATOM   1369  CB  GLU N  26    -142.419  57.372 -52.680  1.00  0.00           C
ATOM   1370  HB2 GLU N  26    -142.275  57.343 -53.759  1.00  0.00           H
ATOM   1371  HB3 GLU N  26    -141.544  56.932 -52.202  1.00  0.00           H
ATOM   1372  CG  GLU N  26    -143.630  56.531 -52.320  1.00  0.00           C
ATOM   1373  HG2 GLU N  26    -143.805  56.611 -51.246  1.00  0.00           H
ATOM   1374  HG3 GLU N  26    -144.505  56.920 -52.841  1.00  0.00           H
ATOM   1375  CD  GLU N  26    -143.450  55.067 -52.687  1.00  0.00           C
ATOM   1376  OE1 GLU N  26    -143.115  54.759 -53.850  1.00  0.00           O
ATOM   1377  OE2 GLU N  26    -143.737  54.194 -51.840  1.00  0.00           O
ATOM   1378  N   MET N  27    -140.920  59.907 -53.702  1.00 65.83           N
ATOM   1379  H   MET N  27    -141.570  59.666 -54.451  1.00 65.83           H
ATOM   1380  CA  MET N  27    -139.687  60.619 -54.030  1.00 63.06           C
ATOM   1381  HA  MET N  27    -138.835  60.024 -53.697  1.00 63.06           H
ATOM   1382  C   MET N  27    -139.605  61.971 -53.334  1.00 62.37           C
ATOM   1383  O   MET N  27    -138.539  62.359 -52.889  1.00 62.07           O
ATOM   1384  CB  MET N  27    -139.582  60.842 -55.536  1.00  0.00           C
ATOM   1385  HB2 MET N  27    -140.516  61.280 -55.876  1.00  0.00           H
ATOM   1386  HB3 MET N  27    -138.779  61.555 -55.722  1.00  0.00           H
ATOM   1387  CG  MET N  27    -139.297  59.584 -56.345  1.00  0.00           C
ATOM   1388  HG2 MET N  27    -138.239  59.343 -56.243  1.00  0.00           H
ATOM   1389  HG3 MET N  27    -139.875  58.754 -55.938  1.00  0.00           H
ATOM   1390  SD  MET N  27    -139.707  59.744 -58.107  1.00  0.00           S
ATOM   1391  CE  MET N  27    -139.077  61.328 -58.573  1.00  0.00           C
ATOM   1392  HE1 MET N  27    -138.997  61.383 -59.656  1.00  0.00           H
ATOM   1393  HE2 MET N  27    -138.094  61.485 -58.129  1.00  0.00           H
ATOM   1394  HE3 MET N  27    -139.764  62.095 -58.235  1.00  0.00           H
ATOM   1395  N   LYS N  28    -140.706  62.698 -53.188  1.00 65.85           N
ATOM   1396  H   LYS N  28    -141.584  62.378 -53.592  1.00 65.85           H
ATOM   1397  CA  LYS N  28    -140.659  63.956 -52.433  1.00 64.06           C
ATOM   1398  HA  LYS N  28    -139.853  64.580 -52.822  1.00 64.06           H
ATOM   1399  C   LYS N  28    -140.338  63.676 -50.977  1.00 63.12           C
ATOM   1400  O   LYS N  28    -139.541  64.386 -50.380  1.00 61.35           O
ATOM   1401  CB  LYS N  28    -141.979  64.732 -52.512  1.00  0.00           C
ATOM   1402  HB2 LYS N  28    -142.808  64.039 -52.367  1.00  0.00           H
ATOM   1403  HB3 LYS N  28    -141.995  65.466 -51.705  1.00  0.00           H
ATOM   1404  CG  LYS N  28    -142.160  65.469 -53.827  1.00  0.00           C
ATOM   1405  HG2 LYS N  28    -141.388  66.233 -53.914  1.00  0.00           H
ATOM   1406  HG3 LYS N  28    -142.035  64.762 -54.636  1.00  0.00           H
ATOM   1407  CD  LYS N  28    -143.528  66.129 -53.953  1.00  0.00           C
ATOM   1408  HD2 LYS N  28    -144.305  65.367 -53.869  1.00  0.00           H
ATOM   1409  HD3 LYS N  28    -143.649  66.851 -53.145  1.00  0.00           H
ATOM   1410  CE  LYS N  28    -143.667  66.853 -55.296  1.00  0.00           C
ATOM   1411  HE2 LYS N  28    -144.604  67.415 -55.304  1.00  0.00           H
ATOM   1412  HE3 LYS N  28    -142.843  67.562 -55.402  1.00  0.00           H
ATOM   1413  NZ  LYS N  28    -143.650  65.920 -56.468  1.00  0.00           N
ATOM   1414  HZ1 LYS N  28    -143.573  66.448 -57.340  1.00  0.00           H
ATOM   1415  HZ2 LYS N  28    -144.492  65.366 -56.504  1.00  0.00           H
ATOM   1416  HZ3 LYS N  28    -142.849  65.311 -56.416  1.00  0.00           H
ATOM   1417  N   THR N  29    -140.936  62.642 -50.411  1.00 71.82           N
ATOM   1418  H   THR N  29    -141.574  62.069 -50.953  1.00 71.82           H
ATOM   1419  CA  THR N  29    -140.702  62.313 -49.008  1.00 73.01           C
ATOM   1420  HA  THR N  29    -140.905  63.196 -48.404  1.00 73.01           H
ATOM   1421  C   THR N  29    -139.246  61.906 -48.790  1.00 72.02           C
ATOM   1422  O   THR N  29    -138.588  62.376 -47.853  1.00 70.71           O
ATOM   1423  CB  THR N  29    -141.650  61.178 -48.564  1.00  0.00           C
ATOM   1424  HB  THR N  29    -141.392  60.256 -49.085  1.00  0.00           H
ATOM   1425  OG1 THR N  29    -142.992  61.548 -48.895  1.00  0.00           O
ATOM   1426  HG1 THR N  29    -143.143  61.369 -49.831  1.00  0.00           H
ATOM   1427  CG2 THR N  29    -141.610  60.944 -47.064  1.00  0.00           C
ATOM   1428 HG21 THR N  29    -142.334  60.171 -46.809  1.00  0.00           H
ATOM   1429 HG22 THR N  29    -141.869  61.864 -46.539  1.00  0.00           H
ATOM   1430 HG23 THR N  29    -140.615  60.615 -46.763  1.00  0.00           H
ATOM   1431  N   GLU N  30    -138.722  61.073 -49.679  1.00 82.37           N
ATOM   1432  H   GLU N  30    -139.304  60.688 -50.426  1.00 82.37           H
ATOM   1433  CA  GLU N  30    -137.325  60.661 -49.609  1.00 80.95           C
ATOM   1434  HA  GLU N  30    -137.136  60.221 -48.631  1.00 80.95           H
ATOM   1435  C   GLU N  30    -136.421  61.873 -49.769  1.00 79.29           C
ATOM   1436  O   GLU N  30    -135.511  62.062 -48.978  1.00 80.60           O
ATOM   1437  CB  GLU N  30    -136.990  59.631 -50.694  1.00  0.00           C
ATOM   1438  HB2 GLU N  30    -137.706  58.812 -50.632  1.00  0.00           H
ATOM   1439  HB3 GLU N  30    -137.091  60.107 -51.669  1.00  0.00           H
ATOM   1440  CG  GLU N  30    -135.574  59.068 -50.561  1.00  0.00           C
ATOM   1441  HG2 GLU N  30    -134.869  59.897 -50.493  1.00  0.00           H
ATOM   1442  HG3 GLU N  30    -135.510  58.492 -49.636  1.00  0.00           H
ATOM   1443  CD  GLU N  30    -135.153  58.192 -51.730  1.00  0.00           C
ATOM   1444  OE1 GLU N  30    -133.937  58.192 -52.033  1.00  0.00           O
ATOM   1445  OE2 GLU N  30    -135.997  57.503 -52.338  1.00  0.00           O
ATOM   1446  N   MET N  31    -136.684  62.725 -50.749  1.00 49.02           N
ATOM   1447  H   MET N  31    -137.464  62.540 -51.378  1.00 49.02           H
ATOM   1448  CA  MET N  31    -135.838  63.885 -51.007  1.00 47.36           C
ATOM   1449  HA  MET N  31    -134.817  63.530 -51.146  1.00 47.36           H
ATOM   1450  C   MET N  31    -135.832  64.877 -49.846  1.00 48.90           C
ATOM   1451  O   MET N  31    -134.793  65.437 -49.524  1.00 49.18           O
ATOM   1452  CB  MET N  31    -136.285  64.572 -52.299  1.00  0.00           C
ATOM   1453  HB2 MET N  31    -136.351  63.816 -53.080  1.00  0.00           H
ATOM   1454  HB3 MET N  31    -137.277  64.994 -52.144  1.00  0.00           H
ATOM   1455  CG  MET N  31    -135.346  65.660 -52.789  1.00  0.00           C
ATOM   1456  HG2 MET N  31    -135.296  66.453 -52.044  1.00  0.00           H
ATOM   1457  HG3 MET N  31    -134.353  65.230 -52.911  1.00  0.00           H
ATOM   1458  SD  MET N  31    -135.863  66.364 -54.370  1.00  0.00           S
ATOM   1459  CE  MET N  31    -137.359  67.283 -53.940  1.00  0.00           C
ATOM   1460  HE1 MET N  31    -137.716  67.819 -54.820  1.00  0.00           H
ATOM   1461  HE2 MET N  31    -137.140  67.997 -53.147  1.00  0.00           H
ATOM   1462  HE3 MET N  31    -138.133  66.591 -53.607  1.00  0.00           H
ATOM   1463  N   ILE N  32    -136.951  65.079 -49.165  1.00 65.58           N
ATOM   1464  H   ILE N  32    -137.812  64.620 -49.460  1.00 65.58           H
ATOM   1465  CA  ILE N  32    -136.968  65.968 -47.997  1.00 70.00           C
ATOM   1466  HA  ILE N  32    -136.490  66.911 -48.260  1.00 70.00           H
ATOM   1467  C   ILE N  32    -136.141  65.334 -46.875  1.00 72.64           C
ATOM   1468  O   ILE N  32    -135.351  66.008 -46.204  1.00 72.43           O
ATOM   1469  CB  ILE N  32    -138.427  66.267 -47.532  1.00  0.00           C
ATOM   1470  HB  ILE N  32    -138.948  65.318 -47.400  1.00  0.00           H
ATOM   1471  CG1 ILE N  32    -139.154  67.099 -48.610  1.00  0.00           C
ATOM   1472 HG12 ILE N  32    -138.782  68.123 -48.565  1.00  0.00           H
ATOM   1473 HG13 ILE N  32    -138.905  66.708 -49.593  1.00  0.00           H
ATOM   1474  CG2 ILE N  32    -138.454  67.040 -46.184  1.00  0.00           C
ATOM   1475 HG21 ILE N  32    -139.482  67.257 -45.893  1.00  0.00           H
ATOM   1476 HG22 ILE N  32    -137.902  67.978 -46.276  1.00  0.00           H
ATOM   1477 HG23 ILE N  32    -138.003  66.438 -45.396  1.00  0.00           H
ATOM   1478  CD1 ILE N  32    -140.687  67.124 -48.498  1.00  0.00           C
ATOM   1479 HD11 ILE N  32    -141.100  67.674 -49.343  1.00  0.00           H
ATOM   1480 HD12 ILE N  32    -140.993  67.615 -47.574  1.00  0.00           H
ATOM   1481 HD13 ILE N  32    -141.074  66.104 -48.514  1.00  0.00           H
ATOM   1482  N   LYS N  33    -136.255  64.027 -46.677  1.00 93.03           N
ATOM   1483  H   LYS N  33    -136.898  63.475 -47.247  1.00 93.03           H
ATOM   1484  CA  LYS N  33    -135.458  63.375 -45.634  1.00 94.37           C
ATOM   1485  HA  LYS N  33    -135.571  63.955 -44.719  1.00 94.37           H
ATOM   1486  C   LYS N  33    -133.977  63.382 -46.008  1.00 92.72           C
ATOM   1487  O   LYS N  33    -133.101  63.507 -45.154  1.00 93.17           O
ATOM   1488  CB  LYS N  33    -135.964  61.945 -45.400  1.00  0.00           C
ATOM   1489  HB2 LYS N  33    -137.048  61.983 -45.284  1.00  0.00           H
ATOM   1490  HB3 LYS N  33    -135.740  61.349 -46.285  1.00  0.00           H
ATOM   1491  CG  LYS N  33    -135.375  61.238 -44.173  1.00  0.00           C
ATOM   1492  HG2 LYS N  33    -135.726  60.206 -44.165  1.00  0.00           H
ATOM   1493  HG3 LYS N  33    -134.288  61.235 -44.247  1.00  0.00           H
ATOM   1494  CD  LYS N  33    -135.785  61.908 -42.858  1.00  0.00           C
ATOM   1495  HD2 LYS N  33    -135.464  62.949 -42.864  1.00  0.00           H
ATOM   1496  HD3 LYS N  33    -136.871  61.873 -42.764  1.00  0.00           H
ATOM   1497  CE  LYS N  33    -135.151  61.221 -41.658  1.00  0.00           C
ATOM   1498  HE2 LYS N  33    -135.472  60.177 -41.625  1.00  0.00           H
ATOM   1499  HE3 LYS N  33    -134.064  61.257 -41.764  1.00  0.00           H
ATOM   1500  NZ  LYS N  33    -135.552  61.922 -40.392  1.00  0.00           N
ATOM   1501  HZ1 LYS N  33    -135.093  61.501 -39.598  1.00  0.00           H
ATOM   1502  HZ2 LYS N  33    -136.553  61.871 -40.271  1.00  0.00           H
ATOM   1503  HZ3 LYS N  33    -135.282  62.903 -40.450  1.00  0.00           H
ATOM   1504  N   LEU N  34    -133.697  63.280 -47.294  1.00 68.21           N
ATOM   1505  H   LEU N  34    -134.457  63.114 -47.953  1.00 68.21           H
ATOM   1506  CA  LEU N  34    -132.342  63.351 -47.816  1.00 66.50           C
ATOM   1507  HA  LEU N  34    -131.718  62.655 -47.258  1.00 66.50           H
ATOM   1508  C   LEU N  34    -131.756  64.747 -47.655  1.00 65.05           C
ATOM   1509  O   LEU N  34    -130.616  64.853 -47.236  1.00 65.14           O
ATOM   1510  CB  LEU N  34    -132.362  62.931 -49.283  1.00  0.00           C
ATOM   1511  HB2 LEU N  34    -132.894  61.981 -49.335  1.00  0.00           H
ATOM   1512  HB3 LEU N  34    -132.955  63.664 -49.825  1.00  0.00           H
ATOM   1513  CG  LEU N  34    -131.054  62.753 -50.054  1.00  0.00           C
ATOM   1514  HG  LEU N  34    -130.527  63.705 -50.089  1.00  0.00           H
ATOM   1515  CD1 LEU N  34    -130.126  61.703 -49.458  1.00  0.00           C
ATOM   1516 HD11 LEU N  34    -129.247  61.599 -50.093  1.00  0.00           H
ATOM   1517 HD12 LEU N  34    -130.639  60.742 -49.399  1.00  0.00           H
ATOM   1518 HD13 LEU N  34    -129.796  62.022 -48.471  1.00  0.00           H
ATOM   1519  CD2 LEU N  34    -131.464  62.354 -51.459  1.00  0.00           C
ATOM   1520 HD21 LEU N  34    -130.577  62.202 -52.071  1.00  0.00           H
ATOM   1521 HD22 LEU N  34    -132.063  63.142 -51.917  1.00  0.00           H
ATOM   1522 HD23 LEU N  34    -132.041  61.427 -51.446  1.00  0.00           H
ATOM   1523  N   TRP N  35    -132.525  65.808 -47.878  1.00 64.72           N
ATOM   1524  H   TRP N  35    -133.456  65.683 -48.272  1.00 64.72           H
ATOM   1525  CA  TRP N  35    -132.061  67.167 -47.576  1.00 63.75           C
ATOM   1526  HA  TRP N  35    -131.162  67.388 -48.154  1.00 63.75           H
ATOM   1527  C   TRP N  35    -131.712  67.278 -46.102  1.00 63.64           C
ATOM   1528  O   TRP N  35    -130.667  67.815 -45.749  1.00 62.04           O
ATOM   1529  CB  TRP N  35    -133.128  68.235 -47.847  1.00  0.00           C
ATOM   1530  HB2 TRP N  35    -134.090  67.891 -47.472  1.00  0.00           H
ATOM   1531  HB3 TRP N  35    -132.850  69.122 -47.277  1.00  0.00           H
ATOM   1532  CG  TRP N  35    -133.281  68.672 -49.270  1.00  0.00           C
ATOM   1533  CD1 TRP N  35    -134.312  68.399 -50.113  1.00  0.00           C
ATOM   1534  HD1 TRP N  35    -135.142  67.753 -49.859  1.00  0.00           H
ATOM   1535  CD2 TRP N  35    -132.415  69.560 -50.002  1.00  0.00           C
ATOM   1536  NE1 TRP N  35    -134.165  69.040 -51.314  1.00  0.00           N
ATOM   1537  HE1 TRP N  35    -134.804  68.958 -52.090  1.00  0.00           H
ATOM   1538  CE2 TRP N  35    -133.014  69.778 -51.278  1.00  0.00           C
ATOM   1539  CE3 TRP N  35    -131.180  70.179 -49.718  1.00  0.00           C
ATOM   1540  HE3 TRP N  35    -130.695  70.025 -48.765  1.00  0.00           H
ATOM   1541  CZ2 TRP N  35    -132.417  70.591 -52.263  1.00  0.00           C
ATOM   1542  HZ2 TRP N  35    -132.887  70.730 -53.225  1.00  0.00           H
ATOM   1543  CZ3 TRP N  35    -130.575  70.999 -50.707  1.00  0.00           C
ATOM   1544  HZ3 TRP N  35    -129.625  71.473 -50.502  1.00  0.00           H
ATOM   1545  CH2 TRP N  35    -131.207  71.196 -51.970  1.00  0.00           C
ATOM   1546  HH2 TRP N  35    -130.730  71.822 -52.710  1.00  0.00           H
ATOM   1547  N   GLN N  36    -132.562  66.738 -45.238  1.00 82.42           N
ATOM   1548  H   GLN N  36    -133.421  66.312 -45.579  1.00 82.42           H
ATOM   1549  CA  GLN N  36    -132.302  66.787 -43.802  1.00 83.73           C
ATOM   1550  HA  GLN N  36    -132.179  67.832 -43.514  1.00 83.73           H
ATOM   1551  C   GLN N  36    -131.005  66.054 -43.454  1.00 84.74           C
ATOM   1552  O   GLN N  36    -130.225  66.526 -42.634  1.00 84.74           O
ATOM   1553  CB  GLN N  36    -133.485  66.199 -43.023  1.00  0.00           C
ATOM   1554  HB2 GLN N  36    -134.402  66.658 -43.394  1.00  0.00           H
ATOM   1555  HB3 GLN N  36    -133.536  65.128 -43.210  1.00  0.00           H
ATOM   1556  CG  GLN N  36    -133.406  66.428 -41.517  1.00  0.00           C
ATOM   1557  HG2 GLN N  36    -132.511  65.948 -41.125  1.00  0.00           H
ATOM   1558  HG3 GLN N  36    -133.337  67.499 -41.330  1.00  0.00           H
ATOM   1559  CD  GLN N  36    -134.611  65.882 -40.780  1.00  0.00           C
ATOM   1560  OE1 GLN N  36    -134.893  64.687 -40.803  1.00  0.00           O
ATOM   1561  NE2 GLN N  36    -135.328  66.744 -40.109  1.00  0.00           N
ATOM   1562 HE22 GLN N  36    -136.137  66.419 -39.611  1.00  0.00           H
ATOM   1563 HE21 GLN N  36    -135.063  67.715 -40.093  1.00  0.00           H
ATOM   1564  N   ARG N  37    -130.740  64.920 -44.090  1.00 72.22           N
ATOM   1565  H   ARG N  37    -131.414  64.545 -44.753  1.00 72.22           H
ATOM   1566  CA  ARG N  37    -129.487  64.204 -43.834  1.00 71.02           C
ATOM   1567  HA  ARG N  37    -129.348  64.132 -42.755  1.00 71.02           H
ATOM   1568  C   ARG N  37    -128.289  64.952 -44.407  1.00 71.14           C
ATOM   1569  O   ARG N  37    -127.221  64.952 -43.818  1.00 70.23           O
ATOM   1570  CB  ARG N  37    -129.512  62.795 -44.428  1.00  0.00           C
ATOM   1571  HB2 ARG N  37    -130.532  62.412 -44.390  1.00  0.00           H
ATOM   1572  HB3 ARG N  37    -129.205  62.858 -45.472  1.00  0.00           H
ATOM   1573  CG  ARG N  37    -128.604  61.815 -43.674  1.00  0.00           C
ATOM   1574  HG2 ARG N  37    -127.869  62.373 -43.093  1.00  0.00           H
ATOM   1575  HG3 ARG N  37    -129.217  61.235 -42.985  1.00  0.00           H
ATOM   1576  CD  ARG N  37    -127.853  60.865 -44.595  1.00  0.00           C
ATOM   1577  HD2 ARG N  37    -127.093  61.435 -45.129  1.00  0.00           H
ATOM   1578  HD3 ARG N  37    -127.342  60.114 -43.989  1.00  0.00           H
ATOM   1579  NE  ARG N  37    -128.728  60.202 -45.572  1.00  0.00           N
ATOM   1580  HE  ARG N  37    -129.706  60.413 -45.521  1.00  0.00           H
ATOM   1581  CZ  ARG N  37    -128.336  59.383 -46.541  1.00  0.00           C
ATOM   1582  NH1 ARG N  37    -129.228  59.001 -47.411  1.00  0.00           N
ATOM   1583 HH11 ARG N  37    -130.178  59.312 -47.337  1.00  0.00           H
ATOM   1584 HH12 ARG N  37    -128.949  58.399 -48.173  1.00  0.00           H
ATOM   1585  NH2 ARG N  37    -127.114  58.952 -46.700  1.00  0.00           N
ATOM   1586 HH21 ARG N  37    -126.386  59.196 -46.020  1.00  0.00           H
ATOM   1587 HH22 ARG N  37    -126.864  58.395 -47.491  1.00  0.00           H
ATOM   1588  N   THR N  38    -128.474  65.579 -45.559  1.00 52.17           N
ATOM   1589  H   THR N  38    -129.384  65.551 -46.002  1.00 52.17           H
ATOM   1590  CA  THR N  38    -127.385  66.278 -46.236  1.00 55.84           C
ATOM   1591  HA  THR N  38    -126.564  65.580 -46.395  1.00 55.84           H
ATOM   1592  C   THR N  38    -126.894  67.415 -45.361  1.00 60.13           C
ATOM   1593  O   THR N  38    -125.700  67.534 -45.128  1.00 60.02           O
ATOM   1594  CB  THR N  38    -127.823  66.885 -47.598  1.00  0.00           C
ATOM   1595  HB  THR N  38    -128.553  67.676 -47.429  1.00  0.00           H
ATOM   1596  OG1 THR N  38    -128.412  65.878 -48.421  1.00  0.00           O
ATOM   1597  HG1 THR N  38    -129.173  65.499 -47.966  1.00  0.00           H
ATOM   1598  CG2 THR N  38    -126.653  67.435 -48.387  1.00  0.00           C
ATOM   1599 HG21 THR N  38    -127.010  67.784 -49.356  1.00  0.00           H
ATOM   1600 HG22 THR N  38    -125.909  66.653 -48.536  1.00  0.00           H
ATOM   1601 HG23 THR N  38    -126.203  68.275 -47.855  1.00  0.00           H
ATOM   1602  N   VAL N  39    -127.799  68.239 -44.850  1.00 97.40           N
ATOM   1603  H   VAL N  39    -128.791  68.098 -45.016  1.00 97.40           H
ATOM   1604  CA  VAL N  39    -127.351  69.416 -44.111  1.00102.87           C
ATOM   1605  HA  VAL N  39    -126.580  69.893 -44.718  1.00102.87           H
ATOM   1606  C   VAL N  39    -126.671  69.058 -42.798  1.00103.68           C
ATOM   1607  O   VAL N  39    -125.673  69.674 -42.468  1.00103.94           O
ATOM   1608  CB  VAL N  39    -128.469  70.477 -43.907  1.00  0.00           C
ATOM   1609  HB  VAL N  39    -128.035  71.328 -43.383  1.00  0.00           H
ATOM   1610  CG1 VAL N  39    -128.975  70.971 -45.273  1.00  0.00           C
ATOM   1611 HG11 VAL N  39    -129.660  71.806 -45.128  1.00  0.00           H
ATOM   1612 HG12 VAL N  39    -129.489  70.173 -45.806  1.00  0.00           H
ATOM   1613 HG13 VAL N  39    -128.129  71.313 -45.873  1.00  0.00           H
ATOM   1614  CG2 VAL N  39    -129.651  69.954 -43.072  1.00  0.00           C
ATOM   1615 HG21 VAL N  39    -130.406  70.735 -42.983  1.00  0.00           H
ATOM   1616 HG22 VAL N  39    -129.306  69.701 -42.068  1.00  0.00           H
ATOM   1617 HG23 VAL N  39    -130.093  69.078 -43.539  1.00  0.00           H
ATOM   1618  N   VAL N  40    -127.112  68.027 -42.086  1.00108.31           N
ATOM   1619  H   VAL N  40    -127.921  67.501 -42.380  1.00108.31           H
ATOM   1620  CA  VAL N  40    -126.433  67.691 -40.833  1.00108.72           C
ATOM   1621  HA  VAL N  40    -126.250  68.627 -40.305  1.00108.72           H
ATOM   1622  C   VAL N  40    -125.064  67.073 -41.100  1.00106.77           C
ATOM   1623  O   VAL N  40    -124.154  67.209 -40.290  1.00106.86           O
ATOM   1624  CB  VAL N  40    -127.282  66.799 -39.881  1.00  0.00           C
ATOM   1625  HB  VAL N  40    -126.713  66.646 -38.965  1.00  0.00           H
ATOM   1626  CG1 VAL N  40    -128.591  67.515 -39.513  1.00  0.00           C
ATOM   1627 HG11 VAL N  40    -129.116  66.949 -38.746  1.00  0.00           H
ATOM   1628 HG12 VAL N  40    -129.230  67.625 -40.389  1.00  0.00           H
ATOM   1629 HG13 VAL N  40    -128.359  68.508 -39.117  1.00  0.00           H
ATOM   1630  CG2 VAL N  40    -127.602  65.422 -40.480  1.00  0.00           C
ATOM   1631 HG21 VAL N  40    -128.166  64.833 -39.757  1.00  0.00           H
ATOM   1632 HG22 VAL N  40    -126.676  64.893 -40.708  1.00  0.00           H
ATOM   1633 HG23 VAL N  40    -128.186  65.533 -41.389  1.00  0.00           H
ATOM   1634  N   ALA N  41    -124.888  66.445 -42.256  1.00 79.80           N
ATOM   1635  H   ALA N  41    -125.659  66.338 -42.899  1.00 79.80           H
ATOM   1636  CA  ALA N  41    -123.584  65.912 -42.626  1.00 76.63           C
ATOM   1637  HA  ALA N  41    -123.161  65.376 -41.774  1.00 76.63           H
ATOM   1638  C   ALA N  41    -122.651  67.075 -42.979  1.00 75.38           C
ATOM   1639  O   ALA N  41    -121.478  67.068 -42.639  1.00 75.74           O
ATOM   1640  CB  ALA N  41    -123.731  64.934 -43.792  1.00  0.00           C
ATOM   1641  HB1 ALA N  41    -124.429  64.142 -43.519  1.00  0.00           H
ATOM   1642  HB2 ALA N  41    -122.758  64.482 -43.997  1.00  0.00           H
ATOM   1643  HB3 ALA N  41    -124.090  65.454 -44.680  1.00  0.00           H
ATOM   1644  N   GLU N  42    -123.175  68.107 -43.624  1.00 61.05           N
ATOM   1645  H   GLU N  42    -124.146  68.075 -43.920  1.00 61.05           H
ATOM   1646  CA  GLU N  42    -122.374  69.296 -43.932  1.00 61.24           C
ATOM   1647  HA  GLU N  42    -121.443  68.979 -44.402  1.00 61.24           H
ATOM   1648  C   GLU N  42    -122.009  70.074 -42.668  1.00 61.25           C
ATOM   1649  O   GLU N  42    -120.886  70.554 -42.525  1.00 59.96           O
ATOM   1650  CB  GLU N  42    -123.125  70.209 -44.908  1.00  0.00           C
ATOM   1651  HB2 GLU N  42    -124.116  70.426 -44.513  1.00  0.00           H
ATOM   1652  HB3 GLU N  42    -122.572  71.143 -45.003  1.00  0.00           H
ATOM   1653  CG  GLU N  42    -123.252  69.588 -46.286  1.00  0.00           C
ATOM   1654  HG2 GLU N  42    -122.250  69.350 -46.629  1.00  0.00           H
ATOM   1655  HG3 GLU N  42    -123.806  68.654 -46.225  1.00  0.00           H
ATOM   1656  CD  GLU N  42    -123.923  70.493 -47.309  1.00  0.00           C
ATOM   1657  OE1 GLU N  42    -125.158  70.668 -47.261  1.00  0.00           O
ATOM   1658  OE2 GLU N  42    -123.217  70.963 -48.238  1.00  0.00           O
ATOM   1659  N   GLU N  43    -122.930  70.154 -41.717  1.00 93.28           N
ATOM   1660  H   GLU N  43    -123.864  69.786 -41.891  1.00 93.28           H
ATOM   1661  CA  GLU N  43    -122.648  70.778 -40.423  1.00 95.22           C
ATOM   1662  HA  GLU N  43    -122.273  71.790 -40.579  1.00 95.22           H
ATOM   1663  C   GLU N  43    -121.569  69.975 -39.698  1.00 95.44           C
ATOM   1664  O   GLU N  43    -120.678  70.536 -39.058  1.00 95.23           O
ATOM   1665  CB  GLU N  43    -123.921  70.835 -39.566  1.00  0.00           C
ATOM   1666  HB2 GLU N  43    -124.383  69.850 -39.571  1.00  0.00           H
ATOM   1667  HB3 GLU N  43    -123.639  71.076 -38.541  1.00  0.00           H
ATOM   1668  CG  GLU N  43    -124.945  71.873 -40.032  1.00  0.00           C
ATOM   1669  HG2 GLU N  43    -124.502  72.865 -39.929  1.00  0.00           H
ATOM   1670  HG3 GLU N  43    -125.171  71.714 -41.085  1.00  0.00           H
ATOM   1671  CD  GLU N  43    -126.250  71.821 -39.238  1.00  0.00           C
ATOM   1672  OE1 GLU N  43    -126.988  70.811 -39.326  1.00  0.00           O
ATOM   1673  OE2 GLU N  43    -126.552  72.807 -38.530  1.00  0.00           O
ATOM   1674  N   ALA N  44    -121.610  68.656 -39.828  1.00 75.23           N
ATOM   1675  H   ALA N  44    -122.376  68.224 -40.337  1.00 75.23           H
ATOM   1676  CA  ALA N  44    -120.586  67.801 -39.242  1.00 74.30           C
ATOM   1677  HA  ALA N  44    -120.448  68.102 -38.203  1.00 74.30           H
ATOM   1678  C   ALA N  44    -119.233  67.948 -39.951  1.00 73.11           C
ATOM   1679  O   ALA N  44    -118.200  67.929 -39.280  1.00 72.81           O
ATOM   1680  CB  ALA N  44    -121.057  66.353 -39.252  1.00  0.00           C
ATOM   1681  HB1 ALA N  44    -121.985  66.259 -38.688  1.00  0.00           H
ATOM   1682  HB2 ALA N  44    -120.299  65.710 -38.803  1.00  0.00           H
ATOM   1683  HB3 ALA N  44    -121.234  66.023 -40.276  1.00  0.00           H
ATOM   1684  N   GLU N  45    -119.213  68.150 -41.265  1.00 65.90           N
ATOM   1685  H   GLU N  45    -120.085  68.111 -41.793  1.00 65.90           H
ATOM   1686  CA  GLU N  45    -117.955  68.415 -41.971  1.00 65.86           C
ATOM   1687  HA  GLU N  45    -117.265  67.590 -41.798  1.00 65.86           H
ATOM   1688  C   GLU N  45    -117.343  69.686 -41.395  1.00 66.26           C
ATOM   1689  O   GLU N  45    -116.156  69.719 -41.061  1.00 67.27           O
ATOM   1690  CB  GLU N  45    -118.111  68.653 -43.485  1.00  0.00           C
ATOM   1691  HB2 GLU N  45    -118.871  69.415 -43.646  1.00  0.00           H
ATOM   1692  HB3 GLU N  45    -117.162  69.063 -43.827  1.00  0.00           H
ATOM   1693  CG  GLU N  45    -118.434  67.459 -44.381  1.00  0.00           C
ATOM   1694  HG2 GLU N  45    -117.742  66.649 -44.147  1.00  0.00           H
ATOM   1695  HG3 GLU N  45    -119.449  67.121 -44.185  1.00  0.00           H
ATOM   1696  CD  GLU N  45    -118.294  67.824 -45.867  1.00  0.00           C
ATOM   1697  OE1 GLU N  45    -117.172  68.193 -46.278  1.00  0.00           O
ATOM   1698  OE2 GLU N  45    -119.282  67.764 -46.641  1.00  0.00           O
ATOM   1699  N   GLU N  46    -118.143  70.735 -41.250  1.00 77.21           N
ATOM   1700  H   GLU N  46    -119.123  70.675 -41.538  1.00 77.21           H
ATOM   1701  CA  GLU N  46    -117.624  71.993 -40.716  1.00 78.60           C
ATOM   1702  HA  GLU N  46    -116.748  72.280 -41.297  1.00 78.60           H
ATOM   1703  C   GLU N  46    -117.176  71.840 -39.269  1.00 78.76           C
ATOM   1704  O   GLU N  46    -116.110  72.333 -38.902  1.00 78.03           O
ATOM   1705  CB  GLU N  46    -118.643  73.130 -40.805  1.00  0.00           C
ATOM   1706  HB2 GLU N  46    -119.581  72.819 -40.345  1.00  0.00           H
ATOM   1707  HB3 GLU N  46    -118.241  73.970 -40.238  1.00  0.00           H
ATOM   1708  CG  GLU N  46    -118.901  73.611 -42.226  1.00  0.00           C
ATOM   1709  HG2 GLU N  46    -117.942  73.683 -42.743  1.00  0.00           H
ATOM   1710  HG3 GLU N  46    -119.522  72.884 -42.750  1.00  0.00           H
ATOM   1711  CD  GLU N  46    -119.566  74.982 -42.259  1.00  0.00           C
ATOM   1712  OE1 GLU N  46    -120.419  75.273 -41.393  1.00  0.00           O
ATOM   1713  OE2 GLU N  46    -119.192  75.798 -43.131  1.00  0.00           O
ATOM   1714  N   GLN N  47    -117.939  71.126 -38.451  1.00101.98           N
ATOM   1715  H   GLN N  47    -118.827  70.751 -38.791  1.00101.98           H
ATOM   1716  CA  GLN N  47    -117.549  70.901 -37.061  1.00102.11           C
ATOM   1717  HA  GLN N  47    -117.446  71.868 -36.569  1.00102.11           H
ATOM   1718  C   GLN N  47    -116.209  70.178 -36.987  1.00102.28           C
ATOM   1719  O   GLN N  47    -115.324  70.577 -36.239  1.00102.46           O
ATOM   1720  CB  GLN N  47    -118.595  70.061 -36.315  1.00  0.00           C
ATOM   1721  HB2 GLN N  47    -119.577  70.520 -36.436  1.00  0.00           H
ATOM   1722  HB3 GLN N  47    -118.624  69.068 -36.762  1.00  0.00           H
ATOM   1723  CG  GLN N  47    -118.298  69.910 -34.821  1.00  0.00           C
ATOM   1724  HG2 GLN N  47    -117.262  69.603 -34.692  1.00  0.00           H
ATOM   1725  HG3 GLN N  47    -118.437  70.870 -34.325  1.00  0.00           H
ATOM   1726  CD  GLN N  47    -119.162  68.867 -34.149  1.00  0.00           C
ATOM   1727  OE1 GLN N  47    -120.374  68.972 -34.095  1.00  0.00           O
ATOM   1728  NE2 GLN N  47    -118.537  67.850 -33.619  1.00  0.00           N
ATOM   1729 HE22 GLN N  47    -119.083  67.127 -33.193  1.00  0.00           H
ATOM   1730 HE21 GLN N  47    -117.522  67.807 -33.643  1.00  0.00           H
ATOM   1731  N   LEU N  48    -116.041  69.106 -37.746  1.00 81.67           N
ATOM   1732  H   LEU N  48    -116.786  68.802 -38.377  1.00 81.67           H
ATOM   1733  CA  LEU N  48    -114.817  68.314 -37.645  1.00 79.58           C
ATOM   1734  HA  LEU N  48    -114.600  68.114 -36.595  1.00 79.58           H
ATOM   1735  C   LEU N  48    -113.644  69.098 -38.216  1.00 80.57           C
ATOM   1736  O   LEU N  48    -112.534  69.012 -37.701  1.00 80.50           O
ATOM   1737  CB  LEU N  48    -114.966  66.979 -38.377  1.00  0.00           C
ATOM   1738  HB2 LEU N  48    -115.471  67.176 -39.323  1.00  0.00           H
ATOM   1739  HB3 LEU N  48    -113.959  66.644 -38.615  1.00  0.00           H
ATOM   1740  CG  LEU N  48    -115.655  65.780 -37.696  1.00  0.00           C
ATOM   1741  HG  LEU N  48    -114.875  65.188 -37.218  1.00  0.00           H
ATOM   1742  CD1 LEU N  48    -116.708  66.088 -36.627  1.00  0.00           C
ATOM   1743 HD11 LEU N  48    -117.122  65.157 -36.241  1.00  0.00           H
ATOM   1744 HD12 LEU N  48    -117.515  66.680 -37.059  1.00  0.00           H
ATOM   1745 HD13 LEU N  48    -116.254  66.636 -35.802  1.00  0.00           H
ATOM   1746  CD2 LEU N  48    -116.287  64.925 -38.779  1.00  0.00           C
ATOM   1747 HD21 LEU N  48    -116.681  64.004 -38.348  1.00  0.00           H
ATOM   1748 HD22 LEU N  48    -115.545  64.666 -39.532  1.00  0.00           H
ATOM   1749 HD23 LEU N  48    -117.108  65.465 -39.257  1.00  0.00           H
ATOM   1750  N   CYS N  49    -113.890  69.907 -39.237  1.00 85.97           N
ATOM   1751  H   CYS N  49    -114.821  69.930 -39.655  1.00 85.97           H
ATOM   1752  CA  CYS N  49    -112.853  70.786 -39.770  1.00 88.62           C
ATOM   1753  HA  CYS N  49    -111.979  70.191 -40.040  1.00 88.62           H
ATOM   1754  C   CYS N  49    -112.435  71.809 -38.715  1.00 89.42           C
ATOM   1755  O   CYS N  49    -111.248  72.068 -38.532  1.00 88.49           O
ATOM   1756  CB  CYS N  49    -113.364  71.516 -41.015  1.00  0.00           C
ATOM   1757  HB2 CYS N  49    -113.804  70.787 -41.699  1.00  0.00           H
ATOM   1758  HB3 CYS N  49    -114.145  72.218 -40.720  1.00  0.00           H
ATOM   1759  SG  CYS N  49    -112.060  72.417 -41.893  1.00  0.00           S
ATOM   1760  HG  CYS N  49    -111.498  72.971 -40.809  1.00  0.00           H
ATOM   1761  N   SER N  50    -113.401  72.375 -38.005  1.00117.34           N
ATOM   1762  H   SER N  50    -114.376  72.149 -38.206  1.00117.34           H
ATOM   1763  CA  SER N  50    -113.110  73.339 -36.948  1.00119.28           C
ATOM   1764  HA  SER N  50    -112.497  74.138 -37.364  1.00119.28           H
ATOM   1765  C   SER N  50    -112.324  72.667 -35.831  1.00119.96           C
ATOM   1766  O   SER N  50    -111.307  73.186 -35.409  1.00120.89           O
ATOM   1767  CB  SER N  50    -114.400  73.948 -36.392  1.00  0.00           C
ATOM   1768  HB2 SER N  50    -114.987  74.342 -37.222  1.00  0.00           H
ATOM   1769  HB3 SER N  50    -114.981  73.178 -35.884  1.00  0.00           H
ATOM   1770  OG  SER N  50    -114.125  75.008 -35.490  1.00  0.00           O
ATOM   1771  HG  SER N  50    -113.829  74.631 -34.635  1.00  0.00           H
ATOM   1772  N   GLN N  51    -112.734  71.483 -35.401  1.00 86.89           N
ATOM   1773  H   GLN N  51    -113.580  71.073 -35.790  1.00 86.89           H
ATOM   1774  CA  GLN N  51    -112.018  70.770 -34.343  1.00 84.95           C
ATOM   1775  HA  GLN N  51    -111.942  71.419 -33.471  1.00 84.95           H
ATOM   1776  C   GLN N  51    -110.597  70.398 -34.744  1.00 82.29           C
ATOM   1777  O   GLN N  51    -109.685  70.452 -33.922  1.00 82.46           O
ATOM   1778  CB  GLN N  51    -112.776  69.509 -33.930  1.00  0.00           C
ATOM   1779  HB2 GLN N  51    -112.999  68.918 -34.819  1.00  0.00           H
ATOM   1780  HB3 GLN N  51    -112.128  68.923 -33.279  1.00  0.00           H
ATOM   1781  CG  GLN N  51    -114.064  69.796 -33.174  1.00  0.00           C
ATOM   1782  HG2 GLN N  51    -113.829  70.410 -32.304  1.00  0.00           H
ATOM   1783  HG3 GLN N  51    -114.753  70.348 -33.808  1.00  0.00           H
ATOM   1784  CD  GLN N  51    -114.736  68.528 -32.709  1.00  0.00           C
ATOM   1785  OE1 GLN N  51    -115.572  67.952 -33.393  1.00  0.00           O
ATOM   1786  NE2 GLN N  51    -114.370  68.069 -31.541  1.00  0.00           N
ATOM   1787 HE22 GLN N  51    -114.777  67.212 -31.212  1.00  0.00           H
ATOM   1788 HE21 GLN N  51    -113.681  68.567 -31.002  1.00  0.00           H
ATOM   1789  N   LEU N  52    -110.380  70.067 -36.010  1.00 86.28           N
ATOM   1790  H   LEU N  52    -111.156  69.986 -36.660  1.00 86.28           H
ATOM   1791  CA  LEU N  52    -109.020  69.829 -36.480  1.00 85.00           C
ATOM   1792  HA  LEU N  52    -108.555  69.079 -35.842  1.00 85.00           H
ATOM   1793  C   LEU N  52    -108.210  71.116 -36.357  1.00 85.45           C
ATOM   1794  O   LEU N  52    -107.119  71.094 -35.810  1.00 85.80           O
ATOM   1795  CB  LEU N  52    -109.025  69.332 -37.930  1.00  0.00           C
ATOM   1796  HB2 LEU N  52    -109.648  68.439 -37.983  1.00  0.00           H
ATOM   1797  HB3 LEU N  52    -109.489  70.099 -38.548  1.00  0.00           H
ATOM   1798  CG  LEU N  52    -107.655  69.006 -38.546  1.00  0.00           C
ATOM   1799  HG  LEU N  52    -107.024  69.890 -38.477  1.00  0.00           H
ATOM   1800  CD1 LEU N  52    -106.951  67.854 -37.836  1.00  0.00           C
ATOM   1801 HD11 LEU N  52    -105.996  67.655 -38.326  1.00  0.00           H
ATOM   1802 HD12 LEU N  52    -107.565  66.957 -37.871  1.00  0.00           H
ATOM   1803 HD13 LEU N  52    -106.747  68.120 -36.801  1.00  0.00           H
ATOM   1804  CD2 LEU N  52    -107.832  68.661 -40.020  1.00  0.00           C
ATOM   1805 HD21 LEU N  52    -106.853  68.471 -40.463  1.00  0.00           H
ATOM   1806 HD22 LEU N  52    -108.279  69.509 -40.541  1.00  0.00           H
ATOM   1807 HD23 LEU N  52    -108.467  67.783 -40.135  1.00  0.00           H
ATOM   1808  N   ALA N  53    -108.756  72.236 -36.810  1.00 83.82           N
ATOM   1809  H   ALA N  53    -109.679  72.208 -37.231  1.00 83.82           H
ATOM   1810  CA  ALA N  53    -108.056  73.518 -36.743  1.00 85.53           C
ATOM   1811  HA  ALA N  53    -107.086  73.404 -37.229  1.00 85.53           H
ATOM   1812  C   ALA N  53    -107.808  73.978 -35.298  1.00 86.87           C
ATOM   1813  O   ALA N  53    -106.789  74.593 -34.997  1.00 86.24           O
ATOM   1814  CB  ALA N  53    -108.857  74.572 -37.513  1.00  0.00           C
ATOM   1815  HB1 ALA N  53    -108.993  74.244 -38.544  1.00  0.00           H
ATOM   1816  HB2 ALA N  53    -108.308  75.514 -37.507  1.00  0.00           H
ATOM   1817  HB3 ALA N  53    -109.831  74.718 -37.043  1.00  0.00           H
ATOM   1818  N   GLU N  54    -108.731  73.669 -34.399  1.00103.53           N
ATOM   1819  H   GLU N  54    -109.587  73.211 -34.708  1.00103.53           H
ATOM   1820  CA  GLU N  54    -108.578  73.980 -32.977  1.00103.15           C
ATOM   1821  HA  GLU N  54    -108.398  75.047 -32.855  1.00103.15           H
ATOM   1822  C   GLU N  54    -107.370  73.227 -32.425  1.00101.91           C
ATOM   1823  O   GLU N  54    -106.518  73.805 -31.755  1.00102.23           O
ATOM   1824  CB  GLU N  54    -109.843  73.580 -32.203  1.00  0.00           C
ATOM   1825  HB2 GLU N  54    -110.110  72.569 -32.500  1.00  0.00           H
ATOM   1826  HB3 GLU N  54    -109.618  73.573 -31.137  1.00  0.00           H
ATOM   1827  CG  GLU N  54    -111.052  74.493 -32.433  1.00  0.00           C
ATOM   1828  HG2 GLU N  54    -111.013  75.315 -31.716  1.00  0.00           H
ATOM   1829  HG3 GLU N  54    -110.990  74.921 -33.434  1.00  0.00           H
ATOM   1830  CD  GLU N  54    -112.390  73.759 -32.303  1.00  0.00           C
ATOM   1831  OE1 GLU N  54    -113.295  74.021 -33.131  1.00  0.00           O
ATOM   1832  OE2 GLU N  54    -112.551  72.911 -31.398  1.00  0.00           O
ATOM   1833  N   LEU N  55    -107.250  71.948 -32.750  1.00 82.86           N
ATOM   1834  H   LEU N  55    -107.968  71.494 -33.310  1.00 82.86           H
ATOM   1835  CA  LEU N  55    -106.101  71.176 -32.287  1.00 80.79           C
ATOM   1836  HA  LEU N  55    -105.972  71.367 -31.221  1.00 80.79           H
ATOM   1837  C   LEU N  55    -104.817  71.605 -32.999  1.00 82.34           C
ATOM   1838  O   LEU N  55    -103.751  71.632 -32.396  1.00 81.45           O
ATOM   1839  CB  LEU N  55    -106.366  69.682 -32.480  1.00  0.00           C
ATOM   1840  HB2 LEU N  55    -107.323  69.452 -32.013  1.00  0.00           H
ATOM   1841  HB3 LEU N  55    -106.460  69.487 -33.548  1.00  0.00           H
ATOM   1842  CG  LEU N  55    -105.311  68.721 -31.905  1.00  0.00           C
ATOM   1843  HG  LEU N  55    -104.370  68.887 -32.427  1.00  0.00           H
ATOM   1844  CD1 LEU N  55    -105.054  68.885 -30.405  1.00  0.00           C
ATOM   1845 HD11 LEU N  55    -104.342  68.133 -30.065  1.00  0.00           H
ATOM   1846 HD12 LEU N  55    -105.986  68.784 -29.846  1.00  0.00           H
ATOM   1847 HD13 LEU N  55    -104.631  69.869 -30.203  1.00  0.00           H
ATOM   1848  CD2 LEU N  55    -105.758  67.296 -32.172  1.00  0.00           C
ATOM   1849 HD21 LEU N  55    -104.977  66.605 -31.856  1.00  0.00           H
ATOM   1850 HD22 LEU N  55    -105.938  67.150 -33.236  1.00  0.00           H
ATOM   1851 HD23 LEU N  55    -106.675  67.077 -31.622  1.00  0.00           H
ATOM   1852  N   GLU N  56    -104.906  72.004 -34.259  1.00 94.47           N
ATOM   1853  H   GLU N  56    -105.803  71.952 -34.740  1.00 94.47           H
ATOM   1854  CA  GLU N  56    -103.739  72.513 -34.985  1.00 99.40           C
ATOM   1855  HA  GLU N  56    -102.953  71.760 -34.962  1.00 99.40           H
ATOM   1856  C   GLU N  56    -103.181  73.770 -34.329  1.00100.54           C
ATOM   1857  O   GLU N  56    -101.965  73.911 -34.244  1.00100.44           O
ATOM   1858  CB  GLU N  56    -104.078  72.839 -36.443  1.00  0.00           C
ATOM   1859  HB2 GLU N  56    -105.008  73.400 -36.454  1.00  0.00           H
ATOM   1860  HB3 GLU N  56    -103.290  73.477 -36.843  1.00  0.00           H
ATOM   1861  CG  GLU N  56    -104.209  71.628 -37.364  1.00  0.00           C
ATOM   1862  HG2 GLU N  56    -103.243  71.120 -37.409  1.00  0.00           H
ATOM   1863  HG3 GLU N  56    -104.932  70.934 -36.945  1.00  0.00           H
ATOM   1864  CD  GLU N  56    -104.652  71.995 -38.777  1.00  0.00           C
ATOM   1865  OE1 GLU N  56    -104.973  73.177 -39.034  1.00  0.00           O
ATOM   1866  OE2 GLU N  56    -104.669  71.093 -39.645  1.00  0.00           O
ATOM   1867  N   VAL N  57    -104.020  74.675 -33.837  1.00121.01           N
ATOM   1868  H   VAL N  57    -105.027  74.552 -33.934  1.00121.01           H
ATOM   1869  CA  VAL N  57    -103.482  75.865 -33.173  1.00121.33           C
ATOM   1870  HA  VAL N  57    -102.598  76.163 -33.733  1.00121.33           H
ATOM   1871  C   VAL N  57    -102.994  75.562 -31.759  1.00121.38           C
ATOM   1872  O   VAL N  57    -102.078  76.223 -31.284  1.00121.65           O
ATOM   1873  CB  VAL N  57    -104.431  77.100 -33.197  1.00  0.00           C
ATOM   1874  HB  VAL N  57    -103.912  77.929 -32.717  1.00  0.00           H
ATOM   1875  CG1 VAL N  57    -104.727  77.512 -34.648  1.00  0.00           C
ATOM   1876 HG11 VAL N  57    -105.313  78.430 -34.658  1.00  0.00           H
ATOM   1877 HG12 VAL N  57    -105.284  76.726 -35.161  1.00  0.00           H
ATOM   1878 HG13 VAL N  57    -103.790  77.686 -35.179  1.00  0.00           H
ATOM   1879  CG2 VAL N  57    -105.742  76.870 -32.448  1.00  0.00           C
ATOM   1880 HG21 VAL N  57    -106.318  77.794 -32.419  1.00  0.00           H
ATOM   1881 HG22 VAL N  57    -105.542  76.551 -31.425  1.00  0.00           H
ATOM   1882 HG23 VAL N  57    -106.330  76.102 -32.948  1.00  0.00           H
ATOM   1883  N   GLU N  58    -103.521  74.539 -31.096  1.00 91.63           N
ATOM   1884  H   GLU N  58    -104.312  74.029 -31.481  1.00 91.63           H
ATOM   1885  CA  GLU N  58    -102.955  74.126 -29.806  1.00 90.25           C
ATOM   1886  HA  GLU N  58    -102.822  75.001 -29.170  1.00 90.25           H
ATOM   1887  C   GLU N  58    -101.581  73.500 -30.029  1.00 90.69           C
ATOM   1888  O   GLU N  58    -100.656  73.693 -29.247  1.00 90.96           O
ATOM   1889  CB  GLU N  58    -103.846  73.118 -29.078  1.00  0.00           C
ATOM   1890  HB2 GLU N  58    -104.107  72.309 -29.759  1.00  0.00           H
ATOM   1891  HB3 GLU N  58    -103.269  72.700 -28.253  1.00  0.00           H
ATOM   1892  CG  GLU N  58    -105.112  73.722 -28.495  1.00  0.00           C
ATOM   1893  HG2 GLU N  58    -104.841  74.620 -27.936  1.00  0.00           H
ATOM   1894  HG3 GLU N  58    -105.784  74.009 -29.302  1.00  0.00           H
ATOM   1895  CD  GLU N  58    -105.822  72.759 -27.555  1.00  0.00           C
ATOM   1896  OE1 GLU N  58    -106.135  71.621 -27.965  1.00  0.00           O
ATOM   1897  OE2 GLU N  58    -106.048  73.142 -26.384  1.00  0.00           O
ATOM   1898  N   SER N  59    -101.426  72.813 -31.152  1.00 88.80           N
ATOM   1899  H   SER N  59    -102.234  72.678 -31.757  1.00 88.80           H
ATOM   1900  CA  SER N  59    -100.153  72.212 -31.554  1.00 90.76           C
ATOM   1901  HA  SER N  59     -99.722  71.703 -30.692  1.00 90.76           H
ATOM   1902  C   SER N  59     -99.141  73.249 -32.058  1.00 92.92           C
ATOM   1903  O   SER N  59     -98.060  72.893 -32.534  1.00 92.82           O
ATOM   1904  CB  SER N  59    -100.415  71.173 -32.651  1.00  0.00           C
ATOM   1905  HB2 SER N  59    -101.181  70.477 -32.307  1.00  0.00           H
ATOM   1906  HB3 SER N  59    -100.777  71.682 -33.545  1.00  0.00           H
ATOM   1907  OG  SER N  59     -99.242  70.445 -32.968  1.00  0.00           O
ATOM   1908  HG  SER N  59     -98.511  71.076 -32.992  1.00  0.00           H
ATOM   1909  N   LEU N  60     -99.498  74.524 -31.977  1.00122.45           N
ATOM   1910  H   LEU N  60    -100.405  74.751 -31.586  1.00122.45           H
ATOM   1911  CA  LEU N  60     -98.662  75.635 -32.431  1.00125.78           C
ATOM   1912  HA  LEU N  60     -97.713  75.254 -32.808  1.00125.78           H
ATOM   1913  C   LEU N  60     -98.349  76.595 -31.280  1.00127.53           C
ATOM   1914  O   LEU N  60     -97.823  77.689 -31.505  1.00127.17           O
ATOM   1915  CB  LEU N  60     -99.399  76.361 -33.565  1.00  0.00           C
ATOM   1916  HB2 LEU N  60    -100.418  75.984 -33.584  1.00  0.00           H
ATOM   1917  HB3 LEU N  60     -99.460  77.420 -33.316  1.00  0.00           H
ATOM   1918  CG  LEU N  60     -98.830  76.252 -34.988  1.00  0.00           C
ATOM   1919  HG  LEU N  60     -97.830  76.685 -34.994  1.00  0.00           H
ATOM   1920  CD1 LEU N  60     -98.734  74.817 -35.510  1.00  0.00           C
ATOM   1921 HD11 LEU N  60     -98.363  74.815 -36.534  1.00  0.00           H
ATOM   1922 HD12 LEU N  60     -99.717  74.343 -35.478  1.00  0.00           H
ATOM   1923 HD13 LEU N  60     -98.048  74.243 -34.887  1.00  0.00           H
ATOM   1924  CD2 LEU N  60     -99.714  77.068 -35.936  1.00  0.00           C
ATOM   1925 HD21 LEU N  60     -99.292  77.047 -36.940  1.00  0.00           H
ATOM   1926 HD22 LEU N  60     -99.763  78.101 -35.594  1.00  0.00           H
ATOM   1927 HD23 LEU N  60    -100.721  76.645 -35.959  1.00  0.00           H
ATOM   1928  N   GLY N  61     -98.697  76.188 -30.065  1.00121.82           N
ATOM   1929  H   GLY N  61     -99.109  75.273 -29.938  1.00121.82           H
ATOM   1930  CA  GLY N  61     -98.463  76.998 -28.876  1.00123.11           C
ATOM   1931  HA2 GLY N  61     -98.399  78.048 -29.154  1.00123.11           H
ATOM   1932  HA3 GLY N  61     -99.297  76.869 -28.190  1.00123.11           H
ATOM   1933  C   GLY N  61     -97.195  76.626 -28.136  1.00124.99           C
ATOM   1934  O   GLY N  61     -96.829  77.363 -27.198  1.00125.71           O
ATOM   1935  OXT GLY N  61     -96.588  75.585 -28.462  1.00125.71           O
TER    1936      GLY N  61 
ENDMDL
MODEL        2
ATOM   1937  N   GLY M   1    -165.092  64.043 -76.853  1.00144.16           N
ATOM   1938  H1  GLY M   1    -165.779  64.403 -77.501  1.00144.16           H
ATOM   1939  H2  GLY M   1    -164.178  64.402 -77.096  1.00144.16           H
ATOM   1940  H3  GLY M   1    -165.323  64.342 -75.917  1.00144.16           H
ATOM   1941  CA  GLY M   1    -165.074  62.554 -76.911  1.00140.97           C
ATOM   1942  HA2 GLY M   1    -166.056  62.174 -76.631  1.00140.97           H
ATOM   1943  HA3 GLY M   1    -164.835  62.234 -77.924  1.00140.97           H
ATOM   1944  C   GLY M   1    -164.044  62.004 -75.959  1.00138.76           C
ATOM   1945  O   GLY M   1    -163.384  62.820 -75.339  1.00138.36           O
ATOM   1946  N   TYR M   2    -163.863  60.696 -75.815  1.00113.33           N
ATOM   1947  H   TYR M   2    -164.396  60.025 -76.353  1.00113.33           H
ATOM   1948  CA  TYR M   2    -162.906  60.190 -74.821  1.00111.07           C
ATOM   1949  HA  TYR M   2    -163.160  60.638 -73.859  1.00111.07           H
ATOM   1950  C   TYR M   2    -161.466  60.596 -75.141  1.00111.40           C
ATOM   1951  O   TYR M   2    -160.699  60.952 -74.255  1.00111.68           O
ATOM   1952  CB  TYR M   2    -163.022  58.669 -74.664  1.00  0.00           C
ATOM   1953  HB2 TYR M   2    -162.618  58.399 -73.688  1.00  0.00           H
ATOM   1954  HB3 TYR M   2    -164.075  58.393 -74.678  1.00  0.00           H
ATOM   1955  CG  TYR M   2    -162.284  57.853 -75.704  1.00  0.00           C
ATOM   1956  CD1 TYR M   2    -161.003  57.329 -75.423  1.00  0.00           C
ATOM   1957  HD1 TYR M   2    -160.524  57.541 -74.477  1.00  0.00           H
ATOM   1958  CD2 TYR M   2    -162.869  57.566 -76.954  1.00  0.00           C
ATOM   1959  HD2 TYR M   2    -163.849  57.946 -77.199  1.00  0.00           H
ATOM   1960  CE1 TYR M   2    -160.347  56.480 -76.354  1.00  0.00           C
ATOM   1961  HE1 TYR M   2    -159.384  56.049 -76.121  1.00  0.00           H
ATOM   1962  CE2 TYR M   2    -162.207  56.733 -77.887  1.00  0.00           C
ATOM   1963  HE2 TYR M   2    -162.662  56.496 -78.836  1.00  0.00           H
ATOM   1964  CZ  TYR M   2    -160.972  56.173 -77.568  1.00  0.00           C
ATOM   1965  OH  TYR M   2    -160.451  55.311 -78.490  1.00  0.00           O
ATOM   1966  HH  TYR M   2    -159.751  54.750 -78.102  1.00  0.00           H
ATOM   1967  N   VAL M   3    -161.134  60.662 -76.424  1.00129.30           N
ATOM   1968  H   VAL M   3    -161.778  60.341 -77.126  1.00129.30           H
ATOM   1969  CA  VAL M   3    -159.809  61.104 -76.856  1.00128.96           C
ATOM   1970  HA  VAL M   3    -159.072  60.478 -76.357  1.00128.96           H
ATOM   1971  C   VAL M   3    -159.491  62.549 -76.480  1.00128.41           C
ATOM   1972  O   VAL M   3    -158.336  62.935 -76.436  1.00128.91           O
ATOM   1973  CB  VAL M   3    -159.618  60.918 -78.388  1.00  0.00           C
ATOM   1974  HB  VAL M   3    -158.626  61.279 -78.656  1.00  0.00           H
ATOM   1975  CG1 VAL M   3    -159.700  59.436 -78.760  1.00  0.00           C
ATOM   1976 HG11 VAL M   3    -159.447  59.305 -79.813  1.00  0.00           H
ATOM   1977 HG12 VAL M   3    -160.697  59.035 -78.586  1.00  0.00           H
ATOM   1978 HG13 VAL M   3    -158.982  58.863 -78.168  1.00  0.00           H
ATOM   1979  CG2 VAL M   3    -160.667  61.710 -79.203  1.00  0.00           C
ATOM   1980 HG21 VAL M   3    -160.454  61.583 -80.267  1.00  0.00           H
ATOM   1981 HG22 VAL M   3    -160.595  62.772 -78.973  1.00  0.00           H
ATOM   1982 HG23 VAL M   3    -161.674  61.348 -79.004  1.00  0.00           H
ATOM   1983  N   THR M   4    -160.499  63.354 -76.172  1.00122.69           N
ATOM   1984  H   THR M   4    -161.445  63.004 -76.169  1.00122.69           H
ATOM   1985  CA  THR M   4    -160.265  64.747 -75.808  1.00122.38           C
ATOM   1986  HA  THR M   4    -159.597  65.197 -76.543  1.00122.38           H
ATOM   1987  C   THR M   4    -159.601  64.814 -74.438  1.00120.94           C
ATOM   1988  O   THR M   4    -158.628  65.535 -74.247  1.00121.03           O
ATOM   1989  CB  THR M   4    -161.597  65.525 -75.785  1.00  0.00           C
ATOM   1990  HB  THR M   4    -162.201  65.178 -74.946  1.00  0.00           H
ATOM   1991  OG1 THR M   4    -162.308  65.265 -77.002  1.00  0.00           O
ATOM   1992  HG1 THR M   4    -161.839  65.727 -77.705  1.00  0.00           H
ATOM   1993  CG2 THR M   4    -161.397  67.023 -75.677  1.00  0.00           C
ATOM   1994 HG21 THR M   4    -162.363  67.525 -75.711  1.00  0.00           H
ATOM   1995 HG22 THR M   4    -160.773  67.382 -76.497  1.00  0.00           H
ATOM   1996 HG23 THR M   4    -160.910  67.266 -74.731  1.00  0.00           H
ATOM   1997  N   VAL M   5    -160.095  64.031 -73.487  1.00123.31           N
ATOM   1998  H   VAL M   5    -160.875  63.421 -73.671  1.00123.31           H
ATOM   1999  CA  VAL M   5    -159.490  64.033 -72.156  1.00121.58           C
ATOM   2000  HA  VAL M   5    -159.150  65.045 -71.941  1.00121.58           H
ATOM   2001  C   VAL M   5    -158.249  63.155 -72.168  1.00120.13           C
ATOM   2002  O   VAL M   5    -157.284  63.462 -71.490  1.00120.31           O
ATOM   2003  CB  VAL M   5    -160.479  63.639 -71.022  1.00  0.00           C
ATOM   2004  HB  VAL M   5    -159.940  63.662 -70.075  1.00  0.00           H
ATOM   2005  CG1 VAL M   5    -161.622  64.664 -70.948  1.00  0.00           C
ATOM   2006 HG11 VAL M   5    -162.257  64.440 -70.091  1.00  0.00           H
ATOM   2007 HG12 VAL M   5    -162.224  64.642 -71.856  1.00  0.00           H
ATOM   2008 HG13 VAL M   5    -161.207  65.664 -70.813  1.00  0.00           H
ATOM   2009  CG2 VAL M   5    -161.071  62.237 -71.206  1.00  0.00           C
ATOM   2010 HG21 VAL M   5    -161.725  62.008 -70.364  1.00  0.00           H
ATOM   2011 HG22 VAL M   5    -160.271  61.495 -71.223  1.00  0.00           H
ATOM   2012 HG23 VAL M   5    -161.647  62.172 -72.128  1.00  0.00           H
ATOM   2013  N   ALA M   6    -158.214  62.132 -73.016  1.00101.56           N
ATOM   2014  H   ALA M   6    -159.030  61.897 -73.565  1.00101.56           H
ATOM   2015  CA  ALA M   6    -157.022  61.301 -73.128  1.00 99.81           C
ATOM   2016  HA  ALA M   6    -156.760  60.944 -72.130  1.00 99.81           H
ATOM   2017  C   ALA M   6    -155.839  62.116 -73.661  1.00 98.73           C
ATOM   2018  O   ALA M   6    -154.707  61.893 -73.257  1.00 98.19           O
ATOM   2019  CB  ALA M   6    -157.298  60.088 -74.020  1.00  0.00           C
ATOM   2020  HB1 ALA M   6    -158.193  59.566 -73.674  1.00  0.00           H
ATOM   2021  HB2 ALA M   6    -156.450  59.404 -73.968  1.00  0.00           H
ATOM   2022  HB3 ALA M   6    -157.429  60.407 -75.052  1.00  0.00           H
ATOM   2023  N   ALA M   7    -156.090  63.090 -74.527  1.00106.49           N
ATOM   2024  H   ALA M   7    -157.029  63.221 -74.879  1.00106.49           H
ATOM   2025  CA  ALA M   7    -155.030  63.974 -75.009  1.00105.60           C
ATOM   2026  HA  ALA M   7    -154.237  63.361 -75.437  1.00105.60           H
ATOM   2027  C   ALA M   7    -154.428  64.799 -73.864  1.00104.31           C
ATOM   2028  O   ALA M   7    -153.221  65.037 -73.817  1.00104.89           O
ATOM   2029  CB  ALA M   7    -155.579  64.895 -76.106  1.00  0.00           C
ATOM   2030  HB1 ALA M   7    -155.972  64.296 -76.929  1.00  0.00           H
ATOM   2031  HB2 ALA M   7    -154.776  65.532 -76.478  1.00  0.00           H
ATOM   2032  HB3 ALA M   7    -156.377  65.522 -75.703  1.00  0.00           H
ATOM   2033  N   SER M   8    -155.268  65.215 -72.928  1.00 99.26           N
ATOM   2034  H   SER M   8    -156.251  64.996 -73.004  1.00 99.26           H
ATOM   2035  CA  SER M   8    -154.794  65.969 -71.770  1.00 98.10           C
ATOM   2036  HA  SER M   8    -154.115  66.753 -72.106  1.00 98.10           H
ATOM   2037  C   SER M   8    -154.042  65.034 -70.830  1.00 97.80           C
ATOM   2038  O   SER M   8    -153.001  65.382 -70.296  1.00 97.28           O
ATOM   2039  CB  SER M   8    -155.972  66.607 -71.030  1.00  0.00           C
ATOM   2040  HB2 SER M   8    -156.561  67.190 -71.739  1.00  0.00           H
ATOM   2041  HB3 SER M   8    -156.602  65.825 -70.607  1.00  0.00           H
ATOM   2042  OG  SER M   8    -155.527  67.466 -69.994  1.00  0.00           O
ATOM   2043  HG  SER M   8    -154.906  66.985 -69.437  1.00  0.00           H
ATOM   2044  N   GLU M   9    -154.560  63.831 -70.639  1.00100.92           N
ATOM   2045  H   GLU M   9    -155.438  63.584 -71.085  1.00100.92           H
ATOM   2046  CA  GLU M   9    -153.944  62.858 -69.743  1.00101.27           C
ATOM   2047  HA  GLU M   9    -153.730  63.345 -68.791  1.00101.27           H
ATOM   2048  C   GLU M   9    -152.615  62.307 -70.272  1.00102.80           C
ATOM   2049  O   GLU M   9    -151.710  62.066 -69.478  1.00104.56           O
ATOM   2050  CB  GLU M   9    -154.924  61.716 -69.473  1.00  0.00           C
ATOM   2051  HB2 GLU M   9    -155.281  61.347 -70.433  1.00  0.00           H
ATOM   2052  HB3 GLU M   9    -154.391  60.918 -68.961  1.00  0.00           H
ATOM   2053  CG  GLU M   9    -156.123  62.115 -68.616  1.00  0.00           C
ATOM   2054  HG2 GLU M   9    -155.766  62.408 -67.628  1.00  0.00           H
ATOM   2055  HG3 GLU M   9    -156.615  62.975 -69.067  1.00  0.00           H
ATOM   2056  CD  GLU M   9    -157.154  61.001 -68.465  1.00  0.00           C
ATOM   2057  OE1 GLU M   9    -156.942  59.871 -68.948  1.00  0.00           O
ATOM   2058  OE2 GLU M   9    -158.217  61.260 -67.852  1.00  0.00           O
ATOM   2059  N   VAL M  10    -152.415  62.154 -71.577  1.00129.08           N
ATOM   2060  H   VAL M  10    -153.176  62.300 -72.237  1.00129.08           H
ATOM   2061  CA  VAL M  10    -151.084  61.760 -72.057  1.00129.12           C
ATOM   2062  HA  VAL M  10    -150.738  60.938 -71.434  1.00129.12           H
ATOM   2063  C   VAL M  10    -150.103  62.906 -71.849  1.00126.07           C
ATOM   2064  O   VAL M  10    -148.926  62.661 -71.593  1.00126.24           O
ATOM   2065  CB  VAL M  10    -150.992  61.277 -73.547  1.00  0.00           C
ATOM   2066  HB  VAL M  10    -149.946  61.055 -73.753  1.00  0.00           H
ATOM   2067  CG1 VAL M  10    -151.778  59.986 -73.767  1.00  0.00           C
ATOM   2068 HG11 VAL M  10    -151.608  59.617 -74.779  1.00  0.00           H
ATOM   2069 HG12 VAL M  10    -152.844  60.165 -73.631  1.00  0.00           H
ATOM   2070 HG13 VAL M  10    -151.447  59.228 -73.059  1.00  0.00           H
ATOM   2071  CG2 VAL M  10    -151.451  62.328 -74.559  1.00  0.00           C
ATOM   2072 HG21 VAL M  10    -151.335  61.942 -75.573  1.00  0.00           H
ATOM   2073 HG22 VAL M  10    -150.854  63.234 -74.463  1.00  0.00           H
ATOM   2074 HG23 VAL M  10    -152.495  62.571 -74.392  1.00  0.00           H
ATOM   2075  N   ASP M  11    -150.554  64.154 -71.910  1.00 75.75           N
ATOM   2076  H   ASP M  11    -151.527  64.342 -72.126  1.00 75.75           H
ATOM   2077  CA  ASP M  11    -149.644  65.263 -71.642  1.00 73.96           C
ATOM   2078  HA  ASP M  11    -148.709  65.088 -72.172  1.00 73.96           H
ATOM   2079  C   ASP M  11    -149.343  65.325 -70.159  1.00 73.91           C
ATOM   2080  O   ASP M  11    -148.204  65.558 -69.777  1.00 73.60           O
ATOM   2081  CB  ASP M  11    -150.185  66.626 -72.056  1.00  0.00           C
ATOM   2082  HB2 ASP M  11    -150.498  66.584 -73.100  1.00  0.00           H
ATOM   2083  HB3 ASP M  11    -151.048  66.873 -71.439  1.00  0.00           H
ATOM   2084  CG  ASP M  11    -149.134  67.707 -71.891  1.00  0.00           C
ATOM   2085  OD1 ASP M  11    -148.124  67.649 -72.630  1.00  0.00           O
ATOM   2086  OD2 ASP M  11    -149.250  68.586 -71.012  1.00  0.00           O
ATOM   2087  N   GLU M  12    -150.340  65.064 -69.325  1.00 94.31           N
ATOM   2088  H   GLU M  12    -151.278  64.915 -69.692  1.00 94.31           H
ATOM   2089  CA  GLU M  12    -150.134  65.019 -67.883  1.00 94.36           C
ATOM   2090  HA  GLU M  12    -149.742  65.980 -67.552  1.00 94.36           H
ATOM   2091  C   GLU M  12    -149.110  63.937 -67.577  1.00 94.16           C
ATOM   2092  O   GLU M  12    -148.160  64.176 -66.840  1.00 94.90           O
ATOM   2093  CB  GLU M  12    -151.432  64.705 -67.129  1.00  0.00           C
ATOM   2094  HB2 GLU M  12    -152.221  65.375 -67.468  1.00  0.00           H
ATOM   2095  HB3 GLU M  12    -151.718  63.682 -67.365  1.00  0.00           H
ATOM   2096  CG  GLU M  12    -151.281  64.844 -65.614  1.00  0.00           C
ATOM   2097  HG2 GLU M  12    -150.345  64.376 -65.311  1.00  0.00           H
ATOM   2098  HG3 GLU M  12    -151.221  65.905 -65.362  1.00  0.00           H
ATOM   2099  CD  GLU M  12    -152.395  64.191 -64.805  1.00  0.00           C
ATOM   2100  OE1 GLU M  12    -152.293  64.261 -63.557  1.00  0.00           O
ATOM   2101  OE2 GLU M  12    -153.297  63.532 -65.359  1.00  0.00           O
ATOM   2102  N   LEU M  13    -149.261  62.766 -68.183  1.00 87.26           N
ATOM   2103  H   LEU M  13    -150.054  62.627 -68.806  1.00 87.26           H
ATOM   2104  CA  LEU M  13    -148.357  61.651 -67.921  1.00 87.93           C
ATOM   2105  HA  LEU M  13    -148.347  61.470 -66.847  1.00 87.93           H
ATOM   2106  C   LEU M  13    -146.943  61.995 -68.366  1.00 89.07           C
ATOM   2107  O   LEU M  13    -145.980  61.757 -67.647  1.00 89.49           O
ATOM   2108  CB  LEU M  13    -148.839  60.390 -68.651  1.00  0.00           C
ATOM   2109  HB2 LEU M  13    -149.911  60.283 -68.491  1.00  0.00           H
ATOM   2110  HB3 LEU M  13    -148.677  60.537 -69.718  1.00  0.00           H
ATOM   2111  CG  LEU M  13    -148.169  59.072 -68.234  1.00  0.00           C
ATOM   2112  HG  LEU M  13    -147.092  59.221 -68.186  1.00  0.00           H
ATOM   2113  CD1 LEU M  13    -148.669  58.605 -66.867  1.00  0.00           C
ATOM   2114 HD11 LEU M  13    -148.153  57.690 -66.580  1.00  0.00           H
ATOM   2115 HD12 LEU M  13    -149.744  58.423 -66.904  1.00  0.00           H
ATOM   2116 HD13 LEU M  13    -148.464  59.367 -66.116  1.00  0.00           H
ATOM   2117  CD2 LEU M  13    -148.451  57.981 -69.260  1.00  0.00           C
ATOM   2118 HD21 LEU M  13    -147.935  57.065 -68.974  1.00  0.00           H
ATOM   2119 HD22 LEU M  13    -148.085  58.294 -70.239  1.00  0.00           H
ATOM   2120 HD23 LEU M  13    -149.523  57.789 -69.324  1.00  0.00           H
ATOM   2121  N   ARG M  14    -146.821  62.610 -69.535  1.00 93.68           N
ATOM   2122  H   ARG M  14    -147.660  62.778 -70.086  1.00 93.68           H
ATOM   2123  CA  ARG M  14    -145.527  63.043 -70.071  1.00 95.26           C
ATOM   2124  HA  ARG M  14    -144.865  62.184 -70.182  1.00 95.26           H
ATOM   2125  C   ARG M  14    -144.864  64.054 -69.147  1.00 94.61           C
ATOM   2126  O   ARG M  14    -143.681  63.975 -68.846  1.00 94.55           O
ATOM   2127  CB  ARG M  14    -145.782  63.702 -71.430  1.00  0.00           C
ATOM   2128  HB2 ARG M  14    -146.372  63.020 -72.040  1.00  0.00           H
ATOM   2129  HB3 ARG M  14    -146.384  64.589 -71.253  1.00  0.00           H
ATOM   2130  CG  ARG M  14    -144.552  64.101 -72.236  1.00  0.00           C
ATOM   2131  HG2 ARG M  14    -143.662  64.034 -71.611  1.00  0.00           H
ATOM   2132  HG3 ARG M  14    -144.443  63.400 -73.062  1.00  0.00           H
ATOM   2133  CD  ARG M  14    -144.654  65.531 -72.797  1.00  0.00           C
ATOM   2134  HD2 ARG M  14    -144.471  66.225 -71.975  1.00  0.00           H
ATOM   2135  HD3 ARG M  14    -143.863  65.676 -73.536  1.00  0.00           H
ATOM   2136  NE  ARG M  14    -145.957  65.881 -73.394  1.00  0.00           N
ATOM   2137  HE  ARG M  14    -146.565  66.484 -72.846  1.00  0.00           H
ATOM   2138  CZ  ARG M  14    -146.425  65.528 -74.583  1.00  0.00           C
ATOM   2139  NH1 ARG M  14    -147.578  66.011 -74.940  1.00  0.00           N
ATOM   2140 HH11 ARG M  14    -148.040  66.663 -74.308  1.00  0.00           H
ATOM   2141 HH12 ARG M  14    -147.998  65.760 -75.814  1.00  0.00           H
ATOM   2142  NH2 ARG M  14    -145.806  64.726 -75.409  1.00  0.00           N
ATOM   2143 HH21 ARG M  14    -144.920  64.336 -75.141  1.00  0.00           H
ATOM   2144 HH22 ARG M  14    -146.219  64.503 -76.297  1.00  0.00           H
ATOM   2145  N   ARG M  15    -145.642  65.027 -68.701  1.00 90.41           N
ATOM   2146  H   ARG M  15    -146.626  65.030 -68.973  1.00 90.41           H
ATOM   2147  CA  ARG M  15    -145.141  66.128 -67.883  1.00 90.25           C
ATOM   2148  HA  ARG M  15    -144.246  66.538 -68.352  1.00 90.25           H
ATOM   2149  C   ARG M  15    -144.761  65.643 -66.492  1.00 89.14           C
ATOM   2150  O   ARG M  15    -143.767  66.076 -65.928  1.00 88.56           O
ATOM   2151  CB  ARG M  15    -146.245  67.189 -67.860  1.00  0.00           C
ATOM   2152  HB2 ARG M  15    -146.556  67.323 -68.895  1.00  0.00           H
ATOM   2153  HB3 ARG M  15    -147.096  66.798 -67.304  1.00  0.00           H
ATOM   2154  CG  ARG M  15    -145.890  68.556 -67.309  1.00  0.00           C
ATOM   2155  HG2 ARG M  15    -145.646  68.468 -66.250  1.00  0.00           H
ATOM   2156  HG3 ARG M  15    -145.029  68.952 -67.847  1.00  0.00           H
ATOM   2157  CD  ARG M  15    -147.085  69.507 -67.489  1.00  0.00           C
ATOM   2158  HD2 ARG M  15    -147.948  69.074 -66.980  1.00  0.00           H
ATOM   2159  HD3 ARG M  15    -146.857  70.463 -67.018  1.00  0.00           H
ATOM   2160  NE  ARG M  15    -147.437  69.728 -68.905  1.00  0.00           N
ATOM   2161  HE  ARG M  15    -148.156  69.130 -69.305  1.00  0.00           H
ATOM   2162  CZ  ARG M  15    -146.919  70.632 -69.727  1.00  0.00           C
ATOM   2163  NH1 ARG M  15    -147.320  70.640 -70.963  1.00  0.00           N
ATOM   2164 HH11 ARG M  15    -148.012  69.941 -71.248  1.00  0.00           H
ATOM   2165 HH12 ARG M  15    -146.969  71.306 -71.623  1.00  0.00           H
ATOM   2166  NH2 ARG M  15    -146.019  71.514 -69.370  1.00  0.00           N
ATOM   2167 HH21 ARG M  15    -145.696  71.527 -68.421  1.00  0.00           H
ATOM   2168 HH22 ARG M  15    -145.668  72.172 -70.043  1.00  0.00           H
ATOM   2169  N   LYS M  16    -145.532  64.707 -65.964  1.00 80.87           N
ATOM   2170  H   LYS M  16    -146.367  64.414 -66.469  1.00 80.87           H
ATOM   2171  CA  LYS M  16    -145.261  64.094 -64.664  1.00 81.28           C
ATOM   2172  HA  LYS M  16    -145.068  64.876 -63.929  1.00 81.28           H
ATOM   2173  C   LYS M  16    -144.039  63.194 -64.738  1.00 82.29           C
ATOM   2174  O   LYS M  16    -143.217  63.196 -63.832  1.00 82.07           O
ATOM   2175  CB  LYS M  16    -146.513  63.316 -64.267  1.00  0.00           C
ATOM   2176  HB2 LYS M  16    -147.346  63.992 -64.437  1.00  0.00           H
ATOM   2177  HB3 LYS M  16    -146.628  62.468 -64.941  1.00  0.00           H
ATOM   2178  CG  LYS M  16    -146.601  62.815 -62.832  1.00  0.00           C
ATOM   2179  HG2 LYS M  16    -145.813  62.082 -62.663  1.00  0.00           H
ATOM   2180  HG3 LYS M  16    -146.477  63.647 -62.139  1.00  0.00           H
ATOM   2181  CD  LYS M  16    -147.968  62.155 -62.603  1.00  0.00           C
ATOM   2182  HD2 LYS M  16    -148.137  61.429 -63.400  1.00  0.00           H
ATOM   2183  HD3 LYS M  16    -147.947  61.627 -61.653  1.00  0.00           H
ATOM   2184  CE  LYS M  16    -149.137  63.147 -62.581  1.00  0.00           C
ATOM   2185  HE2 LYS M  16    -149.044  63.803 -61.713  1.00  0.00           H
ATOM   2186  HE3 LYS M  16    -149.114  63.759 -63.484  1.00  0.00           H
ATOM   2187  NZ  LYS M  16    -150.449  62.446 -62.551  1.00  0.00           N
ATOM   2188  HZ1 LYS M  16    -151.204  63.131 -62.564  1.00  0.00           H
ATOM   2189  HZ2 LYS M  16    -150.527  61.849 -61.741  1.00  0.00           H
ATOM   2190  HZ3 LYS M  16    -150.539  61.886 -63.392  1.00  0.00           H
ATOM   2191  N   ASN M  17    -143.885  62.469 -65.837  1.00 93.54           N
ATOM   2192  H   ASN M  17    -144.608  62.450 -66.546  1.00 93.54           H
ATOM   2193  CA  ASN M  17    -142.689  61.653 -66.027  1.00 95.26           C
ATOM   2194  HA  ASN M  17    -142.559  61.024 -65.144  1.00 95.26           H
ATOM   2195  C   ASN M  17    -141.468  62.552 -66.156  1.00 94.24           C
ATOM   2196  O   ASN M  17    -140.464  62.290 -65.530  1.00 94.27           O
ATOM   2197  CB  ASN M  17    -142.811  60.742 -67.251  1.00  0.00           C
ATOM   2198  HB2 ASN M  17    -143.836  60.385 -67.320  1.00  0.00           H
ATOM   2199  HB3 ASN M  17    -142.569  61.300 -68.155  1.00  0.00           H
ATOM   2200  CG  ASN M  17    -141.927  59.524 -67.148  1.00  0.00           C
ATOM   2201  OD1 ASN M  17    -142.349  58.502 -66.637  1.00  0.00           O
ATOM   2202  ND2 ASN M  17    -140.724  59.600 -67.629  1.00  0.00           N
ATOM   2203 HD22 ASN M  17    -140.136  58.789 -67.582  1.00  0.00           H
ATOM   2204 HD21 ASN M  17    -140.369  60.471 -68.025  1.00  0.00           H
ATOM   2205  N   GLY M  18    -141.568  63.656 -66.886  1.00 86.71           N
ATOM   2206  H   GLY M  18    -142.412  63.841 -67.416  1.00 86.71           H
ATOM   2207  CA  GLY M  18    -140.448  64.583 -66.987  1.00 87.26           C
ATOM   2208  HA2 GLY M  18    -139.576  64.032 -67.339  1.00 87.26           H
ATOM   2209  HA3 GLY M  18    -140.686  65.353 -67.718  1.00 87.26           H
ATOM   2210  C   GLY M  18    -140.082  65.249 -65.673  1.00 87.82           C
ATOM   2211  O   GLY M  18    -138.916  65.527 -65.395  1.00 88.17           O
ATOM   2212  N   GLU M  19    -141.071  65.487 -64.824  1.00106.96           N
ATOM   2213  H   GLU M  19    -142.028  65.305 -65.102  1.00106.96           H
ATOM   2214  CA  GLU M  19    -140.811  66.022 -63.490  1.00105.85           C
ATOM   2215  HA  GLU M  19    -140.177  66.905 -63.582  1.00105.85           H
ATOM   2216  C   GLU M  19    -140.062  64.975 -62.666  1.00103.37           C
ATOM   2217  O   GLU M  19    -139.107  65.292 -61.960  1.00103.70           O
ATOM   2218  CB  GLU M  19    -142.134  66.422 -62.829  1.00  0.00           C
ATOM   2219  HB2 GLU M  19    -142.666  67.064 -63.530  1.00  0.00           H
ATOM   2220  HB3 GLU M  19    -142.741  65.534 -62.665  1.00  0.00           H
ATOM   2221  CG  GLU M  19    -141.997  67.191 -61.522  1.00  0.00           C
ATOM   2222  HG2 GLU M  19    -141.043  67.723 -61.519  1.00  0.00           H
ATOM   2223  HG3 GLU M  19    -142.796  67.934 -61.481  1.00  0.00           H
ATOM   2224  CD  GLU M  19    -142.101  66.316 -60.281  1.00  0.00           C
ATOM   2225  OE1 GLU M  19    -141.207  66.386 -59.413  1.00  0.00           O
ATOM   2226  OE2 GLU M  19    -143.133  65.636 -60.088  1.00  0.00           O
ATOM   2227  N   MET M  20    -140.453  63.717 -62.810  1.00 80.16           N
ATOM   2228  H   MET M  20    -141.253  63.505 -63.399  1.00 80.16           H
ATOM   2229  CA  MET M  20    -139.762  62.617 -62.147  1.00 76.96           C
ATOM   2230  HA  MET M  20    -139.699  62.845 -61.085  1.00 76.96           H
ATOM   2231  C   MET M  20    -138.340  62.459 -62.677  1.00 76.33           C
ATOM   2232  O   MET M  20    -137.416  62.281 -61.897  1.00 76.64           O
ATOM   2233  CB  MET M  20    -140.554  61.316 -62.326  1.00  0.00           C
ATOM   2234  HB2 MET M  20    -141.581  61.510 -62.028  1.00  0.00           H
ATOM   2235  HB3 MET M  20    -140.562  61.031 -63.375  1.00  0.00           H
ATOM   2236  CG  MET M  20    -140.033  60.144 -61.513  1.00  0.00           C
ATOM   2237  HG2 MET M  20    -139.215  59.667 -62.053  1.00  0.00           H
ATOM   2238  HG3 MET M  20    -139.650  60.521 -60.568  1.00  0.00           H
ATOM   2239  SD  MET M  20    -141.314  58.925 -61.142  1.00  0.00           S
ATOM   2240  CE  MET M  20    -141.738  58.219 -62.753  1.00  0.00           C
ATOM   2241  HE1 MET M  20    -142.468  57.418 -62.610  1.00  0.00           H
ATOM   2242  HE2 MET M  20    -140.846  57.807 -63.224  1.00  0.00           H
ATOM   2243  HE3 MET M  20    -142.169  58.985 -63.396  1.00  0.00           H
ATOM   2244  N   GLU M  21    -138.146  62.579 -63.983  1.00 94.05           N
ATOM   2245  H   GLU M  21    -138.951  62.724 -64.590  1.00 94.05           H
ATOM   2246  CA  GLU M  21    -136.821  62.471 -64.596  1.00 93.95           C
ATOM   2247  HA  GLU M  21    -136.387  61.500 -64.357  1.00 93.95           H
ATOM   2248  C   GLU M  21    -135.893  63.546 -64.047  1.00 91.37           C
ATOM   2249  O   GLU M  21    -134.753  63.267 -63.696  1.00 91.07           O
ATOM   2250  CB  GLU M  21    -136.913  62.632 -66.119  1.00  0.00           C
ATOM   2251  HB2 GLU M  21    -137.499  63.524 -66.325  1.00  0.00           H
ATOM   2252  HB3 GLU M  21    -135.911  62.789 -66.517  1.00  0.00           H
ATOM   2253  CG  GLU M  21    -137.544  61.463 -66.865  1.00  0.00           C
ATOM   2254  HG2 GLU M  21    -136.827  60.642 -66.915  1.00  0.00           H
ATOM   2255  HG3 GLU M  21    -138.416  61.114 -66.314  1.00  0.00           H
ATOM   2256  CD  GLU M  21    -137.982  61.859 -68.272  1.00  0.00           C
ATOM   2257  OE1 GLU M  21    -137.122  62.261 -69.081  1.00  0.00           O
ATOM   2258  OE2 GLU M  21    -139.199  61.779 -68.570  1.00  0.00           O
ATOM   2259  N   LYS M  22    -136.390  64.770 -63.920  1.00 85.50           N
ATOM   2260  H   LYS M  22    -137.337  64.959 -64.240  1.00 85.50           H
ATOM   2261  CA  LYS M  22    -135.597  65.842 -63.319  1.00 82.00           C
ATOM   2262  HA  LYS M  22    -134.656  65.945 -63.860  1.00 82.00           H
ATOM   2263  C   LYS M  22    -135.262  65.507 -61.871  1.00 81.53           C
ATOM   2264  O   LYS M  22    -134.113  65.587 -61.441  1.00 80.40           O
ATOM   2265  CB  LYS M  22    -136.384  67.158 -63.377  1.00  0.00           C
ATOM   2266  HB2 LYS M  22    -136.557  67.412 -64.423  1.00  0.00           H
ATOM   2267  HB3 LYS M  22    -137.353  66.999 -62.906  1.00  0.00           H
ATOM   2268  CG  LYS M  22    -135.714  68.335 -62.672  1.00  0.00           C
ATOM   2269  HG2 LYS M  22    -135.557  68.076 -61.627  1.00  0.00           H
ATOM   2270  HG3 LYS M  22    -134.751  68.542 -63.138  1.00  0.00           H
ATOM   2271  CD  LYS M  22    -136.592  69.578 -62.742  1.00  0.00           C
ATOM   2272  HD2 LYS M  22    -136.694  69.873 -63.786  1.00  0.00           H
ATOM   2273  HD3 LYS M  22    -137.581  69.347 -62.342  1.00  0.00           H
ATOM   2274  CE  LYS M  22    -135.992  70.737 -61.945  1.00  0.00           C
ATOM   2275  HE2 LYS M  22    -134.941  70.848 -62.221  1.00  0.00           H
ATOM   2276  HE3 LYS M  22    -136.520  71.655 -62.208  1.00  0.00           H
ATOM   2277  NZ  LYS M  22    -136.097  70.528 -60.462  1.00  0.00           N
ATOM   2278  HZ1 LYS M  22    -135.591  71.251 -59.968  1.00  0.00           H
ATOM   2279  HZ2 LYS M  22    -135.654  69.646 -60.198  1.00  0.00           H
ATOM   2280  HZ3 LYS M  22    -137.059  70.505 -60.163  1.00  0.00           H
ATOM   2281  N   ALA M  23    -136.277  65.177 -61.096  1.00 97.70           N
ATOM   2282  H   ALA M  23    -137.206  65.072 -61.488  1.00 97.70           H
ATOM   2283  CA  ALA M  23    -136.094  65.057 -59.660  1.00 97.61           C
ATOM   2284  HA  ALA M  23    -135.502  65.912 -59.329  1.00 97.61           H
ATOM   2285  C   ALA M  23    -135.334  63.806 -59.212  1.00 98.05           C
ATOM   2286  O   ALA M  23    -134.688  63.847 -58.174  1.00 98.65           O
ATOM   2287  CB  ALA M  23    -137.437  65.161 -58.987  1.00  0.00           C
ATOM   2288  HB1 ALA M  23    -137.841  66.165 -59.125  1.00  0.00           H
ATOM   2289  HB2 ALA M  23    -137.334  64.955 -57.922  1.00  0.00           H
ATOM   2290  HB3 ALA M  23    -138.117  64.445 -59.440  1.00  0.00           H
ATOM   2291  N   VAL M  24    -135.323  62.712 -59.964  1.00 91.32           N
ATOM   2292  H   VAL M  24    -135.897  62.648 -60.802  1.00 91.32           H
ATOM   2293  CA  VAL M  24    -134.478  61.579 -59.560  1.00 89.71           C
ATOM   2294  HA  VAL M  24    -134.636  61.418 -58.495  1.00 89.71           H
ATOM   2295  C   VAL M  24    -133.002  61.923 -59.738  1.00 88.34           C
ATOM   2296  O   VAL M  24    -132.158  61.416 -58.998  1.00 87.33           O
ATOM   2297  CB  VAL M  24    -134.796  60.229 -60.275  1.00  0.00           C
ATOM   2298  HB  VAL M  24    -134.098  59.484 -59.894  1.00  0.00           H
ATOM   2299  CG1 VAL M  24    -136.210  59.749 -59.919  1.00  0.00           C
ATOM   2300 HG11 VAL M  24    -136.391  58.770 -60.364  1.00  0.00           H
ATOM   2301 HG12 VAL M  24    -136.955  60.449 -60.294  1.00  0.00           H
ATOM   2302 HG13 VAL M  24    -136.315  59.671 -58.838  1.00  0.00           H
ATOM   2303  CG2 VAL M  24    -134.615  60.298 -61.799  1.00  0.00           C
ATOM   2304 HG21 VAL M  24    -134.868  59.339 -62.247  1.00  0.00           H
ATOM   2305 HG22 VAL M  24    -133.578  60.531 -62.047  1.00  0.00           H
ATOM   2306 HG23 VAL M  24    -135.257  61.065 -62.226  1.00  0.00           H
ATOM   2307  N   GLU M  25    -132.675  62.816 -60.663  1.00 89.76           N
ATOM   2308  H   GLU M  25    -133.385  63.213 -61.267  1.00 89.76           H
ATOM   2309  CA  GLU M  25    -131.286  63.233 -60.838  1.00 90.31           C
ATOM   2310  HA  GLU M  25    -130.649  62.351 -60.847  1.00 90.31           H
ATOM   2311  C   GLU M  25    -130.886  64.105 -59.653  1.00 88.74           C
ATOM   2312  O   GLU M  25    -129.788  63.990 -59.117  1.00 90.03           O
ATOM   2313  CB  GLU M  25    -131.097  63.999 -62.152  1.00  0.00           C
ATOM   2314  HB2 GLU M  25    -131.782  64.844 -62.169  1.00  0.00           H
ATOM   2315  HB3 GLU M  25    -130.079  64.387 -62.188  1.00  0.00           H
ATOM   2316  CG  GLU M  25    -131.339  63.148 -63.394  1.00  0.00           C
ATOM   2317  HG2 GLU M  25    -132.341  62.728 -63.347  1.00  0.00           H
ATOM   2318  HG3 GLU M  25    -131.262  63.776 -64.281  1.00  0.00           H
ATOM   2319  CD  GLU M  25    -130.343  62.012 -63.504  1.00  0.00           C
ATOM   2320  OE1 GLU M  25    -129.144  62.281 -63.732  1.00  0.00           O
ATOM   2321  OE2 GLU M  25    -130.714  60.833 -63.284  1.00  0.00           O
ATOM   2322  N   GLU M  26    -131.802  64.947 -59.200  1.00 71.27           N
ATOM   2323  H   GLU M  26    -132.691  65.023 -59.683  1.00 71.27           H
ATOM   2324  CA  GLU M  26    -131.552  65.798 -58.037  1.00 67.02           C
ATOM   2325  HA  GLU M  26    -130.597  66.305 -58.169  1.00 67.02           H
ATOM   2326  C   GLU M  26    -131.472  64.960 -56.760  1.00 67.03           C
ATOM   2327  O   GLU M  26    -130.608  65.170 -55.908  1.00 65.65           O
ATOM   2328  CB  GLU M  26    -132.657  66.854 -57.936  1.00  0.00           C
ATOM   2329  HB2 GLU M  26    -133.620  66.344 -57.908  1.00  0.00           H
ATOM   2330  HB3 GLU M  26    -132.531  67.419 -57.014  1.00  0.00           H
ATOM   2331  CG  GLU M  26    -132.635  67.821 -59.119  1.00  0.00           C
ATOM   2332  HG2 GLU M  26    -131.689  68.364 -59.109  1.00  0.00           H
ATOM   2333  HG3 GLU M  26    -132.688  67.256 -60.047  1.00  0.00           H
ATOM   2334  CD  GLU M  26    -133.783  68.816 -59.113  1.00  0.00           C
ATOM   2335  OE1 GLU M  26    -134.961  68.404 -59.035  1.00  0.00           O
ATOM   2336  OE2 GLU M  26    -133.531  70.030 -59.279  1.00  0.00           O
ATOM   2337  N   MET M  27    -132.323  63.952 -56.647  1.00 70.96           N
ATOM   2338  H   MET M  27    -133.045  63.830 -57.356  1.00 70.96           H
ATOM   2339  CA  MET M  27    -132.293  63.047 -55.504  1.00 73.22           C
ATOM   2340  HA  MET M  27    -132.329  63.641 -54.592  1.00 73.22           H
ATOM   2341  C   MET M  27    -131.010  62.224 -55.477  1.00 76.44           C
ATOM   2342  O   MET M  27    -130.404  62.053 -54.418  1.00 78.59           O
ATOM   2343  CB  MET M  27    -133.518  62.128 -55.545  1.00  0.00           C
ATOM   2344  HB2 MET M  27    -134.407  62.755 -55.606  1.00  0.00           H
ATOM   2345  HB3 MET M  27    -133.468  61.520 -56.447  1.00  0.00           H
ATOM   2346  CG  MET M  27    -133.663  61.213 -54.338  1.00  0.00           C
ATOM   2347  HG2 MET M  27    -132.836  60.502 -54.324  1.00  0.00           H
ATOM   2348  HG3 MET M  27    -133.618  61.817 -53.433  1.00  0.00           H
ATOM   2349  SD  MET M  27    -135.230  60.312 -54.345  1.00  0.00           S
ATOM   2350  CE  MET M  27    -135.045  59.165 -55.727  1.00  0.00           C
ATOM   2351  HE1 MET M  27    -135.924  58.523 -55.781  1.00  0.00           H
ATOM   2352  HE2 MET M  27    -134.159  58.548 -55.576  1.00  0.00           H
ATOM   2353  HE3 MET M  27    -134.949  59.722 -56.659  1.00  0.00           H
ATOM   2354  N   LYS M  28    -130.545  61.727 -56.617  1.00 84.11           N
ATOM   2355  H   LYS M  28    -131.067  61.857 -57.485  1.00 84.11           H
ATOM   2356  CA  LYS M  28    -129.300  60.957 -56.614  1.00 85.48           C
ATOM   2357  HA  LYS M  28    -129.333  60.303 -55.743  1.00 85.48           H
ATOM   2358  C   LYS M  28    -128.097  61.879 -56.438  1.00 84.46           C
ATOM   2359  O   LYS M  28    -127.084  61.456 -55.895  1.00 84.53           O
ATOM   2360  CB  LYS M  28    -129.164  60.049 -57.844  1.00  0.00           C
ATOM   2361  HB2 LYS M  28    -128.476  59.241 -57.593  1.00  0.00           H
ATOM   2362  HB3 LYS M  28    -130.140  59.608 -58.053  1.00  0.00           H
ATOM   2363  CG  LYS M  28    -128.637  60.717 -59.100  1.00  0.00           C
ATOM   2364  HG2 LYS M  28    -129.232  61.597 -59.313  1.00  0.00           H
ATOM   2365  HG3 LYS M  28    -127.603  61.020 -58.932  1.00  0.00           H
ATOM   2366  CD  LYS M  28    -128.692  59.801 -60.305  1.00  0.00           C
ATOM   2367  HD2 LYS M  28    -128.247  58.836 -60.062  1.00  0.00           H
ATOM   2368  HD3 LYS M  28    -129.734  59.662 -60.595  1.00  0.00           H
ATOM   2369  CE  LYS M  28    -127.921  60.441 -61.447  1.00  0.00           C
ATOM   2370  HE2 LYS M  28    -128.248  61.480 -61.543  1.00  0.00           H
ATOM   2371  HE3 LYS M  28    -126.856  60.438 -61.215  1.00  0.00           H
ATOM   2372  NZ  LYS M  28    -128.164  59.759 -62.760  1.00  0.00           N
ATOM   2373  HZ1 LYS M  28    -127.649  60.237 -63.487  1.00  0.00           H
ATOM   2374  HZ2 LYS M  28    -129.152  59.862 -62.996  1.00  0.00           H
ATOM   2375  HZ3 LYS M  28    -127.917  58.784 -62.723  1.00  0.00           H
ATOM   2376  N   LYS M  29    -128.214  63.144 -56.828  1.00 69.22           N
ATOM   2377  H   LYS M  29    -129.047  63.441 -57.332  1.00 69.22           H
ATOM   2378  CA  LYS M  29    -127.177  64.139 -56.541  1.00 69.28           C
ATOM   2379  HA  LYS M  29    -126.211  63.760 -56.875  1.00 69.28           H
ATOM   2380  C   LYS M  29    -127.089  64.333 -55.038  1.00 68.04           C
ATOM   2381  O   LYS M  29    -125.994  64.375 -54.494  1.00 68.04           O
ATOM   2382  CB  LYS M  29    -127.474  65.466 -57.263  1.00  0.00           C
ATOM   2383  HB2 LYS M  29    -127.421  65.282 -58.336  1.00  0.00           H
ATOM   2384  HB3 LYS M  29    -128.489  65.778 -57.035  1.00  0.00           H
ATOM   2385  CG  LYS M  29    -126.539  66.627 -56.922  1.00  0.00           C
ATOM   2386  HG2 LYS M  29    -125.587  66.227 -56.575  1.00  0.00           H
ATOM   2387  HG3 LYS M  29    -126.362  67.219 -57.820  1.00  0.00           H
ATOM   2388  CD  LYS M  29    -127.138  67.546 -55.845  1.00  0.00           C
ATOM   2389  HD2 LYS M  29    -128.015  68.057 -56.248  1.00  0.00           H
ATOM   2390  HD3 LYS M  29    -127.447  66.950 -54.989  1.00  0.00           H
ATOM   2391  CE  LYS M  29    -126.120  68.562 -55.363  1.00  0.00           C
ATOM   2392  HE2 LYS M  29    -125.241  68.021 -55.005  1.00  0.00           H
ATOM   2393  HE3 LYS M  29    -125.821  69.206 -56.192  1.00  0.00           H
ATOM   2394  NZ  LYS M  29    -126.658  69.395 -54.236  1.00  0.00           N
ATOM   2395  HZ1 LYS M  29    -125.891  69.816 -53.728  1.00  0.00           H
ATOM   2396  HZ2 LYS M  29    -127.175  68.804 -53.584  1.00  0.00           H
ATOM   2397  HZ3 LYS M  29    -127.288  70.103 -54.579  1.00  0.00           H
ATOM   2398  N   GLU M  30    -128.217  64.427 -54.352  1.00 73.39           N
ATOM   2399  H   GLU M  30    -129.113  64.446 -54.833  1.00 73.39           H
ATOM   2400  CA  GLU M  30    -128.180  64.558 -52.897  1.00 71.91           C
ATOM   2401  HA  GLU M  30    -127.498  65.364 -52.630  1.00 71.91           H
ATOM   2402  C   GLU M  30    -127.638  63.301 -52.240  1.00 72.07           C
ATOM   2403  O   GLU M  30    -126.872  63.376 -51.290  1.00 74.04           O
ATOM   2404  CB  GLU M  30    -129.566  64.870 -52.329  1.00  0.00           C
ATOM   2405  HB2 GLU M  30    -130.307  64.232 -52.807  1.00  0.00           H
ATOM   2406  HB3 GLU M  30    -129.552  64.642 -51.264  1.00  0.00           H
ATOM   2407  CG  GLU M  30    -129.973  66.319 -52.486  1.00  0.00           C
ATOM   2408  HG2 GLU M  30    -130.083  66.550 -53.545  1.00  0.00           H
ATOM   2409  HG3 GLU M  30    -130.929  66.477 -51.986  1.00  0.00           H
ATOM   2410  CD  GLU M  30    -128.924  67.233 -51.884  1.00  0.00           C
ATOM   2411  OE1 GLU M  30    -128.492  68.179 -52.572  1.00  0.00           O
ATOM   2412  OE2 GLU M  30    -128.451  66.951 -50.764  1.00  0.00           O
ATOM   2413  N   MET M  31    -127.967  62.139 -52.779  1.00 78.00           N
ATOM   2414  H   MET M  31    -128.635  62.111 -53.543  1.00 78.00           H
ATOM   2415  CA  MET M  31    -127.412  60.893 -52.260  1.00 78.19           C
ATOM   2416  HA  MET M  31    -127.626  60.840 -51.196  1.00 78.19           H
ATOM   2417  C   MET M  31    -125.895  60.856 -52.427  1.00 77.84           C
ATOM   2418  O   MET M  31    -125.165  60.452 -51.522  1.00 76.94           O
ATOM   2419  CB  MET M  31    -128.074  59.708 -52.961  1.00  0.00           C
ATOM   2420  HB2 MET M  31    -129.154  59.850 -52.927  1.00  0.00           H
ATOM   2421  HB3 MET M  31    -127.764  59.696 -54.002  1.00  0.00           H
ATOM   2422  CG  MET M  31    -127.755  58.367 -52.330  1.00  0.00           C
ATOM   2423  HG2 MET M  31    -126.681  58.190 -52.389  1.00  0.00           H
ATOM   2424  HG3 MET M  31    -128.050  58.399 -51.281  1.00  0.00           H
ATOM   2425  SD  MET M  31    -128.622  57.008 -53.133  1.00  0.00           S
ATOM   2426  CE  MET M  31    -127.716  56.827 -54.688  1.00  0.00           C
ATOM   2427  HE1 MET M  31    -128.130  55.990 -55.250  1.00  0.00           H
ATOM   2428  HE2 MET M  31    -126.665  56.634 -54.478  1.00  0.00           H
ATOM   2429  HE3 MET M  31    -127.809  57.739 -55.279  1.00  0.00           H
ATOM   2430  N   LEU M  32    -125.408  61.323 -53.566  1.00 71.54           N
ATOM   2431  H   LEU M  32    -126.041  61.629 -54.299  1.00 71.54           H
ATOM   2432  CA  LEU M  32    -123.973  61.395 -53.795  1.00 71.95           C
ATOM   2433  HA  LEU M  32    -123.538  60.417 -53.593  1.00 71.95           H
ATOM   2434  C   LEU M  32    -123.333  62.405 -52.851  1.00 73.34           C
ATOM   2435  O   LEU M  32    -122.275  62.129 -52.292  1.00 74.49           O
ATOM   2436  CB  LEU M  32    -123.690  61.788 -55.250  1.00  0.00           C
ATOM   2437  HB2 LEU M  32    -124.194  61.070 -55.895  1.00  0.00           H
ATOM   2438  HB3 LEU M  32    -124.141  62.764 -55.424  1.00  0.00           H
ATOM   2439  CG  LEU M  32    -122.218  61.879 -55.684  1.00  0.00           C
ATOM   2440  HG  LEU M  32    -121.713  62.613 -55.058  1.00  0.00           H
ATOM   2441  CD1 LEU M  32    -121.471  60.547 -55.555  1.00  0.00           C
ATOM   2442 HD11 LEU M  32    -120.454  60.660 -55.930  1.00  0.00           H
ATOM   2443 HD12 LEU M  32    -121.983  59.774 -56.130  1.00  0.00           H
ATOM   2444 HD13 LEU M  32    -121.426  60.250 -54.509  1.00  0.00           H
ATOM   2445  CD2 LEU M  32    -122.151  62.365 -57.129  1.00  0.00           C
ATOM   2446 HD21 LEU M  32    -121.110  62.475 -57.434  1.00  0.00           H
ATOM   2447 HD22 LEU M  32    -122.640  63.336 -57.214  1.00  0.00           H
ATOM   2448 HD23 LEU M  32    -122.647  61.653 -57.792  1.00  0.00           H
ATOM   2449  N   GLN M  33    -123.958  63.557 -52.651  1.00 72.73           N
ATOM   2450  H   GLN M  33    -124.837  63.742 -53.128  1.00 72.73           H
ATOM   2451  CA  GLN M  33    -123.394  64.585 -51.781  1.00 71.92           C
ATOM   2452  HA  GLN M  33    -122.368  64.769 -52.098  1.00 71.92           H
ATOM   2453  C   GLN M  33    -123.345  64.075 -50.346  1.00 71.07           C
ATOM   2454  O   GLN M  33    -122.320  64.229 -49.684  1.00 71.06           O
ATOM   2455  CB  GLN M  33    -124.177  65.904 -51.899  1.00  0.00           C
ATOM   2456  HB2 GLN M  33    -124.279  66.129 -52.960  1.00  0.00           H
ATOM   2457  HB3 GLN M  33    -125.174  65.780 -51.476  1.00  0.00           H
ATOM   2458  CG  GLN M  33    -123.484  67.099 -51.218  1.00  0.00           C
ATOM   2459  HG2 GLN M  33    -123.532  66.976 -50.138  1.00  0.00           H
ATOM   2460  HG3 GLN M  33    -122.437  67.106 -51.515  1.00  0.00           H
ATOM   2461  CD  GLN M  33    -124.083  68.445 -51.606  1.00  0.00           C
ATOM   2462  OE1 GLN M  33    -124.194  68.763 -52.783  1.00  0.00           O
ATOM   2463  NE2 GLN M  33    -124.412  69.267 -50.644  1.00  0.00           N
ATOM   2464 HE22 GLN M  33    -124.813  70.156 -50.884  1.00  0.00           H
ATOM   2465 HE21 GLN M  33    -124.280  69.034 -49.667  1.00  0.00           H
ATOM   2466  N   LEU M  34    -124.394  63.403 -49.888  1.00 54.67           N
ATOM   2467  H   LEU M  34    -125.226  63.299 -50.471  1.00 54.67           H
ATOM   2468  CA  LEU M  34    -124.397  62.810 -48.553  1.00 57.47           C
ATOM   2469  HA  LEU M  34    -124.241  63.602 -47.822  1.00 57.47           H
ATOM   2470  C   LEU M  34    -123.275  61.799 -48.384  1.00 59.71           C
ATOM   2471  O   LEU M  34    -122.491  61.903 -47.446  1.00 60.59           O
ATOM   2472  CB  LEU M  34    -125.727  62.098 -48.271  1.00  0.00           C
ATOM   2473  HB2 LEU M  34    -126.530  62.835 -48.303  1.00  0.00           H
ATOM   2474  HB3 LEU M  34    -125.901  61.385 -49.075  1.00  0.00           H
ATOM   2475  CG  LEU M  34    -125.810  61.318 -46.944  1.00  0.00           C
ATOM   2476  HG  LEU M  34    -125.006  60.584 -46.917  1.00  0.00           H
ATOM   2477  CD1 LEU M  34    -125.663  62.221 -45.726  1.00  0.00           C
ATOM   2478 HD11 LEU M  34    -125.794  61.640 -44.814  1.00  0.00           H
ATOM   2479 HD12 LEU M  34    -126.404  63.017 -45.762  1.00  0.00           H
ATOM   2480 HD13 LEU M  34    -124.667  62.660 -45.705  1.00  0.00           H
ATOM   2481  CD2 LEU M  34    -127.119  60.552 -46.867  1.00  0.00           C
ATOM   2482 HD21 LEU M  34    -127.147  59.970 -45.946  1.00  0.00           H
ATOM   2483 HD22 LEU M  34    -127.185  59.866 -47.711  1.00  0.00           H
ATOM   2484 HD23 LEU M  34    -127.958  61.245 -46.894  1.00  0.00           H
ATOM   2485  N   TRP M  35    -123.174  60.803 -49.249  1.00 93.71           N
ATOM   2486  H   TRP M  35    -123.818  60.726 -50.032  1.00 93.71           H
ATOM   2487  CA  TRP M  35    -122.192  59.751 -48.997  1.00 96.11           C
ATOM   2488  HA  TRP M  35    -122.229  59.514 -47.935  1.00 96.11           H
ATOM   2489  C   TRP M  35    -120.767  60.193 -49.287  1.00 96.96           C
ATOM   2490  O   TRP M  35    -119.824  59.727 -48.647  1.00 97.51           O
ATOM   2491  CB  TRP M  35    -122.557  58.472 -49.743  1.00  0.00           C
ATOM   2492  HB2 TRP M  35    -122.598  58.664 -50.815  1.00  0.00           H
ATOM   2493  HB3 TRP M  35    -121.791  57.722 -49.543  1.00  0.00           H
ATOM   2494  CG  TRP M  35    -123.883  57.943 -49.269  1.00  0.00           C
ATOM   2495  CD1 TRP M  35    -125.032  57.852 -49.982  1.00  0.00           C
ATOM   2496  HD1 TRP M  35    -125.117  58.143 -51.022  1.00  0.00           H
ATOM   2497  CD2 TRP M  35    -124.218  57.479 -47.945  1.00  0.00           C
ATOM   2498  NE1 TRP M  35    -126.060  57.365 -49.226  1.00  0.00           N
ATOM   2499  HE1 TRP M  35    -126.997  57.207 -49.567  1.00  0.00           H
ATOM   2500  CE2 TRP M  35    -125.604  57.147 -47.955  1.00  0.00           C
ATOM   2501  CE3 TRP M  35    -123.497  57.331 -46.743  1.00  0.00           C
ATOM   2502  HE3 TRP M  35    -122.444  57.569 -46.701  1.00  0.00           H
ATOM   2503  CZ2 TRP M  35    -126.281  56.690 -46.805  1.00  0.00           C
ATOM   2504  HZ2 TRP M  35    -127.329  56.439 -46.843  1.00  0.00           H
ATOM   2505  CZ3 TRP M  35    -124.173  56.877 -45.580  1.00  0.00           C
ATOM   2506  HZ3 TRP M  35    -123.630  56.768 -44.653  1.00  0.00           H
ATOM   2507  CH2 TRP M  35    -125.562  56.561 -45.629  1.00  0.00           C
ATOM   2508  HH2 TRP M  35    -126.056  56.208 -44.736  1.00  0.00           H
ATOM   2509  N   ARG M  36    -120.582  61.158 -50.179  1.00 84.72           N
ATOM   2510  H   ARG M  36    -121.369  61.520 -50.718  1.00 84.72           H
ATOM   2511  CA  ARG M  36    -119.247  61.719 -50.372  1.00 86.19           C
ATOM   2512  HA  ARG M  36    -118.543  60.897 -50.483  1.00 86.19           H
ATOM   2513  C   ARG M  36    -118.852  62.489 -49.122  1.00 84.93           C
ATOM   2514  O   ARG M  36    -117.705  62.413 -48.678  1.00 84.92           O
ATOM   2515  CB  ARG M  36    -119.191  62.624 -51.613  1.00  0.00           C
ATOM   2516  HB2 ARG M  36    -119.681  62.113 -52.442  1.00  0.00           H
ATOM   2517  HB3 ARG M  36    -119.755  63.533 -51.400  1.00  0.00           H
ATOM   2518  CG  ARG M  36    -117.781  63.019 -52.066  1.00  0.00           C
ATOM   2519  HG2 ARG M  36    -117.825  64.013 -52.512  1.00  0.00           H
ATOM   2520  HG3 ARG M  36    -117.123  63.062 -51.199  1.00  0.00           H
ATOM   2521  CD  ARG M  36    -117.188  62.052 -53.107  1.00  0.00           C
ATOM   2522  HD2 ARG M  36    -117.770  62.139 -54.026  1.00  0.00           H
ATOM   2523  HD3 ARG M  36    -116.164  62.358 -53.328  1.00  0.00           H
ATOM   2524  NE  ARG M  36    -117.200  60.642 -52.683  1.00  0.00           N
ATOM   2525  HE  ARG M  36    -117.961  60.081 -53.026  1.00  0.00           H
ATOM   2526  CZ  ARG M  36    -116.325  60.042 -51.885  1.00  0.00           C
ATOM   2527  NH1 ARG M  36    -116.531  58.803 -51.544  1.00  0.00           N
ATOM   2528 HH11 ARG M  36    -117.330  58.296 -51.878  1.00  0.00           H
ATOM   2529 HH12 ARG M  36    -115.866  58.360 -50.913  1.00  0.00           H
ATOM   2530  NH2 ARG M  36    -115.278  60.627 -51.368  1.00  0.00           N
ATOM   2531 HH21 ARG M  36    -115.083  61.591 -51.566  1.00  0.00           H
ATOM   2532 HH22 ARG M  36    -114.677  60.087 -50.754  1.00  0.00           H
ATOM   2533  N   ARG M  37    -119.803  63.196 -48.529  1.00 89.14           N
ATOM   2534  H   ARG M  37    -120.738  63.243 -48.926  1.00 89.14           H
ATOM   2535  CA  ARG M  37    -119.509  63.946 -47.314  1.00 87.16           C
ATOM   2536  HA  ARG M  37    -118.570  64.467 -47.478  1.00 87.16           H
ATOM   2537  C   ARG M  37    -119.323  63.034 -46.111  1.00 87.61           C
ATOM   2538  O   ARG M  37    -118.503  63.310 -45.249  1.00 89.56           O
ATOM   2539  CB  ARG M  37    -120.575  65.004 -47.047  1.00  0.00           C
ATOM   2540  HB2 ARG M  37    -120.796  65.501 -47.990  1.00  0.00           H
ATOM   2541  HB3 ARG M  37    -121.484  64.541 -46.662  1.00  0.00           H
ATOM   2542  CG  ARG M  37    -120.059  66.037 -46.077  1.00  0.00           C
ATOM   2543  HG2 ARG M  37    -119.904  65.575 -45.103  1.00  0.00           H
ATOM   2544  HG3 ARG M  37    -119.100  66.386 -46.451  1.00  0.00           H
ATOM   2545  CD  ARG M  37    -120.960  67.232 -45.907  1.00  0.00           C
ATOM   2546  HD2 ARG M  37    -121.917  66.889 -45.511  1.00  0.00           H
ATOM   2547  HD3 ARG M  37    -120.509  67.897 -45.168  1.00  0.00           H
ATOM   2548  NE  ARG M  37    -121.214  67.995 -47.141  1.00  0.00           N
ATOM   2549  HE  ARG M  37    -122.111  67.850 -47.576  1.00  0.00           H
ATOM   2550  CZ  ARG M  37    -120.448  68.948 -47.659  1.00  0.00           C
ATOM   2551  NH1 ARG M  37    -120.984  69.769 -48.514  1.00  0.00           N
ATOM   2552 HH11 ARG M  37    -121.997  69.777 -48.621  1.00  0.00           H
ATOM   2553 HH12 ARG M  37    -120.414  70.446 -48.985  1.00  0.00           H
ATOM   2554  NH2 ARG M  37    -119.213  69.180 -47.312  1.00  0.00           N
ATOM   2555 HH21 ARG M  37    -118.752  68.590 -46.618  1.00  0.00           H
ATOM   2556 HH22 ARG M  37    -118.703  69.960 -47.681  1.00  0.00           H
ATOM   2557  N   THR M  38    -120.029  61.918 -46.092  1.00 75.51           N
ATOM   2558  H   THR M  38    -120.719  61.750 -46.814  1.00 75.51           H
ATOM   2559  CA  THR M  38    -119.867  60.935 -45.025  1.00 75.83           C
ATOM   2560  HA  THR M  38    -120.082  61.422 -44.074  1.00 75.83           H
ATOM   2561  C   THR M  38    -118.419  60.467 -44.989  1.00 74.83           C
ATOM   2562  O   THR M  38    -117.817  60.480 -43.922  1.00 74.39           O
ATOM   2563  CB  THR M  38    -120.825  59.732 -45.195  1.00  0.00           C
ATOM   2564  HB  THR M  38    -120.580  59.199 -46.113  1.00  0.00           H
ATOM   2565  OG1 THR M  38    -122.175  60.205 -45.267  1.00  0.00           O
ATOM   2566  HG1 THR M  38    -122.258  60.823 -46.003  1.00  0.00           H
ATOM   2567  CG2 THR M  38    -120.760  58.767 -44.026  1.00  0.00           C
ATOM   2568 HG21 THR M  38    -121.509  57.988 -44.161  1.00  0.00           H
ATOM   2569 HG22 THR M  38    -120.955  59.297 -43.094  1.00  0.00           H
ATOM   2570 HG23 THR M  38    -119.774  58.301 -43.979  1.00  0.00           H
ATOM   2571  N   GLN M  39    -117.813  60.171 -46.136  1.00 80.56           N
ATOM   2572  H   GLN M  39    -118.320  60.182 -47.011  1.00 80.56           H
ATOM   2573  CA  GLN M  39    -116.410  59.764 -46.102  1.00 79.50           C
ATOM   2574  HA  GLN M  39    -116.334  58.914 -45.422  1.00 79.50           H
ATOM   2575  C   GLN M  39    -115.517  60.868 -45.549  1.00 78.22           C
ATOM   2576  O   GLN M  39    -114.668  60.590 -44.722  1.00 77.20           O
ATOM   2577  CB  GLN M  39    -115.856  59.331 -47.465  1.00  0.00           C
ATOM   2578  HB2 GLN M  39    -116.550  58.630 -47.930  1.00  0.00           H
ATOM   2579  HB3 GLN M  39    -115.765  60.212 -48.103  1.00  0.00           H
ATOM   2580  CG  GLN M  39    -114.471  58.655 -47.330  1.00  0.00           C
ATOM   2581  HG2 GLN M  39    -113.821  59.291 -46.736  1.00  0.00           H
ATOM   2582  HG3 GLN M  39    -114.588  57.709 -46.800  1.00  0.00           H
ATOM   2583  CD  GLN M  39    -113.759  58.405 -48.638  1.00  0.00           C
ATOM   2584  OE1 GLN M  39    -114.368  58.399 -49.705  1.00  0.00           O
ATOM   2585  NE2 GLN M  39    -112.463  58.254 -48.588  1.00  0.00           N
ATOM   2586 HE22 GLN M  39    -111.958  58.065 -49.434  1.00  0.00           H
ATOM   2587 HE21 GLN M  39    -111.959  58.333 -47.702  1.00  0.00           H
ATOM   2588  N   VAL M  40    -115.669  62.120 -45.956  1.00 74.68           N
ATOM   2589  H   VAL M  40    -116.401  62.378 -46.601  1.00 74.68           H
ATOM   2590  CA  VAL M  40    -114.724  63.126 -45.459  1.00 74.69           C
ATOM   2591  HA  VAL M  40    -113.734  62.679 -45.528  1.00 74.69           H
ATOM   2592  C   VAL M  40    -114.945  63.422 -43.977  1.00 74.31           C
ATOM   2593  O   VAL M  40    -114.012  63.831 -43.294  1.00 75.33           O
ATOM   2594  CB  VAL M  40    -114.666  64.426 -46.308  1.00  0.00           C
ATOM   2595  HB  VAL M  40    -113.867  65.052 -45.912  1.00  0.00           H
ATOM   2596  CG1 VAL M  40    -114.326  64.086 -47.771  1.00  0.00           C
ATOM   2597 HG11 VAL M  40    -114.178  65.011 -48.329  1.00  0.00           H
ATOM   2598 HG12 VAL M  40    -115.134  63.516 -48.231  1.00  0.00           H
ATOM   2599 HG13 VAL M  40    -113.404  63.507 -47.806  1.00  0.00           H
ATOM   2600  CG2 VAL M  40    -115.957  65.224 -46.253  1.00  0.00           C
ATOM   2601 HG21 VAL M  40    -115.848  66.152 -46.815  1.00  0.00           H
ATOM   2602 HG22 VAL M  40    -116.198  65.488 -45.222  1.00  0.00           H
ATOM   2603 HG23 VAL M  40    -116.771  64.645 -46.672  1.00  0.00           H
ATOM   2604  N   ALA M  41    -116.131  63.139 -43.450  1.00 79.70           N
ATOM   2605  H   ALA M  41    -116.892  62.832 -44.041  1.00 79.70           H
ATOM   2606  CA  ALA M  41    -116.348  63.238 -42.013  1.00 80.69           C
ATOM   2607  HA  ALA M  41    -115.959  64.196 -41.670  1.00 80.69           H
ATOM   2608  C   ALA M  41    -115.579  62.122 -41.297  1.00 81.35           C
ATOM   2609  O   ALA M  41    -114.904  62.371 -40.305  1.00 82.01           O
ATOM   2610  CB  ALA M  41    -117.849  63.166 -41.696  1.00  0.00           C
ATOM   2611  HB1 ALA M  41    -118.373  63.980 -42.198  1.00  0.00           H
ATOM   2612  HB2 ALA M  41    -117.993  63.256 -40.618  1.00  0.00           H
ATOM   2613  HB3 ALA M  41    -118.258  62.212 -42.028  1.00  0.00           H
ATOM   2614  N   GLU M  42    -115.639  60.907 -41.823  1.00102.39           N
ATOM   2615  H   GLU M  42    -116.217  60.742 -42.641  1.00102.39           H
ATOM   2616  CA  GLU M  42    -114.922  59.767 -41.239  1.00101.89           C
ATOM   2617  HA  GLU M  42    -115.190  59.674 -40.186  1.00101.89           H
ATOM   2618  C   GLU M  42    -113.408  59.975 -41.332  1.00101.14           C
ATOM   2619  O   GLU M  42    -112.660  59.698 -40.392  1.00101.36           O
ATOM   2620  CB  GLU M  42    -115.311  58.480 -41.980  1.00  0.00           C
ATOM   2621  HB2 GLU M  42    -115.128  58.632 -43.043  1.00  0.00           H
ATOM   2622  HB3 GLU M  42    -114.672  57.666 -41.638  1.00  0.00           H
ATOM   2623  CG  GLU M  42    -116.771  58.062 -41.792  1.00  0.00           C
ATOM   2624  HG2 GLU M  42    -116.908  57.729 -40.761  1.00  0.00           H
ATOM   2625  HG3 GLU M  42    -117.419  58.921 -41.955  1.00  0.00           H
ATOM   2626  CD  GLU M  42    -117.198  56.950 -42.748  1.00  0.00           C
ATOM   2627  OE1 GLU M  42    -117.269  57.191 -43.977  1.00  0.00           O
ATOM   2628  OE2 GLU M  42    -117.498  55.834 -42.270  1.00  0.00           O
ATOM   2629  N   GLU M  43    -112.959  60.528 -42.451  1.00 81.98           N
ATOM   2630  H   GLU M  43    -113.622  60.720 -43.199  1.00 81.98           H
ATOM   2631  CA  GLU M  43    -111.546  60.847 -42.655  1.00 79.97           C
ATOM   2632  HA  GLU M  43    -110.946  59.945 -42.552  1.00 79.97           H
ATOM   2633  C   GLU M  43    -111.092  61.859 -41.616  1.00 78.90           C
ATOM   2634  O   GLU M  43    -110.009  61.734 -41.034  1.00 79.06           O
ATOM   2635  CB  GLU M  43    -111.317  61.486 -44.033  1.00  0.00           C
ATOM   2636  HB2 GLU M  43    -112.032  62.299 -44.137  1.00  0.00           H
ATOM   2637  HB3 GLU M  43    -110.321  61.929 -44.055  1.00  0.00           H
ATOM   2638  CG  GLU M  43    -111.477  60.573 -45.245  1.00  0.00           C
ATOM   2639  HG2 GLU M  43    -112.355  59.948 -45.109  1.00  0.00           H
ATOM   2640  HG3 GLU M  43    -111.630  61.196 -46.127  1.00  0.00           H
ATOM   2641  CD  GLU M  43    -110.292  59.669 -45.503  1.00  0.00           C
ATOM   2642  OE1 GLU M  43    -109.274  59.756 -44.775  1.00  0.00           O
ATOM   2643  OE2 GLU M  43    -110.379  58.867 -46.460  1.00  0.00           O
ATOM   2644  N   ALA M  44    -111.918  62.873 -41.398  1.00 72.21           N
ATOM   2645  H   ALA M  44    -112.795  62.932 -41.908  1.00 72.21           H
ATOM   2646  CA  ALA M  44    -111.588  63.925 -40.456  1.00 71.62           C
ATOM   2647  HA  ALA M  44    -110.588  64.293 -40.687  1.00 71.62           H
ATOM   2648  C   ALA M  44    -111.570  63.366 -39.039  1.00 72.32           C
ATOM   2649  O   ALA M  44    -110.651  63.663 -38.295  1.00 72.90           O
ATOM   2650  CB  ALA M  44    -112.584  65.082 -40.570  1.00  0.00           C
ATOM   2651  HB1 ALA M  44    -112.574  65.480 -41.586  1.00  0.00           H
ATOM   2652  HB2 ALA M  44    -112.309  65.872 -39.870  1.00  0.00           H
ATOM   2653  HB3 ALA M  44    -113.590  64.730 -40.335  1.00  0.00           H
ATOM   2654  N   GLU M  45    -112.552  62.563 -38.657  1.00 76.39           N
ATOM   2655  H   GLU M  45    -113.307  62.334 -39.303  1.00 76.39           H
ATOM   2656  CA  GLU M  45    -112.607  62.046 -37.291  1.00 78.76           C
ATOM   2657  HA  GLU M  45    -112.490  62.887 -36.607  1.00 78.76           H
ATOM   2658  C   GLU M  45    -111.484  61.067 -36.974  1.00 79.08           C
ATOM   2659  O   GLU M  45    -110.903  61.141 -35.890  1.00 78.91           O
ATOM   2660  CB  GLU M  45    -113.958  61.395 -36.998  1.00  0.00           C
ATOM   2661  HB2 GLU M  45    -114.220  60.720 -37.814  1.00  0.00           H
ATOM   2662  HB3 GLU M  45    -113.865  60.818 -36.078  1.00  0.00           H
ATOM   2663  CG  GLU M  45    -115.057  62.430 -36.810  1.00  0.00           C
ATOM   2664  HG2 GLU M  45    -114.751  63.118 -36.020  1.00  0.00           H
ATOM   2665  HG3 GLU M  45    -115.169  62.998 -37.731  1.00  0.00           H
ATOM   2666  CD  GLU M  45    -116.399  61.823 -36.434  1.00  0.00           C
ATOM   2667  OE1 GLU M  45    -116.452  61.027 -35.470  1.00  0.00           O
ATOM   2668  OE2 GLU M  45    -117.414  62.176 -37.072  1.00  0.00           O
ATOM   2669  N   GLU M  46    -111.109  60.192 -37.901  1.00 90.86           N
ATOM   2670  H   GLU M  46    -111.611  60.123 -38.787  1.00 90.86           H
ATOM   2671  CA  GLU M  46    -109.978  59.304 -37.626  1.00 90.70           C
ATOM   2672  HA  GLU M  46    -110.165  58.746 -36.708  1.00 90.70           H
ATOM   2673  C   GLU M  46    -108.708  60.117 -37.440  1.00 90.60           C
ATOM   2674  O   GLU M  46    -107.914  59.868 -36.529  1.00 90.26           O
ATOM   2675  CB  GLU M  46    -109.673  58.337 -38.766  1.00  0.00           C
ATOM   2676  HB2 GLU M  46    -109.723  58.872 -39.713  1.00  0.00           H
ATOM   2677  HB3 GLU M  46    -108.644  58.011 -38.614  1.00  0.00           H
ATOM   2678  CG  GLU M  46    -110.519  57.085 -38.847  1.00  0.00           C
ATOM   2679  HG2 GLU M  46    -110.672  56.702 -37.837  1.00  0.00           H
ATOM   2680  HG3 GLU M  46    -111.488  57.325 -39.286  1.00  0.00           H
ATOM   2681  CD  GLU M  46    -109.813  56.009 -39.672  1.00  0.00           C
ATOM   2682  OE1 GLU M  46    -108.987  56.363 -40.552  1.00  0.00           O
ATOM   2683  OE2 GLU M  46    -110.016  54.812 -39.395  1.00  0.00           O
ATOM   2684  N   ARG M  47    -108.486  61.095 -38.305  1.00 75.71           N
ATOM   2685  H   ARG M  47    -109.160  61.290 -39.043  1.00 75.71           H
ATOM   2686  CA  ARG M  47    -107.252  61.868 -38.208  1.00 75.86           C
ATOM   2687  HA  ARG M  47    -106.456  61.178 -37.933  1.00 75.86           H
ATOM   2688  C   ARG M  47    -107.274  62.874 -37.070  1.00 75.96           C
ATOM   2689  O   ARG M  47    -106.232  63.127 -36.499  1.00 75.91           O
ATOM   2690  CB  ARG M  47    -106.871  62.467 -39.564  1.00  0.00           C
ATOM   2691  HB2 ARG M  47    -107.768  62.605 -40.166  1.00  0.00           H
ATOM   2692  HB3 ARG M  47    -106.400  63.437 -39.408  1.00  0.00           H
ATOM   2693  CG  ARG M  47    -105.874  61.551 -40.292  1.00  0.00           C
ATOM   2694  HG2 ARG M  47    -104.893  62.023 -40.240  1.00  0.00           H
ATOM   2695  HG3 ARG M  47    -105.805  60.609 -39.750  1.00  0.00           H
ATOM   2696  CD  ARG M  47    -106.170  61.219 -41.763  1.00  0.00           C
ATOM   2697  HD2 ARG M  47    -106.233  62.153 -42.321  1.00  0.00           H
ATOM   2698  HD3 ARG M  47    -105.320  60.657 -42.154  1.00  0.00           H
ATOM   2699  NE  ARG M  47    -107.389  60.434 -42.027  1.00  0.00           N
ATOM   2700  HE  ARG M  47    -108.144  60.911 -42.498  1.00  0.00           H
ATOM   2701  CZ  ARG M  47    -107.602  59.151 -41.765  1.00  0.00           C
ATOM   2702  NH1 ARG M  47    -108.608  58.556 -42.322  1.00  0.00           N
ATOM   2703 HH11 ARG M  47    -109.063  58.979 -43.130  1.00  0.00           H
ATOM   2704 HH12 ARG M  47    -108.905  57.647 -41.966  1.00  0.00           H
ATOM   2705  NH2 ARG M  47    -106.891  58.421 -40.947  1.00  0.00           N
ATOM   2706 HH21 ARG M  47    -106.081  58.800 -40.499  1.00  0.00           H
ATOM   2707 HH22 ARG M  47    -107.216  57.476 -40.759  1.00  0.00           H
ATOM   2708  N   LEU M  48    -108.435  63.343 -36.645  1.00 95.17           N
ATOM   2709  H   LEU M  48    -109.278  63.159 -37.185  1.00 95.17           H
ATOM   2710  CA  LEU M  48    -108.554  64.136 -35.419  1.00 96.28           C
ATOM   2711  HA  LEU M  48    -107.845  64.964 -35.459  1.00 96.28           H
ATOM   2712  C   LEU M  48    -108.236  63.276 -34.196  1.00 97.54           C
ATOM   2713  O   LEU M  48    -107.568  63.717 -33.266  1.00 98.16           O
ATOM   2714  CB  LEU M  48    -109.979  64.691 -35.301  1.00  0.00           C
ATOM   2715  HB2 LEU M  48    -110.195  65.236 -36.220  1.00  0.00           H
ATOM   2716  HB3 LEU M  48    -110.661  63.842 -35.259  1.00  0.00           H
ATOM   2717  CG  LEU M  48    -110.325  65.615 -34.125  1.00  0.00           C
ATOM   2718  HG  LEU M  48    -110.127  65.088 -33.192  1.00  0.00           H
ATOM   2719  CD1 LEU M  48    -109.509  66.896 -34.144  1.00  0.00           C
ATOM   2720 HD11 LEU M  48    -109.784  67.529 -33.299  1.00  0.00           H
ATOM   2721 HD12 LEU M  48    -109.686  67.441 -35.070  1.00  0.00           H
ATOM   2722 HD13 LEU M  48    -108.446  66.670 -34.067  1.00  0.00           H
ATOM   2723  CD2 LEU M  48    -111.813  65.964 -34.177  1.00  0.00           C
ATOM   2724 HD21 LEU M  48    -112.044  66.504 -35.097  1.00  0.00           H
ATOM   2725 HD22 LEU M  48    -112.077  66.585 -33.320  1.00  0.00           H
ATOM   2726 HD23 LEU M  48    -112.408  65.050 -34.139  1.00  0.00           H
ATOM   2727  N   CYS M  49    -108.680  62.027 -34.200  1.00 94.59           N
ATOM   2728  H   CYS M  49    -109.275  61.702 -34.959  1.00 94.59           H
ATOM   2729  CA  CYS M  49    -108.345  61.109 -33.114  1.00 95.61           C
ATOM   2730  HA  CYS M  49    -108.634  61.559 -32.163  1.00 95.61           H
ATOM   2731  C   CYS M  49    -106.839  60.849 -33.085  1.00 95.89           C
ATOM   2732  O   CYS M  49    -106.221  60.843 -32.023  1.00 94.94           O
ATOM   2733  CB  CYS M  49    -109.098  59.787 -33.287  1.00  0.00           C
ATOM   2734  HB2 CYS M  49    -110.155  60.002 -33.460  1.00  0.00           H
ATOM   2735  HB3 CYS M  49    -108.707  59.268 -34.163  1.00  0.00           H
ATOM   2736  SG  CYS M  49    -108.953  58.700 -31.843  1.00  0.00           S
ATOM   2737  HG  CYS M  49    -107.642  58.892 -31.636  1.00  0.00           H
ATOM   2738  N   SER M  50    -106.243  60.663 -34.256  1.00 95.90           N
ATOM   2739  H   SER M  50    -106.802  60.633 -35.104  1.00 95.90           H
ATOM   2740  CA  SER M  50    -104.795  60.479 -34.353  1.00 96.67           C
ATOM   2741  HA  SER M  50    -104.508  59.637 -33.724  1.00 96.67           H
ATOM   2742  C   SER M  50    -104.071  61.726 -33.850  1.00 95.96           C
ATOM   2743  O   SER M  50    -103.163  61.626 -33.039  1.00 96.50           O
ATOM   2744  CB  SER M  50    -104.397  60.176 -35.801  1.00  0.00           C
ATOM   2745  HB2 SER M  50    -105.008  59.348 -36.164  1.00  0.00           H
ATOM   2746  HB3 SER M  50    -104.586  61.051 -36.423  1.00  0.00           H
ATOM   2747  OG  SER M  50    -103.034  59.807 -35.908  1.00  0.00           O
ATOM   2748  HG  SER M  50    -102.481  60.611 -35.825  1.00  0.00           H
ATOM   2749  N   GLN M  51    -104.532  62.898 -34.260  1.00 78.59           N
ATOM   2750  H   GLN M  51    -105.300  62.926 -34.922  1.00 78.59           H
ATOM   2751  CA  GLN M  51    -103.950  64.174 -33.851  1.00 76.62           C
ATOM   2752  HA  GLN M  51    -102.908  64.206 -34.171  1.00 76.62           H
ATOM   2753  C   GLN M  51    -104.000  64.364 -32.338  1.00 76.60           C
ATOM   2754  O   GLN M  51    -103.065  64.894 -31.753  1.00 75.87           O
ATOM   2755  CB  GLN M  51    -104.714  65.310 -34.532  1.00  0.00           C
ATOM   2756  HB2 GLN M  51    -104.804  65.078 -35.592  1.00  0.00           H
ATOM   2757  HB3 GLN M  51    -105.713  65.348 -34.101  1.00  0.00           H
ATOM   2758  CG  GLN M  51    -104.081  66.686 -34.411  1.00  0.00           C
ATOM   2759  HG2 GLN M  51    -103.933  66.930 -33.360  1.00  0.00           H
ATOM   2760  HG3 GLN M  51    -103.109  66.676 -34.906  1.00  0.00           H
ATOM   2761  CD  GLN M  51    -104.945  67.760 -35.033  1.00  0.00           C
ATOM   2762  OE1 GLN M  51    -106.133  67.577 -35.248  1.00  0.00           O
ATOM   2763  NE2 GLN M  51    -104.364  68.894 -35.303  1.00  0.00           N
ATOM   2764 HE22 GLN M  51    -104.926  69.635 -35.698  1.00  0.00           H
ATOM   2765 HE21 GLN M  51    -103.387  69.029 -35.105  1.00  0.00           H
ATOM   2766  N   LEU M  52    -105.056  63.904 -31.682  1.00 85.14           N
ATOM   2767  H   LEU M  52    -105.839  63.511 -32.192  1.00 85.14           H
ATOM   2768  CA  LEU M  52    -105.099  63.971 -30.225  1.00 87.33           C
ATOM   2769  HA  LEU M  52    -104.920  65.002 -29.920  1.00 87.33           H
ATOM   2770  C   LEU M  52    -103.997  63.112 -29.615  1.00 88.46           C
ATOM   2771  O   LEU M  52    -103.275  63.573 -28.744  1.00 89.46           O
ATOM   2772  CB  LEU M  52    -106.464  63.519 -29.695  1.00  0.00           C
ATOM   2773  HB2 LEU M  52    -107.234  64.127 -30.169  1.00  0.00           H
ATOM   2774  HB3 LEU M  52    -106.618  62.484 -29.994  1.00  0.00           H
ATOM   2775  CG  LEU M  52    -106.648  63.596 -28.168  1.00  0.00           C
ATOM   2776  HG  LEU M  52    -105.885  62.982 -27.694  1.00  0.00           H
ATOM   2777  CD1 LEU M  52    -106.526  65.021 -27.617  1.00  0.00           C
ATOM   2778 HD11 LEU M  52    -106.709  65.012 -26.543  1.00  0.00           H
ATOM   2779 HD12 LEU M  52    -107.240  65.685 -28.104  1.00  0.00           H
ATOM   2780 HD13 LEU M  52    -105.514  65.393 -27.779  1.00  0.00           H
ATOM   2781  CD2 LEU M  52    -108.010  63.021 -27.793  1.00  0.00           C
ATOM   2782 HD21 LEU M  52    -108.109  63.015 -26.707  1.00  0.00           H
ATOM   2783 HD22 LEU M  52    -108.080  61.992 -28.147  1.00  0.00           H
ATOM   2784 HD23 LEU M  52    -108.809  63.617 -28.231  1.00  0.00           H
ATOM   2785  N   ALA M  53    -103.825  61.891 -30.101  1.00 99.78           N
ATOM   2786  H   ALA M  53    -104.422  61.557 -30.845  1.00 99.78           H
ATOM   2787  CA  ALA M  53    -102.780  61.013 -29.576  1.00100.11           C
ATOM   2788  HA  ALA M  53    -102.898  60.939 -28.493  1.00100.11           H
ATOM   2789  C   ALA M  53    -101.384  61.585 -29.865  1.00 99.86           C
ATOM   2790  O   ALA M  53    -100.464  61.457 -29.061  1.00100.11           O
ATOM   2791  CB  ALA M  53    -102.933  59.615 -30.187  1.00  0.00           C
ATOM   2792  HB1 ALA M  53    -103.921  59.220 -29.947  1.00  0.00           H
ATOM   2793  HB2 ALA M  53    -102.174  58.955 -29.766  1.00  0.00           H
ATOM   2794  HB3 ALA M  53    -102.810  59.663 -31.270  1.00  0.00           H
ATOM   2795  N   GLU M  54    -101.234  62.233 -31.010  1.00 76.15           N
ATOM   2796  H   GLU M  54    -102.006  62.256 -31.670  1.00 76.15           H
ATOM   2797  CA  GLU M  54     -99.984  62.904 -31.369  1.00 76.78           C
ATOM   2798  HA  GLU M  54     -99.160  62.197 -31.278  1.00 76.78           H
ATOM   2799  C   GLU M  54     -99.713  64.068 -30.412  1.00 75.71           C
ATOM   2800  O   GLU M  54     -98.602  64.210 -29.921  1.00 75.34           O
ATOM   2801  CB  GLU M  54    -100.057  63.406 -32.818  1.00  0.00           C
ATOM   2802  HB2 GLU M  54    -100.978  63.971 -32.935  1.00  0.00           H
ATOM   2803  HB3 GLU M  54     -99.219  64.078 -33.007  1.00  0.00           H
ATOM   2804  CG  GLU M  54    -100.033  62.291 -33.869  1.00  0.00           C
ATOM   2805  HG2 GLU M  54     -99.002  61.965 -34.015  1.00  0.00           H
ATOM   2806  HG3 GLU M  54    -100.603  61.439 -33.499  1.00  0.00           H
ATOM   2807  CD  GLU M  54    -100.635  62.722 -35.205  1.00  0.00           C
ATOM   2808  OE1 GLU M  54    -100.218  63.760 -35.759  1.00  0.00           O
ATOM   2809  OE2 GLU M  54    -101.531  62.008 -35.717  1.00  0.00           O
ATOM   2810  N   LEU M  55    -100.728  64.858 -30.089  1.00 92.87           N
ATOM   2811  H   LEU M  55    -101.635  64.704 -30.523  1.00 92.87           H
ATOM   2812  CA  LEU M  55    -100.590  65.971 -29.147  1.00 93.40           C
ATOM   2813  HA  LEU M  55     -99.769  66.614 -29.467  1.00 93.40           H
ATOM   2814  C   LEU M  55    -100.286  65.469 -27.737  1.00 95.62           C
ATOM   2815  O   LEU M  55     -99.471  66.042 -27.021  1.00 97.09           O
ATOM   2816  CB  LEU M  55    -101.891  66.784 -29.131  1.00  0.00           C
ATOM   2817  HB2 LEU M  55    -102.096  67.114 -30.150  1.00  0.00           H
ATOM   2818  HB3 LEU M  55    -102.692  66.109 -28.837  1.00  0.00           H
ATOM   2819  CG  LEU M  55    -101.976  68.008 -28.204  1.00  0.00           C
ATOM   2820  HG  LEU M  55    -101.750  67.690 -27.188  1.00  0.00           H
ATOM   2821  CD1 LEU M  55    -101.014  69.130 -28.579  1.00  0.00           C
ATOM   2822 HD11 LEU M  55    -101.091  69.943 -27.858  1.00  0.00           H
ATOM   2823 HD12 LEU M  55    -101.252  69.512 -29.573  1.00  0.00           H
ATOM   2824 HD13 LEU M  55     -99.986  68.763 -28.581  1.00  0.00           H
ATOM   2825  CD2 LEU M  55    -103.404  68.537 -28.224  1.00  0.00           C
ATOM   2826 HD21 LEU M  55    -103.504  69.369 -27.527  1.00  0.00           H
ATOM   2827 HD22 LEU M  55    -104.103  67.756 -27.924  1.00  0.00           H
ATOM   2828 HD23 LEU M  55    -103.666  68.890 -29.222  1.00  0.00           H
ATOM   2829  N   GLU M  56    -100.897  64.366 -27.335  1.00113.03           N
ATOM   2830  H   GLU M  56    -101.597  63.934 -27.936  1.00113.03           H
ATOM   2831  CA  GLU M  56    -100.610  63.765 -26.033  1.00114.42           C
ATOM   2832  HA  GLU M  56    -100.723  64.520 -25.256  1.00114.42           H
ATOM   2833  C   GLU M  56     -99.168  63.262 -25.986  1.00115.20           C
ATOM   2834  O   GLU M  56     -98.516  63.347 -24.950  1.00115.27           O
ATOM   2835  CB  GLU M  56    -101.586  62.618 -25.752  1.00  0.00           C
ATOM   2836  HB2 GLU M  56    -101.603  61.960 -26.619  1.00  0.00           H
ATOM   2837  HB3 GLU M  56    -101.223  62.050 -24.894  1.00  0.00           H
ATOM   2838  CG  GLU M  56    -103.008  63.090 -25.443  1.00  0.00           C
ATOM   2839  HG2 GLU M  56    -102.984  63.698 -24.538  1.00  0.00           H
ATOM   2840  HG3 GLU M  56    -103.365  63.719 -26.258  1.00  0.00           H
ATOM   2841  CD  GLU M  56    -103.987  61.939 -25.253  1.00  0.00           C
ATOM   2842  OE1 GLU M  56    -104.102  61.076 -26.152  1.00  0.00           O
ATOM   2843  OE2 GLU M  56    -104.658  61.902 -24.197  1.00  0.00           O
ATOM   2844  N   ALA M  57     -98.646  62.791 -27.112  1.00104.26           N
ATOM   2845  H   ALA M  57     -99.231  62.717 -27.938  1.00104.26           H
ATOM   2846  CA  ALA M  57     -97.248  62.379 -27.198  1.00104.16           C
ATOM   2847  HA  ALA M  57     -97.015  61.775 -26.321  1.00104.16           H
ATOM   2848  C   ALA M  57     -96.289  63.580 -27.202  1.00104.61           C
ATOM   2849  O   ALA M  57     -95.182  63.485 -26.681  1.00105.03           O
ATOM   2850  CB  ALA M  57     -97.037  61.518 -28.450  1.00  0.00           C
ATOM   2851  HB1 ALA M  57     -97.731  60.677 -28.437  1.00  0.00           H
ATOM   2852  HB2 ALA M  57     -96.013  61.145 -28.465  1.00  0.00           H
ATOM   2853  HB3 ALA M  57     -97.214  62.116 -29.345  1.00  0.00           H
ATOM   2854  N   GLU M  58     -96.697  64.704 -27.775  1.00 76.02           N
ATOM   2855  H   GLU M  58     -97.577  64.719 -28.285  1.00 76.02           H
ATOM   2856  CA  GLU M  58     -95.898  65.932 -27.700  1.00 76.82           C
ATOM   2857  HA  GLU M  58     -94.877  65.728 -28.024  1.00 76.82           H
ATOM   2858  C   GLU M  58     -95.850  66.416 -26.252  1.00 77.96           C
ATOM   2859  O   GLU M  58     -94.820  66.864 -25.766  1.00 77.64           O
ATOM   2860  CB  GLU M  58     -96.487  67.049 -28.570  1.00  0.00           C
ATOM   2861  HB2 GLU M  58     -97.541  67.163 -28.325  1.00  0.00           H
ATOM   2862  HB3 GLU M  58     -95.978  67.978 -28.321  1.00  0.00           H
ATOM   2863  CG  GLU M  58     -96.347  66.824 -30.068  1.00  0.00           C
ATOM   2864  HG2 GLU M  58     -95.288  66.705 -30.304  1.00  0.00           H
ATOM   2865  HG3 GLU M  58     -96.863  65.911 -30.349  1.00  0.00           H
ATOM   2866  CD  GLU M  58     -96.911  67.982 -30.880  1.00  0.00           C
ATOM   2867  OE1 GLU M  58     -98.098  68.342 -30.703  1.00  0.00           O
ATOM   2868  OE2 GLU M  58     -96.161  68.532 -31.713  1.00  0.00           O
ATOM   2869  N   SER M  59     -96.958  66.258 -25.543  1.00 97.47           N
ATOM   2870  H   SER M  59     -97.776  65.873 -26.007  1.00 97.47           H
ATOM   2871  CA  SER M  59     -97.078  66.640 -24.135  1.00 99.44           C
ATOM   2872  HA  SER M  59     -96.565  67.592 -23.994  1.00 99.44           H
ATOM   2873  C   SER M  59     -96.460  65.614 -23.170  1.00101.29           C
ATOM   2874  O   SER M  59     -96.873  65.506 -22.010  1.00101.88           O
ATOM   2875  CB  SER M  59     -98.566  66.834 -23.813  1.00  0.00           C
ATOM   2876  HB2 SER M  59     -99.002  67.510 -24.550  1.00  0.00           H
ATOM   2877  HB3 SER M  59     -99.073  65.871 -23.879  1.00  0.00           H
ATOM   2878  OG  SER M  59     -98.759  67.382 -22.519  1.00  0.00           O
ATOM   2879  HG  SER M  59     -98.250  66.828 -21.910  1.00  0.00           H
ATOM   2880  N   LEU M  60     -95.495  64.842 -23.652  1.00101.24           N
ATOM   2881  H   LEU M  60     -95.175  64.998 -24.601  1.00101.24           H
ATOM   2882  CA  LEU M  60     -94.894  63.749 -22.890  1.00103.75           C
ATOM   2883  HA  LEU M  60     -95.276  63.777 -21.872  1.00103.75           H
ATOM   2884  C   LEU M  60     -93.371  63.843 -22.796  1.00104.51           C
ATOM   2885  O   LEU M  60     -92.700  62.872 -22.435  1.00104.73           O
ATOM   2886  CB  LEU M  60     -95.313  62.423 -23.536  1.00  0.00           C
ATOM   2887  HB2 LEU M  60     -96.113  62.642 -24.240  1.00  0.00           H
ATOM   2888  HB3 LEU M  60     -94.470  62.050 -24.116  1.00  0.00           H
ATOM   2889  CG  LEU M  60     -95.809  61.297 -22.619  1.00  0.00           C
ATOM   2890  HG  LEU M  60     -95.043  61.086 -21.873  1.00  0.00           H
ATOM   2891  CD1 LEU M  60     -97.112  61.660 -21.897  1.00  0.00           C
ATOM   2892 HD11 LEU M  60     -97.455  60.820 -21.296  1.00  0.00           H
ATOM   2893 HD12 LEU M  60     -97.879  61.925 -22.628  1.00  0.00           H
ATOM   2894 HD13 LEU M  60     -96.947  62.516 -21.244  1.00  0.00           H
ATOM   2895  CD2 LEU M  60     -96.037  60.033 -23.452  1.00  0.00           C
ATOM   2896 HD21 LEU M  60     -96.352  59.217 -22.803  1.00  0.00           H
ATOM   2897 HD22 LEU M  60     -95.106  59.753 -23.948  1.00  0.00           H
ATOM   2898 HD23 LEU M  60     -96.807  60.218 -24.204  1.00  0.00           H
ATOM   2899  N   GLY M  61     -92.831  65.011 -23.123  1.00112.02           N
ATOM   2900  H   GLY M  61     -93.417  65.800 -23.376  1.00112.02           H
ATOM   2901  CA  GLY M  61     -91.400  65.257 -23.072  1.00112.93           C
ATOM   2902  HA2 GLY M  61     -90.928  64.637 -22.314  1.00112.93           H
ATOM   2903  HA3 GLY M  61     -90.952  65.070 -24.045  1.00112.93           H
ATOM   2904  C   GLY M  61     -91.223  66.714 -22.717  1.00113.63           C
ATOM   2905  O   GLY M  61     -90.087  67.158 -22.458  1.00113.81           O
ATOM   2906  OXT GLY M  61     -92.258  67.415 -22.710  1.00113.81           O
TER    2907      GLY M  61 
ATOM   2908  N   GLY N   1    -167.527  50.943 -83.581  1.00290.02           N
ATOM   2909  H1  GLY N   1    -168.020  50.576 -84.383  1.00290.02           H
ATOM   2910  H2  GLY N   1    -166.964  51.733 -83.865  1.00290.02           H
ATOM   2911  H3  GLY N   1    -168.192  51.248 -82.885  1.00290.02           H
ATOM   2912  CA  GLY N   1    -166.647  49.891 -83.003  1.00290.05           C
ATOM   2913  HA2 GLY N   1    -167.254  49.038 -82.699  1.00290.05           H
ATOM   2914  HA3 GLY N   1    -165.925  49.574 -83.754  1.00290.05           H
ATOM   2915  C   GLY N   1    -165.913  50.431 -81.807  1.00288.93           C
ATOM   2916  O   GLY N   1    -166.269  51.536 -81.441  1.00289.54           O
ATOM   2917  N   CYS N   2    -164.944  49.720 -81.230  1.00168.62           N
ATOM   2918  H   CYS N   2    -164.707  48.808 -81.593  1.00168.62           H
ATOM   2919  CA  CYS N   2    -164.131  50.210 -80.098  1.00165.96           C
ATOM   2920  HA  CYS N   2    -163.469  49.398 -79.792  1.00165.96           H
ATOM   2921  C   CYS N   2    -164.910  50.652 -78.845  1.00164.75           C
ATOM   2922  O   CYS N   2    -164.446  51.482 -78.078  1.00164.03           O
ATOM   2923  CB  CYS N   2    -163.237  51.353 -80.609  1.00  0.00           C
ATOM   2924  HB2 CYS N   2    -163.103  51.225 -81.683  1.00  0.00           H
ATOM   2925  HB3 CYS N   2    -163.750  52.304 -80.447  1.00  0.00           H
ATOM   2926  SG  CYS N   2    -161.589  51.447 -79.884  1.00  0.00           S
ATOM   2927  HG  CYS N   2    -161.943  52.004 -78.716  1.00  0.00           H
ATOM   2928  N   VAL N   3    -166.121  50.145 -78.652  1.00199.38           N
ATOM   2929  H   VAL N   3    -166.448  49.376 -79.206  1.00199.38           H
ATOM   2930  CA  VAL N   3    -167.054  50.787 -77.719  1.00197.77           C
ATOM   2931  HA  VAL N   3    -167.032  51.853 -77.950  1.00197.77           H
ATOM   2932  C   VAL N   3    -166.691  50.708 -76.236  1.00196.49           C
ATOM   2933  O   VAL N   3    -166.790  51.709 -75.542  1.00195.57           O
ATOM   2934  CB  VAL N   3    -168.523  50.316 -77.955  1.00  0.00           C
ATOM   2935  HB  VAL N   3    -169.164  50.815 -77.229  1.00  0.00           H
ATOM   2936  CG1 VAL N   3    -168.991  50.726 -79.362  1.00  0.00           C
ATOM   2937 HG11 VAL N   3    -170.057  50.518 -79.461  1.00  0.00           H
ATOM   2938 HG12 VAL N   3    -168.444  50.181 -80.128  1.00  0.00           H
ATOM   2939 HG13 VAL N   3    -168.839  51.799 -79.497  1.00  0.00           H
ATOM   2940  CG2 VAL N   3    -168.698  48.789 -77.798  1.00  0.00           C
ATOM   2941 HG21 VAL N   3    -169.740  48.524 -77.990  1.00  0.00           H
ATOM   2942 HG22 VAL N   3    -168.471  48.494 -76.775  1.00  0.00           H
ATOM   2943 HG23 VAL N   3    -168.063  48.239 -78.489  1.00  0.00           H
ATOM   2944  N   THR N   4    -166.225  49.571 -75.738  1.00213.49           N
ATOM   2945  H   THR N   4    -166.163  48.737 -76.299  1.00213.49           H
ATOM   2946  CA  THR N   4    -165.803  49.493 -74.341  1.00212.48           C
ATOM   2947  HA  THR N   4    -166.429  50.134 -73.721  1.00212.48           H
ATOM   2948  C   THR N   4    -164.367  49.963 -74.234  1.00212.18           C
ATOM   2949  O   THR N   4    -163.943  50.499 -73.220  1.00212.96           O
ATOM   2950  CB  THR N   4    -165.873  48.046 -73.825  1.00  0.00           C
ATOM   2951  HB  THR N   4    -165.461  47.994 -72.817  1.00  0.00           H
ATOM   2952  OG1 THR N   4    -165.120  47.211 -74.707  1.00  0.00           O
ATOM   2953  HG1 THR N   4    -164.239  47.101 -74.300  1.00  0.00           H
ATOM   2954  CG2 THR N   4    -167.302  47.520 -73.817  1.00  0.00           C
ATOM   2955 HG21 THR N   4    -167.307  46.535 -73.350  1.00  0.00           H
ATOM   2956 HG22 THR N   4    -167.679  47.428 -74.834  1.00  0.00           H
ATOM   2957 HG23 THR N   4    -167.941  48.188 -73.241  1.00  0.00           H
ATOM   2958  N   VAL N   5    -163.638  49.805 -75.329  1.00187.52           N
ATOM   2959  H   VAL N   5    -164.070  49.408 -76.140  1.00187.52           H
ATOM   2960  CA  VAL N   5    -162.208  50.103 -75.394  1.00186.07           C
ATOM   2961  HA  VAL N   5    -161.709  49.596 -74.573  1.00186.07           H
ATOM   2962  C   VAL N   5    -161.987  51.602 -75.217  1.00184.78           C
ATOM   2963  O   VAL N   5    -161.039  52.024 -74.572  1.00184.85           O
ATOM   2964  CB  VAL N   5    -161.622  49.549 -76.718  1.00  0.00           C
ATOM   2965  HB  VAL N   5    -162.132  50.034 -77.545  1.00  0.00           H
ATOM   2966  CG1 VAL N   5    -160.122  49.810 -76.835  1.00  0.00           C
ATOM   2967 HG11 VAL N   5    -159.730  49.361 -77.747  1.00  0.00           H
ATOM   2968 HG12 VAL N   5    -159.598  49.397 -75.971  1.00  0.00           H
ATOM   2969 HG13 VAL N   5    -159.939  50.884 -76.881  1.00  0.00           H
ATOM   2970  CG2 VAL N   5    -161.890  48.030 -76.823  1.00  0.00           C
ATOM   2971 HG21 VAL N   5    -161.410  47.632 -77.716  1.00  0.00           H
ATOM   2972 HG22 VAL N   5    -162.956  47.823 -76.876  1.00  0.00           H
ATOM   2973 HG23 VAL N   5    -161.481  47.522 -75.944  1.00  0.00           H
ATOM   2974  N   ALA N   6    -162.954  52.394 -75.654  1.00164.49           N
ATOM   2975  H   ALA N   6    -163.722  51.992 -76.174  1.00164.49           H
ATOM   2976  CA  ALA N   6    -162.958  53.834 -75.405  1.00161.83           C
ATOM   2977  HA  ALA N   6    -162.081  54.272 -75.885  1.00161.83           H
ATOM   2978  C   ALA N   6    -162.888  54.183 -73.910  1.00160.16           C
ATOM   2979  O   ALA N   6    -162.322  55.204 -73.517  1.00160.43           O
ATOM   2980  CB  ALA N   6    -164.226  54.423 -76.030  1.00  0.00           C
ATOM   2981  HB1 ALA N   6    -164.199  54.272 -77.110  1.00  0.00           H
ATOM   2982  HB2 ALA N   6    -164.285  55.488 -75.814  1.00  0.00           H
ATOM   2983  HB3 ALA N   6    -165.106  53.926 -75.619  1.00  0.00           H
ATOM   2984  N   ALA N   7    -163.465  53.339 -73.068  1.00165.40           N
ATOM   2985  H   ALA N   7    -163.931  52.515 -73.423  1.00165.40           H
ATOM   2986  CA  ALA N   7    -163.361  53.521 -71.626  1.00164.02           C
ATOM   2987  HA  ALA N   7    -163.331  54.586 -71.401  1.00164.02           H
ATOM   2988  C   ALA N   7    -162.065  52.885 -71.118  1.00163.79           C
ATOM   2989  O   ALA N   7    -161.404  53.454 -70.264  1.00164.30           O
ATOM   2990  CB  ALA N   7    -164.581  52.905 -70.927  1.00  0.00           C
ATOM   2991  HB1 ALA N   7    -165.495  53.354 -71.313  1.00  0.00           H
ATOM   2992  HB2 ALA N   7    -164.512  53.087 -69.853  1.00  0.00           H
ATOM   2993  HB3 ALA N   7    -164.605  51.828 -71.100  1.00  0.00           H
ATOM   2994  N   GLU N   8    -161.712  51.714 -71.628  1.00161.22           N
ATOM   2995  H   GLU N   8    -162.288  51.300 -72.352  1.00161.22           H
ATOM   2996  CA  GLU N   8    -160.543  50.962 -71.159  1.00159.73           C
ATOM   2997  HA  GLU N   8    -160.642  50.791 -70.087  1.00159.73           H
ATOM   2998  C   GLU N   8    -159.216  51.685 -71.391  1.00158.55           C
ATOM   2999  O   GLU N   8    -158.349  51.689 -70.519  1.00158.32           O
ATOM   3000  CB  GLU N   8    -160.471  49.609 -71.879  1.00  0.00           C
ATOM   3001  HB2 GLU N   8    -160.455  49.806 -72.948  1.00  0.00           H
ATOM   3002  HB3 GLU N   8    -159.535  49.118 -71.616  1.00  0.00           H
ATOM   3003  CG  GLU N   8    -161.622  48.643 -71.582  1.00  0.00           C
ATOM   3004  HG2 GLU N   8    -161.487  48.228 -70.583  1.00  0.00           H
ATOM   3005  HG3 GLU N   8    -162.564  49.188 -71.596  1.00  0.00           H
ATOM   3006  CD  GLU N   8    -161.704  47.512 -72.606  1.00  0.00           C
ATOM   3007  OE1 GLU N   8    -162.757  47.375 -73.278  1.00  0.00           O
ATOM   3008  OE2 GLU N   8    -160.719  46.765 -72.758  1.00  0.00           O
ATOM   3009  N   GLU N   9    -159.051  52.313 -72.548  1.00152.78           N
ATOM   3010  H   GLU N   9    -159.790  52.278 -73.250  1.00152.78           H
ATOM   3011  CA  GLU N   9    -157.808  53.022 -72.865  1.00150.69           C
ATOM   3012  HA  GLU N   9    -156.958  52.349 -72.761  1.00150.69           H
ATOM   3013  C   GLU N   9    -157.628  54.189 -71.909  1.00149.32           C
ATOM   3014  O   GLU N   9    -156.549  54.440 -71.370  1.00148.77           O
ATOM   3015  CB  GLU N   9    -157.863  53.582 -74.288  1.00  0.00           C
ATOM   3016  HB2 GLU N   9    -158.808  54.111 -74.411  1.00  0.00           H
ATOM   3017  HB3 GLU N   9    -157.052  54.299 -74.410  1.00  0.00           H
ATOM   3018  CG  GLU N   9    -157.735  52.537 -75.380  1.00  0.00           C
ATOM   3019  HG2 GLU N   9    -156.765  52.046 -75.284  1.00  0.00           H
ATOM   3020  HG3 GLU N   9    -158.515  51.788 -75.253  1.00  0.00           H
ATOM   3021  CD  GLU N   9    -157.858  53.157 -76.761  1.00  0.00           C
ATOM   3022  OE1 GLU N   9    -158.936  53.707 -77.064  1.00  0.00           O
ATOM   3023  OE2 GLU N   9    -156.883  53.131 -77.540  1.00  0.00           O
ATOM   3024  N   MET N  10    -158.728  54.891 -71.694  1.00174.96           N
ATOM   3025  H   MET N  10    -159.583  54.597 -72.146  1.00174.96           H
ATOM   3026  CA  MET N  10    -158.751  56.068 -70.841  1.00173.57           C
ATOM   3027  HA  MET N  10    -157.939  56.741 -71.120  1.00173.57           H
ATOM   3028  C   MET N  10    -158.563  55.666 -69.378  1.00173.81           C
ATOM   3029  O   MET N  10    -157.870  56.340 -68.627  1.00174.56           O
ATOM   3030  CB  MET N  10    -160.093  56.761 -71.067  1.00  0.00           C
ATOM   3031  HB2 MET N  10    -160.168  57.020 -72.123  1.00  0.00           H
ATOM   3032  HB3 MET N  10    -160.876  56.043 -70.833  1.00  0.00           H
ATOM   3033  CG  MET N  10    -160.335  58.013 -70.248  1.00  0.00           C
ATOM   3034  HG2 MET N  10    -160.355  57.744 -69.193  1.00  0.00           H
ATOM   3035  HG3 MET N  10    -159.522  58.721 -70.417  1.00  0.00           H
ATOM   3036  SD  MET N  10    -161.914  58.796 -70.697  1.00  0.00           S
ATOM   3037  CE  MET N  10    -163.148  57.548 -70.262  1.00  0.00           C
ATOM   3038  HE1 MET N  10    -164.149  57.971 -70.356  1.00  0.00           H
ATOM   3039  HE2 MET N  10    -162.988  57.207 -69.239  1.00  0.00           H
ATOM   3040  HE3 MET N  10    -163.057  56.698 -70.939  1.00  0.00           H
ATOM   3041  N   ASP N  11    -159.151  54.553 -68.971  1.00158.28           N
ATOM   3042  H   ASP N  11    -159.725  54.017 -69.618  1.00158.28           H
ATOM   3043  CA  ASP N  11    -159.029  54.075 -67.595  1.00157.84           C
ATOM   3044  HA  ASP N  11    -159.314  54.873 -66.908  1.00157.84           H
ATOM   3045  C   ASP N  11    -157.597  53.670 -67.280  1.00156.49           C
ATOM   3046  O   ASP N  11    -157.063  54.028 -66.232  1.00156.16           O
ATOM   3047  CB  ASP N  11    -159.948  52.873 -67.376  1.00  0.00           C
ATOM   3048  HB2 ASP N  11    -160.970  53.152 -67.632  1.00  0.00           H
ATOM   3049  HB3 ASP N  11    -159.631  52.065 -68.035  1.00  0.00           H
ATOM   3050  CG  ASP N  11    -159.914  52.367 -65.950  1.00  0.00           C
ATOM   3051  OD1 ASP N  11    -160.045  53.162 -64.997  1.00  0.00           O
ATOM   3052  OD2 ASP N  11    -159.741  51.142 -65.771  1.00  0.00           O
ATOM   3053  N   GLU N  12    -156.936  52.971 -68.193  1.00171.94           N
ATOM   3054  H   GLU N  12    -157.392  52.686 -69.058  1.00171.94           H
ATOM   3055  CA  GLU N  12    -155.550  52.586 -67.938  1.00169.73           C
ATOM   3056  HA  GLU N  12    -155.499  52.139 -66.946  1.00169.73           H
ATOM   3057  C   GLU N  12    -154.637  53.800 -67.936  1.00167.82           C
ATOM   3058  O   GLU N  12    -153.752  53.910 -67.097  1.00167.80           O
ATOM   3059  CB  GLU N  12    -155.036  51.573 -68.965  1.00  0.00           C
ATOM   3060  HB2 GLU N  12    -155.830  51.358 -69.679  1.00  0.00           H
ATOM   3061  HB3 GLU N  12    -154.201  52.017 -69.506  1.00  0.00           H
ATOM   3062  CG  GLU N  12    -154.575  50.267 -68.335  1.00  0.00           C
ATOM   3063  HG2 GLU N  12    -155.435  49.782 -67.873  1.00  0.00           H
ATOM   3064  HG3 GLU N  12    -154.186  49.611 -69.114  1.00  0.00           H
ATOM   3065  CD  GLU N  12    -153.501  50.474 -67.270  1.00  0.00           C
ATOM   3066  OE1 GLU N  12    -152.398  50.965 -67.578  1.00  0.00           O
ATOM   3067  OE2 GLU N  12    -153.767  50.146 -66.091  1.00  0.00           O
ATOM   3068  N   LEU N  13    -154.868  54.745 -68.835  1.00112.59           N
ATOM   3069  H   LEU N  13    -155.610  54.623 -69.520  1.00112.59           H
ATOM   3070  CA  LEU N  13    -154.060  55.961 -68.877  1.00109.12           C
ATOM   3071  HA  LEU N  13    -153.011  55.687 -68.987  1.00109.12           H
ATOM   3072  C   LEU N  13    -154.205  56.783 -67.599  1.00107.07           C
ATOM   3073  O   LEU N  13    -153.219  57.240 -67.005  1.00106.75           O
ATOM   3074  CB  LEU N  13    -154.507  56.791 -70.079  1.00  0.00           C
ATOM   3075  HB2 LEU N  13    -154.367  56.184 -70.973  1.00  0.00           H
ATOM   3076  HB3 LEU N  13    -155.576  56.975 -69.972  1.00  0.00           H
ATOM   3077  CG  LEU N  13    -153.842  58.150 -70.307  1.00  0.00           C
ATOM   3078  HG  LEU N  13    -154.061  58.788 -69.454  1.00  0.00           H
ATOM   3079  CD1 LEU N  13    -152.329  58.078 -70.462  1.00  0.00           C
ATOM   3080 HD11 LEU N  13    -151.938  59.080 -70.638  1.00  0.00           H
ATOM   3081 HD12 LEU N  13    -152.064  57.427 -71.295  1.00  0.00           H
ATOM   3082 HD13 LEU N  13    -151.887  57.699 -69.542  1.00  0.00           H
ATOM   3083  CD2 LEU N  13    -154.477  58.759 -71.543  1.00  0.00           C
ATOM   3084 HD21 LEU N  13    -154.054  59.745 -71.722  1.00  0.00           H
ATOM   3085 HD22 LEU N  13    -155.550  58.875 -71.375  1.00  0.00           H
ATOM   3086 HD23 LEU N  13    -154.312  58.125 -72.416  1.00  0.00           H
ATOM   3087  N   ARG N  14    -155.439  56.941 -67.146  1.00104.13           N
ATOM   3088  H   ARG N  14    -156.219  56.578 -67.694  1.00104.13           H
ATOM   3089  CA  ARG N  14    -155.727  57.669 -65.916  1.00102.90           C
ATOM   3090  HA  ARG N  14    -155.287  58.664 -65.982  1.00102.90           H
ATOM   3091  C   ARG N  14    -155.135  56.954 -64.716  1.00101.94           C
ATOM   3092  O   ARG N  14    -154.512  57.579 -63.862  1.00101.74           O
ATOM   3093  CB  ARG N  14    -157.241  57.800 -65.802  1.00  0.00           C
ATOM   3094  HB2 ARG N  14    -157.589  58.198 -66.755  1.00  0.00           H
ATOM   3095  HB3 ARG N  14    -157.675  56.808 -65.674  1.00  0.00           H
ATOM   3096  CG  ARG N  14    -157.746  58.701 -64.690  1.00  0.00           C
ATOM   3097  HG2 ARG N  14    -157.493  58.263 -63.725  1.00  0.00           H
ATOM   3098  HG3 ARG N  14    -157.284  59.685 -64.777  1.00  0.00           H
ATOM   3099  CD  ARG N  14    -159.258  58.837 -64.811  1.00  0.00           C
ATOM   3100  HD2 ARG N  14    -159.701  57.841 -64.817  1.00  0.00           H
ATOM   3101  HD3 ARG N  14    -159.638  59.398 -63.957  1.00  0.00           H
ATOM   3102  NE  ARG N  14    -159.609  59.546 -66.051  1.00  0.00           N
ATOM   3103  HE  ARG N  14    -158.868  60.075 -66.510  1.00  0.00           H
ATOM   3104  CZ  ARG N  14    -160.779  59.561 -66.666  1.00  0.00           C
ATOM   3105  NH1 ARG N  14    -160.881  60.300 -67.729  1.00  0.00           N
ATOM   3106 HH11 ARG N  14    -160.046  60.812 -68.025  1.00  0.00           H
ATOM   3107 HH12 ARG N  14    -161.726  60.337 -68.263  1.00  0.00           H
ATOM   3108  NH2 ARG N  14    -161.820  58.863 -66.288  1.00  0.00           N
ATOM   3109 HH21 ARG N  14    -161.739  58.260 -65.488  1.00  0.00           H
ATOM   3110 HH22 ARG N  14    -162.675  58.917 -66.808  1.00  0.00           H
ATOM   3111  N   ARG N  15    -155.247  55.636 -64.668  1.00126.29           N
ATOM   3112  H   ARG N  15    -155.783  55.149 -65.387  1.00126.29           H
ATOM   3113  CA  ARG N  15    -154.611  54.858 -63.604  1.00125.43           C
ATOM   3114  HA  ARG N  15    -154.932  55.247 -62.639  1.00125.43           H
ATOM   3115  C   ARG N  15    -153.099  54.978 -63.651  1.00123.63           C
ATOM   3116  O   ARG N  15    -152.480  55.158 -62.610  1.00123.48           O
ATOM   3117  CB  ARG N  15    -155.046  53.400 -63.710  1.00  0.00           C
ATOM   3118  HB2 ARG N  15    -156.125  53.367 -63.567  1.00  0.00           H
ATOM   3119  HB3 ARG N  15    -154.821  53.046 -64.716  1.00  0.00           H
ATOM   3120  CG  ARG N  15    -154.379  52.461 -62.711  1.00  0.00           C
ATOM   3121  HG2 ARG N  15    -153.348  52.314 -63.028  1.00  0.00           H
ATOM   3122  HG3 ARG N  15    -154.378  52.919 -61.723  1.00  0.00           H
ATOM   3123  CD  ARG N  15    -155.062  51.097 -62.617  1.00  0.00           C
ATOM   3124  HD2 ARG N  15    -154.351  50.386 -62.192  1.00  0.00           H
ATOM   3125  HD3 ARG N  15    -155.912  51.176 -61.940  1.00  0.00           H
ATOM   3126  NE  ARG N  15    -155.525  50.603 -63.922  1.00  0.00           N
ATOM   3127  HE  ARG N  15    -154.812  50.248 -64.557  1.00  0.00           H
ATOM   3128  CZ  ARG N  15    -156.767  50.638 -64.387  1.00  0.00           C
ATOM   3129  NH1 ARG N  15    -156.999  50.210 -65.590  1.00  0.00           N
ATOM   3130 HH11 ARG N  15    -156.245  49.841 -66.147  1.00  0.00           H
ATOM   3131 HH12 ARG N  15    -157.945  50.285 -65.954  1.00  0.00           H
ATOM   3132  NH2 ARG N  15    -157.784  51.116 -63.722  1.00  0.00           N
ATOM   3133 HH21 ARG N  15    -157.670  51.447 -62.786  1.00  0.00           H
ATOM   3134 HH22 ARG N  15    -158.685  51.190 -64.195  1.00  0.00           H
ATOM   3135  N   ARG N  16    -152.491  54.978 -64.829  1.00101.86           N
ATOM   3136  H   ARG N  16    -153.034  54.801 -65.676  1.00101.86           H
ATOM   3137  CA  ARG N  16    -151.045  55.183 -64.932  1.00 99.05           C
ATOM   3138  HA  ARG N  16    -150.555  54.425 -64.321  1.00 99.05           H
ATOM   3139  C   ARG N  16    -150.654  56.545 -64.381  1.00 96.68           C
ATOM   3140  O   ARG N  16    -149.654  56.674 -63.688  1.00 95.78           O
ATOM   3141  CB  ARG N  16    -150.571  55.040 -66.384  1.00  0.00           C
ATOM   3142  HB2 ARG N  16    -151.271  54.413 -66.934  1.00  0.00           H
ATOM   3143  HB3 ARG N  16    -150.573  56.024 -66.853  1.00  0.00           H
ATOM   3144  CG  ARG N  16    -149.173  54.434 -66.501  1.00  0.00           C
ATOM   3145  HG2 ARG N  16    -148.598  55.009 -67.226  1.00  0.00           H
ATOM   3146  HG3 ARG N  16    -148.677  54.516 -65.533  1.00  0.00           H
ATOM   3147  CD  ARG N  16    -149.177  52.956 -66.940  1.00  0.00           C
ATOM   3148  HD2 ARG N  16    -149.373  52.919 -68.012  1.00  0.00           H
ATOM   3149  HD3 ARG N  16    -148.187  52.533 -66.764  1.00  0.00           H
ATOM   3150  NE  ARG N  16    -150.191  52.120 -66.272  1.00  0.00           N
ATOM   3151  HE  ARG N  16    -151.016  51.870 -66.821  1.00  0.00           H
ATOM   3152  CZ  ARG N  16    -150.158  51.642 -65.037  1.00  0.00           C
ATOM   3153  NH1 ARG N  16    -151.210  51.017 -64.597  1.00  0.00           N
ATOM   3154 HH11 ARG N  16    -151.973  50.790 -65.234  1.00  0.00           H
ATOM   3155 HH12 ARG N  16    -151.272  50.786 -63.607  1.00  0.00           H
ATOM   3156  NH2 ARG N  16    -149.157  51.822 -64.214  1.00  0.00           N
ATOM   3157 HH21 ARG N  16    -148.334  52.307 -64.518  1.00  0.00           H
ATOM   3158 HH22 ARG N  16    -149.217  51.468 -63.258  1.00  0.00           H
ATOM   3159  N   ASN N  17    -151.476  57.554 -64.625  1.00 89.75           N
ATOM   3160  H   ASN N  17    -152.275  57.410 -65.234  1.00 89.75           H
ATOM   3161  CA  ASN N  17    -151.241  58.877 -64.050  1.00 88.09           C
ATOM   3162  HA  ASN N  17    -150.225  59.184 -64.301  1.00 88.09           H
ATOM   3163  C   ASN N  17    -151.347  58.894 -62.528  1.00 89.17           C
ATOM   3164  O   ASN N  17    -150.574  59.584 -61.865  1.00 89.16           O
ATOM   3165  CB  ASN N  17    -152.219  59.897 -64.639  1.00  0.00           C
ATOM   3166  HB2 ASN N  17    -153.046  59.378 -65.116  1.00  0.00           H
ATOM   3167  HB3 ASN N  17    -152.618  60.522 -63.840  1.00  0.00           H
ATOM   3168  CG  ASN N  17    -151.561  60.794 -65.640  1.00  0.00           C
ATOM   3169  OD1 ASN N  17    -150.536  61.401 -65.343  1.00  0.00           O
ATOM   3170  ND2 ASN N  17    -152.087  60.835 -66.827  1.00  0.00           N
ATOM   3171 HD22 ASN N  17    -151.679  61.435 -67.531  1.00  0.00           H
ATOM   3172 HD21 ASN N  17    -152.911  60.298 -67.034  1.00  0.00           H
ATOM   3173  N   ILE N  18    -152.272  58.134 -61.962  1.00105.81           N
ATOM   3174  H   ILE N  18    -152.916  57.614 -62.550  1.00105.81           H
ATOM   3175  CA  ILE N  18    -152.409  58.035 -60.505  1.00107.81           C
ATOM   3176  HA  ILE N  18    -152.408  59.039 -60.079  1.00107.81           H
ATOM   3177  C   ILE N  18    -151.201  57.286 -59.936  1.00107.42           C
ATOM   3178  O   ILE N  18    -150.638  57.682 -58.917  1.00106.82           O
ATOM   3179  CB  ILE N  18    -153.745  57.325 -60.109  1.00  0.00           C
ATOM   3180  HB  ILE N  18    -153.784  56.359 -60.614  1.00  0.00           H
ATOM   3181  CG1 ILE N  18    -154.950  58.176 -60.564  1.00  0.00           C
ATOM   3182 HG12 ILE N  18    -155.037  59.035 -59.897  1.00  0.00           H
ATOM   3183 HG13 ILE N  18    -154.762  58.561 -61.563  1.00  0.00           H
ATOM   3184  CG2 ILE N  18    -153.835  57.082 -58.576  1.00  0.00           C
ATOM   3185 HG21 ILE N  18    -154.776  56.593 -58.324  1.00  0.00           H
ATOM   3186 HG22 ILE N  18    -153.766  58.029 -58.039  1.00  0.00           H
ATOM   3187 HG23 ILE N  18    -153.023  56.430 -58.252  1.00  0.00           H
ATOM   3188  CD1 ILE N  18    -156.302  57.445 -60.602  1.00  0.00           C
ATOM   3189 HD11 ILE N  18    -157.061  58.121 -60.996  1.00  0.00           H
ATOM   3190 HD12 ILE N  18    -156.594  57.133 -59.599  1.00  0.00           H
ATOM   3191 HD13 ILE N  18    -156.234  56.573 -61.252  1.00  0.00           H
ATOM   3192  N   GLU N  19    -150.757  56.228 -60.598  1.00119.26           N
ATOM   3193  H   GLU N  19    -151.239  55.910 -61.437  1.00119.26           H
ATOM   3194  CA  GLU N  19    -149.600  55.477 -60.114  1.00118.63           C
ATOM   3195  HA  GLU N  19    -149.757  55.254 -59.060  1.00118.63           H
ATOM   3196  C   GLU N  19    -148.317  56.300 -60.203  1.00115.91           C
ATOM   3197  O   GLU N  19    -147.545  56.317 -59.254  1.00115.02           O
ATOM   3198  CB  GLU N  19    -149.456  54.153 -60.864  1.00  0.00           C
ATOM   3199  HB2 GLU N  19    -149.499  54.346 -61.935  1.00  0.00           H
ATOM   3200  HB3 GLU N  19    -148.481  53.729 -60.621  1.00  0.00           H
ATOM   3201  CG  GLU N  19    -150.540  53.139 -60.488  1.00  0.00           C
ATOM   3202  HG2 GLU N  19    -150.478  52.943 -59.416  1.00  0.00           H
ATOM   3203  HG3 GLU N  19    -151.520  53.565 -60.702  1.00  0.00           H
ATOM   3204  CD  GLU N  19    -150.395  51.828 -61.242  1.00  0.00           C
ATOM   3205  OE1 GLU N  19    -149.255  51.349 -61.396  1.00  0.00           O
ATOM   3206  OE2 GLU N  19    -151.404  51.289 -61.740  1.00  0.00           O
ATOM   3207  N   LEU N  20    -148.126  57.074 -61.263  1.00 77.99           N
ATOM   3208  H   LEU N  20    -148.757  57.024 -62.058  1.00 77.99           H
ATOM   3209  CA  LEU N  20    -146.981  57.986 -61.306  1.00 75.21           C
ATOM   3210  HA  LEU N  20    -146.073  57.427 -61.070  1.00 75.21           H
ATOM   3211  C   LEU N  20    -147.125  59.092 -60.268  1.00 74.54           C
ATOM   3212  O   LEU N  20    -146.139  59.582 -59.741  1.00 74.13           O
ATOM   3213  CB  LEU N  20    -146.797  58.637 -62.678  1.00  0.00           C
ATOM   3214  HB2 LEU N  20    -147.752  58.665 -63.202  1.00  0.00           H
ATOM   3215  HB3 LEU N  20    -146.485  59.662 -62.494  1.00  0.00           H
ATOM   3216  CG  LEU N  20    -145.725  58.017 -63.584  1.00  0.00           C
ATOM   3217  HG  LEU N  20    -144.818  57.891 -62.996  1.00  0.00           H
ATOM   3218  CD1 LEU N  20    -146.130  56.658 -64.141  1.00  0.00           C
ATOM   3219 HD11 LEU N  20    -145.357  56.300 -64.822  1.00  0.00           H
ATOM   3220 HD12 LEU N  20    -147.083  56.724 -64.661  1.00  0.00           H
ATOM   3221 HD13 LEU N  20    -146.208  55.945 -63.318  1.00  0.00           H
ATOM   3222  CD2 LEU N  20    -145.406  58.987 -64.720  1.00  0.00           C
ATOM   3223 HD21 LEU N  20    -144.644  58.548 -65.365  1.00  0.00           H
ATOM   3224 HD22 LEU N  20    -145.009  59.914 -64.308  1.00  0.00           H
ATOM   3225 HD23 LEU N  20    -146.295  59.199 -65.309  1.00  0.00           H
ATOM   3226  N   SER N  21    -148.346  59.488 -59.933  1.00101.41           N
ATOM   3227  H   SER N  21    -149.150  59.085 -60.400  1.00101.41           H
ATOM   3228  CA  SER N  21    -148.540  60.510 -58.902  1.00102.23           C
ATOM   3229  HA  SER N  21    -147.936  61.377 -59.160  1.00102.23           H
ATOM   3230  C   SER N  21    -148.080  59.982 -57.545  1.00101.97           C
ATOM   3231  O   SER N  21    -147.521  60.720 -56.736  1.00101.31           O
ATOM   3232  CB  SER N  21    -149.998  60.959 -58.817  1.00  0.00           C
ATOM   3233  HB2 SER N  21    -150.349  61.220 -59.814  1.00  0.00           H
ATOM   3234  HB3 SER N  21    -150.611  60.148 -58.424  1.00  0.00           H
ATOM   3235  OG  SER N  21    -150.120  62.098 -57.983  1.00  0.00           O
ATOM   3236  HG  SER N  21    -149.724  61.903 -57.127  1.00  0.00           H
ATOM   3237  N   ARG N  22    -148.290  58.694 -57.308  1.00111.19           N
ATOM   3238  H   ARG N  22    -148.801  58.141 -57.991  1.00111.19           H
ATOM   3239  CA  ARG N  22    -147.782  58.032 -56.104  1.00111.75           C
ATOM   3240  HA  ARG N  22    -148.068  58.610 -55.225  1.00111.75           H
ATOM   3241  C   ARG N  22    -146.256  58.001 -56.155  1.00110.63           C
ATOM   3242  O   ARG N  22    -145.605  58.329 -55.170  1.00111.70           O
ATOM   3243  CB  ARG N  22    -148.410  56.629 -56.017  1.00  0.00           C
ATOM   3244  HB2 ARG N  22    -149.489  56.767 -55.951  1.00  0.00           H
ATOM   3245  HB3 ARG N  22    -148.220  56.106 -56.948  1.00  0.00           H
ATOM   3246  CG  ARG N  22    -147.991  55.710 -54.860  1.00  0.00           C
ATOM   3247  HG2 ARG N  22    -147.847  56.307 -53.959  1.00  0.00           H
ATOM   3248  HG3 ARG N  22    -148.806  55.009 -54.678  1.00  0.00           H
ATOM   3249  CD  ARG N  22    -146.725  54.891 -55.136  1.00  0.00           C
ATOM   3250  HD2 ARG N  22    -145.885  55.577 -55.248  1.00  0.00           H
ATOM   3251  HD3 ARG N  22    -146.524  54.255 -54.272  1.00  0.00           H
ATOM   3252  NE  ARG N  22    -146.802  54.049 -56.341  1.00  0.00           N
ATOM   3253  HE  ARG N  22    -147.676  54.038 -56.831  1.00  0.00           H
ATOM   3254  CZ  ARG N  22    -145.803  53.357 -56.875  1.00  0.00           C
ATOM   3255  NH1 ARG N  22    -145.995  52.787 -58.034  1.00  0.00           N
ATOM   3256 HH11 ARG N  22    -146.909  52.752 -58.443  1.00  0.00           H
ATOM   3257 HH12 ARG N  22    -145.198  52.460 -58.566  1.00  0.00           H
ATOM   3258  NH2 ARG N  22    -144.603  53.286 -56.359  1.00  0.00           N
ATOM   3259 HH21 ARG N  22    -144.380  53.794 -55.499  1.00  0.00           H
ATOM   3260 HH22 ARG N  22    -143.880  52.777 -56.834  1.00  0.00           H
ATOM   3261  N   GLU N  23    -145.683  57.657 -57.297  1.00106.17           N
ATOM   3262  H   GLU N  23    -146.255  57.399 -58.093  1.00106.17           H
ATOM   3263  CA  GLU N  23    -144.225  57.565 -57.420  1.00103.07           C
ATOM   3264  HA  GLU N  23    -143.855  56.883 -56.652  1.00103.07           H
ATOM   3265  C   GLU N  23    -143.534  58.902 -57.202  1.00 98.90           C
ATOM   3266  O   GLU N  23    -142.540  58.980 -56.479  1.00 97.85           O
ATOM   3267  CB  GLU N  23    -143.849  57.006 -58.795  1.00  0.00           C
ATOM   3268  HB2 GLU N  23    -144.379  57.569 -59.560  1.00  0.00           H
ATOM   3269  HB3 GLU N  23    -142.775  57.111 -58.950  1.00  0.00           H
ATOM   3270  CG  GLU N  23    -144.215  55.545 -58.887  1.00  0.00           C
ATOM   3271  HG2 GLU N  23    -143.609  55.005 -58.160  1.00  0.00           H
ATOM   3272  HG3 GLU N  23    -145.258  55.431 -58.604  1.00  0.00           H
ATOM   3273  CD  GLU N  23    -144.036  54.893 -60.242  1.00  0.00           C
ATOM   3274  OE1 GLU N  23    -143.995  55.578 -61.286  1.00  0.00           O
ATOM   3275  OE2 GLU N  23    -143.989  53.639 -60.245  1.00  0.00           O
ATOM   3276  N   VAL N  24    -144.069  59.980 -57.754  1.00 70.09           N
ATOM   3277  H   VAL N  24    -144.886  59.899 -58.355  1.00 70.09           H
ATOM   3278  CA  VAL N  24    -143.433  61.279 -57.549  1.00 65.56           C
ATOM   3279  HA  VAL N  24    -142.365  61.128 -57.698  1.00 65.56           H
ATOM   3280  C   VAL N  24    -143.608  61.783 -56.120  1.00 65.03           C
ATOM   3281  O   VAL N  24    -142.835  62.625 -55.664  1.00 64.95           O
ATOM   3282  CB  VAL N  24    -143.876  62.367 -58.570  1.00  0.00           C
ATOM   3283  HB  VAL N  24    -143.290  63.258 -58.367  1.00  0.00           H
ATOM   3284  CG1 VAL N  24    -143.556  61.934 -59.992  1.00  0.00           C
ATOM   3285 HG11 VAL N  24    -143.711  62.769 -60.676  1.00  0.00           H
ATOM   3286 HG12 VAL N  24    -144.179  61.095 -60.298  1.00  0.00           H
ATOM   3287 HG13 VAL N  24    -142.511  61.631 -60.047  1.00  0.00           H
ATOM   3288  CG2 VAL N  24    -145.351  62.745 -58.445  1.00  0.00           C
ATOM   3289 HG21 VAL N  24    -145.581  63.540 -59.157  1.00  0.00           H
ATOM   3290 HG22 VAL N  24    -145.573  63.098 -57.439  1.00  0.00           H
ATOM   3291 HG23 VAL N  24    -145.968  61.882 -58.666  1.00  0.00           H
ATOM   3292  N   ALA N  25    -144.592  61.276 -55.388  1.00 76.58           N
ATOM   3293  H   ALA N  25    -145.227  60.597 -55.792  1.00 76.58           H
ATOM   3294  CA  ALA N  25    -144.759  61.661 -53.991  1.00 76.60           C
ATOM   3295  HA  ALA N  25    -144.612  62.737 -53.901  1.00 76.60           H
ATOM   3296  C   ALA N  25    -143.698  60.954 -53.143  1.00 76.57           C
ATOM   3297  O   ALA N  25    -143.063  61.570 -52.286  1.00 76.06           O
ATOM   3298  CB  ALA N  25    -146.172  61.308 -53.508  1.00  0.00           C
ATOM   3299  HB1 ALA N  25    -146.912  61.804 -54.138  1.00  0.00           H
ATOM   3300  HB2 ALA N  25    -146.297  61.639 -52.476  1.00  0.00           H
ATOM   3301  HB3 ALA N  25    -146.329  60.230 -53.556  1.00  0.00           H
ATOM   3302  N   GLU N  26    -143.485  59.671 -53.405  1.00107.38           N
ATOM   3303  H   GLU N  26    -144.039  59.207 -54.122  1.00107.38           H
ATOM   3304  CA  GLU N  26    -142.491  58.879 -52.673  1.00106.03           C
ATOM   3305  HA  GLU N  26    -142.684  58.943 -51.601  1.00106.03           H
ATOM   3306  C   GLU N  26    -141.094  59.428 -52.946  1.00104.48           C
ATOM   3307  O   GLU N  26    -140.290  59.634 -52.032  1.00104.50           O
ATOM   3308  CB  GLU N  26    -142.565  57.415 -53.120  1.00  0.00           C
ATOM   3309  HB2 GLU N  26    -142.511  57.396 -54.208  1.00  0.00           H
ATOM   3310  HB3 GLU N  26    -141.706  56.877 -52.719  1.00  0.00           H
ATOM   3311  CG  GLU N  26    -143.839  56.704 -52.671  1.00  0.00           C
ATOM   3312  HG2 GLU N  26    -143.850  56.667 -51.581  1.00  0.00           H
ATOM   3313  HG3 GLU N  26    -144.704  57.278 -52.997  1.00  0.00           H
ATOM   3314  CD  GLU N  26    -143.968  55.289 -53.226  1.00  0.00           C
ATOM   3315  OE1 GLU N  26    -143.484  55.011 -54.346  1.00  0.00           O
ATOM   3316  OE2 GLU N  26    -144.634  54.458 -52.578  1.00  0.00           O
ATOM   3317  N   MET N  27    -140.848  59.751 -54.207  1.00 65.83           N
ATOM   3318  H   MET N  27    -141.547  59.543 -54.919  1.00 65.83           H
ATOM   3319  CA  MET N  27    -139.593  60.369 -54.624  1.00 63.06           C
ATOM   3320  HA  MET N  27    -138.764  59.693 -54.412  1.00 63.06           H
ATOM   3321  C   MET N  27    -139.342  61.676 -53.886  1.00 62.37           C
ATOM   3322  O   MET N  27    -138.261  61.882 -53.350  1.00 62.07           O
ATOM   3323  CB  MET N  27    -139.668  60.649 -56.121  1.00  0.00           C
ATOM   3324  HB2 MET N  27    -139.763  59.706 -56.659  1.00  0.00           H
ATOM   3325  HB3 MET N  27    -140.580  61.216 -56.285  1.00  0.00           H
ATOM   3326  CG  MET N  27    -138.510  61.442 -56.706  1.00  0.00           C
ATOM   3327  HG2 MET N  27    -138.344  62.349 -56.126  1.00  0.00           H
ATOM   3328  HG3 MET N  27    -137.604  60.835 -56.697  1.00  0.00           H
ATOM   3329  SD  MET N  27    -138.924  61.909 -58.386  1.00  0.00           S
ATOM   3330  CE  MET N  27    -140.182  63.216 -58.147  1.00  0.00           C
ATOM   3331  HE1 MET N  27    -140.501  63.599 -59.118  1.00  0.00           H
ATOM   3332  HE2 MET N  27    -139.752  64.037 -57.573  1.00  0.00           H
ATOM   3333  HE3 MET N  27    -141.042  62.816 -57.619  1.00  0.00           H
ATOM   3334  N   LYS N  28    -140.319  62.573 -53.820  1.00 65.85           N
ATOM   3335  H   LYS N  28    -141.217  62.381 -54.253  1.00 65.85           H
ATOM   3336  CA  LYS N  28    -140.086  63.850 -53.139  1.00 64.06           C
ATOM   3337  HA  LYS N  28    -139.168  64.292 -53.524  1.00 64.06           H
ATOM   3338  C   LYS N  28    -139.890  63.657 -51.650  1.00 63.12           C
ATOM   3339  O   LYS N  28    -139.098  64.374 -51.048  1.00 61.35           O
ATOM   3340  CB  LYS N  28    -141.231  64.831 -53.363  1.00  0.00           C
ATOM   3341  HB2 LYS N  28    -142.175  64.325 -53.154  1.00  0.00           H
ATOM   3342  HB3 LYS N  28    -141.120  65.665 -52.670  1.00  0.00           H
ATOM   3343  CG  LYS N  28    -141.253  65.384 -54.770  1.00  0.00           C
ATOM   3344  HG2 LYS N  28    -140.332  65.936 -54.959  1.00  0.00           H
ATOM   3345  HG3 LYS N  28    -141.308  64.556 -55.471  1.00  0.00           H
ATOM   3346  CD  LYS N  28    -142.446  66.305 -54.971  1.00  0.00           C
ATOM   3347  HD2 LYS N  28    -143.360  65.782 -54.687  1.00  0.00           H
ATOM   3348  HD3 LYS N  28    -142.327  67.187 -54.340  1.00  0.00           H
ATOM   3349  CE  LYS N  28    -142.550  66.731 -56.425  1.00  0.00           C
ATOM   3350  HE2 LYS N  28    -143.304  67.513 -56.530  1.00  0.00           H
ATOM   3351  HE3 LYS N  28    -141.586  67.119 -56.763  1.00  0.00           H
ATOM   3352  NZ  LYS N  28    -142.931  65.559 -57.265  1.00  0.00           N
ATOM   3353  HZ1 LYS N  28    -142.771  65.776 -58.250  1.00  0.00           H
ATOM   3354  HZ2 LYS N  28    -143.901  65.323 -57.137  1.00  0.00           H
ATOM   3355  HZ3 LYS N  28    -142.355  64.761 -57.032  1.00  0.00           H
ATOM   3356  N   THR N  29    -140.577  62.688 -51.066  1.00 71.82           N
ATOM   3357  H   THR N  29    -141.219  62.120 -51.608  1.00 71.82           H
ATOM   3358  CA  THR N  29    -140.430  62.430 -49.639  1.00 73.01           C
ATOM   3359  HA  THR N  29    -140.639  63.352 -49.097  1.00 73.01           H
ATOM   3360  C   THR N  29    -138.991  62.025 -49.351  1.00 72.02           C
ATOM   3361  O   THR N  29    -138.355  62.593 -48.465  1.00 70.71           O
ATOM   3362  CB  THR N  29    -141.412  61.336 -49.164  1.00  0.00           C
ATOM   3363  HB  THR N  29    -141.171  60.390 -49.648  1.00  0.00           H
ATOM   3364  OG1 THR N  29    -142.742  61.724 -49.515  1.00  0.00           O
ATOM   3365  HG1 THR N  29    -142.869  61.579 -50.463  1.00  0.00           H
ATOM   3366  CG2 THR N  29    -141.388  61.152 -47.657  1.00  0.00           C
ATOM   3367 HG21 THR N  29    -142.139  60.414 -47.380  1.00  0.00           H
ATOM   3368 HG22 THR N  29    -141.617  62.099 -47.165  1.00  0.00           H
ATOM   3369 HG23 THR N  29    -140.406  60.801 -47.339  1.00  0.00           H
ATOM   3370  N   GLU N  30    -138.438  61.094 -50.116  1.00 82.37           N
ATOM   3371  H   GLU N  30    -138.977  60.624 -50.840  1.00 82.37           H
ATOM   3372  CA  GLU N  30    -137.042  60.722 -49.900  1.00 80.95           C
ATOM   3373  HA  GLU N  30    -136.892  60.573 -48.832  1.00 80.95           H
ATOM   3374  C   GLU N  30    -136.076  61.822 -50.318  1.00 79.29           C
ATOM   3375  O   GLU N  30    -135.075  62.004 -49.650  1.00 80.60           O
ATOM   3376  CB  GLU N  30    -136.674  59.418 -50.609  1.00  0.00           C
ATOM   3377  HB2 GLU N  30    -137.147  59.403 -51.591  1.00  0.00           H
ATOM   3378  HB3 GLU N  30    -135.594  59.395 -50.749  1.00  0.00           H
ATOM   3379  CG  GLU N  30    -137.075  58.161 -49.829  1.00  0.00           C
ATOM   3380  HG2 GLU N  30    -138.160  58.154 -49.708  1.00  0.00           H
ATOM   3381  HG3 GLU N  30    -136.787  57.284 -50.409  1.00  0.00           H
ATOM   3382  CD  GLU N  30    -136.418  58.077 -48.445  1.00  0.00           C
ATOM   3383  OE1 GLU N  30    -137.144  57.902 -47.442  1.00  0.00           O
ATOM   3384  OE2 GLU N  30    -135.177  58.223 -48.323  1.00  0.00           O
ATOM   3385  N   MET N  31    -136.355  62.587 -51.364  1.00 49.02           N
ATOM   3386  H   MET N  31    -137.191  62.394 -51.912  1.00 49.02           H
ATOM   3387  CA  MET N  31    -135.459  63.661 -51.804  1.00 47.36           C
ATOM   3388  HA  MET N  31    -134.470  63.232 -51.956  1.00 47.36           H
ATOM   3389  C   MET N  31    -135.310  64.808 -50.805  1.00 48.90           C
ATOM   3390  O   MET N  31    -134.198  65.271 -50.545  1.00 49.18           O
ATOM   3391  CB  MET N  31    -135.956  64.222 -53.141  1.00  0.00           C
ATOM   3392  HB2 MET N  31    -136.051  63.393 -53.841  1.00  0.00           H
ATOM   3393  HB3 MET N  31    -136.941  64.657 -52.990  1.00  0.00           H
ATOM   3394  CG  MET N  31    -135.048  65.269 -53.770  1.00  0.00           C
ATOM   3395  HG2 MET N  31    -134.995  66.147 -53.126  1.00  0.00           H
ATOM   3396  HG3 MET N  31    -134.048  64.849 -53.873  1.00  0.00           H
ATOM   3397  SD  MET N  31    -135.635  65.759 -55.404  1.00  0.00           S
ATOM   3398  CE  MET N  31    -137.059  66.796 -55.049  1.00  0.00           C
ATOM   3399  HE1 MET N  31    -137.460  67.181 -55.986  1.00  0.00           H
ATOM   3400  HE2 MET N  31    -136.753  67.632 -54.419  1.00  0.00           H
ATOM   3401  HE3 MET N  31    -137.825  66.212 -54.539  1.00  0.00           H
ATOM   3402  N   ILE N  32    -136.404  65.262 -50.209  1.00 65.58           N
ATOM   3403  H   ILE N  32    -137.309  64.855 -50.434  1.00 65.58           H
ATOM   3404  CA  ILE N  32    -136.336  66.370 -49.248  1.00 70.00           C
ATOM   3405  HA  ILE N  32    -135.737  67.178 -49.671  1.00 70.00           H
ATOM   3406  C   ILE N  32    -135.623  65.849 -48.002  1.00 72.64           C
ATOM   3407  O   ILE N  32    -134.764  66.505 -47.409  1.00 72.43           O
ATOM   3408  CB  ILE N  32    -137.760  66.913 -48.916  1.00  0.00           C
ATOM   3409  HB  ILE N  32    -138.374  66.080 -48.573  1.00  0.00           H
ATOM   3410  CG1 ILE N  32    -138.398  67.512 -50.189  1.00  0.00           C
ATOM   3411 HG12 ILE N  32    -137.903  68.457 -50.414  1.00  0.00           H
ATOM   3412 HG13 ILE N  32    -138.222  66.843 -51.029  1.00  0.00           H
ATOM   3413  CG2 ILE N  32    -137.708  67.985 -47.795  1.00  0.00           C
ATOM   3414 HG21 ILE N  32    -138.712  68.346 -47.571  1.00  0.00           H
ATOM   3415 HG22 ILE N  32    -137.084  68.826 -48.104  1.00  0.00           H
ATOM   3416 HG23 ILE N  32    -137.296  67.555 -46.881  1.00  0.00           H
ATOM   3417  CD1 ILE N  32    -139.914  67.756 -50.114  1.00  0.00           C
ATOM   3418 HD11 ILE N  32    -140.270  68.103 -51.084  1.00  0.00           H
ATOM   3419 HD12 ILE N  32    -140.139  68.513 -49.362  1.00  0.00           H
ATOM   3420 HD13 ILE N  32    -140.424  66.825 -49.860  1.00  0.00           H
ATOM   3421  N   LYS N  33    -135.925  64.609 -47.647  1.00 93.03           N
ATOM   3422  H   LYS N  33    -136.644  64.109 -48.161  1.00 93.03           H
ATOM   3423  CA  LYS N  33    -135.253  63.924 -46.545  1.00 94.37           C
ATOM   3424  HA  LYS N  33    -135.324  64.525 -45.636  1.00 94.37           H
ATOM   3425  C   LYS N  33    -133.777  63.694 -46.868  1.00 92.72           C
ATOM   3426  O   LYS N  33    -132.953  63.563 -45.972  1.00 93.17           O
ATOM   3427  CB  LYS N  33    -136.003  62.610 -46.343  1.00  0.00           C
ATOM   3428  HB2 LYS N  33    -137.061  62.853 -46.256  1.00  0.00           H
ATOM   3429  HB3 LYS N  33    -135.872  62.021 -47.246  1.00  0.00           H
ATOM   3430  CG  LYS N  33    -135.649  61.726 -45.168  1.00  0.00           C
ATOM   3431  HG2 LYS N  33    -134.594  61.461 -45.201  1.00  0.00           H
ATOM   3432  HG3 LYS N  33    -135.885  62.225 -44.227  1.00  0.00           H
ATOM   3433  CD  LYS N  33    -136.503  60.477 -45.344  1.00  0.00           C
ATOM   3434  HD2 LYS N  33    -137.554  60.766 -45.339  1.00  0.00           H
ATOM   3435  HD3 LYS N  33    -136.274  60.048 -46.319  1.00  0.00           H
ATOM   3436  CE  LYS N  33    -136.279  59.403 -44.299  1.00  0.00           C
ATOM   3437  HE2 LYS N  33    -135.229  59.106 -44.306  1.00  0.00           H
ATOM   3438  HE3 LYS N  33    -136.549  59.784 -43.312  1.00  0.00           H
ATOM   3439  NZ  LYS N  33    -137.146  58.228 -44.664  1.00  0.00           N
ATOM   3440  HZ1 LYS N  33    -136.934  57.432 -44.082  1.00  0.00           H
ATOM   3441  HZ2 LYS N  33    -136.988  57.979 -45.643  1.00  0.00           H
ATOM   3442  HZ3 LYS N  33    -138.121  58.472 -44.566  1.00  0.00           H
ATOM   3443  N   LEU N  34    -133.406  63.609 -48.135  1.00 68.21           N
ATOM   3444  H   LEU N  34    -134.101  63.662 -48.872  1.00 68.21           H
ATOM   3445  CA  LEU N  34    -132.008  63.404 -48.502  1.00 66.50           C
ATOM   3446  HA  LEU N  34    -131.604  62.646 -47.841  1.00 66.50           H
ATOM   3447  C   LEU N  34    -131.235  64.687 -48.265  1.00 65.05           C
ATOM   3448  O   LEU N  34    -130.203  64.647 -47.625  1.00 65.14           O
ATOM   3449  CB  LEU N  34    -131.857  62.929 -49.956  1.00  0.00           C
ATOM   3450  HB2 LEU N  34    -132.802  62.492 -50.254  1.00  0.00           H
ATOM   3451  HB3 LEU N  34    -131.730  63.811 -50.583  1.00  0.00           H
ATOM   3452  CG  LEU N  34    -130.768  61.912 -50.349  1.00  0.00           C
ATOM   3453  HG  LEU N  34    -130.254  62.307 -51.220  1.00  0.00           H
ATOM   3454  CD1 LEU N  34    -129.708  61.622 -49.284  1.00  0.00           C
ATOM   3455 HD11 LEU N  34    -129.184  62.546 -49.031  1.00  0.00           H
ATOM   3456 HD12 LEU N  34    -128.979  60.916 -49.672  1.00  0.00           H
ATOM   3457 HD13 LEU N  34    -130.159  61.196 -48.391  1.00  0.00           H
ATOM   3458  CD2 LEU N  34    -131.423  60.598 -50.774  1.00  0.00           C
ATOM   3459 HD21 LEU N  34    -130.661  59.893 -51.101  1.00  0.00           H
ATOM   3460 HD22 LEU N  34    -132.096  60.781 -51.613  1.00  0.00           H
ATOM   3461 HD23 LEU N  34    -131.986  60.163 -49.952  1.00  0.00           H
ATOM   3462  N   TRP N  35    -131.784  65.824 -48.666  1.00 64.72           N
ATOM   3463  H   TRP N  35    -132.642  65.807 -49.207  1.00 64.72           H
ATOM   3464  CA  TRP N  35    -131.166  67.116 -48.356  1.00 63.75           C
ATOM   3465  HA  TRP N  35    -130.142  67.120 -48.734  1.00 63.75           H
ATOM   3466  C   TRP N  35    -131.099  67.345 -46.844  1.00 63.64           C
ATOM   3467  O   TRP N  35    -130.101  67.825 -46.319  1.00 62.04           O
ATOM   3468  CB  TRP N  35    -131.950  68.230 -49.055  1.00  0.00           C
ATOM   3469  HB2 TRP N  35    -131.840  68.098 -50.132  1.00  0.00           H
ATOM   3470  HB3 TRP N  35    -133.006  68.114 -48.810  1.00  0.00           H
ATOM   3471  CG  TRP N  35    -131.546  69.641 -48.699  1.00  0.00           C
ATOM   3472  CD1 TRP N  35    -132.376  70.631 -48.272  1.00  0.00           C
ATOM   3473  HD1 TRP N  35    -133.437  70.497 -48.108  1.00  0.00           H
ATOM   3474  CD2 TRP N  35    -130.237  70.249 -48.770  1.00  0.00           C
ATOM   3475  NE1 TRP N  35    -131.707  71.811 -48.098  1.00  0.00           N
ATOM   3476  HE1 TRP N  35    -132.132  72.673 -47.794  1.00  0.00           H
ATOM   3477  CE2 TRP N  35    -130.390  71.619 -48.409  1.00  0.00           C
ATOM   3478  CE3 TRP N  35    -128.945  69.775 -49.079  1.00  0.00           C
ATOM   3479  HE3 TRP N  35    -128.791  68.743 -49.335  1.00  0.00           H
ATOM   3480  CZ2 TRP N  35    -129.302  72.521 -48.385  1.00  0.00           C
ATOM   3481  HZ2 TRP N  35    -129.446  73.556 -48.116  1.00  0.00           H
ATOM   3482  CZ3 TRP N  35    -127.846  70.670 -49.032  1.00  0.00           C
ATOM   3483  HZ3 TRP N  35    -126.850  70.307 -49.243  1.00  0.00           H
ATOM   3484  CH2 TRP N  35    -128.042  72.038 -48.690  1.00  0.00           C
ATOM   3485  HH2 TRP N  35    -127.188  72.701 -48.649  1.00  0.00           H
ATOM   3486  N   GLN N  36    -132.117  66.907 -46.115  1.00 82.42           N
ATOM   3487  H   GLN N  36    -132.942  66.551 -46.584  1.00 82.42           H
ATOM   3488  CA  GLN N  36    -132.081  66.941 -44.650  1.00 83.73           C
ATOM   3489  HA  GLN N  36    -131.944  67.973 -44.327  1.00 83.73           H
ATOM   3490  C   GLN N  36    -130.923  66.107 -44.079  1.00 84.74           C
ATOM   3491  O   GLN N  36    -130.258  66.507 -43.125  1.00 84.74           O
ATOM   3492  CB  GLN N  36    -133.416  66.422 -44.107  1.00  0.00           C
ATOM   3493  HB2 GLN N  36    -134.223  66.969 -44.594  1.00  0.00           H
ATOM   3494  HB3 GLN N  36    -133.504  65.375 -44.377  1.00  0.00           H
ATOM   3495  CG  GLN N  36    -133.602  66.532 -42.601  1.00  0.00           C
ATOM   3496  HG2 GLN N  36    -132.803  65.989 -42.097  1.00  0.00           H
ATOM   3497  HG3 GLN N  36    -133.552  67.579 -42.308  1.00  0.00           H
ATOM   3498  CD  GLN N  36    -134.928  65.950 -42.156  1.00  0.00           C
ATOM   3499  OE1 GLN N  36    -135.348  64.898 -42.617  1.00  0.00           O
ATOM   3500  NE2 GLN N  36    -135.601  66.628 -41.266  1.00  0.00           N
ATOM   3501 HE22 GLN N  36    -136.491  66.268 -40.966  1.00  0.00           H
ATOM   3502 HE21 GLN N  36    -135.229  67.483 -40.892  1.00  0.00           H
ATOM   3503  N   ARG N  37    -130.653  64.951 -44.670  1.00 72.22           N
ATOM   3504  H   ARG N  37    -131.227  64.649 -45.450  1.00 72.22           H
ATOM   3505  CA  ARG N  37    -129.526  64.114 -44.244  1.00 71.02           C
ATOM   3506  HA  ARG N  37    -129.525  64.040 -43.156  1.00 71.02           H
ATOM   3507  C   ARG N  37    -128.201  64.766 -44.640  1.00 71.14           C
ATOM   3508  O   ARG N  37    -127.229  64.691 -43.896  1.00 70.23           O
ATOM   3509  CB  ARG N  37    -129.650  62.706 -44.842  1.00  0.00           C
ATOM   3510  HB2 ARG N  37    -129.903  62.794 -45.897  1.00  0.00           H
ATOM   3511  HB3 ARG N  37    -128.685  62.206 -44.761  1.00  0.00           H
ATOM   3512  CG  ARG N  37    -130.692  61.830 -44.138  1.00  0.00           C
ATOM   3513  HG2 ARG N  37    -130.296  61.560 -43.159  1.00  0.00           H
ATOM   3514  HG3 ARG N  37    -131.606  62.403 -43.986  1.00  0.00           H
ATOM   3515  CD  ARG N  37    -131.051  60.544 -44.900  1.00  0.00           C
ATOM   3516  HD2 ARG N  37    -130.139  60.072 -45.272  1.00  0.00           H
ATOM   3517  HD3 ARG N  37    -131.543  59.864 -44.203  1.00  0.00           H
ATOM   3518  NE  ARG N  37    -131.975  60.815 -46.013  1.00  0.00           N
ATOM   3519  HE  ARG N  37    -132.156  61.793 -46.202  1.00  0.00           H
ATOM   3520  CZ  ARG N  37    -132.631  59.926 -46.750  1.00  0.00           C
ATOM   3521  NH1 ARG N  37    -133.437  60.330 -47.685  1.00  0.00           N
ATOM   3522 HH11 ARG N  37    -133.492  61.296 -47.963  1.00  0.00           H
ATOM   3523 HH12 ARG N  37    -134.029  59.640 -48.151  1.00  0.00           H
ATOM   3524  NH2 ARG N  37    -132.605  58.636 -46.549  1.00  0.00           N
ATOM   3525 HH21 ARG N  37    -131.990  58.243 -45.862  1.00  0.00           H
ATOM   3526 HH22 ARG N  37    -133.210  58.050 -47.117  1.00  0.00           H
ATOM   3527  N   THR N  38    -128.155  65.427 -45.784  1.00 52.17           N
ATOM   3528  H   THR N  38    -128.957  65.427 -46.407  1.00 52.17           H
ATOM   3529  CA  THR N  38    -126.950  66.124 -46.218  1.00 55.84           C
ATOM   3530  HA  THR N  38    -126.124  65.416 -46.212  1.00 55.84           H
ATOM   3531  C   THR N  38    -126.587  67.281 -45.290  1.00 60.13           C
ATOM   3532  O   THR N  38    -125.430  67.401 -44.894  1.00 60.02           O
ATOM   3533  CB  THR N  38    -127.129  66.658 -47.654  1.00  0.00           C
ATOM   3534  HB  THR N  38    -127.892  67.436 -47.660  1.00  0.00           H
ATOM   3535  OG1 THR N  38    -127.543  65.589 -48.505  1.00  0.00           O
ATOM   3536  HG1 THR N  38    -127.856  65.985 -49.335  1.00  0.00           H
ATOM   3537  CG2 THR N  38    -125.852  67.200 -48.235  1.00  0.00           C
ATOM   3538 HG21 THR N  38    -126.047  67.491 -49.267  1.00  0.00           H
ATOM   3539 HG22 THR N  38    -125.077  66.435 -48.210  1.00  0.00           H
ATOM   3540 HG23 THR N  38    -125.532  68.080 -47.676  1.00  0.00           H
ATOM   3541  N   VAL N  39    -127.537  68.119 -44.894  1.00 97.40           N
ATOM   3542  H   VAL N  39    -128.497  68.003 -45.208  1.00 97.40           H
ATOM   3543  CA  VAL N  39    -127.184  69.275 -44.062  1.00102.87           C
ATOM   3544  HA  VAL N  39    -126.338  69.761 -44.548  1.00102.87           H
ATOM   3545  C   VAL N  39    -126.704  68.920 -42.661  1.00103.68           C
ATOM   3546  O   VAL N  39    -125.831  69.598 -42.139  1.00103.94           O
ATOM   3547  CB  VAL N  39    -128.302  70.350 -43.965  1.00  0.00           C
ATOM   3548  HB  VAL N  39    -127.934  71.161 -43.337  1.00  0.00           H
ATOM   3549  CG1 VAL N  39    -128.591  70.927 -45.342  1.00  0.00           C
ATOM   3550 HG11 VAL N  39    -129.301  71.747 -45.259  1.00  0.00           H
ATOM   3551 HG12 VAL N  39    -128.999  70.165 -46.006  1.00  0.00           H
ATOM   3552 HG13 VAL N  39    -127.666  71.313 -45.778  1.00  0.00           H
ATOM   3553  CG2 VAL N  39    -129.597  69.815 -43.343  1.00  0.00           C
ATOM   3554 HG21 VAL N  39    -130.330  70.618 -43.284  1.00  0.00           H
ATOM   3555 HG22 VAL N  39    -129.404  69.452 -42.333  1.00  0.00           H
ATOM   3556 HG23 VAL N  39    -130.001  69.008 -43.950  1.00  0.00           H
ATOM   3557  N   VAL N  40    -127.159  67.829 -42.061  1.00108.31           N
ATOM   3558  H   VAL N  40    -127.879  67.263 -42.487  1.00108.31           H
ATOM   3559  CA  VAL N  40    -126.626  67.478 -40.741  1.00108.72           C
ATOM   3560  HA  VAL N  40    -126.576  68.395 -40.151  1.00108.72           H
ATOM   3561  C   VAL N  40    -125.190  66.963 -40.867  1.00106.77           C
ATOM   3562  O   VAL N  40    -124.394  67.058 -39.934  1.00106.86           O
ATOM   3563  CB  VAL N  40    -127.537  66.492 -39.957  1.00  0.00           C
ATOM   3564  HB  VAL N  40    -127.073  66.292 -38.992  1.00  0.00           H
ATOM   3565  CG1 VAL N  40    -128.912  67.131 -39.703  1.00  0.00           C
ATOM   3566 HG11 VAL N  40    -129.507  66.481 -39.062  1.00  0.00           H
ATOM   3567 HG12 VAL N  40    -129.441  67.298 -40.642  1.00  0.00           H
ATOM   3568 HG13 VAL N  40    -128.774  68.089 -39.195  1.00  0.00           H
ATOM   3569  CG2 VAL N  40    -127.731  65.155 -40.686  1.00  0.00           C
ATOM   3570 HG21 VAL N  40    -128.301  64.478 -40.051  1.00  0.00           H
ATOM   3571 HG22 VAL N  40    -126.765  64.700 -40.900  1.00  0.00           H
ATOM   3572 HG23 VAL N  40    -128.274  65.310 -41.616  1.00  0.00           H
ATOM   3573  N   ALA N  41    -124.818  66.474 -42.044  1.00 79.80           N
ATOM   3574  H   ALA N  41    -125.491  66.400 -42.796  1.00 79.80           H
ATOM   3575  CA  ALA N  41    -123.433  66.090 -42.291  1.00 76.63           C
ATOM   3576  HA  ALA N  41    -123.047  65.563 -41.417  1.00 76.63           H
ATOM   3577  C   ALA N  41    -122.591  67.356 -42.503  1.00 75.38           C
ATOM   3578  O   ALA N  41    -121.408  67.377 -42.193  1.00 75.74           O
ATOM   3579  CB  ALA N  41    -123.347  65.150 -43.507  1.00  0.00           C
ATOM   3580  HB1 ALA N  41    -123.996  64.286 -43.351  1.00  0.00           H
ATOM   3581  HB2 ALA N  41    -122.318  64.811 -43.628  1.00  0.00           H
ATOM   3582  HB3 ALA N  41    -123.660  65.674 -44.410  1.00  0.00           H
ATOM   3583  N   GLU N  42    -123.199  68.410 -43.029  1.00 61.05           N
ATOM   3584  H   GLU N  42    -124.170  68.338 -43.305  1.00 61.05           H
ATOM   3585  CA  GLU N  42    -122.512  69.690 -43.228  1.00 61.24           C
ATOM   3586  HA  GLU N  42    -121.534  69.497 -43.668  1.00 61.24           H
ATOM   3587  C   GLU N  42    -122.260  70.381 -41.891  1.00 61.25           C
ATOM   3588  O   GLU N  42    -121.165  70.882 -41.654  1.00 59.96           O
ATOM   3589  CB  GLU N  42    -123.311  70.572 -44.203  1.00  0.00           C
ATOM   3590  HB2 GLU N  42    -124.351  70.614 -43.892  1.00  0.00           H
ATOM   3591  HB3 GLU N  42    -122.894  71.579 -44.216  1.00  0.00           H
ATOM   3592  CG  GLU N  42    -123.207  69.973 -45.591  1.00  0.00           C
ATOM   3593  HG2 GLU N  42    -122.158  70.036 -45.868  1.00  0.00           H
ATOM   3594  HG3 GLU N  42    -123.476  68.921 -45.543  1.00  0.00           H
ATOM   3595  CD  GLU N  42    -124.016  70.589 -46.718  1.00  0.00           C
ATOM   3596  OE1 GLU N  42    -124.853  71.490 -46.534  1.00  0.00           O
ATOM   3597  OE2 GLU N  42    -123.775  70.103 -47.858  1.00  0.00           O
ATOM   3598  N   GLU N  43    -123.222  70.318 -40.979  1.00 93.28           N
ATOM   3599  H   GLU N  43    -124.124  69.921 -41.229  1.00 93.28           H
ATOM   3600  CA  GLU N  43    -123.030  70.835 -39.622  1.00 95.22           C
ATOM   3601  HA  GLU N  43    -122.747  71.888 -39.669  1.00 95.22           H
ATOM   3602  C   GLU N  43    -121.910  70.066 -38.917  1.00 95.44           C
ATOM   3603  O   GLU N  43    -121.048  70.644 -38.243  1.00 95.23           O
ATOM   3604  CB  GLU N  43    -124.327  70.687 -38.815  1.00  0.00           C
ATOM   3605  HB2 GLU N  43    -124.648  69.647 -38.876  1.00  0.00           H
ATOM   3606  HB3 GLU N  43    -124.115  70.918 -37.772  1.00  0.00           H
ATOM   3607  CG  GLU N  43    -125.473  71.581 -39.279  1.00  0.00           C
ATOM   3608  HG2 GLU N  43    -125.170  72.623 -39.162  1.00  0.00           H
ATOM   3609  HG3 GLU N  43    -125.671  71.400 -40.334  1.00  0.00           H
ATOM   3610  CD  GLU N  43    -126.758  71.340 -38.492  1.00  0.00           C
ATOM   3611  OE1 GLU N  43    -127.326  70.226 -38.582  1.00  0.00           O
ATOM   3612  OE2 GLU N  43    -127.216  72.267 -37.788  1.00  0.00           O
ATOM   3613  N   ALA N  44    -121.895  68.752 -39.102  1.00 75.23           N
ATOM   3614  H   ALA N  44    -122.629  68.317 -39.647  1.00 75.23           H
ATOM   3615  CA  ALA N  44    -120.848  67.924 -38.516  1.00 74.30           C
ATOM   3616  HA  ALA N  44    -120.816  68.117 -37.443  1.00 74.30           H
ATOM   3617  C   ALA N  44    -119.478  68.282 -39.099  1.00 73.11           C
ATOM   3618  O   ALA N  44    -118.495  68.367 -38.369  1.00 72.81           O
ATOM   3619  CB  ALA N  44    -121.164  66.441 -38.745  1.00  0.00           C
ATOM   3620  HB1 ALA N  44    -122.143  66.203 -38.328  1.00  0.00           H
ATOM   3621  HB2 ALA N  44    -120.407  65.829 -38.251  1.00  0.00           H
ATOM   3622  HB3 ALA N  44    -121.162  66.216 -39.812  1.00  0.00           H
ATOM   3623  N   GLU N  45    -119.405  68.504 -40.404  1.00 65.90           N
ATOM   3624  H   GLU N  45    -120.239  68.416 -40.978  1.00 65.90           H
ATOM   3625  CA  GLU N  45    -118.138  68.841 -41.046  1.00 65.86           C
ATOM   3626  HA  GLU N  45    -117.410  68.073 -40.789  1.00 65.86           H
ATOM   3627  C   GLU N  45    -117.597  70.177 -40.545  1.00 66.26           C
ATOM   3628  O   GLU N  45    -116.394  70.297 -40.314  1.00 67.27           O
ATOM   3629  CB  GLU N  45    -118.287  68.868 -42.570  1.00  0.00           C
ATOM   3630  HB2 GLU N  45    -118.733  67.923 -42.880  1.00  0.00           H
ATOM   3631  HB3 GLU N  45    -118.960  69.677 -42.852  1.00  0.00           H
ATOM   3632  CG  GLU N  45    -116.962  69.045 -43.312  1.00  0.00           C
ATOM   3633  HG2 GLU N  45    -116.517  70.000 -43.031  1.00  0.00           H
ATOM   3634  HG3 GLU N  45    -116.284  68.242 -43.015  1.00  0.00           H
ATOM   3635  CD  GLU N  45    -117.139  69.004 -44.817  1.00  0.00           C
ATOM   3636  OE1 GLU N  45    -116.801  69.976 -45.523  1.00  0.00           O
ATOM   3637  OE2 GLU N  45    -117.642  67.980 -45.316  1.00  0.00           O
ATOM   3638  N   GLU N  46    -118.452  71.165 -40.316  1.00 77.21           N
ATOM   3639  H   GLU N  46    -119.441  71.056 -40.533  1.00 77.21           H
ATOM   3640  CA  GLU N  46    -117.967  72.432 -39.765  1.00 78.60           C
ATOM   3641  HA  GLU N  46    -117.163  72.803 -40.399  1.00 78.60           H
ATOM   3642  C   GLU N  46    -117.386  72.223 -38.369  1.00 78.76           C
ATOM   3643  O   GLU N  46    -116.305  72.739 -38.063  1.00 78.03           O
ATOM   3644  CB  GLU N  46    -119.057  73.503 -39.698  1.00  0.00           C
ATOM   3645  HB2 GLU N  46    -119.932  73.104 -39.186  1.00  0.00           H
ATOM   3646  HB3 GLU N  46    -118.661  74.333 -39.112  1.00  0.00           H
ATOM   3647  CG  GLU N  46    -119.463  74.049 -41.058  1.00  0.00           C
ATOM   3648  HG2 GLU N  46    -118.560  74.221 -41.645  1.00  0.00           H
ATOM   3649  HG3 GLU N  46    -120.079  73.315 -41.578  1.00  0.00           H
ATOM   3650  CD  GLU N  46    -120.219  75.368 -40.944  1.00  0.00           C
ATOM   3651  OE1 GLU N  46    -121.110  75.494 -40.077  1.00  0.00           O
ATOM   3652  OE2 GLU N  46    -119.885  76.305 -41.705  1.00  0.00           O
ATOM   3653  N   GLN N  47    -118.045  71.427 -37.534  1.00101.98           N
ATOM   3654  H   GLN N  47    -118.941  71.032 -37.812  1.00101.98           H
ATOM   3655  CA  GLN N  47    -117.490  71.128 -36.212  1.00102.11           C
ATOM   3656  HA  GLN N  47    -117.328  72.069 -35.686  1.00102.11           H
ATOM   3657  C   GLN N  47    -116.146  70.415 -36.347  1.00102.28           C
ATOM   3658  O   GLN N  47    -115.185  70.757 -35.668  1.00102.46           O
ATOM   3659  CB  GLN N  47    -118.432  70.250 -35.377  1.00  0.00           C
ATOM   3660  HB2 GLN N  47    -119.423  70.703 -35.365  1.00  0.00           H
ATOM   3661  HB3 GLN N  47    -118.505  69.268 -35.844  1.00  0.00           H
ATOM   3662  CG  GLN N  47    -117.949  70.069 -33.931  1.00  0.00           C
ATOM   3663  HG2 GLN N  47    -116.919  69.715 -33.941  1.00  0.00           H
ATOM   3664  HG3 GLN N  47    -117.975  71.032 -33.422  1.00  0.00           H
ATOM   3665  CD  GLN N  47    -118.765  69.069 -33.145  1.00  0.00           C
ATOM   3666  OE1 GLN N  47    -119.979  69.148 -33.068  1.00  0.00           O
ATOM   3667  NE2 GLN N  47    -118.098  68.121 -32.541  1.00  0.00           N
ATOM   3668 HE22 GLN N  47    -118.614  67.417 -32.045  1.00  0.00           H
ATOM   3669 HE21 GLN N  47    -117.083  68.110 -32.566  1.00  0.00           H
ATOM   3670  N   LEU N  48    -116.055  69.428 -37.226  1.00 81.67           N
ATOM   3671  H   LEU N  48    -116.866  69.182 -37.791  1.00 81.67           H
ATOM   3672  CA  LEU N  48    -114.821  68.657 -37.379  1.00 79.58           C
ATOM   3673  HA  LEU N  48    -114.511  68.267 -36.408  1.00 79.58           H
ATOM   3674  C   LEU N  48    -113.689  69.536 -37.895  1.00 80.57           C
ATOM   3675  O   LEU N  48    -112.556  69.418 -37.442  1.00 80.50           O
ATOM   3676  CB  LEU N  48    -115.045  67.487 -38.344  1.00  0.00           C
ATOM   3677  HB2 LEU N  48    -115.704  67.844 -39.134  1.00  0.00           H
ATOM   3678  HB3 LEU N  48    -114.084  67.274 -38.811  1.00  0.00           H
ATOM   3679  CG  LEU N  48    -115.589  66.136 -37.840  1.00  0.00           C
ATOM   3680  HG  LEU N  48    -114.731  65.492 -37.657  1.00  0.00           H
ATOM   3681  CD1 LEU N  48    -116.420  66.163 -36.551  1.00  0.00           C
ATOM   3682 HD11 LEU N  48    -116.775  65.154 -36.328  1.00  0.00           H
ATOM   3683 HD12 LEU N  48    -117.282  66.819 -36.671  1.00  0.00           H
ATOM   3684 HD13 LEU N  48    -115.809  66.504 -35.717  1.00  0.00           H
ATOM   3685  CD2 LEU N  48    -116.420  65.507 -38.952  1.00  0.00           C
ATOM   3686 HD21 LEU N  48    -116.715  64.496 -38.659  1.00  0.00           H
ATOM   3687 HD22 LEU N  48    -115.831  65.444 -39.864  1.00  0.00           H
ATOM   3688 HD23 LEU N  48    -117.317  66.097 -39.135  1.00  0.00           H
ATOM   3689  N   CYS N  49    -113.994  70.450 -38.804  1.00 85.97           N
ATOM   3690  H   CYS N  49    -114.944  70.498 -39.173  1.00 85.97           H
ATOM   3691  CA  CYS N  49    -112.996  71.389 -39.304  1.00 88.62           C
ATOM   3692  HA  CYS N  49    -112.135  70.834 -39.680  1.00 88.62           H
ATOM   3693  C   CYS N  49    -112.525  72.310 -38.182  1.00 89.42           C
ATOM   3694  O   CYS N  49    -111.329  72.560 -38.040  1.00 88.49           O
ATOM   3695  CB  CYS N  49    -113.583  72.229 -40.440  1.00  0.00           C
ATOM   3696  HB2 CYS N  49    -114.048  71.564 -41.170  1.00  0.00           H
ATOM   3697  HB3 CYS N  49    -114.356  72.885 -40.036  1.00  0.00           H
ATOM   3698  SG  CYS N  49    -112.331  73.235 -41.282  1.00  0.00           S
ATOM   3699  HG  CYS N  49    -111.685  73.640 -40.179  1.00  0.00           H
ATOM   3700  N   SER N  50    -113.456  72.801 -37.375  1.00117.34           N
ATOM   3701  H   SER N  50    -114.436  72.584 -37.537  1.00117.34           H
ATOM   3702  CA  SER N  50    -113.103  73.666 -36.250  1.00119.28           C
ATOM   3703  HA  SER N  50    -112.549  74.525 -36.628  1.00119.28           H
ATOM   3704  C   SER N  50    -112.218  72.917 -35.269  1.00119.96           C
ATOM   3705  O   SER N  50    -111.187  73.422 -34.858  1.00120.89           O
ATOM   3706  CB  SER N  50    -114.358  74.163 -35.524  1.00  0.00           C
ATOM   3707  HB2 SER N  50    -115.012  74.652 -36.246  1.00  0.00           H
ATOM   3708  HB3 SER N  50    -114.887  73.315 -35.088  1.00  0.00           H
ATOM   3709  OG  SER N  50    -114.031  75.091 -34.501  1.00  0.00           O
ATOM   3710  HG  SER N  50    -113.664  74.612 -33.734  1.00  0.00           H
ATOM   3711  N   GLN N  51    -112.579  71.692 -34.923  1.00 86.89           N
ATOM   3712  H   GLN N  51    -113.423  71.279 -35.306  1.00 86.89           H
ATOM   3713  CA  GLN N  51    -111.812  70.959 -33.923  1.00 84.95           C
ATOM   3714  HA  GLN N  51    -111.600  71.650 -33.111  1.00 84.95           H
ATOM   3715  C   GLN N  51    -110.458  70.479 -34.424  1.00 82.29           C
ATOM   3716  O   GLN N  51    -109.530  70.342 -33.632  1.00 82.46           O
ATOM   3717  CB  GLN N  51    -112.640  69.823 -33.327  1.00  0.00           C
ATOM   3718  HB2 GLN N  51    -112.972  69.144 -34.113  1.00  0.00           H
ATOM   3719  HB3 GLN N  51    -112.012  69.277 -32.623  1.00  0.00           H
ATOM   3720  CG  GLN N  51    -113.842  70.377 -32.572  1.00  0.00           C
ATOM   3721  HG2 GLN N  51    -113.504  71.218 -31.974  1.00  0.00           H
ATOM   3722  HG3 GLN N  51    -114.593  70.739 -33.266  1.00  0.00           H
ATOM   3723  CD  GLN N  51    -114.469  69.390 -31.632  1.00  0.00           C
ATOM   3724  OE1 GLN N  51    -115.126  68.436 -32.029  1.00  0.00           O
ATOM   3725  NE2 GLN N  51    -114.290  69.624 -30.360  1.00  0.00           N
ATOM   3726 HE22 GLN N  51    -114.694  68.998 -29.689  1.00  0.00           H
ATOM   3727 HE21 GLN N  51    -113.745  70.430 -30.079  1.00  0.00           H
ATOM   3728  N   LEU N  52    -110.295  70.311 -35.730  1.00 86.28           N
ATOM   3729  H   LEU N  52    -111.086  70.363 -36.360  1.00 86.28           H
ATOM   3730  CA  LEU N  52    -108.960  70.064 -36.269  1.00 85.00           C
ATOM   3731  HA  LEU N  52    -108.509  69.222 -35.744  1.00 85.00           H
ATOM   3732  C   LEU N  52    -108.109  71.308 -36.021  1.00 85.45           C
ATOM   3733  O   LEU N  52    -107.001  71.216 -35.505  1.00 85.80           O
ATOM   3734  CB  LEU N  52    -109.021  69.762 -37.769  1.00  0.00           C
ATOM   3735  HB2 LEU N  52    -109.786  69.007 -37.946  1.00  0.00           H
ATOM   3736  HB3 LEU N  52    -109.317  70.671 -38.292  1.00  0.00           H
ATOM   3737  CG  LEU N  52    -107.696  69.260 -38.363  1.00  0.00           C
ATOM   3738  HG  LEU N  52    -106.868  69.675 -37.789  1.00  0.00           H
ATOM   3739  CD1 LEU N  52    -107.623  67.732 -38.289  1.00  0.00           C
ATOM   3740 HD11 LEU N  52    -106.648  67.401 -38.641  1.00  0.00           H
ATOM   3741 HD12 LEU N  52    -108.409  67.283 -38.897  1.00  0.00           H
ATOM   3742 HD13 LEU N  52    -107.738  67.411 -37.254  1.00  0.00           H
ATOM   3743  CD2 LEU N  52    -107.542  69.716 -39.805  1.00  0.00           C
ATOM   3744 HD21 LEU N  52    -106.599  69.347 -40.207  1.00  0.00           H
ATOM   3745 HD22 LEU N  52    -107.511  70.809 -39.832  1.00  0.00           H
ATOM   3746 HD23 LEU N  52    -108.372  69.358 -40.414  1.00  0.00           H
ATOM   3747  N   ALA N  53    -108.659  72.470 -36.346  1.00 83.82           N
ATOM   3748  H   ALA N  53    -109.591  72.488 -36.737  1.00 83.82           H
ATOM   3749  CA  ALA N  53    -107.945  73.734 -36.195  1.00 85.53           C
ATOM   3750  HA  ALA N  53    -106.993  73.653 -36.718  1.00 85.53           H
ATOM   3751  C   ALA N  53    -107.646  74.056 -34.728  1.00 86.87           C
ATOM   3752  O   ALA N  53    -106.613  74.638 -34.410  1.00 86.24           O
ATOM   3753  CB  ALA N  53    -108.755  74.862 -36.845  1.00  0.00           C
ATOM   3754  HB1 ALA N  53    -108.925  74.625 -37.896  1.00  0.00           H
ATOM   3755  HB2 ALA N  53    -108.194  75.792 -36.774  1.00  0.00           H
ATOM   3756  HB3 ALA N  53    -109.712  74.976 -36.337  1.00  0.00           H
ATOM   3757  N   GLU N  54    -108.537  73.658 -33.832  1.00103.53           N
ATOM   3758  H   GLU N  54    -109.407  73.243 -34.154  1.00103.53           H
ATOM   3759  CA  GLU N  54    -108.322  73.822 -32.395  1.00103.15           C
ATOM   3760  HA  GLU N  54    -108.144  74.874 -32.178  1.00103.15           H
ATOM   3761  C   GLU N  54    -107.081  73.045 -31.957  1.00101.91           C
ATOM   3762  O   GLU N  54    -106.234  73.586 -31.257  1.00102.23           O
ATOM   3763  CB  GLU N  54    -109.553  73.350 -31.609  1.00  0.00           C
ATOM   3764  HB2 GLU N  54    -109.853  72.382 -32.004  1.00  0.00           H
ATOM   3765  HB3 GLU N  54    -109.279  73.220 -30.562  1.00  0.00           H
ATOM   3766  CG  GLU N  54    -110.749  74.308 -31.680  1.00  0.00           C
ATOM   3767  HG2 GLU N  54    -110.614  75.092 -30.933  1.00  0.00           H
ATOM   3768  HG3 GLU N  54    -110.764  74.784 -32.660  1.00  0.00           H
ATOM   3769  CD  GLU N  54    -112.094  73.614 -31.463  1.00  0.00           C
ATOM   3770  OE1 GLU N  54    -113.019  73.847 -32.279  1.00  0.00           O
ATOM   3771  OE2 GLU N  54    -112.245  72.828 -30.499  1.00  0.00           O
ATOM   3772  N   LEU N  55    -106.914  71.810 -32.408  1.00 82.86           N
ATOM   3773  H   LEU N  55    -107.615  71.380 -33.002  1.00 82.86           H
ATOM   3774  CA  LEU N  55    -105.721  71.052 -32.027  1.00 80.79           C
ATOM   3775  HA  LEU N  55    -105.516  71.226 -30.968  1.00 80.79           H
ATOM   3776  C   LEU N  55    -104.492  71.515 -32.808  1.00 82.34           C
ATOM   3777  O   LEU N  55    -103.374  71.449 -32.308  1.00 81.45           O
ATOM   3778  CB  LEU N  55    -105.929  69.548 -32.219  1.00  0.00           C
ATOM   3779  HB2 LEU N  55    -106.533  69.391 -33.111  1.00  0.00           H
ATOM   3780  HB3 LEU N  55    -104.945  69.119 -32.402  1.00  0.00           H
ATOM   3781  CG  LEU N  55    -106.540  68.758 -31.049  1.00  0.00           C
ATOM   3782  HG  LEU N  55    -105.933  68.938 -30.164  1.00  0.00           H
ATOM   3783  CD1 LEU N  55    -107.983  69.125 -30.714  1.00  0.00           C
ATOM   3784 HD11 LEU N  55    -108.346  68.497 -29.902  1.00  0.00           H
ATOM   3785 HD12 LEU N  55    -108.618  69.007 -31.592  1.00  0.00           H
ATOM   3786 HD13 LEU N  55    -108.018  70.163 -30.381  1.00  0.00           H
ATOM   3787  CD2 LEU N  55    -106.463  67.268 -31.368  1.00  0.00           C
ATOM   3788 HD21 LEU N  55    -106.901  66.695 -30.552  1.00  0.00           H
ATOM   3789 HD22 LEU N  55    -105.419  66.974 -31.472  1.00  0.00           H
ATOM   3790 HD23 LEU N  55    -106.997  67.051 -32.295  1.00  0.00           H
ATOM   3791  N   GLU N  56    -104.675  72.042 -34.011  1.00 94.47           N
ATOM   3792  H   GLU N  56    -105.607  72.053 -34.417  1.00 94.47           H
ATOM   3793  CA  GLU N  56    -103.555  72.600 -34.776  1.00 99.40           C
ATOM   3794  HA  GLU N  56    -102.766  71.852 -34.852  1.00 99.40           H
ATOM   3795  C   GLU N  56    -102.954  73.812 -34.071  1.00100.54           C
ATOM   3796  O   GLU N  56    -101.746  74.013 -34.136  1.00100.44           O
ATOM   3797  CB  GLU N  56    -103.978  73.003 -36.196  1.00  0.00           C
ATOM   3798  HB2 GLU N  56    -104.906  73.565 -36.136  1.00  0.00           H
ATOM   3799  HB3 GLU N  56    -103.211  73.657 -36.610  1.00  0.00           H
ATOM   3800  CG  GLU N  56    -104.153  71.828 -37.156  1.00  0.00           C
ATOM   3801  HG2 GLU N  56    -103.198  71.308 -37.243  1.00  0.00           H
ATOM   3802  HG3 GLU N  56    -104.878  71.131 -36.745  1.00  0.00           H
ATOM   3803  CD  GLU N  56    -104.619  72.251 -38.543  1.00  0.00           C
ATOM   3804  OE1 GLU N  56    -105.745  72.778 -38.677  1.00  0.00           O
ATOM   3805  OE2 GLU N  56    -103.861  72.033 -39.513  1.00  0.00           O
ATOM   3806  N   VAL N  57    -103.757  74.606 -33.370  1.00121.01           N
ATOM   3807  H   VAL N  57    -104.759  74.436 -33.357  1.00121.01           H
ATOM   3808  CA  VAL N  57    -103.196  75.726 -32.608  1.00121.33           C
ATOM   3809  HA  VAL N  57    -102.321  76.075 -33.149  1.00121.33           H
ATOM   3810  C   VAL N  57    -102.686  75.303 -31.230  1.00121.38           C
ATOM   3811  O   VAL N  57    -101.947  76.053 -30.601  1.00121.65           O
ATOM   3812  CB  VAL N  57    -104.144  76.958 -32.503  1.00  0.00           C
ATOM   3813  HB  VAL N  57    -103.607  77.749 -31.982  1.00  0.00           H
ATOM   3814  CG1 VAL N  57    -104.496  77.483 -33.906  1.00  0.00           C
ATOM   3815 HG11 VAL N  57    -105.083  78.396 -33.820  1.00  0.00           H
ATOM   3816 HG12 VAL N  57    -105.073  76.737 -34.456  1.00  0.00           H
ATOM   3817 HG13 VAL N  57    -103.581  77.700 -34.457  1.00  0.00           H
ATOM   3818  CG2 VAL N  57    -105.425  76.668 -31.724  1.00  0.00           C
ATOM   3819 HG21 VAL N  57    -105.991  77.587 -31.586  1.00  0.00           H
ATOM   3820 HG22 VAL N  57    -105.183  76.252 -30.744  1.00  0.00           H
ATOM   3821 HG23 VAL N  57    -106.040  75.950 -32.266  1.00  0.00           H
ATOM   3822  N   GLU N  58    -103.028  74.108 -30.765  1.00 91.63           N
ATOM   3823  H   GLU N  58    -103.679  73.528 -31.278  1.00 91.63           H
ATOM   3824  CA  GLU N  58    -102.431  73.585 -29.533  1.00 90.25           C
ATOM   3825  HA  GLU N  58    -102.345  74.391 -28.806  1.00 90.25           H
ATOM   3826  C   GLU N  58    -101.016  73.079 -29.814  1.00 90.69           C
ATOM   3827  O   GLU N  58    -100.103  73.343 -29.040  1.00 90.96           O
ATOM   3828  CB  GLU N  58    -103.273  72.466 -28.909  1.00  0.00           C
ATOM   3829  HB2 GLU N  58    -103.525  71.734 -29.675  1.00  0.00           H
ATOM   3830  HB3 GLU N  58    -102.673  71.975 -28.145  1.00  0.00           H
ATOM   3831  CG  GLU N  58    -104.546  72.974 -28.244  1.00  0.00           C
ATOM   3832  HG2 GLU N  58    -104.270  73.738 -27.514  1.00  0.00           H
ATOM   3833  HG3 GLU N  58    -105.186  73.436 -28.991  1.00  0.00           H
ATOM   3834  CD  GLU N  58    -105.320  71.874 -27.532  1.00  0.00           C
ATOM   3835  OE1 GLU N  58    -105.798  70.929 -28.194  1.00  0.00           O
ATOM   3836  OE2 GLU N  58    -105.462  71.963 -26.289  1.00  0.00           O
ATOM   3837  N   SER N  59    -100.801  72.444 -30.958  1.00 88.80           N
ATOM   3838  H   SER N  59    -101.585  72.235 -31.568  1.00 88.80           H
ATOM   3839  CA  SER N  59     -99.456  72.028 -31.386  1.00 90.76           C
ATOM   3840  HA  SER N  59     -98.904  71.673 -30.516  1.00 90.76           H
ATOM   3841  C   SER N  59     -98.665  73.182 -32.016  1.00 92.92           C
ATOM   3842  O   SER N  59     -98.068  73.027 -33.086  1.00 92.82           O
ATOM   3843  CB  SER N  59     -99.553  70.888 -32.406  1.00  0.00           C
ATOM   3844  HB2 SER N  59    -100.134  71.227 -33.264  1.00  0.00           H
ATOM   3845  HB3 SER N  59     -98.551  70.617 -32.740  1.00  0.00           H
ATOM   3846  OG  SER N  59    -100.167  69.738 -31.849  1.00  0.00           O
ATOM   3847  HG  SER N  59     -99.475  69.224 -31.392  1.00  0.00           H
ATOM   3848  N   LEU N  60     -98.715  74.361 -31.406  1.00122.45           N
ATOM   3849  H   LEU N  60     -99.208  74.427 -30.521  1.00122.45           H
ATOM   3850  CA  LEU N  60     -98.153  75.572 -32.014  1.00125.78           C
ATOM   3851  HA  LEU N  60     -97.454  75.260 -32.786  1.00125.78           H
ATOM   3852  C   LEU N  60     -97.382  76.536 -31.107  1.00127.53           C
ATOM   3853  O   LEU N  60     -96.949  77.597 -31.567  1.00127.17           O
ATOM   3854  CB  LEU N  60     -99.300  76.330 -32.694  1.00  0.00           C
ATOM   3855  HB2 LEU N  60    -100.110  75.619 -32.844  1.00  0.00           H
ATOM   3856  HB3 LEU N  60     -99.658  77.083 -31.994  1.00  0.00           H
ATOM   3857  CG  LEU N  60     -99.040  77.011 -34.049  1.00  0.00           C
ATOM   3858  HG  LEU N  60     -98.194  77.689 -33.945  1.00  0.00           H
ATOM   3859  CD1 LEU N  60     -98.722  76.004 -35.160  1.00  0.00           C
ATOM   3860 HD11 LEU N  60     -98.589  76.520 -36.108  1.00  0.00           H
ATOM   3861 HD12 LEU N  60     -99.537  75.280 -35.246  1.00  0.00           H
ATOM   3862 HD13 LEU N  60     -97.807  75.464 -34.918  1.00  0.00           H
ATOM   3863  CD2 LEU N  60    -100.261  77.833 -34.463  1.00  0.00           C
ATOM   3864 HD21 LEU N  60    -100.037  78.387 -35.374  1.00  0.00           H
ATOM   3865 HD22 LEU N  60    -100.513  78.537 -33.671  1.00  0.00           H
ATOM   3866 HD23 LEU N  60    -101.108  77.169 -34.644  1.00  0.00           H
ATOM   3867  N   GLY N  61     -97.184  76.201 -29.839  1.00121.82           N
ATOM   3868  H   GLY N  61     -97.515  75.320 -29.459  1.00121.82           H
ATOM   3869  CA  GLY N  61     -96.458  77.075 -28.930  1.00123.11           C
ATOM   3870  HA2 GLY N  61     -95.505  77.364 -29.366  1.00123.11           H
ATOM   3871  HA3 GLY N  61     -97.052  77.960 -28.712  1.00123.11           H
ATOM   3872  C   GLY N  61     -96.209  76.317 -27.652  1.00124.99           C
ATOM   3873  O   GLY N  61     -95.454  76.789 -26.779  1.00125.71           O
ATOM   3874  OXT GLY N  61     -96.788  75.219 -27.545  1.00125.71           O
TER    3875      GLY N  61 
ENDMDL
MODEL        3
ATOM   3876  N   GLY M   1    -169.905  62.887 -81.541  1.00184.81           N
ATOM   3877  H1  GLY M   1    -170.389  63.197 -82.372  1.00184.81           H
ATOM   3878  H2  GLY M   1    -168.921  62.776 -81.743  1.00184.81           H
ATOM   3879  H3  GLY M   1    -170.012  63.579 -80.811  1.00184.81           H
ATOM   3880  CA  GLY M   1    -170.472  61.585 -81.079  1.00182.48           C
ATOM   3881  HA2 GLY M   1    -171.525  61.721 -80.839  1.00182.48           H
ATOM   3882  HA3 GLY M   1    -170.371  60.847 -81.874  1.00182.48           H
ATOM   3883  C   GLY M   1    -169.744  61.103 -79.853  1.00180.57           C
ATOM   3884  O   GLY M   1    -168.886  61.844 -79.412  1.00180.26           O
ATOM   3885  N   TYR M   2    -170.012  59.922 -79.301  1.00151.11           N
ATOM   3886  H   TYR M   2    -170.710  59.305 -79.694  1.00151.11           H
ATOM   3887  CA  TYR M   2    -169.319  59.496 -78.075  1.00148.80           C
ATOM   3888  HA  TYR M   2    -169.531  60.216 -77.283  1.00148.80           H
ATOM   3889  C   TYR M   2    -167.799  59.441 -78.214  1.00146.43           C
ATOM   3890  O   TYR M   2    -167.072  59.955 -77.373  1.00146.20           O
ATOM   3891  CB  TYR M   2    -169.815  58.119 -77.621  1.00  0.00           C
ATOM   3892  HB2 TYR M   2    -170.834  58.210 -77.245  1.00  0.00           H
ATOM   3893  HB3 TYR M   2    -169.818  57.444 -78.476  1.00  0.00           H
ATOM   3894  CG  TYR M   2    -168.926  57.516 -76.550  1.00  0.00           C
ATOM   3895  CD1 TYR M   2    -168.767  58.145 -75.296  1.00  0.00           C
ATOM   3896  HD1 TYR M   2    -169.335  59.032 -75.056  1.00  0.00           H
ATOM   3897  CD2 TYR M   2    -168.184  56.343 -76.812  1.00  0.00           C
ATOM   3898  HD2 TYR M   2    -168.299  55.825 -77.753  1.00  0.00           H
ATOM   3899  CE1 TYR M   2    -167.835  57.644 -74.344  1.00  0.00           C
ATOM   3900  HE1 TYR M   2    -167.697  58.150 -73.400  1.00  0.00           H
ATOM   3901  CE2 TYR M   2    -167.271  55.831 -75.853  1.00  0.00           C
ATOM   3902  HE2 TYR M   2    -166.716  54.927 -76.055  1.00  0.00           H
ATOM   3903  CZ  TYR M   2    -167.088  56.498 -74.638  1.00  0.00           C
ATOM   3904  OH  TYR M   2    -166.164  56.034 -73.737  1.00  0.00           O
ATOM   3905  HH  TYR M   2    -166.103  56.591 -72.957  1.00  0.00           H
ATOM   3906  N   VAL M   3    -167.301  58.901 -79.314  1.00150.09           N
ATOM   3907  H   VAL M   3    -167.904  58.502 -80.010  1.00150.09           H
ATOM   3908  CA  VAL M   3    -165.854  58.806 -79.501  1.00146.85           C
ATOM   3909  HA  VAL M   3    -165.438  58.341 -78.607  1.00146.85           H
ATOM   3910  C   VAL M   3    -165.161  60.163 -79.633  1.00144.57           C
ATOM   3911  O   VAL M   3    -163.954  60.251 -79.484  1.00144.64           O
ATOM   3912  CB  VAL M   3    -165.494  57.887 -80.699  1.00  0.00           C
ATOM   3913  HB  VAL M   3    -164.409  57.839 -80.783  1.00  0.00           H
ATOM   3914  CG1 VAL M   3    -166.015  56.459 -80.444  1.00  0.00           C
ATOM   3915 HG11 VAL M   3    -165.653  55.798 -81.232  1.00  0.00           H
ATOM   3916 HG12 VAL M   3    -167.103  56.431 -80.429  1.00  0.00           H
ATOM   3917 HG13 VAL M   3    -165.631  56.094 -79.489  1.00  0.00           H
ATOM   3918  CG2 VAL M   3    -166.067  58.420 -82.028  1.00  0.00           C
ATOM   3919 HG21 VAL M   3    -165.741  57.770 -82.841  1.00  0.00           H
ATOM   3920 HG22 VAL M   3    -165.681  59.420 -82.223  1.00  0.00           H
ATOM   3921 HG23 VAL M   3    -167.156  58.439 -82.009  1.00  0.00           H
ATOM   3922  N   THR M   4    -165.912  61.235 -79.852  1.00122.57           N
ATOM   3923  H   THR M   4    -166.911  61.151 -79.937  1.00122.57           H
ATOM   3924  CA  THR M   4    -165.320  62.568 -79.904  1.00119.96           C
ATOM   3925  HA  THR M   4    -164.433  62.534 -80.536  1.00119.96           H
ATOM   3926  C   THR M   4    -164.902  62.994 -78.501  1.00118.21           C
ATOM   3927  O   THR M   4    -163.764  63.380 -78.294  1.00118.16           O
ATOM   3928  CB  THR M   4    -166.318  63.598 -80.475  1.00  0.00           C
ATOM   3929  HB  THR M   4    -167.116  63.765 -79.752  1.00  0.00           H
ATOM   3930  OG1 THR M   4    -166.893  63.067 -81.677  1.00  0.00           O
ATOM   3931  HG1 THR M   4    -166.210  63.112 -82.352  1.00  0.00           H
ATOM   3932  CG2 THR M   4    -165.660  64.916 -80.817  1.00  0.00           C
ATOM   3933 HG21 THR M   4    -166.390  65.587 -81.269  1.00  0.00           H
ATOM   3934 HG22 THR M   4    -164.829  64.764 -81.506  1.00  0.00           H
ATOM   3935 HG23 THR M   4    -165.281  65.387 -79.906  1.00  0.00           H
ATOM   3936  N   VAL M   5    -165.783  62.857 -77.519  1.00144.16           N
ATOM   3937  H   VAL M   5    -166.706  62.495 -77.692  1.00144.16           H
ATOM   3938  CA  VAL M   5    -165.427  63.270 -76.159  1.00140.97           C
ATOM   3939  HA  VAL M   5    -164.893  64.217 -76.232  1.00140.97           H
ATOM   3940  C   VAL M   5    -164.459  62.271 -75.537  1.00138.76           C
ATOM   3941  O   VAL M   5    -163.643  62.623 -74.699  1.00138.36           O
ATOM   3942  CB  VAL M   5    -166.664  63.521 -75.251  1.00  0.00           C
ATOM   3943  HB  VAL M   5    -166.307  63.833 -74.269  1.00  0.00           H
ATOM   3944  CG1 VAL M   5    -167.518  64.657 -75.833  1.00  0.00           C
ATOM   3945 HG11 VAL M   5    -168.316  64.910 -75.135  1.00  0.00           H
ATOM   3946 HG12 VAL M   5    -167.945  64.375 -76.793  1.00  0.00           H
ATOM   3947 HG13 VAL M   5    -166.892  65.544 -75.972  1.00  0.00           H
ATOM   3948  CG2 VAL M   5    -167.543  62.267 -75.072  1.00  0.00           C
ATOM   3949 HG21 VAL M   5    -168.339  62.489 -74.361  1.00  0.00           H
ATOM   3950 HG22 VAL M   5    -166.944  61.450 -74.665  1.00  0.00           H
ATOM   3951 HG23 VAL M   5    -167.981  61.964 -76.019  1.00  0.00           H
ATOM   3952  N   ALA M   6    -164.468  61.036 -76.021  1.00113.33           N
ATOM   3953  H   ALA M   6    -165.176  60.758 -76.684  1.00113.33           H
ATOM   3954  CA  ALA M   6    -163.464  60.074 -75.587  1.00111.07           C
ATOM   3955  HA  ALA M   6    -163.435  60.070 -74.495  1.00111.07           H
ATOM   3956  C   ALA M   6    -162.080  60.498 -76.098  1.00111.40           C
ATOM   3957  O   ALA M   6    -161.079  60.326 -75.408  1.00111.68           O
ATOM   3958  CB  ALA M   6    -163.827  58.673 -76.082  1.00  0.00           C
ATOM   3959  HB1 ALA M   6    -164.832  58.413 -75.750  1.00  0.00           H
ATOM   3960  HB2 ALA M   6    -163.116  57.958 -75.667  1.00  0.00           H
ATOM   3961  HB3 ALA M   6    -163.772  58.636 -77.169  1.00  0.00           H
ATOM   3962  N   ALA M   7    -162.024  61.069 -77.296  1.00129.30           N
ATOM   3963  H   ALA M   7    -162.868  61.178 -77.843  1.00129.30           H
ATOM   3964  CA  ALA M   7    -160.768  61.562 -77.850  1.00128.96           C
ATOM   3965  HA  ALA M   7    -160.029  60.767 -77.786  1.00128.96           H
ATOM   3966  C   ALA M   7    -160.274  62.758 -77.031  1.00128.41           C
ATOM   3967  O   ALA M   7    -159.080  62.905 -76.792  1.00128.91           O
ATOM   3968  CB  ALA M   7    -160.934  61.939 -79.329  1.00  0.00           C
ATOM   3969  HB1 ALA M   7    -161.329  61.090 -79.886  1.00  0.00           H
ATOM   3970  HB2 ALA M   7    -159.964  62.221 -79.739  1.00  0.00           H
ATOM   3971  HB3 ALA M   7    -161.615  62.785 -79.426  1.00  0.00           H
ATOM   3972  N   GLU M   8    -161.199  63.598 -76.591  1.00122.69           N
ATOM   3973  H   GLU M   8    -162.170  63.458 -76.852  1.00122.69           H
ATOM   3974  CA  GLU M   8    -160.857  64.748 -75.753  1.00122.38           C
ATOM   3975  HA  GLU M   8    -160.071  65.322 -76.243  1.00122.38           H
ATOM   3976  C   GLU M   8    -160.326  64.281 -74.395  1.00120.94           C
ATOM   3977  O   GLU M   8    -159.318  64.801 -73.909  1.00121.03           O
ATOM   3978  CB  GLU M   8    -162.090  65.643 -75.574  1.00  0.00           C
ATOM   3979  HB2 GLU M   8    -162.901  65.033 -75.183  1.00  0.00           H
ATOM   3980  HB3 GLU M   8    -161.865  66.421 -74.845  1.00  0.00           H
ATOM   3981  CG  GLU M   8    -162.566  66.305 -76.871  1.00  0.00           C
ATOM   3982  HG2 GLU M   8    -161.861  67.090 -77.149  1.00  0.00           H
ATOM   3983  HG3 GLU M   8    -162.574  65.565 -77.670  1.00  0.00           H
ATOM   3984  CD  GLU M   8    -163.969  66.889 -76.753  1.00  0.00           C
ATOM   3985  OE1 GLU M   8    -164.189  67.772 -75.897  1.00  0.00           O
ATOM   3986  OE2 GLU M   8    -164.864  66.455 -77.519  1.00  0.00           O
ATOM   3987  N   GLU M   9    -160.944  63.264 -73.802  1.00123.31           N
ATOM   3988  H   GLU M   9    -161.789  62.869 -74.215  1.00123.31           H
ATOM   3989  CA  GLU M   9    -160.443  62.727 -72.534  1.00121.58           C
ATOM   3990  HA  GLU M   9    -160.380  63.541 -71.812  1.00121.58           H
ATOM   3991  C   GLU M   9    -159.049  62.145 -72.691  1.00120.13           C
ATOM   3992  O   GLU M   9    -158.183  62.386 -71.854  1.00120.31           O
ATOM   3993  CB  GLU M   9    -161.314  61.605 -71.953  1.00  0.00           C
ATOM   3994  HB2 GLU M   9    -161.541  60.880 -72.734  1.00  0.00           H
ATOM   3995  HB3 GLU M   9    -160.716  61.102 -71.194  1.00  0.00           H
ATOM   3996  CG  GLU M   9    -162.609  62.046 -71.290  1.00  0.00           C
ATOM   3997  HG2 GLU M   9    -162.398  62.891 -70.631  1.00  0.00           H
ATOM   3998  HG3 GLU M   9    -163.312  62.369 -72.056  1.00  0.00           H
ATOM   3999  CD  GLU M   9    -163.227  60.922 -70.459  1.00  0.00           C
ATOM   4000  OE1 GLU M   9    -164.321  60.432 -70.822  1.00  0.00           O
ATOM   4001  OE2 GLU M   9    -162.621  60.530 -69.427  1.00  0.00           O
ATOM   4002  N   VAL M  10    -158.799  61.369 -73.738  1.00101.56           N
ATOM   4003  H   VAL M  10    -159.525  61.176 -74.425  1.00101.56           H
ATOM   4004  CA  VAL M  10    -157.476  60.761 -73.859  1.00 99.81           C
ATOM   4005  HA  VAL M  10    -157.206  60.381 -72.876  1.00 99.81           H
ATOM   4006  C   VAL M  10    -156.422  61.788 -74.232  1.00 98.73           C
ATOM   4007  O   VAL M  10    -155.251  61.545 -73.978  1.00 98.19           O
ATOM   4008  CB  VAL M  10    -157.388  59.556 -74.835  1.00  0.00           C
ATOM   4009  HB  VAL M  10    -156.368  59.184 -74.800  1.00  0.00           H
ATOM   4010  CG1 VAL M  10    -158.298  58.429 -74.379  1.00  0.00           C
ATOM   4011 HG11 VAL M  10    -158.174  57.558 -75.024  1.00  0.00           H
ATOM   4012 HG12 VAL M  10    -159.344  58.738 -74.392  1.00  0.00           H
ATOM   4013 HG13 VAL M  10    -158.022  58.137 -73.368  1.00  0.00           H
ATOM   4014  CG2 VAL M  10    -157.696  59.929 -76.279  1.00  0.00           C
ATOM   4015 HG21 VAL M  10    -157.643  59.050 -76.919  1.00  0.00           H
ATOM   4016 HG22 VAL M  10    -156.996  60.684 -76.637  1.00  0.00           H
ATOM   4017 HG23 VAL M  10    -158.701  60.333 -76.330  1.00  0.00           H
ATOM   4018  N   GLU M  11    -156.794  62.926 -74.804  1.00106.49           N
ATOM   4019  H   GLU M  11    -157.770  63.096 -75.029  1.00106.49           H
ATOM   4020  CA  GLU M  11    -155.799  63.951 -75.104  1.00105.60           C
ATOM   4021  HA  GLU M  11    -154.982  63.500 -75.666  1.00105.60           H
ATOM   4022  C   GLU M  11    -155.266  64.452 -73.771  1.00104.31           C
ATOM   4023  O   GLU M  11    -154.065  64.383 -73.513  1.00104.89           O
ATOM   4024  CB  GLU M  11    -156.401  65.104 -75.920  1.00  0.00           C
ATOM   4025  HB2 GLU M  11    -157.085  64.670 -76.647  1.00  0.00           H
ATOM   4026  HB3 GLU M  11    -156.981  65.753 -75.265  1.00  0.00           H
ATOM   4027  CG  GLU M  11    -155.390  65.947 -76.702  1.00  0.00           C
ATOM   4028  HG2 GLU M  11    -154.862  65.289 -77.395  1.00  0.00           H
ATOM   4029  HG3 GLU M  11    -155.941  66.681 -77.291  1.00  0.00           H
ATOM   4030  CD  GLU M  11    -154.356  66.686 -75.853  1.00  0.00           C
ATOM   4031  OE1 GLU M  11    -153.158  66.594 -76.190  1.00  0.00           O
ATOM   4032  OE2 GLU M  11    -154.707  67.435 -74.917  1.00  0.00           O
ATOM   4033  N   GLU M  12    -156.163  64.880 -72.893  1.00 99.26           N
ATOM   4034  H   GLU M  12    -157.153  64.879 -73.130  1.00 99.26           H
ATOM   4035  CA  GLU M  12    -155.732  65.420 -71.609  1.00 98.10           C
ATOM   4036  HA  GLU M  12    -154.987  66.192 -71.805  1.00 98.10           H
ATOM   4037  C   GLU M  12    -155.087  64.341 -70.755  1.00 97.80           C
ATOM   4038  O   GLU M  12    -154.085  64.578 -70.108  1.00 97.28           O
ATOM   4039  CB  GLU M  12    -156.894  66.059 -70.848  1.00  0.00           C
ATOM   4040  HB2 GLU M  12    -157.703  66.249 -71.554  1.00  0.00           H
ATOM   4041  HB3 GLU M  12    -157.257  65.362 -70.092  1.00  0.00           H
ATOM   4042  CG  GLU M  12    -156.523  67.387 -70.182  1.00  0.00           C
ATOM   4043  HG2 GLU M  12    -156.208  68.082 -70.961  1.00  0.00           H
ATOM   4044  HG3 GLU M  12    -157.412  67.797 -69.698  1.00  0.00           H
ATOM   4045  CD  GLU M  12    -155.405  67.273 -69.148  1.00  0.00           C
ATOM   4046  OE1 GLU M  12    -155.587  66.613 -68.104  1.00  0.00           O
ATOM   4047  OE2 GLU M  12    -154.331  67.886 -69.352  1.00  0.00           O
ATOM   4048  N   LEU M  13    -155.600  63.122 -70.771  1.00100.92           N
ATOM   4049  H   LEU M  13    -156.446  62.929 -71.311  1.00100.92           H
ATOM   4050  CA  LEU M  13    -154.992  62.069 -69.963  1.00101.27           C
ATOM   4051  HA  LEU M  13    -154.879  62.440 -68.944  1.00101.27           H
ATOM   4052  C   LEU M  13    -153.590  61.695 -70.449  1.00102.80           C
ATOM   4053  O   LEU M  13    -152.709  61.432 -69.624  1.00104.56           O
ATOM   4054  CB  LEU M  13    -155.904  60.843 -69.923  1.00  0.00           C
ATOM   4055  HB2 LEU M  13    -156.409  60.775 -70.884  1.00  0.00           H
ATOM   4056  HB3 LEU M  13    -155.268  59.971 -69.841  1.00  0.00           H
ATOM   4057  CG  LEU M  13    -156.960  60.720 -68.806  1.00  0.00           C
ATOM   4058  HG  LEU M  13    -156.450  60.366 -67.910  1.00  0.00           H
ATOM   4059  CD1 LEU M  13    -157.716  61.996 -68.430  1.00  0.00           C
ATOM   4060 HD11 LEU M  13    -158.446  61.784 -67.650  1.00  0.00           H
ATOM   4061 HD12 LEU M  13    -158.239  62.392 -69.301  1.00  0.00           H
ATOM   4062 HD13 LEU M  13    -157.023  62.754 -68.062  1.00  0.00           H
ATOM   4063  CD2 LEU M  13    -157.967  59.661 -69.227  1.00  0.00           C
ATOM   4064 HD21 LEU M  13    -158.669  59.469 -68.418  1.00  0.00           H
ATOM   4065 HD22 LEU M  13    -157.454  58.733 -69.471  1.00  0.00           H
ATOM   4066 HD23 LEU M  13    -158.526  60.002 -70.100  1.00  0.00           H
ATOM   4067  N   ARG M  14    -153.326  61.715 -71.752  1.00129.08           N
ATOM   4068  H   ARG M  14    -154.071  61.930 -72.419  1.00129.08           H
ATOM   4069  CA  ARG M  14    -151.959  61.473 -72.241  1.00129.12           C
ATOM   4070  HA  ARG M  14    -151.536  60.614 -71.721  1.00129.12           H
ATOM   4071  C   ARG M  14    -151.080  62.670 -71.936  1.00126.07           C
ATOM   4072  O   ARG M  14    -149.926  62.497 -71.559  1.00126.24           O
ATOM   4073  CB  ARG M  14    -151.914  61.213 -73.751  1.00  0.00           C
ATOM   4074  HB2 ARG M  14    -152.444  62.020 -74.258  1.00  0.00           H
ATOM   4075  HB3 ARG M  14    -150.872  61.230 -74.074  1.00  0.00           H
ATOM   4076  CG  ARG M  14    -152.517  59.883 -74.166  1.00  0.00           C
ATOM   4077  HG2 ARG M  14    -151.935  59.065 -73.742  1.00  0.00           H
ATOM   4078  HG3 ARG M  14    -153.526  59.825 -73.770  1.00  0.00           H
ATOM   4079  CD  ARG M  14    -152.585  59.728 -75.681  1.00  0.00           C
ATOM   4080  HD2 ARG M  14    -152.611  60.721 -76.132  1.00  0.00           H
ATOM   4081  HD3 ARG M  14    -151.701  59.202 -76.040  1.00  0.00           H
ATOM   4082  NE  ARG M  14    -153.811  59.017 -76.075  1.00  0.00           N
ATOM   4083  HE  ARG M  14    -154.590  59.597 -76.339  1.00  0.00           H
ATOM   4084  CZ  ARG M  14    -154.017  57.707 -76.068  1.00  0.00           C
ATOM   4085  NH1 ARG M  14    -155.210  57.271 -76.326  1.00  0.00           N
ATOM   4086 HH11 ARG M  14    -155.940  57.885 -76.628  1.00  0.00           H
ATOM   4087 HH12 ARG M  14    -155.419  56.284 -76.137  1.00  0.00           H
ATOM   4088  NH2 ARG M  14    -153.132  56.816 -75.717  1.00  0.00           N
ATOM   4089 HH21 ARG M  14    -152.187  57.079 -75.519  1.00  0.00           H
ATOM   4090 HH22 ARG M  14    -153.446  55.843 -75.629  1.00  0.00           H
ATOM   4091  N   ARG M  15    -151.624  63.872 -72.065  1.00 75.75           N
ATOM   4092  H   ARG M  15    -152.581  63.956 -72.416  1.00 75.75           H
ATOM   4093  CA  ARG M  15    -150.900  65.099 -71.736  1.00 73.96           C
ATOM   4094  HA  ARG M  15    -149.989  65.162 -72.330  1.00 73.96           H
ATOM   4095  C   ARG M  15    -150.502  65.114 -70.270  1.00 73.91           C
ATOM   4096  O   ARG M  15    -149.349  65.370 -69.943  1.00 73.60           O
ATOM   4097  CB  ARG M  15    -151.812  66.283 -72.057  1.00  0.00           C
ATOM   4098  HB2 ARG M  15    -152.044  66.243 -73.121  1.00  0.00           H
ATOM   4099  HB3 ARG M  15    -152.740  66.159 -71.508  1.00  0.00           H
ATOM   4100  CG  ARG M  15    -151.274  67.654 -71.708  1.00  0.00           C
ATOM   4101  HG2 ARG M  15    -151.078  67.702 -70.639  1.00  0.00           H
ATOM   4102  HG3 ARG M  15    -150.349  67.838 -72.254  1.00  0.00           H
ATOM   4103  CD  ARG M  15    -152.305  68.714 -72.067  1.00  0.00           C
ATOM   4104  HD2 ARG M  15    -153.244  68.479 -71.564  1.00  0.00           H
ATOM   4105  HD3 ARG M  15    -151.959  69.689 -71.724  1.00  0.00           H
ATOM   4106  NE  ARG M  15    -152.529  68.742 -73.519  1.00  0.00           N
ATOM   4107  HE  ARG M  15    -153.306  68.176 -73.881  1.00  0.00           H
ATOM   4108  CZ  ARG M  15    -151.810  69.398 -74.414  1.00  0.00           C
ATOM   4109  NH1 ARG M  15    -152.014  69.149 -75.672  1.00  0.00           N
ATOM   4110 HH11 ARG M  15    -152.640  68.372 -75.912  1.00  0.00           H
ATOM   4111 HH12 ARG M  15    -151.546  69.663 -76.390  1.00  0.00           H
ATOM   4112  NH2 ARG M  15    -150.870  70.257 -74.103  1.00  0.00           N
ATOM   4113 HH21 ARG M  15    -150.675  70.428 -73.128  1.00  0.00           H
ATOM   4114 HH22 ARG M  15    -150.347  70.719 -74.823  1.00  0.00           H
ATOM   4115  N   ARG M  16    -151.443  64.797 -69.393  1.00 94.31           N
ATOM   4116  H   ARG M  16    -152.392  64.622 -69.724  1.00 94.31           H
ATOM   4117  CA  ARG M  16    -151.185  64.774 -67.960  1.00 94.36           C
ATOM   4118  HA  ARG M  16    -150.796  65.750 -67.677  1.00 94.36           H
ATOM   4119  C   ARG M  16    -150.127  63.748 -67.628  1.00 94.16           C
ATOM   4120  O   ARG M  16    -149.214  64.043 -66.868  1.00 94.90           O
ATOM   4121  CB  ARG M  16    -152.480  64.498 -67.182  1.00  0.00           C
ATOM   4122  HB2 ARG M  16    -153.319  64.946 -67.710  1.00  0.00           H
ATOM   4123  HB3 ARG M  16    -152.651  63.424 -67.155  1.00  0.00           H
ATOM   4124  CG  ARG M  16    -152.454  65.039 -65.752  1.00  0.00           C
ATOM   4125  HG2 ARG M  16    -152.915  64.308 -65.087  1.00  0.00           H
ATOM   4126  HG3 ARG M  16    -151.416  65.173 -65.448  1.00  0.00           H
ATOM   4127  CD  ARG M  16    -153.199  66.378 -65.602  1.00  0.00           C
ATOM   4128  HD2 ARG M  16    -154.266  66.165 -65.533  1.00  0.00           H
ATOM   4129  HD3 ARG M  16    -152.886  66.862 -64.676  1.00  0.00           H
ATOM   4130  NE  ARG M  16    -153.000  67.292 -66.738  1.00  0.00           N
ATOM   4131  HE  ARG M  16    -153.740  67.290 -67.450  1.00  0.00           H
ATOM   4132  CZ  ARG M  16    -151.959  68.077 -66.972  1.00  0.00           C
ATOM   4133  NH1 ARG M  16    -151.915  68.713 -68.102  1.00  0.00           N
ATOM   4134 HH11 ARG M  16    -152.705  68.623 -68.741  1.00  0.00           H
ATOM   4135 HH12 ARG M  16    -151.090  69.257 -68.349  1.00  0.00           H
ATOM   4136  NH2 ARG M  16    -150.925  68.175 -66.181  1.00  0.00           N
ATOM   4137 HH21 ARG M  16    -150.902  67.684 -65.309  1.00  0.00           H
ATOM   4138 HH22 ARG M  16    -150.130  68.741 -66.492  1.00  0.00           H
ATOM   4139  N   ASN M  17    -150.203  62.588 -68.267  1.00 87.26           N
ATOM   4140  H   ASN M  17    -150.984  62.407 -68.885  1.00 87.26           H
ATOM   4141  CA  ASN M  17    -149.176  61.569 -68.078  1.00 87.93           C
ATOM   4142  HA  ASN M  17    -149.104  61.324 -67.016  1.00 87.93           H
ATOM   4143  C   ASN M  17    -147.827  62.100 -68.511  1.00 89.07           C
ATOM   4144  O   ASN M  17    -146.893  62.011 -67.748  1.00 89.49           O
ATOM   4145  CB  ASN M  17    -149.456  60.288 -68.867  1.00  0.00           C
ATOM   4146  HB2 ASN M  17    -149.906  60.536 -69.825  1.00  0.00           H
ATOM   4147  HB3 ASN M  17    -148.506  59.784 -69.047  1.00  0.00           H
ATOM   4148  CG  ASN M  17    -150.334  59.333 -68.123  1.00  0.00           C
ATOM   4149  OD1 ASN M  17    -150.114  59.040 -66.968  1.00  0.00           O
ATOM   4150  ND2 ASN M  17    -151.327  58.823 -68.780  1.00  0.00           N
ATOM   4151 HD22 ASN M  17    -151.940  58.192 -68.286  1.00  0.00           H
ATOM   4152 HD21 ASN M  17    -151.496  59.090 -69.731  1.00  0.00           H
ATOM   4153  N   GLY M  18    -147.712  62.677 -69.699  1.00 93.68           N
ATOM   4154  H   GLY M  18    -148.524  62.771 -70.304  1.00 93.68           H
ATOM   4155  CA  GLY M  18    -146.418  63.152 -70.159  1.00 95.26           C
ATOM   4156  HA2 GLY M  18    -145.721  62.313 -70.148  1.00 95.26           H
ATOM   4157  HA3 GLY M  18    -146.512  63.510 -71.183  1.00 95.26           H
ATOM   4158  C   GLY M  18    -145.817  64.260 -69.314  1.00 94.61           C
ATOM   4159  O   GLY M  18    -144.618  64.259 -69.055  1.00 94.55           O
ATOM   4160  N   GLU M  19    -146.625  65.199 -68.845  1.00 90.41           N
ATOM   4161  H   GLU M  19    -147.616  65.182 -69.084  1.00 90.41           H
ATOM   4162  CA  GLU M  19    -146.111  66.277 -67.995  1.00 90.25           C
ATOM   4163  HA  GLU M  19    -145.248  66.734 -68.479  1.00 90.25           H
ATOM   4164  C   GLU M  19    -145.653  65.730 -66.639  1.00 89.14           C
ATOM   4165  O   GLU M  19    -144.633  66.147 -66.090  1.00 88.56           O
ATOM   4166  CB  GLU M  19    -147.194  67.344 -67.796  1.00  0.00           C
ATOM   4167  HB2 GLU M  19    -148.102  66.851 -67.445  1.00  0.00           H
ATOM   4168  HB3 GLU M  19    -146.856  68.040 -67.027  1.00  0.00           H
ATOM   4169  CG  GLU M  19    -147.518  68.141 -69.069  1.00  0.00           C
ATOM   4170  HG2 GLU M  19    -146.622  68.676 -69.386  1.00  0.00           H
ATOM   4171  HG3 GLU M  19    -147.797  67.449 -69.862  1.00  0.00           H
ATOM   4172  CD  GLU M  19    -148.659  69.138 -68.877  1.00  0.00           C
ATOM   4173  OE1 GLU M  19    -148.985  69.482 -67.720  1.00  0.00           O
ATOM   4174  OE2 GLU M  19    -149.271  69.564 -69.880  1.00  0.00           O
ATOM   4175  N   LEU M  20    -146.391  64.768 -66.107  1.00 80.87           N
ATOM   4176  H   LEU M  20    -147.227  64.444 -66.588  1.00 80.87           H
ATOM   4177  CA  LEU M  20    -146.054  64.169 -64.819  1.00 81.28           C
ATOM   4178  HA  LEU M  20    -145.786  64.963 -64.122  1.00 81.28           H
ATOM   4179  C   LEU M  20    -144.872  63.206 -64.926  1.00 82.29           C
ATOM   4180  O   LEU M  20    -144.021  63.155 -64.048  1.00 82.07           O
ATOM   4181  CB  LEU M  20    -147.300  63.453 -64.300  1.00  0.00           C
ATOM   4182  HB2 LEU M  20    -148.124  64.161 -64.373  1.00  0.00           H
ATOM   4183  HB3 LEU M  20    -147.517  62.632 -64.982  1.00  0.00           H
ATOM   4184  CG  LEU M  20    -147.316  62.890 -62.875  1.00  0.00           C
ATOM   4185  HG  LEU M  20    -146.568  62.106 -62.801  1.00  0.00           H
ATOM   4186  CD1 LEU M  20    -147.032  63.926 -61.792  1.00  0.00           C
ATOM   4187 HD11 LEU M  20    -147.140  63.469 -60.810  1.00  0.00           H
ATOM   4188 HD12 LEU M  20    -147.718  64.768 -61.880  1.00  0.00           H
ATOM   4189 HD13 LEU M  20    -146.005  64.284 -61.887  1.00  0.00           H
ATOM   4190  CD2 LEU M  20    -148.700  62.287 -62.659  1.00  0.00           C
ATOM   4191 HD21 LEU M  20    -148.752  61.828 -61.677  1.00  0.00           H
ATOM   4192 HD22 LEU M  20    -148.894  61.517 -63.409  1.00  0.00           H
ATOM   4193 HD23 LEU M  20    -149.471  63.055 -62.737  1.00  0.00           H
ATOM   4194  N   GLU M  21    -144.782  62.477 -66.026  1.00 93.54           N
ATOM   4195  H   GLU M  21    -145.532  62.521 -66.714  1.00 93.54           H
ATOM   4196  CA  GLU M  21    -143.666  61.569 -66.289  1.00 95.26           C
ATOM   4197  HA  GLU M  21    -143.535  60.918 -65.426  1.00 95.26           H
ATOM   4198  C   GLU M  21    -142.381  62.371 -66.498  1.00 94.24           C
ATOM   4199  O   GLU M  21    -141.306  61.967 -66.068  1.00 94.27           O
ATOM   4200  CB  GLU M  21    -144.000  60.700 -67.508  1.00  0.00           C
ATOM   4201  HB2 GLU M  21    -145.014  60.335 -67.367  1.00  0.00           H
ATOM   4202  HB3 GLU M  21    -143.986  61.314 -68.408  1.00  0.00           H
ATOM   4203  CG  GLU M  21    -143.119  59.481 -67.717  1.00  0.00           C
ATOM   4204  HG2 GLU M  21    -142.371  59.708 -68.478  1.00  0.00           H
ATOM   4205  HG3 GLU M  21    -142.603  59.261 -66.784  1.00  0.00           H
ATOM   4206  CD  GLU M  21    -143.933  58.253 -68.134  1.00  0.00           C
ATOM   4207  OE1 GLU M  21    -144.672  58.312 -69.142  1.00  0.00           O
ATOM   4208  OE2 GLU M  21    -143.847  57.213 -67.440  1.00  0.00           O
ATOM   4209  N   ARG M  22    -142.495  63.570 -67.059  1.00 86.71           N
ATOM   4210  H   ARG M  22    -143.393  63.857 -67.443  1.00 86.71           H
ATOM   4211  CA  ARG M  22    -141.348  64.481 -67.149  1.00 87.26           C
ATOM   4212  HA  ARG M  22    -140.532  63.956 -67.648  1.00 87.26           H
ATOM   4213  C   ARG M  22    -140.865  64.884 -65.756  1.00 87.82           C
ATOM   4214  O   ARG M  22    -139.663  64.961 -65.515  1.00 88.17           O
ATOM   4215  CB  ARG M  22    -141.744  65.712 -67.976  1.00  0.00           C
ATOM   4216  HB2 ARG M  22    -142.182  65.367 -68.912  1.00  0.00           H
ATOM   4217  HB3 ARG M  22    -142.516  66.246 -67.427  1.00  0.00           H
ATOM   4218  CG  ARG M  22    -140.646  66.721 -68.312  1.00  0.00           C
ATOM   4219  HG2 ARG M  22    -141.140  67.636 -68.636  1.00  0.00           H
ATOM   4220  HG3 ARG M  22    -140.066  66.950 -67.418  1.00  0.00           H
ATOM   4221  CD  ARG M  22    -139.702  66.282 -69.440  1.00  0.00           C
ATOM   4222  HD2 ARG M  22    -140.268  65.701 -70.168  1.00  0.00           H
ATOM   4223  HD3 ARG M  22    -139.326  67.174 -69.939  1.00  0.00           H
ATOM   4224  NE  ARG M  22    -138.553  65.490 -68.979  1.00  0.00           N
ATOM   4225  HE  ARG M  22    -138.624  64.472 -69.089  1.00  0.00           H
ATOM   4226  CZ  ARG M  22    -137.432  65.957 -68.444  1.00  0.00           C
ATOM   4227  NH1 ARG M  22    -136.467  65.145 -68.142  1.00  0.00           N
ATOM   4228 HH11 ARG M  22    -136.512  64.167 -68.434  1.00  0.00           H
ATOM   4229 HH12 ARG M  22    -135.683  65.489 -67.603  1.00  0.00           H
ATOM   4230  NH2 ARG M  22    -137.218  67.222 -68.200  1.00  0.00           N
ATOM   4231 HH21 ARG M  22    -137.914  67.903 -68.439  1.00  0.00           H
ATOM   4232 HH22 ARG M  22    -136.360  67.480 -67.728  1.00  0.00           H
ATOM   4233  N   GLU M  23    -141.772  65.100 -64.814  1.00106.96           N
ATOM   4234  H   GLU M  23    -142.760  65.055 -65.042  1.00106.96           H
ATOM   4235  CA  GLU M  23    -141.358  65.376 -63.433  1.00105.85           C
ATOM   4236  HA  GLU M  23    -140.597  66.157 -63.439  1.00105.85           H
ATOM   4237  C   GLU M  23    -140.749  64.110 -62.827  1.00103.37           C
ATOM   4238  O   GLU M  23    -139.782  64.164 -62.075  1.00103.70           O
ATOM   4239  CB  GLU M  23    -142.529  65.838 -62.551  1.00  0.00           C
ATOM   4240  HB2 GLU M  23    -143.048  66.655 -63.051  1.00  0.00           H
ATOM   4241  HB3 GLU M  23    -143.221  65.008 -62.425  1.00  0.00           H
ATOM   4242  CG  GLU M  23    -142.069  66.314 -61.171  1.00  0.00           C
ATOM   4243  HG2 GLU M  23    -141.461  65.538 -60.710  1.00  0.00           H
ATOM   4244  HG3 GLU M  23    -141.450  67.204 -61.296  1.00  0.00           H
ATOM   4245  CD  GLU M  23    -143.205  66.626 -60.213  1.00  0.00           C
ATOM   4246  OE1 GLU M  23    -143.262  67.754 -59.684  1.00  0.00           O
ATOM   4247  OE2 GLU M  23    -143.980  65.714 -59.860  1.00  0.00           O
ATOM   4248  N   MET M  24    -141.292  62.954 -63.175  1.00 80.16           N
ATOM   4249  H   MET M  24    -142.102  62.951 -63.792  1.00 80.16           H
ATOM   4250  CA  MET M  24    -140.789  61.678 -62.672  1.00 76.96           C
ATOM   4251  HA  MET M  24    -140.778  61.734 -61.586  1.00 76.96           H
ATOM   4252  C   MET M  24    -139.354  61.407 -63.125  1.00 76.33           C
ATOM   4253  O   MET M  24    -138.586  60.770 -62.402  1.00 76.64           O
ATOM   4254  CB  MET M  24    -141.744  60.550 -63.081  1.00  0.00           C
ATOM   4255  HB2 MET M  24    -142.764  60.888 -62.899  1.00  0.00           H
ATOM   4256  HB3 MET M  24    -141.631  60.355 -64.145  1.00  0.00           H
ATOM   4257  CG  MET M  24    -141.542  59.258 -62.318  1.00  0.00           C
ATOM   4258  HG2 MET M  24    -140.544  58.875 -62.521  1.00  0.00           H
ATOM   4259  HG3 MET M  24    -141.624  59.476 -61.254  1.00  0.00           H
ATOM   4260  SD  MET M  24    -142.751  57.980 -62.722  1.00  0.00           S
ATOM   4261  CE  MET M  24    -142.217  57.418 -64.344  1.00  0.00           C
ATOM   4262  HE1 MET M  24    -142.949  56.718 -64.748  1.00  0.00           H
ATOM   4263  HE2 MET M  24    -141.249  56.926 -64.266  1.00  0.00           H
ATOM   4264  HE3 MET M  24    -142.139  58.267 -65.020  1.00  0.00           H
ATOM   4265  N   GLU M  25    -138.952  61.938 -64.270  1.00 94.05           N
ATOM   4266  H   GLU M  25    -139.641  62.352 -64.897  1.00 94.05           H
ATOM   4267  CA  GLU M  25    -137.538  61.948 -64.648  1.00 93.95           C
ATOM   4268  HA  GLU M  25    -137.119  60.952 -64.516  1.00 93.95           H
ATOM   4269  C   GLU M  25    -136.727  62.948 -63.818  1.00 91.37           C
ATOM   4270  O   GLU M  25    -135.667  62.620 -63.280  1.00 91.07           O
ATOM   4271  CB  GLU M  25    -137.364  62.389 -66.102  1.00  0.00           C
ATOM   4272  HB2 GLU M  25    -137.815  63.371 -66.213  1.00  0.00           H
ATOM   4273  HB3 GLU M  25    -136.296  62.493 -66.295  1.00  0.00           H
ATOM   4274  CG  GLU M  25    -137.955  61.502 -67.179  1.00  0.00           C
ATOM   4275  HG2 GLU M  25    -137.443  60.539 -67.184  1.00  0.00           H
ATOM   4276  HG3 GLU M  25    -139.013  61.344 -66.980  1.00  0.00           H
ATOM   4277  CD  GLU M  25    -137.799  62.189 -68.524  1.00  0.00           C
ATOM   4278  OE1 GLU M  25    -136.640  62.410 -68.935  1.00  0.00           O
ATOM   4279  OE2 GLU M  25    -138.795  62.672 -69.097  1.00  0.00           O
ATOM   4280  N   GLU M  26    -137.193  64.188 -63.755  1.00 85.50           N
ATOM   4281  H   GLU M  26    -138.088  64.410 -64.187  1.00 85.50           H
ATOM   4282  CA  GLU M  26    -136.424  65.272 -63.137  1.00 82.00           C
ATOM   4283  HA  GLU M  26    -135.438  65.308 -63.598  1.00 82.00           H
ATOM   4284  C   GLU M  26    -136.219  65.068 -61.646  1.00 81.53           C
ATOM   4285  O   GLU M  26    -135.096  65.112 -61.166  1.00 80.40           O
ATOM   4286  CB  GLU M  26    -137.124  66.618 -63.352  1.00  0.00           C
ATOM   4287  HB2 GLU M  26    -138.165  66.513 -63.052  1.00  0.00           H
ATOM   4288  HB3 GLU M  26    -136.657  67.365 -62.710  1.00  0.00           H
ATOM   4289  CG  GLU M  26    -137.078  67.118 -64.788  1.00  0.00           C
ATOM   4290  HG2 GLU M  26    -137.440  66.331 -65.448  1.00  0.00           H
ATOM   4291  HG3 GLU M  26    -137.743  67.978 -64.883  1.00  0.00           H
ATOM   4292  CD  GLU M  26    -135.682  67.532 -65.229  1.00  0.00           C
ATOM   4293  OE1 GLU M  26    -135.109  66.920 -66.164  1.00  0.00           O
ATOM   4294  OE2 GLU M  26    -135.131  68.499 -64.676  1.00  0.00           O
ATOM   4295  N   MET M  27    -137.277  64.749 -60.923  1.00 97.70           N
ATOM   4296  H   MET M  27    -138.185  64.661 -61.377  1.00 97.70           H
ATOM   4297  CA  MET M  27    -137.193  64.570 -59.476  1.00 97.61           C
ATOM   4298  HA  MET M  27    -136.741  65.460 -59.036  1.00 97.61           H
ATOM   4299  C   MET M  27    -136.307  63.375 -59.144  1.00 98.05           C
ATOM   4300  O   MET M  27    -135.582  63.360 -58.152  1.00 98.65           O
ATOM   4301  CB  MET M  27    -138.614  64.411 -58.931  1.00  0.00           C
ATOM   4302  HB2 MET M  27    -139.183  65.290 -59.233  1.00  0.00           H
ATOM   4303  HB3 MET M  27    -139.073  63.548 -59.410  1.00  0.00           H
ATOM   4304  CG  MET M  27    -138.749  64.246 -57.423  1.00  0.00           C
ATOM   4305  HG2 MET M  27    -139.811  64.230 -57.184  1.00  0.00           H
ATOM   4306  HG3 MET M  27    -138.325  63.284 -57.140  1.00  0.00           H
ATOM   4307  SD  MET M  27    -137.948  65.516 -56.417  1.00  0.00           S
ATOM   4308  CE  MET M  27    -138.542  67.102 -57.081  1.00  0.00           C
ATOM   4309  HE1 MET M  27    -139.629  67.134 -57.077  1.00  0.00           H
ATOM   4310  HE2 MET M  27    -138.176  67.232 -58.103  1.00  0.00           H
ATOM   4311  HE3 MET M  27    -138.143  67.919 -56.479  1.00  0.00           H
ATOM   4312  N   LYS M  28    -136.281  62.383 -60.024  1.00 91.32           N
ATOM   4313  H   LYS M  28    -136.867  62.434 -60.849  1.00 91.32           H
ATOM   4314  CA  LYS M  28    -135.397  61.236 -59.822  1.00 89.71           C
ATOM   4315  HA  LYS M  28    -135.527  60.878 -58.801  1.00 89.71           H
ATOM   4316  C   LYS M  28    -133.940  61.644 -59.994  1.00 88.34           C
ATOM   4317  O   LYS M  28    -133.072  61.210 -59.237  1.00 87.33           O
ATOM   4318  CB  LYS M  28    -135.796  60.126 -60.794  1.00  0.00           C
ATOM   4319  HB2 LYS M  28    -136.877  60.065 -60.758  1.00  0.00           H
ATOM   4320  HB3 LYS M  28    -135.504  60.402 -61.807  1.00  0.00           H
ATOM   4321  CG  LYS M  28    -135.241  58.748 -60.466  1.00  0.00           C
ATOM   4322  HG2 LYS M  28    -134.163  58.763 -60.629  1.00  0.00           H
ATOM   4323  HG3 LYS M  28    -135.431  58.518 -59.418  1.00  0.00           H
ATOM   4324  CD  LYS M  28    -135.862  57.643 -61.337  1.00  0.00           C
ATOM   4325  HD2 LYS M  28    -135.983  58.010 -62.357  1.00  0.00           H
ATOM   4326  HD3 LYS M  28    -135.160  56.810 -61.359  1.00  0.00           H
ATOM   4327  CE  LYS M  28    -137.212  57.094 -60.819  1.00  0.00           C
ATOM   4328  HE2 LYS M  28    -137.424  56.165 -61.353  1.00  0.00           H
ATOM   4329  HE3 LYS M  28    -137.098  56.834 -59.764  1.00  0.00           H
ATOM   4330  NZ  LYS M  28    -138.425  57.970 -60.952  1.00  0.00           N
ATOM   4331  HZ1 LYS M  28    -139.250  57.464 -60.620  1.00  0.00           H
ATOM   4332  HZ2 LYS M  28    -138.571  58.251 -61.910  1.00  0.00           H
ATOM   4333  HZ3 LYS M  28    -138.330  58.792 -60.370  1.00  0.00           H
ATOM   4334  N   LYS M  29    -133.672  62.509 -60.964  1.00 89.76           N
ATOM   4335  H   LYS M  29    -134.430  62.847 -61.556  1.00 89.76           H
ATOM   4336  CA  LYS M  29    -132.314  63.007 -61.197  1.00 90.31           C
ATOM   4337  HA  LYS M  29    -131.645  62.147 -61.215  1.00 90.31           H
ATOM   4338  C   LYS M  29    -131.874  63.896 -60.033  1.00 88.74           C
ATOM   4339  O   LYS M  29    -130.728  63.817 -59.604  1.00 90.03           O
ATOM   4340  CB  LYS M  29    -132.223  63.699 -62.571  1.00  0.00           C
ATOM   4341  HB2 LYS M  29    -131.371  63.279 -63.105  1.00  0.00           H
ATOM   4342  HB3 LYS M  29    -133.121  63.441 -63.131  1.00  0.00           H
ATOM   4343  CG  LYS M  29    -132.071  65.224 -62.581  1.00  0.00           C
ATOM   4344  HG2 LYS M  29    -132.830  65.668 -61.945  1.00  0.00           H
ATOM   4345  HG3 LYS M  29    -131.088  65.495 -62.199  1.00  0.00           H
ATOM   4346  CD  LYS M  29    -132.252  65.796 -63.971  1.00  0.00           C
ATOM   4347  HD2 LYS M  29    -131.494  65.388 -64.641  1.00  0.00           H
ATOM   4348  HD3 LYS M  29    -133.244  65.529 -64.340  1.00  0.00           H
ATOM   4349  CE  LYS M  29    -132.135  67.311 -63.914  1.00  0.00           C
ATOM   4350  HE2 LYS M  29    -132.851  67.690 -63.178  1.00  0.00           H
ATOM   4351  HE3 LYS M  29    -131.126  67.587 -63.599  1.00  0.00           H
ATOM   4352  NZ  LYS M  29    -132.444  67.931 -65.241  1.00  0.00           N
ATOM   4353  HZ1 LYS M  29    -132.337  68.933 -65.186  1.00  0.00           H
ATOM   4354  HZ2 LYS M  29    -133.422  67.744 -65.470  1.00  0.00           H
ATOM   4355  HZ3 LYS M  29    -131.853  67.550 -65.963  1.00  0.00           H
ATOM   4356  N   GLU M  30    -132.783  64.688 -59.484  1.00 71.27           N
ATOM   4357  H   GLU M  30    -133.720  64.732 -59.887  1.00 71.27           H
ATOM   4358  CA  GLU M  30    -132.477  65.556 -58.348  1.00 67.02           C
ATOM   4359  HA  GLU M  30    -131.610  66.171 -58.583  1.00 67.02           H
ATOM   4360  C   GLU M  30    -132.157  64.715 -57.118  1.00 67.03           C
ATOM   4361  O   GLU M  30    -131.191  64.979 -56.403  1.00 65.65           O
ATOM   4362  CB  GLU M  30    -133.673  66.456 -58.029  1.00  0.00           C
ATOM   4363  HB2 GLU M  30    -134.551  65.823 -57.916  1.00  0.00           H
ATOM   4364  HB3 GLU M  30    -133.487  66.955 -57.079  1.00  0.00           H
ATOM   4365  CG  GLU M  30    -133.981  67.519 -59.070  1.00  0.00           C
ATOM   4366  HG2 GLU M  30    -133.193  68.274 -59.055  1.00  0.00           H
ATOM   4367  HG3 GLU M  30    -133.995  67.065 -60.059  1.00  0.00           H
ATOM   4368  CD  GLU M  30    -135.332  68.171 -58.810  1.00  0.00           C
ATOM   4369  OE1 GLU M  30    -136.236  68.036 -59.663  1.00  0.00           O
ATOM   4370  OE2 GLU M  30    -135.497  68.811 -57.747  1.00  0.00           O
ATOM   4371  N   MET M  31    -132.932  63.667 -56.890  1.00 70.96           N
ATOM   4372  H   MET M  31    -133.734  63.487 -57.492  1.00 70.96           H
ATOM   4373  CA  MET M  31    -132.716  62.816 -55.727  1.00 73.22           C
ATOM   4374  HA  MET M  31    -132.707  63.457 -54.846  1.00 73.22           H
ATOM   4375  C   MET M  31    -131.373  62.095 -55.786  1.00 76.44           C
ATOM   4376  O   MET M  31    -130.637  62.071 -54.802  1.00 78.59           O
ATOM   4377  CB  MET M  31    -133.884  61.839 -55.596  1.00  0.00           C
ATOM   4378  HB2 MET M  31    -134.804  62.412 -55.704  1.00  0.00           H
ATOM   4379  HB3 MET M  31    -133.837  61.112 -56.407  1.00  0.00           H
ATOM   4380  CG  MET M  31    -133.955  61.112 -54.268  1.00  0.00           C
ATOM   4381  HG2 MET M  31    -133.099  60.448 -54.151  1.00  0.00           H
ATOM   4382  HG3 MET M  31    -133.954  61.847 -53.464  1.00  0.00           H
ATOM   4383  SD  MET M  31    -135.486  60.176 -54.195  1.00  0.00           S
ATOM   4384  CE  MET M  31    -135.102  58.679 -55.103  1.00  0.00           C
ATOM   4385  HE1 MET M  31    -135.976  58.026 -55.102  1.00  0.00           H
ATOM   4386  HE2 MET M  31    -134.281  58.159 -54.607  1.00  0.00           H
ATOM   4387  HE3 MET M  31    -134.827  58.922 -56.128  1.00  0.00           H
ATOM   4388  N   VAL M  32    -130.979  61.564 -56.937  1.00 84.11           N
ATOM   4389  H   VAL M  32    -131.587  61.591 -57.753  1.00 84.11           H
ATOM   4390  CA  VAL M  32    -129.669  60.907 -57.012  1.00 85.48           C
ATOM   4391  HA  VAL M  32    -129.558  60.321 -56.102  1.00 85.48           H
ATOM   4392  C   VAL M  32    -128.521  61.919 -57.024  1.00 84.46           C
ATOM   4393  O   VAL M  32    -127.394  61.602 -56.638  1.00 84.53           O
ATOM   4394  CB  VAL M  32    -129.539  59.904 -58.194  1.00  0.00           C
ATOM   4395  HB  VAL M  32    -128.564  59.423 -58.120  1.00  0.00           H
ATOM   4396  CG1 VAL M  32    -130.614  58.813 -58.083  1.00  0.00           C
ATOM   4397 HG11 VAL M  32    -130.453  58.060 -58.854  1.00  0.00           H
ATOM   4398 HG12 VAL M  32    -131.612  59.239 -58.206  1.00  0.00           H
ATOM   4399 HG13 VAL M  32    -130.551  58.329 -57.106  1.00  0.00           H
ATOM   4400  CG2 VAL M  32    -129.622  60.588 -59.562  1.00  0.00           C
ATOM   4401 HG21 VAL M  32    -129.509  59.844 -60.351  1.00  0.00           H
ATOM   4402 HG22 VAL M  32    -128.833  61.330 -59.665  1.00  0.00           H
ATOM   4403 HG23 VAL M  32    -130.586  61.076 -59.676  1.00  0.00           H
ATOM   4404  N   GLN M  33    -128.794  63.157 -57.417  1.00 69.22           N
ATOM   4405  H   GLN M  33    -129.715  63.378 -57.787  1.00 69.22           H
ATOM   4406  CA  GLN M  33    -127.801  64.224 -57.316  1.00 69.28           C
ATOM   4407  HA  GLN M  33    -126.866  63.887 -57.759  1.00 69.28           H
ATOM   4408  C   GLN M  33    -127.560  64.537 -55.840  1.00 68.04           C
ATOM   4409  O   GLN M  33    -126.413  64.683 -55.408  1.00 68.04           O
ATOM   4410  CB  GLN M  33    -128.300  65.459 -58.075  1.00  0.00           C
ATOM   4411  HB2 GLN M  33    -128.499  65.164 -59.105  1.00  0.00           H
ATOM   4412  HB3 GLN M  33    -129.236  65.786 -57.633  1.00  0.00           H
ATOM   4413  CG  GLN M  33    -127.364  66.650 -58.102  1.00  0.00           C
ATOM   4414  HG2 GLN M  33    -127.198  67.002 -57.085  1.00  0.00           H
ATOM   4415  HG3 GLN M  33    -126.411  66.349 -58.536  1.00  0.00           H
ATOM   4416  CD  GLN M  33    -127.943  67.779 -58.929  1.00  0.00           C
ATOM   4417  OE1 GLN M  33    -127.535  68.004 -60.054  1.00  0.00           O
ATOM   4418  NE2 GLN M  33    -128.902  68.486 -58.389  1.00  0.00           N
ATOM   4419 HE22 GLN M  33    -129.291  69.245 -58.922  1.00  0.00           H
ATOM   4420 HE21 GLN M  33    -129.253  68.260 -57.474  1.00  0.00           H
ATOM   4421  N   LEU M  34    -128.619  64.600 -55.046  1.00 73.39           N
ATOM   4422  H   LEU M  34    -129.563  64.517 -55.433  1.00 73.39           H
ATOM   4423  CA  LEU M  34    -128.450  64.806 -53.610  1.00 71.91           C
ATOM   4424  HA  LEU M  34    -127.771  65.645 -53.457  1.00 71.91           H
ATOM   4425  C   LEU M  34    -127.812  63.593 -52.949  1.00 72.07           C
ATOM   4426  O   LEU M  34    -126.966  63.771 -52.083  1.00 74.04           O
ATOM   4427  CB  LEU M  34    -129.763  65.136 -52.898  1.00  0.00           C
ATOM   4428  HB2 LEU M  34    -130.595  64.647 -53.404  1.00  0.00           H
ATOM   4429  HB3 LEU M  34    -129.685  64.718 -51.895  1.00  0.00           H
ATOM   4430  CG  LEU M  34    -130.056  66.634 -52.731  1.00  0.00           C
ATOM   4431  HG  LEU M  34    -129.137  67.125 -52.415  1.00  0.00           H
ATOM   4432  CD1 LEU M  34    -130.539  67.302 -54.013  1.00  0.00           C
ATOM   4433 HD11 LEU M  34    -130.739  68.358 -53.832  1.00  0.00           H
ATOM   4434 HD12 LEU M  34    -131.457  66.823 -54.362  1.00  0.00           H
ATOM   4435 HD13 LEU M  34    -129.782  67.213 -54.789  1.00  0.00           H
ATOM   4436  CD2 LEU M  34    -131.080  66.830 -51.625  1.00  0.00           C
ATOM   4437 HD21 LEU M  34    -130.699  66.415 -50.691  1.00  0.00           H
ATOM   4438 HD22 LEU M  34    -132.013  66.331 -51.880  1.00  0.00           H
ATOM   4439 HD23 LEU M  34    -131.273  67.892 -51.481  1.00  0.00           H
ATOM   4440  N   TRP M  35    -128.125  62.378 -53.381  1.00 78.00           N
ATOM   4441  H   TRP M  35    -128.872  62.258 -54.063  1.00 78.00           H
ATOM   4442  CA  TRP M  35    -127.428  61.199 -52.857  1.00 78.19           C
ATOM   4443  HA  TRP M  35    -127.569  61.146 -51.778  1.00 78.19           H
ATOM   4444  C   TRP M  35    -125.935  61.286 -53.112  1.00 77.84           C
ATOM   4445  O   TRP M  35    -125.137  60.989 -52.229  1.00 76.94           O
ATOM   4446  CB  TRP M  35    -127.927  59.897 -53.490  1.00  0.00           C
ATOM   4447  HB2 TRP M  35    -128.153  60.059 -54.540  1.00  0.00           H
ATOM   4448  HB3 TRP M  35    -127.120  59.167 -53.424  1.00  0.00           H
ATOM   4449  CG  TRP M  35    -129.105  59.305 -52.793  1.00  0.00           C
ATOM   4450  CD1 TRP M  35    -130.390  59.219 -53.240  1.00  0.00           C
ATOM   4451  HD1 TRP M  35    -130.734  59.606 -54.189  1.00  0.00           H
ATOM   4452  CD2 TRP M  35    -129.107  58.680 -51.496  1.00  0.00           C
ATOM   4453  NE1 TRP M  35    -131.193  58.593 -52.323  1.00  0.00           N
ATOM   4454  HE1 TRP M  35    -132.203  58.423 -52.430  1.00  0.00           H
ATOM   4455  CE2 TRP M  35    -130.441  58.256 -51.235  1.00  0.00           C
ATOM   4456  CE3 TRP M  35    -128.119  58.458 -50.512  1.00  0.00           C
ATOM   4457  HE3 TRP M  35    -127.098  58.768 -50.681  1.00  0.00           H
ATOM   4458  CZ2 TRP M  35    -130.812  57.633 -50.026  1.00  0.00           C
ATOM   4459  HZ2 TRP M  35    -131.836  57.331 -49.859  1.00  0.00           H
ATOM   4460  CZ3 TRP M  35    -128.487  57.833 -49.292  1.00  0.00           C
ATOM   4461  HZ3 TRP M  35    -127.741  57.668 -48.527  1.00  0.00           H
ATOM   4462  CH2 TRP M  35    -129.836  57.428 -49.066  1.00  0.00           C
ATOM   4463  HH2 TRP M  35    -130.099  56.953 -48.132  1.00  0.00           H
ATOM   4464  N   ARG M  36    -125.547  61.737 -54.298  1.00 71.54           N
ATOM   4465  H   ARG M  36    -126.251  61.963 -54.999  1.00 71.54           H
ATOM   4466  CA  ARG M  36    -124.128  61.883 -54.625  1.00 71.95           C
ATOM   4467  HA  ARG M  36    -123.644  60.917 -54.481  1.00 71.95           H
ATOM   4468  C   ARG M  36    -123.441  62.875 -53.695  1.00 73.34           C
ATOM   4469  O   ARG M  36    -122.326  62.626 -53.254  1.00 74.49           O
ATOM   4470  CB  ARG M  36    -123.978  62.306 -56.088  1.00  0.00           C
ATOM   4471  HB2 ARG M  36    -124.603  61.645 -56.688  1.00  0.00           H
ATOM   4472  HB3 ARG M  36    -124.349  63.324 -56.202  1.00  0.00           H
ATOM   4473  CG  ARG M  36    -122.551  62.244 -56.619  1.00  0.00           C
ATOM   4474  HG2 ARG M  36    -121.911  62.883 -56.009  1.00  0.00           H
ATOM   4475  HG3 ARG M  36    -122.191  61.217 -56.551  1.00  0.00           H
ATOM   4476  CD  ARG M  36    -122.473  62.712 -58.071  1.00  0.00           C
ATOM   4477  HD2 ARG M  36    -122.812  63.748 -58.118  1.00  0.00           H
ATOM   4478  HD3 ARG M  36    -121.436  62.679 -58.405  1.00  0.00           H
ATOM   4479  NE  ARG M  36    -123.312  61.900 -58.972  1.00  0.00           N
ATOM   4480  HE  ARG M  36    -124.234  62.261 -59.161  1.00  0.00           H
ATOM   4481  CZ  ARG M  36    -122.978  60.757 -59.556  1.00  0.00           C
ATOM   4482  NH1 ARG M  36    -123.863  60.161 -60.305  1.00  0.00           N
ATOM   4483 HH11 ARG M  36    -124.779  60.564 -60.420  1.00  0.00           H
ATOM   4484 HH12 ARG M  36    -123.633  59.297 -60.766  1.00  0.00           H
ATOM   4485  NH2 ARG M  36    -121.809  60.183 -59.420  1.00  0.00           N
ATOM   4486 HH21 ARG M  36    -121.111  60.612 -58.836  1.00  0.00           H
ATOM   4487 HH22 ARG M  36    -121.612  59.314 -59.888  1.00  0.00           H
ATOM   4488  N   ARG M  37    -124.104  63.978 -53.371  1.00 72.73           N
ATOM   4489  H   ARG M  37    -125.021  64.143 -53.776  1.00 72.73           H
ATOM   4490  CA  ARG M  37    -123.545  64.944 -52.419  1.00 71.92           C
ATOM   4491  HA  ARG M  37    -122.518  65.177 -52.706  1.00 71.92           H
ATOM   4492  C   ARG M  37    -123.492  64.349 -51.017  1.00 71.07           C
ATOM   4493  O   ARG M  37    -122.495  64.494 -50.322  1.00 71.06           O
ATOM   4494  CB  ARG M  37    -124.370  66.238 -52.411  1.00  0.00           C
ATOM   4495  HB2 ARG M  37    -124.376  66.647 -53.422  1.00  0.00           H
ATOM   4496  HB3 ARG M  37    -125.396  65.999 -52.132  1.00  0.00           H
ATOM   4497  CG  ARG M  37    -123.848  67.307 -51.449  1.00  0.00           C
ATOM   4498  HG2 ARG M  37    -123.938  66.938 -50.426  1.00  0.00           H
ATOM   4499  HG3 ARG M  37    -122.798  67.508 -51.656  1.00  0.00           H
ATOM   4500  CD  ARG M  37    -124.640  68.605 -51.565  1.00  0.00           C
ATOM   4501  HD2 ARG M  37    -125.610  68.386 -52.013  1.00  0.00           H
ATOM   4502  HD3 ARG M  37    -124.812  69.002 -50.564  1.00  0.00           H
ATOM   4503  NE  ARG M  37    -123.939  69.618 -52.373  1.00  0.00           N
ATOM   4504  HE  ARG M  37    -124.107  69.592 -53.362  1.00  0.00           H
ATOM   4505  CZ  ARG M  37    -123.127  70.563 -51.914  1.00  0.00           C
ATOM   4506  NH1 ARG M  37    -122.583  71.386 -52.766  1.00  0.00           N
ATOM   4507 HH11 ARG M  37    -122.765  71.293 -53.749  1.00  0.00           H
ATOM   4508 HH12 ARG M  37    -121.975  72.112 -52.424  1.00  0.00           H
ATOM   4509  NH2 ARG M  37    -122.846  70.748 -50.656  1.00  0.00           N
ATOM   4510 HH21 ARG M  37    -123.231  70.123 -49.936  1.00  0.00           H
ATOM   4511 HH22 ARG M  37    -122.263  71.503 -50.343  1.00  0.00           H
ATOM   4512  N   THR M  38    -124.555  63.672 -50.615  1.00 54.67           N
ATOM   4513  H   THR M  38    -125.343  63.559 -51.241  1.00 54.67           H
ATOM   4514  CA  THR M  38    -124.651  63.131 -49.264  1.00 57.47           C
ATOM   4515  HA  THR M  38    -124.545  63.954 -48.557  1.00 57.47           H
ATOM   4516  C   THR M  38    -123.543  62.131 -48.989  1.00 59.71           C
ATOM   4517  O   THR M  38    -122.870  62.247 -47.976  1.00 60.59           O
ATOM   4518  CB  THR M  38    -126.009  62.429 -49.019  1.00  0.00           C
ATOM   4519  HB  THR M  38    -126.079  61.537 -49.642  1.00  0.00           H
ATOM   4520  OG1 THR M  38    -127.069  63.323 -49.357  1.00  0.00           O
ATOM   4521  HG1 THR M  38    -127.058  63.485 -50.308  1.00  0.00           H
ATOM   4522  CG2 THR M  38    -126.215  62.051 -47.561  1.00  0.00           C
ATOM   4523 HG21 THR M  38    -127.214  61.633 -47.441  1.00  0.00           H
ATOM   4524 HG22 THR M  38    -126.115  62.935 -46.931  1.00  0.00           H
ATOM   4525 HG23 THR M  38    -125.482  61.300 -47.258  1.00  0.00           H
ATOM   4526  N   VAL M  39    -123.310  61.169 -49.871  1.00 93.71           N
ATOM   4527  H   VAL M  39    -123.840  61.109 -50.735  1.00 93.71           H
ATOM   4528  CA  VAL M  39    -122.330  60.132 -49.550  1.00 96.11           C
ATOM   4529  HA  VAL M  39    -122.573  59.769 -48.550  1.00 96.11           H
ATOM   4530  C   VAL M  39    -120.910  60.675 -49.450  1.00 96.96           C
ATOM   4531  O   VAL M  39    -120.185  60.289 -48.544  1.00 97.51           O
ATOM   4532  CB  VAL M  39    -122.406  58.899 -50.497  1.00  0.00           C
ATOM   4533  HB  VAL M  39    -121.672  58.169 -50.161  1.00  0.00           H
ATOM   4534  CG1 VAL M  39    -123.798  58.248 -50.398  1.00  0.00           C
ATOM   4535 HG11 VAL M  39    -123.807  57.318 -50.966  1.00  0.00           H
ATOM   4536 HG12 VAL M  39    -124.567  58.913 -50.790  1.00  0.00           H
ATOM   4537 HG13 VAL M  39    -124.020  58.019 -49.354  1.00  0.00           H
ATOM   4538  CG2 VAL M  39    -122.094  59.249 -51.966  1.00  0.00           C
ATOM   4539 HG21 VAL M  39    -122.215  58.360 -52.584  1.00  0.00           H
ATOM   4540 HG22 VAL M  39    -121.058  59.580 -52.049  1.00  0.00           H
ATOM   4541 HG23 VAL M  39    -122.758  60.032 -52.326  1.00  0.00           H
ATOM   4542  N   VAL M  40    -120.515  61.633 -50.279  1.00 84.72           N
ATOM   4543  H   VAL M  40    -121.131  61.980 -51.001  1.00 84.72           H
ATOM   4544  CA  VAL M  40    -119.156  62.163 -50.159  1.00 86.19           C
ATOM   4545  HA  VAL M  40    -118.489  61.314 -50.009  1.00 86.19           H
ATOM   4546  C   VAL M  40    -119.023  63.055 -48.929  1.00 84.93           C
ATOM   4547  O   VAL M  40    -117.919  63.246 -48.424  1.00 84.92           O
ATOM   4548  CB  VAL M  40    -118.665  62.893 -51.441  1.00  0.00           C
ATOM   4549  HB  VAL M  40    -117.632  63.199 -51.278  1.00  0.00           H
ATOM   4550  CG1 VAL M  40    -118.693  61.932 -52.638  1.00  0.00           C
ATOM   4551 HG11 VAL M  40    -118.218  62.404 -53.497  1.00  0.00           H
ATOM   4552 HG12 VAL M  40    -119.718  61.664 -52.895  1.00  0.00           H
ATOM   4553 HG13 VAL M  40    -118.137  61.023 -52.391  1.00  0.00           H
ATOM   4554  CG2 VAL M  40    -119.488  64.149 -51.764  1.00  0.00           C
ATOM   4555 HG21 VAL M  40    -119.071  64.640 -52.642  1.00  0.00           H
ATOM   4556 HG22 VAL M  40    -119.452  64.845 -50.926  1.00  0.00           H
ATOM   4557 HG23 VAL M  40    -120.523  63.882 -51.963  1.00  0.00           H
ATOM   4558  N   ALA M  41    -120.137  63.565 -48.414  1.00 89.14           N
ATOM   4559  H   ALA M  41    -121.024  63.415 -48.877  1.00 89.14           H
ATOM   4560  CA  ALA M  41    -120.121  64.307 -47.159  1.00 87.16           C
ATOM   4561  HA  ALA M  41    -119.256  64.971 -47.151  1.00 87.16           H
ATOM   4562  C   ALA M  41    -119.978  63.320 -45.995  1.00 87.61           C
ATOM   4563  O   ALA M  41    -119.245  63.590 -45.060  1.00 89.56           O
ATOM   4564  CB  ALA M  41    -121.392  65.159 -47.013  1.00  0.00           C
ATOM   4565  HB1 ALA M  41    -121.498  65.819 -47.875  1.00  0.00           H
ATOM   4566  HB2 ALA M  41    -121.317  65.763 -46.107  1.00  0.00           H
ATOM   4567  HB3 ALA M  41    -122.269  64.517 -46.939  1.00  0.00           H
ATOM   4568  N   GLU M  42    -120.621  62.161 -46.061  1.00 75.51           N
ATOM   4569  H   GLU M  42    -121.243  61.968 -46.841  1.00 75.51           H
ATOM   4570  CA  GLU M  42    -120.463  61.156 -45.002  1.00 75.83           C
ATOM   4571  HA  GLU M  42    -120.664  61.628 -44.039  1.00 75.83           H
ATOM   4572  C   GLU M  42    -119.037  60.615 -44.977  1.00 74.83           C
ATOM   4573  O   GLU M  42    -118.438  60.445 -43.920  1.00 74.39           O
ATOM   4574  CB  GLU M  42    -121.421  59.974 -45.183  1.00  0.00           C
ATOM   4575  HB2 GLU M  42    -121.226  59.488 -46.138  1.00  0.00           H
ATOM   4576  HB3 GLU M  42    -121.214  59.261 -44.386  1.00  0.00           H
ATOM   4577  CG  GLU M  42    -122.887  60.356 -45.120  1.00  0.00           C
ATOM   4578  HG2 GLU M  42    -123.030  61.041 -44.286  1.00  0.00           H
ATOM   4579  HG3 GLU M  42    -123.163  60.879 -46.029  1.00  0.00           H
ATOM   4580  CD  GLU M  42    -123.808  59.161 -44.942  1.00  0.00           C
ATOM   4581  OE1 GLU M  42    -124.736  59.001 -45.762  1.00  0.00           O
ATOM   4582  OE2 GLU M  42    -123.681  58.432 -43.927  1.00  0.00           O
ATOM   4583  N   GLU M  43    -118.458  60.416 -46.152  1.00 80.56           N
ATOM   4584  H   GLU M  43    -119.000  60.541 -47.004  1.00 80.56           H
ATOM   4585  CA  GLU M  43    -117.059  60.003 -46.247  1.00 79.50           C
ATOM   4586  HA  GLU M  43    -116.893  59.061 -45.720  1.00 79.50           H
ATOM   4587  C   GLU M  43    -116.156  61.087 -45.666  1.00 78.22           C
ATOM   4588  O   GLU M  43    -115.083  60.820 -45.126  1.00 77.20           O
ATOM   4589  CB  GLU M  43    -116.620  59.902 -47.703  1.00  0.00           C
ATOM   4590  HB2 GLU M  43    -116.877  60.851 -48.169  1.00  0.00           H
ATOM   4591  HB3 GLU M  43    -115.538  59.813 -47.692  1.00  0.00           H
ATOM   4592  CG  GLU M  43    -117.144  58.810 -48.604  1.00  0.00           C
ATOM   4593  HG2 GLU M  43    -116.730  57.851 -48.290  1.00  0.00           H
ATOM   4594  HG3 GLU M  43    -118.228  58.767 -48.541  1.00  0.00           H
ATOM   4595  CD  GLU M  43    -116.731  59.116 -50.045  1.00  0.00           C
ATOM   4596  OE1 GLU M  43    -115.688  59.803 -50.232  1.00  0.00           O
ATOM   4597  OE2 GLU M  43    -117.449  58.737 -50.990  1.00  0.00           O
ATOM   4598  N   ALA M  44    -116.556  62.340 -45.826  1.00 74.68           N
ATOM   4599  H   ALA M  44    -117.438  62.531 -46.286  1.00 74.68           H
ATOM   4600  CA  ALA M  44    -115.758  63.448 -45.331  1.00 74.69           C
ATOM   4601  HA  ALA M  44    -114.719  63.272 -45.603  1.00 74.69           H
ATOM   4602  C   ALA M  44    -115.835  63.489 -43.805  1.00 74.31           C
ATOM   4603  O   ALA M  44    -114.800  63.679 -43.173  1.00 75.33           O
ATOM   4604  CB  ALA M  44    -116.206  64.760 -45.964  1.00  0.00           C
ATOM   4605  HB1 ALA M  44    -116.245  64.667 -47.047  1.00  0.00           H
ATOM   4606  HB2 ALA M  44    -115.498  65.544 -45.696  1.00  0.00           H
ATOM   4607  HB3 ALA M  44    -117.191  65.038 -45.589  1.00  0.00           H
ATOM   4608  N   GLU M  45    -117.003  63.202 -43.236  1.00 79.70           N
ATOM   4609  H   GLU M  45    -117.822  63.040 -43.816  1.00 79.70           H
ATOM   4610  CA  GLU M  45    -117.145  63.133 -41.779  1.00 80.69           C
ATOM   4611  HA  GLU M  45    -116.869  64.098 -41.353  1.00 80.69           H
ATOM   4612  C   GLU M  45    -116.185  62.073 -41.249  1.00 81.35           C
ATOM   4613  O   GLU M  45    -115.474  62.300 -40.270  1.00 82.01           O
ATOM   4614  CB  GLU M  45    -118.561  62.741 -41.317  1.00  0.00           C
ATOM   4615  HB2 GLU M  45    -118.830  61.802 -41.797  1.00  0.00           H
ATOM   4616  HB3 GLU M  45    -118.510  62.557 -40.244  1.00  0.00           H
ATOM   4617  CG  GLU M  45    -119.701  63.731 -41.561  1.00  0.00           C
ATOM   4618  HG2 GLU M  45    -119.460  64.680 -41.077  1.00  0.00           H
ATOM   4619  HG3 GLU M  45    -119.806  63.902 -42.629  1.00  0.00           H
ATOM   4620  CD  GLU M  45    -121.031  63.201 -41.007  1.00  0.00           C
ATOM   4621  OE1 GLU M  45    -121.136  62.999 -39.778  1.00  0.00           O
ATOM   4622  OE2 GLU M  45    -121.985  62.955 -41.789  1.00  0.00           O
ATOM   4623  N   GLU M  46    -116.110  60.926 -41.914  1.00102.39           N
ATOM   4624  H   GLU M  46    -116.723  60.766 -42.715  1.00102.39           H
ATOM   4625  CA  GLU M  46    -115.177  59.879 -41.493  1.00101.89           C
ATOM   4626  HA  GLU M  46    -115.375  59.627 -40.452  1.00101.89           H
ATOM   4627  C   GLU M  46    -113.734  60.358 -41.604  1.00101.14           C
ATOM   4628  O   GLU M  46    -112.930  60.169 -40.688  1.00101.36           O
ATOM   4629  CB  GLU M  46    -115.306  58.623 -42.357  1.00  0.00           C
ATOM   4630  HB2 GLU M  46    -115.169  58.904 -43.399  1.00  0.00           H
ATOM   4631  HB3 GLU M  46    -114.498  57.944 -42.082  1.00  0.00           H
ATOM   4632  CG  GLU M  46    -116.612  57.867 -42.229  1.00  0.00           C
ATOM   4633  HG2 GLU M  46    -116.771  57.612 -41.179  1.00  0.00           H
ATOM   4634  HG3 GLU M  46    -117.433  58.498 -42.564  1.00  0.00           H
ATOM   4635  CD  GLU M  46    -116.586  56.592 -43.060  1.00  0.00           C
ATOM   4636  OE1 GLU M  46    -116.310  56.672 -44.279  1.00  0.00           O
ATOM   4637  OE2 GLU M  46    -116.794  55.500 -42.485  1.00  0.00           O
ATOM   4638  N   ARG M  47    -113.399  60.991 -42.722  1.00 81.98           N
ATOM   4639  H   ARG M  47    -114.114  61.138 -43.437  1.00 81.98           H
ATOM   4640  CA  ARG M  47    -112.031  61.458 -42.955  1.00 79.97           C
ATOM   4641  HA  ARG M  47    -111.352  60.611 -42.853  1.00 79.97           H
ATOM   4642  C   ARG M  47    -111.596  62.484 -41.928  1.00 78.90           C
ATOM   4643  O   ARG M  47    -110.504  62.367 -41.385  1.00 79.06           O
ATOM   4644  CB  ARG M  47    -111.874  62.068 -44.353  1.00  0.00           C
ATOM   4645  HB2 ARG M  47    -112.725  62.717 -44.553  1.00  0.00           H
ATOM   4646  HB3 ARG M  47    -110.973  62.680 -44.350  1.00  0.00           H
ATOM   4647  CG  ARG M  47    -111.735  61.047 -45.478  1.00  0.00           C
ATOM   4648  HG2 ARG M  47    -110.858  60.434 -45.271  1.00  0.00           H
ATOM   4649  HG3 ARG M  47    -112.609  60.401 -45.516  1.00  0.00           H
ATOM   4650  CD  ARG M  47    -111.540  61.732 -46.835  1.00  0.00           C
ATOM   4651  HD2 ARG M  47    -110.809  62.533 -46.713  1.00  0.00           H
ATOM   4652  HD3 ARG M  47    -111.126  61.006 -47.534  1.00  0.00           H
ATOM   4653  NE  ARG M  47    -112.781  62.292 -47.402  1.00  0.00           N
ATOM   4654  HE  ARG M  47    -113.070  63.190 -47.053  1.00  0.00           H
ATOM   4655  CZ  ARG M  47    -113.559  61.723 -48.316  1.00  0.00           C
ATOM   4656  NH1 ARG M  47    -114.621  62.343 -48.737  1.00  0.00           N
ATOM   4657 HH11 ARG M  47    -114.898  63.230 -48.354  1.00  0.00           H
ATOM   4658 HH12 ARG M  47    -115.208  61.880 -49.427  1.00  0.00           H
ATOM   4659  NH2 ARG M  47    -113.318  60.560 -48.860  1.00  0.00           N
ATOM   4660 HH21 ARG M  47    -112.507  60.033 -48.600  1.00  0.00           H
ATOM   4661 HH22 ARG M  47    -114.005  60.177 -49.517  1.00  0.00           H
ATOM   4662  N   LEU M  48    -112.404  63.493 -41.648  1.00 72.21           N
ATOM   4663  H   LEU M  48    -113.319  63.567 -42.099  1.00 72.21           H
ATOM   4664  CA  LEU M  48    -111.964  64.534 -40.724  1.00 71.62           C
ATOM   4665  HA  LEU M  48    -110.911  64.747 -40.914  1.00 71.62           H
ATOM   4666  C   LEU M  48    -112.060  64.064 -39.283  1.00 72.32           C
ATOM   4667  O   LEU M  48    -111.248  64.473 -38.460  1.00 72.90           O
ATOM   4668  CB  LEU M  48    -112.730  65.843 -40.905  1.00  0.00           C
ATOM   4669  HB2 LEU M  48    -113.779  65.622 -41.098  1.00  0.00           H
ATOM   4670  HB3 LEU M  48    -112.667  66.368 -39.955  1.00  0.00           H
ATOM   4671  CG  LEU M  48    -112.208  66.818 -41.973  1.00  0.00           C
ATOM   4672  HG  LEU M  48    -111.145  66.972 -41.792  1.00  0.00           H
ATOM   4673  CD1 LEU M  48    -112.374  66.323 -43.409  1.00  0.00           C
ATOM   4674 HD11 LEU M  48    -112.043  67.093 -44.105  1.00  0.00           H
ATOM   4675 HD12 LEU M  48    -113.431  66.112 -43.598  1.00  0.00           H
ATOM   4676 HD13 LEU M  48    -111.787  65.421 -43.564  1.00  0.00           H
ATOM   4677  CD2 LEU M  48    -112.901  68.165 -41.806  1.00  0.00           C
ATOM   4678 HD21 LEU M  48    -112.508  68.877 -42.530  1.00  0.00           H
ATOM   4679 HD22 LEU M  48    -112.735  68.548 -40.801  1.00  0.00           H
ATOM   4680 HD23 LEU M  48    -113.975  68.051 -41.976  1.00  0.00           H
ATOM   4681  N   CYS M  49    -112.973  63.155 -38.967  1.00 76.39           N
ATOM   4682  H   CYS M  49    -113.675  62.864 -39.651  1.00 76.39           H
ATOM   4683  CA  CYS M  49    -112.976  62.547 -37.637  1.00 78.76           C
ATOM   4684  HA  CYS M  49    -113.025  63.332 -36.882  1.00 78.76           H
ATOM   4685  C   CYS M  49    -111.685  61.755 -37.432  1.00 79.08           C
ATOM   4686  O   CYS M  49    -111.060  61.843 -36.375  1.00 78.91           O
ATOM   4687  CB  CYS M  49    -114.177  61.614 -37.464  1.00  0.00           C
ATOM   4688  HB2 CYS M  49    -115.087  62.156 -37.733  1.00  0.00           H
ATOM   4689  HB3 CYS M  49    -114.072  60.771 -38.148  1.00  0.00           H
ATOM   4690  SG  CYS M  49    -114.352  60.988 -35.772  1.00  0.00           S
ATOM   4691  HG  CYS M  49    -113.046  60.785 -35.547  1.00  0.00           H
ATOM   4692  N   SER M  50    -111.269  61.005 -38.445  1.00 90.86           N
ATOM   4693  H   SER M  50    -111.831  60.929 -39.293  1.00 90.86           H
ATOM   4694  CA  SER M  50    -110.014  60.261 -38.365  1.00 90.70           C
ATOM   4695  HA  SER M  50    -110.039  59.625 -37.480  1.00 90.70           H
ATOM   4696  C   SER M  50    -108.849  61.230 -38.230  1.00 90.60           C
ATOM   4697  O   SER M  50    -108.008  61.057 -37.363  1.00 90.26           O
ATOM   4698  CB  SER M  50    -109.818  59.379 -39.603  1.00  0.00           C
ATOM   4699  HB2 SER M  50    -110.702  58.755 -39.732  1.00  0.00           H
ATOM   4700  HB3 SER M  50    -109.697  60.007 -40.486  1.00  0.00           H
ATOM   4701  OG  SER M  50    -108.687  58.536 -39.462  1.00  0.00           O
ATOM   4702  HG  SER M  50    -107.874  59.059 -39.613  1.00  0.00           H
ATOM   4703  N   GLN M  51    -108.828  62.288 -39.030  1.00 75.71           N
ATOM   4704  H   GLN M  51    -109.555  62.404 -39.730  1.00 75.71           H
ATOM   4705  CA  GLN M  51    -107.732  63.252 -38.980  1.00 75.86           C
ATOM   4706  HA  GLN M  51    -106.805  62.701 -39.131  1.00 75.86           H
ATOM   4707  C   GLN M  51    -107.631  63.970 -37.636  1.00 75.96           C
ATOM   4708  O   GLN M  51    -106.536  64.240 -37.148  1.00 75.91           O
ATOM   4709  CB  GLN M  51    -107.871  64.265 -40.116  1.00  0.00           C
ATOM   4710  HB2 GLN M  51    -108.333  63.767 -40.968  1.00  0.00           H
ATOM   4711  HB3 GLN M  51    -108.525  65.077 -39.798  1.00  0.00           H
ATOM   4712  CG  GLN M  51    -106.540  64.832 -40.581  1.00  0.00           C
ATOM   4713  HG2 GLN M  51    -106.587  65.920 -40.564  1.00  0.00           H
ATOM   4714  HG3 GLN M  51    -105.751  64.505 -39.903  1.00  0.00           H
ATOM   4715  CD  GLN M  51    -106.200  64.381 -41.987  1.00  0.00           C
ATOM   4716  OE1 GLN M  51    -106.593  65.008 -42.962  1.00  0.00           O
ATOM   4717  NE2 GLN M  51    -105.494  63.290 -42.114  1.00  0.00           N
ATOM   4718 HE22 GLN M  51    -105.239  62.983 -43.031  1.00  0.00           H
ATOM   4719 HE21 GLN M  51    -105.224  62.740 -41.293  1.00  0.00           H
ATOM   4720  N   LEU M  52    -108.764  64.235 -37.000  1.00 95.17           N
ATOM   4721  H   LEU M  52    -109.656  64.041 -37.447  1.00 95.17           H
ATOM   4722  CA  LEU M  52    -108.746  64.792 -35.653  1.00 96.28           C
ATOM   4723  HA  LEU M  52    -108.135  65.693 -35.656  1.00 96.28           H
ATOM   4724  C   LEU M  52    -108.107  63.801 -34.687  1.00 97.54           C
ATOM   4725  O   LEU M  52    -107.229  64.182 -33.931  1.00 98.16           O
ATOM   4726  CB  LEU M  52    -110.166  65.143 -35.193  1.00  0.00           C
ATOM   4727  HB2 LEU M  52    -110.607  65.814 -35.931  1.00  0.00           H
ATOM   4728  HB3 LEU M  52    -110.753  64.226 -35.184  1.00  0.00           H
ATOM   4729  CG  LEU M  52    -110.302  65.794 -33.805  1.00  0.00           C
ATOM   4730  HG  LEU M  52    -109.862  65.130 -33.064  1.00  0.00           H
ATOM   4731  CD1 LEU M  52    -109.601  67.147 -33.720  1.00  0.00           C
ATOM   4732 HD11 LEU M  52    -109.743  67.568 -32.724  1.00  0.00           H
ATOM   4733 HD12 LEU M  52    -110.009  67.831 -34.461  1.00  0.00           H
ATOM   4734 HD13 LEU M  52    -108.531  67.024 -33.879  1.00  0.00           H
ATOM   4735  CD2 LEU M  52    -111.780  65.971 -33.470  1.00  0.00           C
ATOM   4736 HD21 LEU M  52    -111.872  66.383 -32.464  1.00  0.00           H
ATOM   4737 HD22 LEU M  52    -112.275  64.999 -33.484  1.00  0.00           H
ATOM   4738 HD23 LEU M  52    -112.260  66.639 -34.187  1.00  0.00           H
ATOM   4739  N   ALA M  53    -108.504  62.538 -34.741  1.00 94.59           N
ATOM   4740  H   ALA M  53    -109.219  62.265 -35.407  1.00 94.59           H
ATOM   4741  CA  ALA M  53    -107.950  61.520 -33.849  1.00 95.61           C
ATOM   4742  HA  ALA M  53    -108.064  61.865 -32.819  1.00 95.61           H
ATOM   4743  C   ALA M  53    -106.454  61.279 -34.101  1.00 95.89           C
ATOM   4744  O   ALA M  53    -105.690  61.007 -33.180  1.00 94.94           O
ATOM   4745  CB  ALA M  53    -108.741  60.219 -34.014  1.00  0.00           C
ATOM   4746  HB1 ALA M  53    -109.795  60.404 -33.798  1.00  0.00           H
ATOM   4747  HB2 ALA M  53    -108.358  59.477 -33.314  1.00  0.00           H
ATOM   4748  HB3 ALA M  53    -108.637  59.846 -35.034  1.00  0.00           H
ATOM   4749  N   GLU M  54    -106.030  61.395 -35.351  1.00 95.90           N
ATOM   4750  H   GLU M  54    -106.710  61.554 -36.093  1.00 95.90           H
ATOM   4751  CA  GLU M  54    -104.615  61.287 -35.704  1.00 96.67           C
ATOM   4752  HA  GLU M  54    -104.219  60.340 -35.342  1.00 96.67           H
ATOM   4753  C   GLU M  54    -103.844  62.421 -35.033  1.00 95.96           C
ATOM   4754  O   GLU M  54    -102.825  62.194 -34.388  1.00 96.50           O
ATOM   4755  CB  GLU M  54    -104.436  61.377 -37.224  1.00  0.00           C
ATOM   4756  HB2 GLU M  54    -104.987  62.248 -37.572  1.00  0.00           H
ATOM   4757  HB3 GLU M  54    -103.381  61.531 -37.450  1.00  0.00           H
ATOM   4758  CG  GLU M  54    -104.922  60.154 -38.003  1.00  0.00           C
ATOM   4759  HG2 GLU M  54    -104.111  59.427 -38.062  1.00  0.00           H
ATOM   4760  HG3 GLU M  54    -105.749  59.691 -37.464  1.00  0.00           H
ATOM   4761  CD  GLU M  54    -105.403  60.509 -39.410  1.00  0.00           C
ATOM   4762  OE1 GLU M  54    -104.809  61.397 -40.061  1.00  0.00           O
ATOM   4763  OE2 GLU M  54    -106.411  59.920 -39.865  1.00  0.00           O
ATOM   4764  N   LEU M  55    -104.353  63.640 -35.127  1.00 78.59           N
ATOM   4765  H   LEU M  55    -105.206  63.797 -35.658  1.00 78.59           H
ATOM   4766  CA  LEU M  55    -103.680  64.774 -34.503  1.00 76.62           C
ATOM   4767  HA  LEU M  55    -102.632  64.748 -34.803  1.00 76.62           H
ATOM   4768  C   LEU M  55    -103.734  64.694 -32.977  1.00 76.60           C
ATOM   4769  O   LEU M  55    -102.788  65.082 -32.302  1.00 75.87           O
ATOM   4770  CB  LEU M  55    -104.293  66.081 -35.013  1.00  0.00           C
ATOM   4771  HB2 LEU M  55    -104.313  66.035 -36.102  1.00  0.00           H
ATOM   4772  HB3 LEU M  55    -105.323  66.132 -34.663  1.00  0.00           H
ATOM   4773  CG  LEU M  55    -103.578  67.380 -34.606  1.00  0.00           C
ATOM   4774  HG  LEU M  55    -103.592  67.457 -33.522  1.00  0.00           H
ATOM   4775  CD1 LEU M  55    -102.122  67.460 -35.066  1.00  0.00           C
ATOM   4776 HD11 LEU M  55    -101.697  68.427 -34.795  1.00  0.00           H
ATOM   4777 HD12 LEU M  55    -102.054  67.321 -36.147  1.00  0.00           H
ATOM   4778 HD13 LEU M  55    -101.532  66.683 -34.579  1.00  0.00           H
ATOM   4779  CD2 LEU M  55    -104.343  68.564 -35.178  1.00  0.00           C
ATOM   4780 HD21 LEU M  55    -103.895  69.491 -34.823  1.00  0.00           H
ATOM   4781 HD22 LEU M  55    -105.381  68.538 -34.850  1.00  0.00           H
ATOM   4782 HD23 LEU M  55    -104.313  68.548 -36.270  1.00  0.00           H
ATOM   4783  N   GLU M  56    -104.799  64.133 -32.421  1.00 85.14           N
ATOM   4784  H   GLU M  56    -105.574  63.841 -33.013  1.00 85.14           H
ATOM   4785  CA  GLU M  56    -104.906  63.929 -30.973  1.00 87.33           C
ATOM   4786  HA  GLU M  56    -104.782  64.884 -30.463  1.00 87.33           H
ATOM   4787  C   GLU M  56    -103.820  62.999 -30.446  1.00 88.46           C
ATOM   4788  O   GLU M  56    -103.320  63.220 -29.347  1.00 89.46           O
ATOM   4789  CB  GLU M  56    -106.274  63.343 -30.596  1.00  0.00           C
ATOM   4790  HB2 GLU M  56    -106.500  62.540 -31.292  1.00  0.00           H
ATOM   4791  HB3 GLU M  56    -106.202  62.920 -29.594  1.00  0.00           H
ATOM   4792  CG  GLU M  56    -107.424  64.352 -30.597  1.00  0.00           C
ATOM   4793  HG2 GLU M  56    -107.218  65.110 -29.840  1.00  0.00           H
ATOM   4794  HG3 GLU M  56    -107.466  64.846 -31.564  1.00  0.00           H
ATOM   4795  CD  GLU M  56    -108.785  63.722 -30.318  1.00  0.00           C
ATOM   4796  OE1 GLU M  56    -108.899  62.476 -30.289  1.00  0.00           O
ATOM   4797  OE2 GLU M  56    -109.760  64.486 -30.135  1.00  0.00           O
ATOM   4798  N   VAL M  57    -103.421  61.986 -31.205  1.00 99.78           N
ATOM   4799  H   VAL M  57    -103.865  61.813 -32.103  1.00 99.78           H
ATOM   4800  CA  VAL M  57    -102.341  61.109 -30.742  1.00100.11           C
ATOM   4801  HA  VAL M  57    -102.382  61.095 -29.656  1.00100.11           H
ATOM   4802  C   VAL M  57    -100.954  61.642 -31.095  1.00 99.86           C
ATOM   4803  O   VAL M  57     -99.976  61.245 -30.470  1.00100.11           O
ATOM   4804  CB  VAL M  57    -102.512  59.629 -31.192  1.00  0.00           C
ATOM   4805  HB  VAL M  57    -101.703  59.048 -30.752  1.00  0.00           H
ATOM   4806  CG1 VAL M  57    -103.840  59.064 -30.661  1.00  0.00           C
ATOM   4807 HG11 VAL M  57    -103.906  58.002 -30.890  1.00  0.00           H
ATOM   4808 HG12 VAL M  57    -104.686  59.583 -31.121  1.00  0.00           H
ATOM   4809 HG13 VAL M  57    -103.890  59.197 -29.581  1.00  0.00           H
ATOM   4810  CG2 VAL M  57    -102.451  59.454 -32.711  1.00  0.00           C
ATOM   4811 HG21 VAL M  57    -102.470  58.394 -32.961  1.00  0.00           H
ATOM   4812 HG22 VAL M  57    -101.532  59.890 -33.105  1.00  0.00           H
ATOM   4813 HG23 VAL M  57    -103.302  59.943 -33.181  1.00  0.00           H
ATOM   4814  N   GLU M  58    -100.849  62.548 -32.058  1.00 76.15           N
ATOM   4815  H   GLU M  58    -101.665  62.803 -32.606  1.00 76.15           H
ATOM   4816  CA  GLU M  58     -99.566  63.199 -32.340  1.00 76.78           C
ATOM   4817  HA  GLU M  58     -98.765  62.462 -32.309  1.00 76.78           H
ATOM   4818  C   GLU M  58     -99.259  64.267 -31.296  1.00 75.71           C
ATOM   4819  O   GLU M  58     -98.140  64.365 -30.804  1.00 75.34           O
ATOM   4820  CB  GLU M  58     -99.564  63.879 -33.713  1.00  0.00           C
ATOM   4821  HB2 GLU M  58    -100.464  64.483 -33.811  1.00  0.00           H
ATOM   4822  HB3 GLU M  58     -98.699  64.542 -33.754  1.00  0.00           H
ATOM   4823  CG  GLU M  58     -99.463  62.920 -34.887  1.00  0.00           C
ATOM   4824  HG2 GLU M  58     -98.614  62.256 -34.721  1.00  0.00           H
ATOM   4825  HG3 GLU M  58    -100.365  62.315 -34.945  1.00  0.00           H
ATOM   4826  CD  GLU M  58     -99.261  63.657 -36.203  1.00  0.00           C
ATOM   4827  OE1 GLU M  58    -100.037  64.589 -36.513  1.00  0.00           O
ATOM   4828  OE2 GLU M  58     -98.298  63.315 -36.928  1.00  0.00           O
ATOM   4829  N   SER M  59    -100.258  65.061 -30.936  1.00 92.87           N
ATOM   4830  H   SER M  59    -101.175  64.917 -31.357  1.00 92.87           H
ATOM   4831  CA  SER M  59    -100.102  66.166 -29.986  1.00 93.40           C
ATOM   4832  HA  SER M  59     -99.124  66.620 -30.143  1.00 93.40           H
ATOM   4833  C   SER M  59    -100.179  65.674 -28.534  1.00 95.62           C
ATOM   4834  O   SER M  59    -100.895  66.243 -27.705  1.00 97.09           O
ATOM   4835  CB  SER M  59    -101.184  67.218 -30.267  1.00  0.00           C
ATOM   4836  HB2 SER M  59    -101.139  67.494 -31.321  1.00  0.00           H
ATOM   4837  HB3 SER M  59    -102.165  66.786 -30.061  1.00  0.00           H
ATOM   4838  OG  SER M  59    -101.009  68.386 -29.483  1.00  0.00           O
ATOM   4839  HG  SER M  59    -101.052  68.118 -28.557  1.00  0.00           H
ATOM   4840  N   LEU M  60     -99.494  64.575 -28.247  1.00113.03           N
ATOM   4841  H   LEU M  60     -98.892  64.183 -28.970  1.00113.03           H
ATOM   4842  CA  LEU M  60     -99.641  63.860 -26.978  1.00114.42           C
ATOM   4843  HA  LEU M  60    -100.213  64.492 -26.301  1.00114.42           H
ATOM   4844  C   LEU M  60     -98.335  63.508 -26.258  1.00115.20           C
ATOM   4845  O   LEU M  60     -98.354  62.864 -25.208  1.00115.27           O
ATOM   4846  CB  LEU M  60    -100.459  62.591 -27.259  1.00  0.00           C
ATOM   4847  HB2 LEU M  60    -101.101  62.812 -28.109  1.00  0.00           H
ATOM   4848  HB3 LEU M  60     -99.763  61.816 -27.580  1.00  0.00           H
ATOM   4849  CG  LEU M  60    -101.360  62.003 -26.159  1.00  0.00           C
ATOM   4850  HG  LEU M  60    -100.747  61.748 -25.298  1.00  0.00           H
ATOM   4851  CD1 LEU M  60    -102.451  62.981 -25.707  1.00  0.00           C
ATOM   4852 HD11 LEU M  60    -103.109  62.498 -24.986  1.00  0.00           H
ATOM   4853 HD12 LEU M  60    -103.036  63.307 -26.571  1.00  0.00           H
ATOM   4854 HD13 LEU M  60    -101.995  63.852 -25.239  1.00  0.00           H
ATOM   4855  CD2 LEU M  60    -102.024  60.722 -26.668  1.00  0.00           C
ATOM   4856 HD21 LEU M  60    -102.585  60.254 -25.861  1.00  0.00           H
ATOM   4857 HD22 LEU M  60    -101.259  60.028 -27.020  1.00  0.00           H
ATOM   4858 HD23 LEU M  60    -102.702  60.960 -27.490  1.00  0.00           H
ATOM   4859  N   GLY M  61     -97.202  63.933 -26.799  1.00104.26           N
ATOM   4860  H   GLY M  61     -97.190  64.487 -27.652  1.00104.26           H
ATOM   4861  CA  GLY M  61     -95.908  63.660 -26.199  1.00104.16           C
ATOM   4862  HA2 GLY M  61     -95.897  63.954 -25.152  1.00104.16           H
ATOM   4863  HA3 GLY M  61     -95.651  62.608 -26.302  1.00104.16           H
ATOM   4864  C   GLY M  61     -94.925  64.501 -26.973  1.00104.61           C
ATOM   4865  O   GLY M  61     -93.738  64.591 -26.606  1.00105.03           O
ATOM   4866  OXT GLY M  61     -95.391  65.091 -27.969  1.00105.03           O
TER    4867      GLY M  61 
ATOM   4868  N   GLY N   1    -167.839  50.300 -83.657  1.00290.02           N
ATOM   4869  H1  GLY N   1    -168.315  49.778 -84.380  1.00290.02           H
ATOM   4870  H2  GLY N   1    -167.251  51.004 -84.081  1.00290.02           H
ATOM   4871  H3  GLY N   1    -168.520  50.755 -83.063  1.00290.02           H
ATOM   4872  CA  GLY N   1    -167.002  49.380 -82.839  1.00290.05           C
ATOM   4873  HA2 GLY N   1    -167.635  48.616 -82.392  1.00290.05           H
ATOM   4874  HA3 GLY N   1    -166.260  48.907 -83.482  1.00290.05           H
ATOM   4875  C   GLY N   1    -166.298  50.144 -81.748  1.00288.93           C
ATOM   4876  O   GLY N   1    -166.645  51.302 -81.606  1.00289.54           O
ATOM   4877  N   CYS N   2    -165.353  49.547 -81.022  1.00168.62           N
ATOM   4878  H   CYS N   2    -165.122  48.579 -81.200  1.00168.62           H
ATOM   4879  CA  CYS N   2    -164.565  50.225 -79.973  1.00165.96           C
ATOM   4880  HA  CYS N   2    -163.928  49.468 -79.514  1.00165.96           H
ATOM   4881  C   CYS N   2    -165.348  50.895 -78.827  1.00164.75           C
ATOM   4882  O   CYS N   2    -164.830  51.774 -78.150  1.00164.03           O
ATOM   4883  CB  CYS N   2    -163.633  51.249 -80.648  1.00  0.00           C
ATOM   4884  HB2 CYS N   2    -163.329  50.853 -81.617  1.00  0.00           H
ATOM   4885  HB3 CYS N   2    -164.196  52.168 -80.821  1.00  0.00           H
ATOM   4886  SG  CYS N   2    -162.127  51.668 -79.738  1.00  0.00           S
ATOM   4887  HG  CYS N   2    -162.742  52.194 -78.670  1.00  0.00           H
ATOM   4888  N   VAL N   3    -166.601  50.511 -78.614  1.00199.38           N
ATOM   4889  H   VAL N   3    -166.988  49.730 -79.108  1.00199.38           H
ATOM   4890  CA  VAL N   3    -167.474  51.287 -77.728  1.00197.77           C
ATOM   4891  HA  VAL N   3    -167.369  52.332 -78.017  1.00197.77           H
ATOM   4892  C   VAL N   3    -167.080  51.253 -76.251  1.00196.49           C
ATOM   4893  O   VAL N   3    -166.994  52.302 -75.629  1.00195.57           O
ATOM   4894  CB  VAL N   3    -168.979  50.922 -77.928  1.00  0.00           C
ATOM   4895  HB  VAL N   3    -169.568  51.485 -77.205  1.00  0.00           H
ATOM   4896  CG1 VAL N   3    -169.435  51.336 -79.337  1.00  0.00           C
ATOM   4897 HG11 VAL N   3    -170.510  51.173 -79.432  1.00  0.00           H
ATOM   4898 HG12 VAL N   3    -168.914  50.763 -80.100  1.00  0.00           H
ATOM   4899 HG13 VAL N   3    -169.237  52.398 -79.486  1.00  0.00           H
ATOM   4900  CG2 VAL N   3    -169.271  49.414 -77.737  1.00  0.00           C
ATOM   4901 HG21 VAL N   3    -170.334  49.229 -77.901  1.00  0.00           H
ATOM   4902 HG22 VAL N   3    -169.047  49.120 -76.712  1.00  0.00           H
ATOM   4903 HG23 VAL N   3    -168.696  48.801 -78.429  1.00  0.00           H
ATOM   4904  N   THR N   4    -166.768  50.090 -75.697  1.00213.49           N
ATOM   4905  H   THR N   4    -166.864  49.225 -76.203  1.00213.49           H
ATOM   4906  CA  THR N   4    -166.294  50.023 -74.318  1.00212.48           C
ATOM   4907  HA  THR N   4    -166.776  50.788 -73.710  1.00212.48           H
ATOM   4908  C   THR N   4    -164.794  50.247 -74.298  1.00212.18           C
ATOM   4909  O   THR N   4    -164.237  50.735 -73.328  1.00212.96           O
ATOM   4910  CB  THR N   4    -166.566  48.634 -73.719  1.00  0.00           C
ATOM   4911  HB  THR N   4    -166.109  48.563 -72.732  1.00  0.00           H
ATOM   4912  OG1 THR N   4    -166.012  47.646 -74.592  1.00  0.00           O
ATOM   4913  HG1 THR N   4    -165.148  47.394 -74.208  1.00  0.00           H
ATOM   4914  CG2 THR N   4    -168.056  48.350 -73.607  1.00  0.00           C
ATOM   4915 HG21 THR N   4    -168.192  47.396 -73.097  1.00  0.00           H
ATOM   4916 HG22 THR N   4    -168.507  48.287 -74.595  1.00  0.00           H
ATOM   4917 HG23 THR N   4    -168.542  49.134 -73.026  1.00  0.00           H
ATOM   4918  N   VAL N   5    -164.150  49.926 -75.410  1.00187.52           N
ATOM   4919  H   VAL N   5    -164.677  49.580 -76.187  1.00187.52           H
ATOM   4920  CA  VAL N   5    -162.695  49.951 -75.518  1.00186.07           C
ATOM   4921  HA  VAL N   5    -162.284  49.373 -74.694  1.00186.07           H
ATOM   4922  C   VAL N   5    -162.165  51.374 -75.388  1.00184.78           C
ATOM   4923  O   VAL N   5    -161.104  51.596 -74.819  1.00184.85           O
ATOM   4924  CB  VAL N   5    -162.240  49.267 -76.835  1.00  0.00           C
ATOM   4925  HB  VAL N   5    -162.622  49.844 -77.671  1.00  0.00           H
ATOM   4926  CG1 VAL N   5    -160.715  49.186 -76.941  1.00  0.00           C
ATOM   4927 HG11 VAL N   5    -160.429  48.673 -77.858  1.00  0.00           H
ATOM   4928 HG12 VAL N   5    -160.311  48.642 -76.083  1.00  0.00           H
ATOM   4929 HG13 VAL N   5    -160.286  50.188 -76.956  1.00  0.00           H
ATOM   4930  CG2 VAL N   5    -162.830  47.843 -76.927  1.00  0.00           C
ATOM   4931 HG21 VAL N   5    -162.438  47.331 -77.804  1.00  0.00           H
ATOM   4932 HG22 VAL N   5    -163.915  47.871 -76.991  1.00  0.00           H
ATOM   4933 HG23 VAL N   5    -162.549  47.274 -76.034  1.00  0.00           H
ATOM   4934  N   ALA N   6    -162.940  52.360 -75.818  1.00164.49           N
ATOM   4935  H   ALA N   6    -163.811  52.158 -76.290  1.00164.49           H
ATOM   4936  CA  ALA N   6    -162.548  53.749 -75.601  1.00161.83           C
ATOM   4937  HA  ALA N   6    -161.566  53.905 -76.052  1.00161.83           H
ATOM   4938  C   ALA N   6    -162.429  54.057 -74.099  1.00160.16           C
ATOM   4939  O   ALA N   6    -161.506  54.745 -73.669  1.00160.43           O
ATOM   4940  CB  ALA N   6    -163.562  54.676 -76.274  1.00  0.00           C
ATOM   4941  HB1 ALA N   6    -163.625  54.446 -77.338  1.00  0.00           H
ATOM   4942  HB2 ALA N   6    -163.239  55.709 -76.150  1.00  0.00           H
ATOM   4943  HB3 ALA N   6    -164.542  54.549 -75.814  1.00  0.00           H
ATOM   4944  N   ALA N   7    -163.350  53.524 -73.304  1.00165.40           N
ATOM   4945  H   ALA N   7    -164.070  52.943 -73.707  1.00165.40           H
ATOM   4946  CA  ALA N   7    -163.349  53.721 -71.857  1.00164.02           C
ATOM   4947  HA  ALA N   7    -163.146  54.770 -71.653  1.00164.02           H
ATOM   4948  C   ALA N   7    -162.258  52.875 -71.178  1.00163.79           C
ATOM   4949  O   ALA N   7    -161.681  53.277 -70.169  1.00164.30           O
ATOM   4950  CB  ALA N   7    -164.732  53.381 -71.285  1.00  0.00           C
ATOM   4951  HB1 ALA N   7    -165.495  53.978 -71.787  1.00  0.00           H
ATOM   4952  HB2 ALA N   7    -164.745  53.606 -70.219  1.00  0.00           H
ATOM   4953  HB3 ALA N   7    -164.947  52.321 -71.427  1.00  0.00           H
ATOM   4954  N   GLU N   8    -161.988  51.701 -71.728  1.00161.22           N
ATOM   4955  H   GLU N   8    -162.537  51.389 -72.522  1.00161.22           H
ATOM   4956  CA  GLU N   8    -160.941  50.818 -71.209  1.00159.73           C
ATOM   4957  HA  GLU N   8    -161.098  50.655 -70.143  1.00159.73           H
ATOM   4958  C   GLU N   8    -159.560  51.443 -71.411  1.00158.55           C
ATOM   4959  O   GLU N   8    -158.740  51.480 -70.498  1.00158.32           O
ATOM   4960  CB  GLU N   8    -160.974  49.473 -71.950  1.00  0.00           C
ATOM   4961  HB2 GLU N   8    -160.921  49.685 -73.015  1.00  0.00           H
ATOM   4962  HB3 GLU N   8    -160.086  48.900 -71.679  1.00  0.00           H
ATOM   4963  CG  GLU N   8    -162.208  48.598 -71.700  1.00  0.00           C
ATOM   4964  HG2 GLU N   8    -162.079  48.063 -70.758  1.00  0.00           H
ATOM   4965  HG3 GLU N   8    -163.086  49.233 -71.609  1.00  0.00           H
ATOM   4966  CD  GLU N   8    -162.448  47.601 -72.838  1.00  0.00           C
ATOM   4967  OE1 GLU N   8    -163.621  47.421 -73.245  1.00  0.00           O
ATOM   4968  OE2 GLU N   8    -161.471  47.035 -73.368  1.00  0.00           O
ATOM   4969  N   GLU N   9    -159.289  51.929 -72.614  1.00152.78           N
ATOM   4970  H   GLU N   9    -159.994  51.879 -73.349  1.00152.78           H
ATOM   4971  CA  GLU N   9    -157.964  52.454 -72.947  1.00150.69           C
ATOM   4972  HA  GLU N   9    -157.223  51.716 -72.639  1.00150.69           H
ATOM   4973  C   GLU N   9    -157.676  53.749 -72.201  1.00149.32           C
ATOM   4974  O   GLU N   9    -156.572  53.951 -71.688  1.00148.77           O
ATOM   4975  CB  GLU N   9    -157.850  52.643 -74.464  1.00  0.00           C
ATOM   4976  HB2 GLU N   9    -158.223  51.727 -74.923  1.00  0.00           H
ATOM   4977  HB3 GLU N   9    -158.498  53.457 -74.787  1.00  0.00           H
ATOM   4978  CG  GLU N   9    -156.422  52.852 -74.988  1.00  0.00           C
ATOM   4979  HG2 GLU N   9    -155.733  52.279 -74.365  1.00  0.00           H
ATOM   4980  HG3 GLU N   9    -156.376  52.443 -75.999  1.00  0.00           H
ATOM   4981  CD  GLU N   9    -155.952  54.305 -75.055  1.00  0.00           C
ATOM   4982  OE1 GLU N   9    -154.778  54.517 -75.441  1.00  0.00           O
ATOM   4983  OE2 GLU N   9    -156.736  55.249 -74.837  1.00  0.00           O
ATOM   4984  N   MET N  10    -158.685  54.598 -72.050  1.00174.96           N
ATOM   4985  H   MET N  10    -159.585  54.407 -72.480  1.00174.96           H
ATOM   4986  CA  MET N  10    -158.485  55.821 -71.280  1.00173.57           C
ATOM   4987  HA  MET N  10    -157.593  56.311 -71.662  1.00173.57           H
ATOM   4988  C   MET N  10    -158.239  55.494 -69.813  1.00173.81           C
ATOM   4989  O   MET N  10    -157.601  56.271 -69.106  1.00174.56           O
ATOM   4990  CB  MET N  10    -159.655  56.802 -71.410  1.00  0.00           C
ATOM   4991  HB2 MET N  10    -159.362  57.746 -70.955  1.00  0.00           H
ATOM   4992  HB3 MET N  10    -159.847  56.973 -72.467  1.00  0.00           H
ATOM   4993  CG  MET N  10    -160.934  56.346 -70.764  1.00  0.00           C
ATOM   4994  HG2 MET N  10    -161.262  55.449 -71.277  1.00  0.00           H
ATOM   4995  HG3 MET N  10    -160.730  56.090 -69.728  1.00  0.00           H
ATOM   4996  SD  MET N  10    -162.270  57.539 -70.777  1.00  0.00           S
ATOM   4997  CE  MET N  10    -162.680  57.746 -72.509  1.00  0.00           C
ATOM   4998  HE1 MET N  10    -163.501  58.459 -72.594  1.00  0.00           H
ATOM   4999  HE2 MET N  10    -162.979  56.790 -72.937  1.00  0.00           H
ATOM   5000  HE3 MET N  10    -161.816  58.134 -73.050  1.00  0.00           H
ATOM   5001  N   ASP N  11    -158.711  54.352 -69.331  1.00158.28           N
ATOM   5002  H   ASP N  11    -159.206  53.694 -69.925  1.00158.28           H
ATOM   5003  CA  ASP N  11    -158.505  54.039 -67.926  1.00157.84           C
ATOM   5004  HA  ASP N  11    -158.718  54.940 -67.356  1.00157.84           H
ATOM   5005  C   ASP N  11    -157.066  53.647 -67.654  1.00156.49           C
ATOM   5006  O   ASP N  11    -156.570  53.910 -66.568  1.00156.16           O
ATOM   5007  CB  ASP N  11    -159.422  52.948 -67.393  1.00  0.00           C
ATOM   5008  HB2 ASP N  11    -160.426  53.108 -67.786  1.00  0.00           H
ATOM   5009  HB3 ASP N  11    -159.063  51.976 -67.727  1.00  0.00           H
ATOM   5010  CG  ASP N  11    -159.489  52.984 -65.881  1.00  0.00           C
ATOM   5011  OD1 ASP N  11    -159.983  54.015 -65.358  1.00  0.00           O
ATOM   5012  OD2 ASP N  11    -159.043  52.035 -65.195  1.00  0.00           O
ATOM   5013  N   GLU N  12    -156.368  53.092 -68.636  1.00171.94           N
ATOM   5014  H   GLU N  12    -156.814  52.889 -69.527  1.00171.94           H
[truncated: 2,065,087 more chars]
