# Supplementary material for: Similar but Not Identical—Binding Properties of LSU (Response to Low Sulfur) Proteins From Arabidopsis thaliana
Source: Front Plant Sci. 2020 Aug 14;11:1246. doi: 10.3389/fpls.2020.01246 (PMC7456924; doi:10.3389/fpls.2020.01246)
Supplement: Supplementary file 1 [file DataSheet_1.zip › Suppl_file2_11_00.pdb]

REMARK YASARA *************************************************************
REMARK YASARA *                                                           *
REMARK YASARA *                     Y  A  S  A  R  A                      *
REMARK YASARA *                                                           *
REMARK YASARA *   Yet Another Scientific Artificial Reality Application   *
REMARK YASARA *                                                           *
REMARK YASARA *            MOLECULE STRUCTURE FILE, PDB FORMAT            *
REMARK YASARA *                                                           *
REMARK YASARA * Just use YASARA every day to make your questions go away! *
REMARK YASARA *                                                           *
REMARK YASARA *                      www.YASARA.org                       *
REMARK YASARA *                                                           *
REMARK YASARA *************************************************************
REMARK YASARA
REMARK YASARA Written on:        Sun Nov 24 10:01:27 2019
REMARK YASARA Number of models: 1
REMARK YASARA Number of atoms:   968
REMARK YASARA Please address questions or suggestions to: Eliza@yasara.org
REMARK YASARA
REMARK   2 RESOLUTION. 3.30 ANGSTROMS.
REMARK 290 CRYSTALLOGRAPHIC SYMMETRY TRANSFORMATIONS
REMARK 290 THE FOLLOWING TRANSFORMATIONS OPERATE ON THE ATOM/HETATM
REMARK 290 RECORDS IN THIS ENTRY TO PRODUCE CRYSTALLOGRAPHICALLY
REMARK 290 RELATED MOLECULES.
REMARK 290   SMTRY1   1  1.000000  0.000000  0.000000        0.00000
REMARK 290   SMTRY2   1  0.000000  1.000000  0.000000        0.00000
REMARK 290   SMTRY3   1  0.000000  0.000000  1.000000        0.00000
REMARK 290   SMTRY1   2 -0.500000 -0.866025  0.000000        0.00000
REMARK 290   SMTRY2   2  0.866025 -0.500000  0.000000        0.00000
REMARK 290   SMTRY3   2  0.000000  0.000000  1.000000       24.89000
REMARK 290   SMTRY1   3 -0.500000  0.866025  0.000000        0.00000
REMARK 290   SMTRY2   3 -0.866025 -0.500000  0.000000        0.00000
REMARK 290   SMTRY3   3  0.000000  0.000000  1.000000       49.78000
REMARK 290   SMTRY1   4 -1.000000  0.000000  0.000000        0.00000
REMARK 290   SMTRY2   4  0.000000 -1.000000  0.000000        0.00000
REMARK 290   SMTRY3   4  0.000000  0.000000  1.000000       37.33500
REMARK 290   SMTRY1   5  0.500000  0.866025  0.000000        0.00000
REMARK 290   SMTRY2   5 -0.866025  0.500000  0.000000        0.00000
REMARK 290   SMTRY3   5  0.000000  0.000000  1.000000       62.22500
REMARK 290   SMTRY1   6  0.500000 -0.866025  0.000000        0.00000
REMARK 290   SMTRY2   6  0.866025  0.500000  0.000000        0.00000
REMARK 290   SMTRY3   6  0.000000  0.000000  1.000000       12.44500
SEQRES   1 M   61  GLY CYS VAL THR VAL ALA ALA GLU GLU MET ASP GLU LEU 
SEQRES   2 M   61  ARG ARG ARG ASN ILE GLU LEU SER ARG GLU VAL ALA GLU 
SEQRES   3 M   61  MET LYS THR GLU MET ILE LYS LEU TRP GLN ARG THR VAL 
SEQRES   4 M   61  VAL ALA GLU GLU ALA GLU GLU GLN LEU CYS SER GLN LEU 
SEQRES   5 M   61  ALA GLU LEU GLU VAL GLU SER LEU GLY 
SEQRES   1 N   61  GLY CYS VAL THR VAL ALA ALA GLU GLU MET ASP GLU LEU 
SEQRES   2 N   61  ARG ARG ARG ASN ILE GLU LEU SER ARG GLU VAL ALA GLU 
SEQRES   3 N   61  MET LYS THR GLU MET ILE LYS LEU TRP GLN ARG THR VAL 
SEQRES   4 N   61  VAL ALA GLU GLU ALA GLU GLU GLN LEU CYS SER GLN LEU 
SEQRES   5 N   61  ALA GLU LEU GLU VAL GLU SER LEU GLY 
CRYST1  140.290  140.290   74.670  90.00  90.00 120.00 P 61         12
ORIGX1      1.000000  0.000000  0.000000        0.00000
ORIGX2      0.000000  1.000000  0.000000        0.00000
ORIGX3      0.000000  0.000000  1.000000        0.00000
SCALE1      0.007128  0.004115  0.000000        0.00000
SCALE2      0.000000  0.008231  0.000000        0.00000
SCALE3      0.000000  0.000000  0.013392        0.00000
ATOM      1  N   GLY M   7    -168.024  66.279 -76.589  1.00184.81           N
ATOM      2  CA  GLY M   7    -168.346  65.936 -77.980  1.00182.48           C
ATOM      3  C   GLY M   7    -169.367  64.833 -78.047  1.00180.57           C
ATOM      4  O   GLY M   7    -170.434  64.988 -77.474  1.00180.26           O
ATOM      5  N   CYS M   8    -169.064  63.738 -78.732  1.00151.11           N
ATOM      6  CA  CYS M   8    -170.012  62.629 -78.901  1.00148.80           C
ATOM      7  C   CYS M   8    -169.483  61.487 -78.031  1.00146.43           C
ATOM      8  O   CYS M   8    -168.958  61.751 -76.961  1.00146.20           O
ATOM      9  CB  CYS M   8    -170.116  62.263 -80.391  1.00  0.00           C
ATOM     10  SG  CYS M   8    -171.478  61.123 -80.810  1.00  0.00           S
ATOM     11  N   VAL M   9    -169.461  60.252 -78.522  1.00150.09           N
ATOM     12  CA  VAL M   9    -168.769  59.141 -77.843  1.00146.85           C
ATOM     13  C   VAL M   9    -167.258  59.384 -77.764  1.00144.57           C
ATOM     14  O   VAL M   9    -166.521  58.759 -77.006  1.00144.64           O
ATOM     15  CB  VAL M   9    -169.028  57.786 -78.562  1.00  0.00           C
ATOM     16  CG1 VAL M   9    -170.508  57.404 -78.468  1.00  0.00           C
ATOM     17  CG2 VAL M   9    -168.602  57.829 -80.047  1.00  0.00           C
ATOM     18  N   THR M  10    -166.823  60.398 -78.498  1.00122.57           N
ATOM     19  CA  THR M  10    -165.458  60.899 -78.465  1.00119.96           C
ATOM     20  C   THR M  10    -165.101  61.569 -77.147  1.00118.21           C
ATOM     21  O   THR M  10    -163.952  61.928 -76.969  1.00118.16           O
ATOM     22  CB  THR M  10    -165.255  61.975 -79.553  1.00  0.00           C
ATOM     23  OG1 THR M  10    -166.127  63.072 -79.288  1.00  0.00           O
ATOM     24  CG2 THR M  10    -165.731  61.517 -80.901  1.00  0.00           C
ATOM     25  N   VAL M  11    -166.033  61.707 -76.207  1.00144.16           N
ATOM     26  CA  VAL M  11    -165.683  62.235 -74.888  1.00140.97           C
ATOM     27  C   VAL M  11    -164.652  61.337 -74.222  1.00138.76           C
ATOM     28  O   VAL M  11    -163.813  61.828 -73.484  1.00138.36           O
ATOM     29  CB  VAL M  11    -166.884  62.442 -73.920  1.00  0.00           C
ATOM     30  CG1 VAL M  11    -167.746  63.619 -74.379  1.00  0.00           C
ATOM     31  CG2 VAL M  11    -167.736  61.170 -73.754  1.00  0.00           C
ATOM     32  N   ALA M  12    -164.624  60.055 -74.571  1.00113.33           N
ATOM     33  CA  ALA M  12    -163.587  59.172 -74.052  1.00111.07           C
ATOM     34  C   ALA M  12    -162.203  59.631 -74.526  1.00111.40           C
ATOM     35  O   ALA M  12    -161.239  59.595 -73.779  1.00111.68           O
ATOM     36  CB  ALA M  12    -163.869  57.724 -74.488  1.00  0.00           C
ATOM     37  N   ALA M  13    -162.121  60.091 -75.767  1.00129.30           N
ATOM     38  CA  ALA M  13    -160.872  60.584 -76.339  1.00128.96           C
ATOM     39  C   ALA M  13    -160.550  61.992 -75.817  1.00128.41           C
ATOM     40  O   ALA M  13    -159.392  62.369 -75.687  1.00128.91           O
ATOM     41  CB  ALA M  13    -160.964  60.591 -77.870  1.00  0.00           C
ATOM     42  N   GLU M  14    -161.580  62.774 -75.538  1.00122.69           N
ATOM     43  CA  GLU M  14    -161.403  64.128 -75.020  1.00122.38           C
ATOM     44  C   GLU M  14    -160.832  64.063 -73.597  1.00120.94           C
ATOM     45  O   GLU M  14    -159.910  64.801 -73.265  1.00121.03           O
ATOM     46  CB  GLU M  14    -162.742  64.880 -75.062  1.00  0.00           C
ATOM     47  CG  GLU M  14    -163.246  65.173 -76.487  1.00  0.00           C
ATOM     48  CD  GLU M  14    -164.759  65.370 -76.579  1.00  0.00           C
ATOM     49  OE1 GLU M  14    -165.364  66.117 -75.783  1.00  0.00           O
ATOM     50  OE2 GLU M  14    -165.386  64.766 -77.476  1.00  0.00           O
ATOM     51  N   GLU M  15    -161.305  63.134 -72.774  1.00123.31           N
ATOM     52  CA  GLU M  15    -160.698  62.913 -71.455  1.00121.58           C
ATOM     53  C   GLU M  15    -159.292  62.338 -71.607  1.00120.13           C
ATOM     54  O   GLU M  15    -158.360  62.714 -70.894  1.00120.31           O
ATOM     55  CB  GLU M  15    -161.492  61.891 -70.638  1.00  0.00           C
ATOM     56  CG  GLU M  15    -162.836  62.336 -70.079  1.00  0.00           C
ATOM     57  CD  GLU M  15    -163.468  61.241 -69.215  1.00  0.00           C
ATOM     58  OE1 GLU M  15    -164.554  60.732 -69.566  1.00  0.00           O
ATOM     59  OE2 GLU M  15    -162.867  60.871 -68.174  1.00  0.00           O
ATOM     60  N   MET M  16    -159.144  61.411 -72.545  1.00101.56           N
ATOM     61  CA  MET M  16    -157.871  60.739 -72.801  1.00 99.81           C
ATOM     62  C   MET M  16    -156.786  61.733 -73.200  1.00 98.73           C
ATOM     63  O   MET M  16    -155.621  61.520 -72.872  1.00 98.19           O
ATOM     64  CB  MET M  16    -158.073  59.701 -73.910  1.00  0.00           C
ATOM     65  CG  MET M  16    -156.859  58.944 -74.397  1.00  0.00           C
ATOM     66  SD  MET M  16    -156.760  58.963 -76.216  1.00  0.00           S
ATOM     67  CE  MET M  16    -156.343  60.692 -76.607  1.00  0.00           C
ATOM     68  N   ASP M  17    -157.134  62.825 -73.870  1.00106.49           N
ATOM     69  CA  ASP M  17    -156.129  63.830 -74.212  1.00105.60           C
ATOM     70  C   ASP M  17    -155.522  64.411 -72.953  1.00104.31           C
ATOM     71  O   ASP M  17    -154.302  64.444 -72.821  1.00104.89           O
ATOM     72  CB  ASP M  17    -156.698  64.997 -75.018  1.00  0.00           C
ATOM     73  CG  ASP M  17    -155.651  66.078 -75.265  1.00  0.00           C
ATOM     74  OD1 ASP M  17    -154.873  65.956 -76.232  1.00  0.00           O
ATOM     75  OD2 ASP M  17    -155.570  67.054 -74.484  1.00  0.00           O
ATOM     76  N   GLU M  18    -156.353  64.823 -72.007  1.00 99.26           N
ATOM     77  CA  GLU M  18    -155.826  65.443 -70.798  1.00 98.10           C
ATOM     78  C   GLU M  18    -155.100  64.401 -69.965  1.00 97.80           C
ATOM     79  O   GLU M  18    -154.046  64.665 -69.414  1.00 97.28           O
ATOM     80  CB  GLU M  18    -156.928  66.105 -69.969  1.00  0.00           C
ATOM     81  CG  GLU M  18    -156.513  67.467 -69.414  1.00  0.00           C
ATOM     82  CD  GLU M  18    -155.272  67.412 -68.526  1.00  0.00           C
ATOM     83  OE1 GLU M  18    -155.310  66.807 -67.434  1.00  0.00           O
ATOM     84  OE2 GLU M  18    -154.238  68.006 -68.908  1.00  0.00           O
ATOM     85  N   LEU M  19    -155.603  63.179 -69.925  1.00100.92           N
ATOM     86  CA  LEU M  19    -154.925  62.127 -69.170  1.00101.27           C
ATOM     87  C   LEU M  19    -153.553  61.828 -69.774  1.00102.80           C
ATOM     88  O   LEU M  19    -152.586  61.589 -69.046  1.00104.56           O
ATOM     89  CB  LEU M  19    -155.779  60.857 -69.139  1.00  0.00           C
ATOM     90  CG  LEU M  19    -156.928  60.699 -68.125  1.00  0.00           C
ATOM     91  CD1 LEU M  19    -157.546  61.975 -67.546  1.00  0.00           C
ATOM     92  CD2 LEU M  19    -158.024  59.872 -68.776  1.00  0.00           C
ATOM     93  N   ARG M  20    -153.423  61.872 -71.093  1.00129.08           N
ATOM     94  CA  ARG M  20    -152.124  61.629 -71.724  1.00129.12           C
ATOM     95  C   ARG M  20    -151.211  62.817 -71.502  1.00126.07           C
ATOM     96  O   ARG M  20    -150.040  62.651 -71.196  1.00126.24           O
ATOM     97  CB  ARG M  20    -152.285  61.339 -73.220  1.00  0.00           C
ATOM     98  CG  ARG M  20    -151.145  60.497 -73.789  1.00  0.00           C
ATOM     99  CD  ARG M  20    -151.400  60.023 -75.225  1.00  0.00           C
ATOM    100  NE  ARG M  20    -152.651  59.261 -75.372  1.00  0.00           N
ATOM    101  CZ  ARG M  20    -152.857  57.980 -75.084  1.00  0.00           C
ATOM    102  NH1 ARG M  20    -154.036  57.491 -75.286  1.00  0.00           N
ATOM    103  NH2 ARG M  20    -151.979  57.170 -74.559  1.00  0.00           N
ATOM    104  N   ARG M  21    -151.766  64.014 -71.605  1.00 75.75           N
ATOM    105  CA  ARG M  21    -151.036  65.260 -71.378  1.00 73.96           C
ATOM    106  C   ARG M  21    -150.494  65.314 -69.959  1.00 73.91           C
ATOM    107  O   ARG M  21    -149.318  65.606 -69.751  1.00 73.60           O
ATOM    108  CB  ARG M  21    -152.021  66.397 -71.654  1.00  0.00           C
ATOM    109  CG  ARG M  21    -151.494  67.811 -71.631  1.00  0.00           C
ATOM    110  CD  ARG M  21    -152.640  68.778 -71.965  1.00  0.00           C
ATOM    111  NE  ARG M  21    -153.224  68.518 -73.295  1.00  0.00           N
ATOM    112  CZ  ARG M  21    -152.761  68.938 -74.463  1.00  0.00           C
ATOM    113  NH1 ARG M  21    -153.338  68.519 -75.550  1.00  0.00           N
ATOM    114  NH2 ARG M  21    -151.724  69.729 -74.590  1.00  0.00           N
ATOM    115  N   ARG M  22    -151.322  64.958 -68.988  1.00 94.31           N
ATOM    116  CA  ARG M  22    -150.898  64.912 -67.594  1.00 94.36           C
ATOM    117  C   ARG M  22    -149.801  63.890 -67.388  1.00 94.16           C
ATOM    118  O   ARG M  22    -148.824  64.186 -66.721  1.00 94.90           O
ATOM    119  CB  ARG M  22    -152.086  64.617 -66.667  1.00  0.00           C
ATOM    120  CG  ARG M  22    -151.940  65.257 -65.287  1.00  0.00           C
ATOM    121  CD  ARG M  22    -152.730  66.573 -65.142  1.00  0.00           C
ATOM    122  NE  ARG M  22    -152.666  67.437 -66.330  1.00  0.00           N
ATOM    123  CZ  ARG M  22    -151.684  68.253 -66.685  1.00  0.00           C
ATOM    124  NH1 ARG M  22    -151.751  68.815 -67.852  1.00  0.00           N
ATOM    125  NH2 ARG M  22    -150.611  68.455 -65.966  1.00  0.00           N
ATOM    126  N   ASN M  23    -149.915  62.729 -68.018  1.00 87.26           N
ATOM    127  CA  ASN M  23    -148.855  61.725 -67.929  1.00 87.93           C
ATOM    128  C   ASN M  23    -147.542  62.233 -68.507  1.00 89.07           C
ATOM    129  O   ASN M  23    -146.499  61.956 -67.947  1.00 89.49           O
ATOM    130  CB  ASN M  23    -149.221  60.437 -68.672  1.00  0.00           C
ATOM    131  CG  ASN M  23    -149.899  59.427 -67.794  1.00  0.00           C
ATOM    132  OD1 ASN M  23    -149.270  58.745 -67.002  1.00  0.00           O
ATOM    133  ND2 ASN M  23    -151.179  59.296 -67.951  1.00  0.00           N
ATOM    134  N   ILE M  24    -147.566  62.975 -69.606  1.00 93.68           N
ATOM    135  CA  ILE M  24    -146.330  63.479 -70.217  1.00 95.26           C
ATOM    136  C   ILE M  24    -145.695  64.530 -69.305  1.00 94.61           C
ATOM    137  O   ILE M  24    -144.479  64.535 -69.093  1.00 94.55           O
ATOM    138  CB  ILE M  24    -146.608  64.070 -71.639  1.00  0.00           C
ATOM    139  CG1 ILE M  24    -147.055  62.947 -72.597  1.00  0.00           C
ATOM    140  CG2 ILE M  24    -145.355  64.775 -72.229  1.00  0.00           C
ATOM    141  CD1 ILE M  24    -147.779  63.420 -73.869  1.00  0.00           C
ATOM    142  N   GLU M  25    -146.500  65.410 -68.730  1.00 90.41           N
ATOM    143  CA  GLU M  25    -145.964  66.442 -67.844  1.00 90.25           C
ATOM    144  C   GLU M  25    -145.444  65.831 -66.542  1.00 89.14           C
ATOM    145  O   GLU M  25    -144.378  66.190 -66.053  1.00 88.56           O
ATOM    146  CB  GLU M  25    -147.038  67.493 -67.557  1.00  0.00           C
ATOM    147  CG  GLU M  25    -147.383  68.351 -68.779  1.00  0.00           C
ATOM    148  CD  GLU M  25    -148.519  69.327 -68.506  1.00  0.00           C
ATOM    149  OE1 GLU M  25    -148.619  69.838 -67.370  1.00  0.00           O
ATOM    150  OE2 GLU M  25    -149.361  69.552 -69.400  1.00  0.00           O
ATOM    151  N   LEU M  26    -146.152  64.853 -66.000  1.00 80.87           N
ATOM    152  CA  LEU M  26    -145.726  64.186 -64.772  1.00 81.28           C
ATOM    153  C   LEU M  26    -144.527  63.271 -65.018  1.00 82.29           C
ATOM    154  O   LEU M  26    -143.660  63.101 -64.158  1.00 82.07           O
ATOM    155  CB  LEU M  26    -146.918  63.413 -64.212  1.00  0.00           C
ATOM    156  CG  LEU M  26    -146.831  62.817 -62.802  1.00  0.00           C
ATOM    157  CD1 LEU M  26    -146.463  63.826 -61.717  1.00  0.00           C
ATOM    158  CD2 LEU M  26    -148.199  62.225 -62.497  1.00  0.00           C
ATOM    159  N   SER M  27    -144.411  62.772 -66.241  1.00 93.54           N
ATOM    160  CA  SER M  27    -143.230  62.023 -66.666  1.00 95.26           C
ATOM    161  C   SER M  27    -141.982  62.898 -66.628  1.00 94.24           C
ATOM    162  O   SER M  27    -140.863  62.390 -66.549  1.00 94.27           O
ATOM    163  CB  SER M  27    -143.379  61.449 -68.076  1.00  0.00           C
ATOM    164  OG  SER M  27    -142.235  60.688 -68.433  1.00  0.00           O
ATOM    165  N   ARG M  28    -142.140  64.215 -66.672  1.00 86.71           N
ATOM    166  CA  ARG M  28    -140.984  65.094 -66.544  1.00 87.26           C
ATOM    167  C   ARG M  28    -140.471  65.097 -65.111  1.00 87.82           C
ATOM    168  O   ARG M  28    -139.269  65.154 -64.884  1.00 88.17           O
ATOM    169  CB  ARG M  28    -141.335  66.517 -67.000  1.00  0.00           C
ATOM    170  CG  ARG M  28    -140.125  67.364 -67.370  1.00  0.00           C
ATOM    171  CD  ARG M  28    -139.795  67.339 -68.873  1.00  0.00           C
ATOM    172  NE  ARG M  28    -139.781  65.990 -69.465  1.00  0.00           N
ATOM    173  CZ  ARG M  28    -138.768  65.131 -69.458  1.00  0.00           C
ATOM    174  NH1 ARG M  28    -138.946  63.955 -69.993  1.00  0.00           N
ATOM    175  NH2 ARG M  28    -137.614  65.359 -68.898  1.00  0.00           N
ATOM    176  N   GLU M  29    -141.359  64.999 -64.135  1.00106.96           N
ATOM    177  CA  GLU M  29    -140.924  65.029 -62.739  1.00105.85           C
ATOM    178  C   GLU M  29    -140.236  63.722 -62.338  1.00103.37           C
ATOM    179  O   GLU M  29    -139.219  63.743 -61.638  1.00103.70           O
ATOM    180  CB  GLU M  29    -142.094  65.352 -61.804  1.00  0.00           C
ATOM    181  CG  GLU M  29    -141.616  65.682 -60.395  1.00  0.00           C
ATOM    182  CD  GLU M  29    -142.710  66.178 -59.465  1.00  0.00           C
ATOM    183  OE1 GLU M  29    -143.765  65.528 -59.349  1.00  0.00           O
ATOM    184  OE2 GLU M  29    -142.488  67.177 -58.750  1.00  0.00           O
ATOM    185  N   VAL M  30    -140.713  62.583 -62.834  1.00 80.16           N
ATOM    186  CA  VAL M  30    -140.031  61.308 -62.555  1.00 76.96           C
ATOM    187  C   VAL M  30    -138.694  61.206 -63.290  1.00 76.33           C
ATOM    188  O   VAL M  30    -137.912  60.301 -63.029  1.00 76.64           O
ATOM    189  CB  VAL M  30    -140.874  60.032 -62.866  1.00  0.00           C
ATOM    190  CG1 VAL M  30    -142.182  60.033 -62.079  1.00  0.00           C
ATOM    191  CG2 VAL M  30    -141.165  59.886 -64.346  1.00  0.00           C
ATOM    192  N   ALA M  31    -138.401  62.150 -64.174  1.00 94.05           N
ATOM    193  CA  ALA M  31    -137.071  62.264 -64.754  1.00 93.95           C
ATOM    194  C   ALA M  31    -136.248  63.263 -63.927  1.00 91.37           C
ATOM    195  O   ALA M  31    -135.323  62.883 -63.209  1.00 91.07           O
ATOM    196  CB  ALA M  31    -137.175  62.693 -66.228  1.00  0.00           C
ATOM    197  N   GLU M  32    -136.585  64.541 -64.005  1.00 85.50           N
ATOM    198  CA  GLU M  32    -135.740  65.587 -63.430  1.00 82.00           C
ATOM    199  C   GLU M  32    -135.657  65.588 -61.909  1.00 81.53           C
ATOM    200  O   GLU M  32    -134.568  65.706 -61.360  1.00 80.40           O
ATOM    201  CB  GLU M  32    -136.203  66.972 -63.894  1.00  0.00           C
ATOM    202  CG  GLU M  32    -135.519  67.480 -65.165  1.00  0.00           C
ATOM    203  CD  GLU M  32    -136.031  66.831 -66.444  1.00  0.00           C
ATOM    204  OE1 GLU M  32    -136.824  67.474 -67.167  1.00  0.00           O
ATOM    205  OE2 GLU M  32    -135.647  65.683 -66.754  1.00  0.00           O
ATOM    206  N   MET M  33    -136.763  65.422 -61.196  1.00 97.70           N
ATOM    207  CA  MET M  33    -136.690  65.477 -59.734  1.00 97.61           C
ATOM    208  C   MET M  33    -136.000  64.215 -59.233  1.00 98.05           C
ATOM    209  O   MET M  33    -135.304  64.222 -58.224  1.00 98.65           O
ATOM    210  CB  MET M  33    -138.076  65.617 -59.099  1.00  0.00           C
ATOM    211  CG  MET M  33    -138.040  65.877 -57.590  1.00  0.00           C
ATOM    212  SD  MET M  33    -139.673  66.038 -56.828  1.00  0.00           S
ATOM    213  CE  MET M  33    -140.260  64.369 -56.919  1.00  0.00           C
ATOM    214  N   LYS M  34    -136.147  63.122 -59.968  1.00 91.32           N
ATOM    215  CA  LYS M  34    -135.467  61.879 -59.603  1.00 89.71           C
ATOM    216  C   LYS M  34    -133.967  62.045 -59.789  1.00 88.34           C
ATOM    217  O   LYS M  34    -133.185  61.611 -58.955  1.00 87.33           O
ATOM    218  CB  LYS M  34    -136.017  60.734 -60.450  1.00  0.00           C
ATOM    219  CG  LYS M  34    -136.104  59.383 -59.745  1.00  0.00           C
ATOM    220  CD  LYS M  34    -137.046  58.479 -60.539  1.00  0.00           C
ATOM    221  CE  LYS M  34    -137.399  57.181 -59.834  1.00  0.00           C
ATOM    222  NZ  LYS M  34    -138.422  56.458 -60.661  1.00  0.00           N
ATOM    223  N   THR M  35    -133.575  62.733 -60.849  1.00 89.76           N
ATOM    224  CA  THR M  35    -132.168  63.041 -61.091  1.00 90.31           C
ATOM    225  C   THR M  35    -131.633  63.964 -60.001  1.00 88.74           C
ATOM    226  O   THR M  35    -130.553  63.725 -59.472  1.00 90.03           O
ATOM    227  CB  THR M  35    -131.984  63.689 -62.482  1.00  0.00           C
ATOM    228  OG1 THR M  35    -132.545  62.822 -63.471  1.00  0.00           O
ATOM    229  CG2 THR M  35    -130.522  63.881 -62.844  1.00  0.00           C
ATOM    230  N   GLU M  36    -132.390  64.977 -59.602  1.00 71.27           N
ATOM    231  CA  GLU M  36    -131.973  65.848 -58.500  1.00 67.02           C
ATOM    232  C   GLU M  36    -131.860  65.086 -57.180  1.00 67.03           C
ATOM    233  O   GLU M  36    -130.961  65.341 -56.394  1.00 65.65           O
ATOM    234  CB  GLU M  36    -132.940  67.024 -58.332  1.00  0.00           C
ATOM    235  CG  GLU M  36    -132.851  68.070 -59.444  1.00  0.00           C
ATOM    236  CD  GLU M  36    -131.482  68.738 -59.511  1.00  0.00           C
ATOM    237  OE1 GLU M  36    -131.051  69.356 -58.512  1.00  0.00           O
ATOM    238  OE2 GLU M  36    -130.798  68.644 -60.554  1.00  0.00           O
ATOM    239  N   MET M  37    -132.716  64.106 -56.939  1.00 70.96           N
ATOM    240  CA  MET M  37    -132.603  63.285 -55.734  1.00 73.22           C
ATOM    241  C   MET M  37    -131.346  62.404 -55.762  1.00 76.44           C
ATOM    242  O   MET M  37    -130.667  62.239 -54.753  1.00 78.59           O
ATOM    243  CB  MET M  37    -133.876  62.448 -55.587  1.00  0.00           C
ATOM    244  CG  MET M  37    -134.056  61.791 -54.232  1.00  0.00           C
ATOM    245  SD  MET M  37    -135.673  61.002 -54.152  1.00  0.00           S
ATOM    246  CE  MET M  37    -135.402  59.455 -55.022  1.00  0.00           C
ATOM    247  N   ILE M  38    -130.978  61.888 -56.927  1.00 84.11           N
ATOM    248  CA  ILE M  38    -129.735  61.116 -57.078  1.00 85.48           C
ATOM    249  C   ILE M  38    -128.522  62.048 -56.928  1.00 84.46           C
ATOM    250  O   ILE M  38    -127.520  61.703 -56.304  1.00 84.53           O
ATOM    251  CB  ILE M  38    -129.708  60.376 -58.453  1.00  0.00           C
ATOM    252  CG1 ILE M  38    -130.830  59.316 -58.499  1.00  0.00           C
ATOM    253  CG2 ILE M  38    -128.343  59.683 -58.705  1.00  0.00           C
ATOM    254  CD1 ILE M  38    -131.200  58.809 -59.904  1.00  0.00           C
ATOM    255  N   LYS M  39    -128.621  63.262 -57.446  1.00 69.22           N
ATOM    256  CA  LYS M  39    -127.583  64.285 -57.291  1.00 69.28           C
ATOM    257  C   LYS M  39    -127.412  64.670 -55.825  1.00 68.04           C
ATOM    258  O   LYS M  39    -126.294  64.842 -55.338  1.00 68.04           O
ATOM    259  CB  LYS M  39    -128.032  65.482 -58.126  1.00  0.00           C
ATOM    260  CG  LYS M  39    -127.166  66.719 -58.157  1.00  0.00           C
ATOM    261  CD  LYS M  39    -128.035  67.767 -58.830  1.00  0.00           C
ATOM    262  CE  LYS M  39    -127.409  69.134 -58.995  1.00  0.00           C
ATOM    263  NZ  LYS M  39    -128.487  70.017 -59.558  1.00  0.00           N
ATOM    264  N   LEU M  40    -128.511  64.758 -55.094  1.00 73.39           N
ATOM    265  CA  LEU M  40    -128.440  64.982 -53.655  1.00 71.91           C
ATOM    266  C   LEU M  40    -127.790  63.796 -52.969  1.00 72.07           C
ATOM    267  O   LEU M  40    -126.935  63.999 -52.122  1.00 74.04           O
ATOM    268  CB  LEU M  40    -129.818  65.167 -53.034  1.00  0.00           C
ATOM    269  CG  LEU M  40    -130.269  66.568 -52.616  1.00  0.00           C
ATOM    270  CD1 LEU M  40    -130.493  67.516 -53.787  1.00  0.00           C
ATOM    271  CD2 LEU M  40    -131.552  66.396 -51.827  1.00  0.00           C
ATOM    272  N   TRP M  41    -128.135  62.570 -53.344  1.00 78.00           N
ATOM    273  CA  TRP M  41    -127.484  61.388 -52.772  1.00 78.19           C
ATOM    274  C   TRP M  41    -125.987  61.431 -53.023  1.00 77.84           C
ATOM    275  O   TRP M  41    -125.208  61.143 -52.126  1.00 76.94           O
ATOM    276  CB  TRP M  41    -128.013  60.090 -53.386  1.00  0.00           C
ATOM    277  CG  TRP M  41    -129.110  59.430 -52.623  1.00  0.00           C
ATOM    278  CD1 TRP M  41    -130.439  59.455 -52.902  1.00  0.00           C
ATOM    279  CD2 TRP M  41    -128.968  58.522 -51.515  1.00  0.00           C
ATOM    280  NE1 TRP M  41    -131.145  58.643 -52.057  1.00  0.00           N
ATOM    281  CE2 TRP M  41    -130.270  58.035 -51.200  1.00  0.00           C
ATOM    282  CE3 TRP M  41    -127.865  58.033 -50.782  1.00  0.00           C
ATOM    283  CZ2 TRP M  41    -130.491  57.068 -50.198  1.00  0.00           C
ATOM    284  CZ3 TRP M  41    -128.080  57.046 -49.783  1.00  0.00           C
ATOM    285  CH2 TRP M  41    -129.398  56.571 -49.509  1.00  0.00           C
ATOM    286  N   GLN M  42    -125.578  61.838 -54.215  1.00 71.54           N
ATOM    287  CA  GLN M  42    -124.163  61.950 -54.545  1.00 71.95           C
ATOM    288  C   GLN M  42    -123.457  62.959 -53.639  1.00 73.34           C
ATOM    289  O   GLN M  42    -122.370  62.686 -53.136  1.00 74.49           O
ATOM    290  CB  GLN M  42    -124.015  62.346 -56.017  1.00  0.00           C
ATOM    291  CG  GLN M  42    -122.592  62.271 -56.558  1.00  0.00           C
ATOM    292  CD  GLN M  42    -122.513  62.653 -58.024  1.00  0.00           C
ATOM    293  OE1 GLN M  42    -123.402  63.283 -58.572  1.00  0.00           O
ATOM    294  NE2 GLN M  42    -121.438  62.282 -58.668  1.00  0.00           N
ATOM    295  N   ARG M  43    -124.066  64.111 -53.377  1.00 72.73           N
ATOM    296  CA  ARG M  43    -123.441  65.074 -52.462  1.00 71.92           C
ATOM    297  C   ARG M  43    -123.462  64.532 -51.038  1.00 71.07           C
ATOM    298  O   ARG M  43    -122.512  64.728 -50.288  1.00 71.06           O
ATOM    299  CB  ARG M  43    -124.107  66.458 -52.542  1.00  0.00           C
ATOM    300  CG  ARG M  43    -123.265  67.599 -51.926  1.00  0.00           C
ATOM    301  CD  ARG M  43    -123.498  67.812 -50.425  1.00  0.00           C
ATOM    302  NE  ARG M  43    -122.533  68.728 -49.801  1.00  0.00           N
ATOM    303  CZ  ARG M  43    -121.342  68.424 -49.298  1.00  0.00           C
ATOM    304  NH1 ARG M  43    -120.702  69.339 -48.636  1.00  0.00           N
ATOM    305  NH2 ARG M  43    -120.798  67.238 -49.329  1.00  0.00           N
ATOM    306  N   THR M  44    -124.537  63.855 -50.670  1.00 54.67           N
ATOM    307  CA  THR M  44    -124.694  63.334 -49.316  1.00 57.47           C
ATOM    308  C   THR M  44    -123.629  62.298 -49.009  1.00 59.71           C
ATOM    309  O   THR M  44    -123.001  62.383 -47.967  1.00 60.59           O
ATOM    310  CB  THR M  44    -126.074  62.668 -49.093  1.00  0.00           C
ATOM    311  OG1 THR M  44    -127.117  63.562 -49.479  1.00  0.00           O
ATOM    312  CG2 THR M  44    -126.331  62.358 -47.642  1.00  0.00           C
ATOM    313  N   VAL M  45    -123.378  61.353 -49.906  1.00 93.71           N
ATOM    314  CA  VAL M  45    -122.393  60.322 -49.591  1.00 96.11           C
ATOM    315  C   VAL M  45    -120.998  60.910 -49.494  1.00 96.96           C
ATOM    316  O   VAL M  45    -120.286  60.570 -48.568  1.00 97.51           O
ATOM    317  CB  VAL M  45    -122.441  59.077 -50.522  1.00  0.00           C
ATOM    318  CG1 VAL M  45    -123.813  58.392 -50.407  1.00  0.00           C
ATOM    319  CG2 VAL M  45    -122.140  59.411 -51.991  1.00  0.00           C
ATOM    320  N   VAL M  46    -120.629  61.882 -50.320  1.00 84.72           N
ATOM    321  CA  VAL M  46    -119.301  62.475 -50.151  1.00 86.19           C
ATOM    322  C   VAL M  46    -119.225  63.356 -48.904  1.00 84.93           C
ATOM    323  O   VAL M  46    -118.139  63.614 -48.409  1.00 84.92           O
ATOM    324  CB  VAL M  46    -118.770  63.210 -51.414  1.00  0.00           C
ATOM    325  CG1 VAL M  46    -118.739  62.251 -52.613  1.00  0.00           C
ATOM    326  CG2 VAL M  46    -119.586  64.454 -51.766  1.00  0.00           C
ATOM    327  N   ALA M  47    -120.357  63.780 -48.351  1.00 89.14           N
ATOM    328  CA  ALA M  47    -120.347  64.491 -47.074  1.00 87.16           C
ATOM    329  C   ALA M  47    -120.041  63.481 -45.971  1.00 87.61           C
ATOM    330  O   ALA M  47    -119.242  63.739 -45.090  1.00 89.56           O
ATOM    331  CB  ALA M  47    -121.700  65.174 -46.804  1.00  0.00           C
ATOM    332  N   GLU M  48    -120.675  62.320 -46.041  1.00 75.51           N
ATOM    333  CA  GLU M  48    -120.502  61.266 -45.038  1.00 75.83           C
ATOM    334  C   GLU M  48    -119.080  60.687 -45.124  1.00 74.83           C
ATOM    335  O   GLU M  48    -118.433  60.419 -44.112  1.00 74.39           O
ATOM    336  CB  GLU M  48    -121.574  60.186 -45.267  1.00  0.00           C
ATOM    337  CG  GLU M  48    -123.014  60.692 -45.027  1.00  0.00           C
ATOM    338  CD  GLU M  48    -124.108  59.747 -45.534  1.00  0.00           C
ATOM    339  OE1 GLU M  48    -124.171  59.452 -46.747  1.00  0.00           O
ATOM    340  OE2 GLU M  48    -124.997  59.360 -44.741  1.00  0.00           O
ATOM    341  N   GLU M  49    -118.553  60.570 -46.335  1.00 80.56           N
ATOM    342  CA  GLU M  49    -117.162  60.162 -46.556  1.00 79.50           C
ATOM    343  C   GLU M  49    -116.215  61.206 -45.966  1.00 78.22           C
ATOM    344  O   GLU M  49    -115.206  60.876 -45.334  1.00 77.20           O
ATOM    345  CB  GLU M  49    -116.870  60.052 -48.060  1.00  0.00           C
ATOM    346  CG  GLU M  49    -117.523  58.873 -48.789  1.00  0.00           C
ATOM    347  CD  GLU M  49    -117.545  59.076 -50.306  1.00  0.00           C
ATOM    348  OE1 GLU M  49    -116.466  59.314 -50.895  1.00  0.00           O
ATOM    349  OE2 GLU M  49    -118.638  59.011 -50.919  1.00  0.00           O
ATOM    350  N   ALA M  50    -116.539  62.478 -46.155  1.00 74.68           N
ATOM    351  CA  ALA M  50    -115.724  63.557 -45.616  1.00 74.69           C
ATOM    352  C   ALA M  50    -115.809  63.594 -44.092  1.00 74.31           C
ATOM    353  O   ALA M  50    -114.813  63.897 -43.448  1.00 75.33           O
ATOM    354  CB  ALA M  50    -116.144  64.897 -46.216  1.00  0.00           C
ATOM    355  N   GLU M  51    -116.946  63.253 -43.499  1.00 79.70           N
ATOM    356  CA  GLU M  51    -117.029  63.175 -42.042  1.00 80.69           C
ATOM    357  C   GLU M  51    -116.052  62.122 -41.548  1.00 81.35           C
ATOM    358  O   GLU M  51    -115.279  62.377 -40.627  1.00 82.01           O
ATOM    359  CB  GLU M  51    -118.410  62.764 -41.525  1.00  0.00           C
ATOM    360  CG  GLU M  51    -119.514  63.791 -41.626  1.00  0.00           C
ATOM    361  CD  GLU M  51    -120.782  63.268 -40.967  1.00  0.00           C
ATOM    362  OE1 GLU M  51    -120.754  63.035 -39.735  1.00  0.00           O
ATOM    363  OE2 GLU M  51    -121.800  63.066 -41.664  1.00  0.00           O
ATOM    364  N   GLU M  52    -116.045  60.948 -42.163  1.00102.39           N
ATOM    365  CA  GLU M  52    -115.124  59.904 -41.722  1.00101.89           C
ATOM    366  C   GLU M  52    -113.681  60.350 -41.925  1.00101.14           C
ATOM    367  O   GLU M  52    -112.849  60.198 -41.031  1.00101.36           O
ATOM    368  CB  GLU M  52    -115.351  58.580 -42.455  1.00  0.00           C
ATOM    369  CG  GLU M  52    -116.660  57.893 -42.096  1.00  0.00           C
ATOM    370  CD  GLU M  52    -116.692  56.442 -42.560  1.00  0.00           C
ATOM    371  OE1 GLU M  52    -116.276  56.153 -43.702  1.00  0.00           O
ATOM    372  OE2 GLU M  52    -117.099  55.573 -41.756  1.00  0.00           O
ATOM    373  N   GLN M  53    -113.376  60.936 -43.074  1.00 81.98           N
ATOM    374  CA  GLN M  53    -112.013  61.378 -43.353  1.00 79.97           C
ATOM    375  C   GLN M  53    -111.539  62.460 -42.379  1.00 78.90           C
ATOM    376  O   GLN M  53    -110.429  62.402 -41.860  1.00 79.06           O
ATOM    377  CB  GLN M  53    -111.909  61.912 -44.786  1.00  0.00           C
ATOM    378  CG  GLN M  53    -110.469  62.036 -45.263  1.00  0.00           C
ATOM    379  CD  GLN M  53    -110.308  62.983 -46.429  1.00  0.00           C
ATOM    380  OE1 GLN M  53    -110.868  62.799 -47.495  1.00  0.00           O
ATOM    381  NE2 GLN M  53    -109.523  64.008 -46.234  1.00  0.00           N
ATOM    382  N   LEU M  54    -112.368  63.459 -42.114  1.00 72.21           N
ATOM    383  CA  LEU M  54    -111.965  64.567 -41.247  1.00 71.62           C
ATOM    384  C   LEU M  54    -111.919  64.114 -39.795  1.00 72.32           C
ATOM    385  O   LEU M  54    -111.066  64.561 -39.035  1.00 72.90           O
ATOM    386  CB  LEU M  54    -112.918  65.756 -41.399  1.00  0.00           C
ATOM    387  CG  LEU M  54    -112.643  66.801 -42.496  1.00  0.00           C
ATOM    388  CD1 LEU M  54    -112.415  66.264 -43.912  1.00  0.00           C
ATOM    389  CD2 LEU M  54    -113.809  67.781 -42.523  1.00  0.00           C
ATOM    390  N   CYS M  55    -112.787  63.189 -39.409  1.00 76.39           N
ATOM    391  CA  CYS M  55    -112.715  62.605 -38.072  1.00 78.76           C
ATOM    392  C   CYS M  55    -111.418  61.813 -37.939  1.00 79.08           C
ATOM    393  O   CYS M  55    -110.745  61.883 -36.913  1.00 78.91           O
ATOM    394  CB  CYS M  55    -113.909  61.682 -37.818  1.00  0.00           C
ATOM    395  SG  CYS M  55    -114.022  61.130 -36.096  1.00  0.00           S
ATOM    396  N   SER M  56    -111.045  61.087 -38.985  1.00 90.86           N
ATOM    397  CA  SER M  56    -109.782  60.353 -38.989  1.00 90.70           C
ATOM    398  C   SER M  56    -108.616  61.328 -38.882  1.00 90.60           C
ATOM    399  O   SER M  56    -107.743  61.122 -38.061  1.00 90.26           O
ATOM    400  CB  SER M  56    -109.650  59.487 -40.246  1.00  0.00           C
ATOM    401  OG  SER M  56    -108.537  58.614 -40.156  1.00  0.00           O
ATOM    402  N   GLN M  57    -108.628  62.430 -39.621  1.00 75.71           N
ATOM    403  CA  GLN M  57    -107.564  63.431 -39.499  1.00 75.86           C
ATOM    404  C   GLN M  57    -107.464  64.047 -38.109  1.00 75.96           C
ATOM    405  O   GLN M  57    -106.364  64.296 -37.622  1.00 75.91           O
ATOM    406  CB  GLN M  57    -107.725  64.561 -40.518  1.00  0.00           C
ATOM    407  CG  GLN M  57    -106.798  64.441 -41.720  1.00  0.00           C
ATOM    408  CD  GLN M  57    -107.334  63.530 -42.799  1.00  0.00           C
ATOM    409  OE1 GLN M  57    -108.095  63.965 -43.656  1.00  0.00           O
ATOM    410  NE2 GLN M  57    -106.931  62.290 -42.797  1.00  0.00           N
ATOM    411  N   LEU M  58    -108.590  64.258 -37.441  1.00 95.17           N
ATOM    412  CA  LEU M  58    -108.546  64.733 -36.062  1.00 96.28           C
ATOM    413  C   LEU M  58    -107.858  63.686 -35.192  1.00 97.54           C
ATOM    414  O   LEU M  58    -106.940  64.019 -34.459  1.00 98.16           O
ATOM    415  CB  LEU M  58    -109.956  65.035 -35.540  1.00  0.00           C
ATOM    416  CG  LEU M  58    -110.055  65.540 -34.090  1.00  0.00           C
ATOM    417  CD1 LEU M  58    -109.328  66.862 -33.866  1.00  0.00           C
ATOM    418  CD2 LEU M  58    -111.524  65.699 -33.711  1.00  0.00           C
ATOM    419  N   ALA M  59    -108.254  62.426 -35.308  1.00 94.59           N
ATOM    420  CA  ALA M  59    -107.653  61.355 -34.515  1.00 95.61           C
ATOM    421  C   ALA M  59    -106.162  61.150 -34.829  1.00 95.89           C
ATOM    422  O   ALA M  59    -105.367  60.837 -33.949  1.00 94.94           O
ATOM    423  CB  ALA M  59    -108.433  60.057 -34.747  1.00  0.00           C
ATOM    424  N   GLU M  60    -105.778  61.339 -36.083  1.00 95.90           N
ATOM    425  CA  GLU M  60    -104.378  61.250 -36.498  1.00 96.67           C
ATOM    426  C   GLU M  60    -103.577  62.336 -35.788  1.00 95.96           C
ATOM    427  O   GLU M  60    -102.525  62.068 -35.215  1.00 96.50           O
ATOM    428  CB  GLU M  60    -104.257  61.428 -38.018  1.00  0.00           C
ATOM    429  CG  GLU M  60    -104.728  60.225 -38.844  1.00  0.00           C
ATOM    430  CD  GLU M  60    -105.309  60.620 -40.204  1.00  0.00           C
ATOM    431  OE1 GLU M  60    -104.823  61.573 -40.849  1.00  0.00           O
ATOM    432  OE2 GLU M  60    -106.293  59.981 -40.638  1.00  0.00           O
ATOM    433  N   LEU M  61    -104.089  63.557 -35.768  1.00 78.59           N
ATOM    434  CA  LEU M  61    -103.382  64.638 -35.091  1.00 76.62           C
ATOM    435  C   LEU M  61    -103.402  64.450 -33.574  1.00 76.60           C
ATOM    436  O   LEU M  61    -102.430  64.765 -32.902  1.00 75.87           O
ATOM    437  CB  LEU M  61    -103.974  65.992 -35.491  1.00  0.00           C
ATOM    438  CG  LEU M  61    -103.215  67.238 -35.001  1.00  0.00           C
ATOM    439  CD1 LEU M  61    -101.760  67.308 -35.474  1.00  0.00           C
ATOM    440  CD2 LEU M  61    -103.942  68.486 -35.473  1.00  0.00           C
ATOM    441  N   GLU M  62    -104.465  63.878 -33.026  1.00 85.14           N
ATOM    442  CA  GLU M  62    -104.532  63.585 -31.591  1.00 87.33           C
ATOM    443  C   GLU M  62    -103.452  62.595 -31.162  1.00 88.46           C
ATOM    444  O   GLU M  62    -102.886  62.747 -30.083  1.00 89.46           O
ATOM    445  CB  GLU M  62    -105.901  63.009 -31.207  1.00  0.00           C
ATOM    446  CG  GLU M  62    -107.031  64.035 -31.127  1.00  0.00           C
ATOM    447  CD  GLU M  62    -108.398  63.414 -30.852  1.00  0.00           C
ATOM    448  OE1 GLU M  62    -108.553  62.178 -30.965  1.00  0.00           O
ATOM    449  OE2 GLU M  62    -109.337  64.178 -30.529  1.00  0.00           O
ATOM    450  N   VAL M  63    -103.136  61.598 -31.981  1.00 99.78           N
ATOM    451  CA  VAL M  63    -102.078  60.656 -31.602  1.00100.11           C
ATOM    452  C   VAL M  63    -100.677  61.183 -31.906  1.00 99.86           C
ATOM    453  O   VAL M  63     -99.709  60.700 -31.327  1.00100.11           O
ATOM    454  CB  VAL M  63    -102.272  59.228 -32.187  1.00  0.00           C
ATOM    455  CG1 VAL M  63    -103.607  58.634 -31.710  1.00  0.00           C
ATOM    456  CG2 VAL M  63    -102.205  59.191 -33.715  1.00  0.00           C
ATOM    457  N   GLU M  64    -100.547  62.183 -32.768  1.00 76.15           N
ATOM    458  CA  GLU M  64     -99.251  62.840 -32.955  1.00 76.78           C
ATOM    459  C   GLU M  64     -98.985  63.817 -31.814  1.00 75.71           C
ATOM    460  O   GLU M  64     -97.879  63.888 -31.286  1.00 75.34           O
ATOM    461  CB  GLU M  64     -99.185  63.615 -34.274  1.00  0.00           C
ATOM    462  CG  GLU M  64     -99.080  62.735 -35.509  1.00  0.00           C
ATOM    463  CD  GLU M  64     -98.751  63.541 -36.757  1.00  0.00           C
ATOM    464  OE1 GLU M  64     -99.418  64.566 -37.023  1.00  0.00           O
ATOM    465  OE2 GLU M  64     -97.793  63.159 -37.467  1.00  0.00           O
ATOM    466  N   SER M  65    -100.012  64.549 -31.405  1.00 92.87           N
ATOM    467  CA  SER M  65     -99.925  65.553 -30.340  1.00 93.40           C
ATOM    468  C   SER M  65    -100.044  64.908 -28.954  1.00 95.62           C
ATOM    469  O   SER M  65    -100.791  65.371 -28.087  1.00 97.09           O
ATOM    470  CB  SER M  65    -101.031  66.596 -30.550  1.00  0.00           C
ATOM    471  OG  SER M  65    -100.930  67.671 -29.633  1.00  0.00           O
ATOM    472  N   LEU M  66     -99.338  63.801 -28.771  1.00113.03           N
ATOM    473  CA  LEU M  66     -99.470  62.950 -27.589  1.00114.42           C
ATOM    474  C   LEU M  66     -98.143  62.767 -26.848  1.00115.20           C
ATOM    475  O   LEU M  66     -98.019  61.932 -25.950  1.00115.27           O
ATOM    476  CB  LEU M  66    -100.048  61.603 -28.045  1.00  0.00           C
ATOM    477  CG  LEU M  66    -100.862  60.747 -27.060  1.00  0.00           C
ATOM    478  CD1 LEU M  66    -102.138  61.454 -26.591  1.00  0.00           C
ATOM    479  CD2 LEU M  66    -101.245  59.422 -27.723  1.00  0.00           C
ATOM    480  N   GLY M  67     -97.155  63.565 -27.223  1.00104.26           N
ATOM    481  CA  GLY M  67     -95.835  63.532 -26.616  1.00104.16           C
ATOM    482  C   GLY M  67     -95.168  64.768 -27.165  1.00104.61           C
ATOM    483  O   GLY M  67     -94.035  65.109 -26.772  1.00105.03           O
ATOM    484  OXT GLY M  67     -95.833  65.408 -28.010  1.00105.03           O
TER     485      GLY M  67 
ATOM    486  N   GLY N   7    -168.460  49.266 -82.575  1.00290.02           N
ATOM    487  CA  GLY N   7    -167.550  48.593 -81.607  1.00290.05           C
ATOM    488  C   GLY N   7    -166.489  49.550 -81.128  1.00288.93           C
ATOM    489  O   GLY N   7    -166.657  50.721 -81.413  1.00289.54           O
ATOM    490  N   CYS N   8    -165.442  49.086 -80.449  1.00168.62           N
ATOM    491  CA  CYS N   8    -164.286  49.885 -79.990  1.00165.96           C
ATOM    492  C   CYS N   8    -164.439  51.129 -79.093  1.00164.75           C
ATOM    493  O   CYS N   8    -163.469  51.550 -78.479  1.00164.03           O
ATOM    494  CB  CYS N   8    -163.431  50.260 -81.207  1.00  0.00           C
ATOM    495  SG  CYS N   8    -161.666  50.402 -80.835  1.00  0.00           S
ATOM    496  N   VAL N   9    -165.619  51.716 -78.959  1.00199.38           N
ATOM    497  CA  VAL N   9    -165.774  52.905 -78.113  1.00197.77           C
ATOM    498  C   VAL N   9    -165.548  52.614 -76.631  1.00196.49           C
ATOM    499  O   VAL N   9    -165.129  53.489 -75.884  1.00195.57           O
ATOM    500  CB  VAL N   9    -167.155  53.594 -78.328  1.00  0.00           C
ATOM    501  CG1 VAL N   9    -167.288  54.075 -79.780  1.00  0.00           C
ATOM    502  CG2 VAL N   9    -168.336  52.657 -77.992  1.00  0.00           C
ATOM    503  N   THR N  10    -165.753  51.372 -76.210  1.00213.49           N
ATOM    504  CA  THR N  10    -165.470  51.000 -74.829  1.00212.48           C
ATOM    505  C   THR N  10    -163.965  50.914 -74.634  1.00212.18           C
ATOM    506  O   THR N  10    -163.458  51.299 -73.600  1.00212.96           O
ATOM    507  CB  THR N  10    -166.081  49.630 -74.477  1.00  0.00           C
ATOM    508  OG1 THR N  10    -165.567  48.642 -75.374  1.00  0.00           O
ATOM    509  CG2 THR N  10    -167.597  49.636 -74.627  1.00  0.00           C
ATOM    510  N   VAL N  11    -163.250  50.483 -75.665  1.00187.52           N
ATOM    511  CA  VAL N  11    -161.805  50.278 -75.594  1.00186.07           C
ATOM    512  C   VAL N  11    -161.108  51.624 -75.468  1.00184.78           C
ATOM    513  O   VAL N  11    -160.104  51.754 -74.779  1.00184.85           O
ATOM    514  CB  VAL N  11    -161.298  49.467 -76.823  1.00  0.00           C
ATOM    515  CG1 VAL N  11    -159.802  49.150 -76.716  1.00  0.00           C
ATOM    516  CG2 VAL N  11    -162.084  48.145 -76.946  1.00  0.00           C
ATOM    517  N   ALA N  12    -161.693  52.660 -76.053  1.00164.49           N
ATOM    518  CA  ALA N  12    -161.165  54.007 -75.865  1.00161.83           C
ATOM    519  C   ALA N  12    -161.243  54.404 -74.384  1.00160.16           C
ATOM    520  O   ALA N  12    -160.334  55.027 -73.854  1.00160.43           O
ATOM    521  CB  ALA N  12    -161.934  55.002 -76.746  1.00  0.00           C
ATOM    522  N   ALA N  13    -162.319  54.023 -73.710  1.00165.40           N
ATOM    523  CA  ALA N  13    -162.470  54.317 -72.288  1.00164.02           C
ATOM    524  C   ALA N  13    -161.597  53.402 -71.419  1.00163.79           C
ATOM    525  O   ALA N  13    -161.086  53.823 -70.389  1.00164.30           O
ATOM    526  CB  ALA N  13    -163.949  54.195 -71.891  1.00  0.00           C
ATOM    527  N   GLU N  14    -161.421  52.158 -71.841  1.00161.22           N
ATOM    528  CA  GLU N  14    -160.567  51.203 -71.135  1.00159.73           C
ATOM    529  C   GLU N  14    -159.122  51.703 -71.167  1.00158.55           C
ATOM    530  O   GLU N  14    -158.435  51.708 -70.145  1.00158.32           O
ATOM    531  CB  GLU N  14    -160.654  49.820 -71.803  1.00  0.00           C
ATOM    532  CG  GLU N  14    -162.002  49.090 -71.653  1.00  0.00           C
ATOM    533  CD  GLU N  14    -162.285  48.123 -72.811  1.00  0.00           C
ATOM    534  OE1 GLU N  14    -163.423  48.120 -73.349  1.00  0.00           O
ATOM    535  OE2 GLU N  14    -161.362  47.389 -73.219  1.00  0.00           O
ATOM    536  N   GLU N  15    -158.670  52.171 -72.324  1.00152.78           N
ATOM    537  CA  GLU N  15    -157.314  52.705 -72.445  1.00150.69           C
ATOM    538  C   GLU N  15    -157.194  53.994 -71.651  1.00149.32           C
ATOM    539  O   GLU N  15    -156.202  54.184 -70.954  1.00148.77           O
ATOM    540  CB  GLU N  15    -156.926  52.934 -73.912  1.00  0.00           C
ATOM    541  CG  GLU N  15    -155.420  53.182 -74.153  1.00  0.00           C
ATOM    542  CD  GLU N  15    -154.945  54.633 -74.003  1.00  0.00           C
ATOM    543  OE1 GLU N  15    -153.711  54.865 -74.073  1.00  0.00           O
ATOM    544  OE2 GLU N  15    -155.765  55.569 -73.932  1.00  0.00           O
ATOM    545  N   MET N  16    -158.214  54.847 -71.690  1.00174.96           N
ATOM    546  CA  MET N  16    -158.165  56.083 -70.912  1.00173.57           C
ATOM    547  C   MET N  16    -158.050  55.756 -69.430  1.00173.81           C
ATOM    548  O   MET N  16    -157.384  56.475 -68.695  1.00174.56           O
ATOM    549  CB  MET N  16    -159.364  57.021 -71.166  1.00  0.00           C
ATOM    550  CG  MET N  16    -160.345  57.178 -69.992  1.00  0.00           C
ATOM    551  SD  MET N  16    -161.543  58.479 -70.154  1.00  0.00           S
ATOM    552  CE  MET N  16    -163.015  57.670 -70.648  1.00  0.00           C
ATOM    553  N   ASP N  17    -158.689  54.695 -68.957  1.00158.28           N
ATOM    554  CA  ASP N  17    -158.646  54.428 -67.530  1.00157.84           C
ATOM    555  C   ASP N  17    -157.319  53.819 -67.126  1.00156.49           C
ATOM    556  O   ASP N  17    -156.812  54.114 -66.053  1.00156.16           O
ATOM    557  CB  ASP N  17    -159.775  53.533 -67.044  1.00  0.00           C
ATOM    558  CG  ASP N  17    -159.917  53.609 -65.538  1.00  0.00           C
ATOM    559  OD1 ASP N  17    -160.195  54.735 -65.050  1.00  0.00           O
ATOM    560  OD2 ASP N  17    -159.721  52.594 -64.832  1.00  0.00           O
ATOM    561  N   GLU N  18    -156.706  53.027 -67.992  1.00171.94           N
ATOM    562  CA  GLU N  18    -155.366  52.527 -67.694  1.00169.73           C
ATOM    563  C   GLU N  18    -154.371  53.686 -67.724  1.00167.82           C
ATOM    564  O   GLU N  18    -153.501  53.800 -66.876  1.00167.80           O
ATOM    565  CB  GLU N  18    -154.937  51.438 -68.678  1.00  0.00           C
ATOM    566  CG  GLU N  18    -154.286  50.252 -67.979  1.00  0.00           C
ATOM    567  CD  GLU N  18    -153.072  50.649 -67.151  1.00  0.00           C
ATOM    568  OE1 GLU N  18    -152.041  51.066 -67.716  1.00  0.00           O
ATOM    569  OE2 GLU N  18    -153.139  50.536 -65.907  1.00  0.00           O
ATOM    570  N   LEU N  19    -154.551  54.610 -68.652  1.00112.59           N
ATOM    571  CA  LEU N  19    -153.720  55.807 -68.733  1.00109.12           C
ATOM    572  C   LEU N  19    -153.891  56.688 -67.492  1.00107.07           C
ATOM    573  O   LEU N  19    -152.929  57.218 -66.931  1.00106.75           O
ATOM    574  CB  LEU N  19    -154.157  56.550 -69.993  1.00  0.00           C
ATOM    575  CG  LEU N  19    -153.454  57.815 -70.475  1.00  0.00           C
ATOM    576  CD1 LEU N  19    -152.011  57.552 -70.888  1.00  0.00           C
ATOM    577  CD2 LEU N  19    -154.277  58.320 -71.650  1.00  0.00           C
ATOM    578  N   ARG N  20    -155.125  56.814 -67.031  1.00104.13           N
ATOM    579  CA  ARG N  20    -155.450  57.531 -65.797  1.00102.90           C
ATOM    580  C   ARG N  20    -154.804  56.851 -64.603  1.00101.94           C
ATOM    581  O   ARG N  20    -154.220  57.508 -63.750  1.00101.74           O
ATOM    582  CB  ARG N  20    -156.976  57.556 -65.666  1.00  0.00           C
ATOM    583  CG  ARG N  20    -157.556  58.275 -64.467  1.00  0.00           C
ATOM    584  CD  ARG N  20    -158.952  58.793 -64.809  1.00  0.00           C
ATOM    585  NE  ARG N  20    -159.878  57.757 -65.303  1.00  0.00           N
ATOM    586  CZ  ARG N  20    -160.912  57.956 -66.112  1.00  0.00           C
ATOM    587  NH1 ARG N  20    -161.615  56.921 -66.469  1.00  0.00           N
ATOM    588  NH2 ARG N  20    -161.254  59.135 -66.568  1.00  0.00           N
ATOM    589  N   ARG N  21    -154.869  55.531 -64.566  1.00126.29           N
ATOM    590  CA  ARG N  21    -154.259  54.731 -63.506  1.00125.43           C
ATOM    591  C   ARG N  21    -152.747  54.873 -63.522  1.00123.63           C
ATOM    592  O   ARG N  21    -152.139  55.059 -62.476  1.00123.48           O
ATOM    593  CB  ARG N  21    -154.701  53.287 -63.723  1.00  0.00           C
ATOM    594  CG  ARG N  21    -154.416  52.300 -62.614  1.00  0.00           C
ATOM    595  CD  ARG N  21    -155.043  50.950 -62.980  1.00  0.00           C
ATOM    596  NE  ARG N  21    -156.501  51.064 -63.176  1.00  0.00           N
ATOM    597  CZ  ARG N  21    -157.439  50.979 -62.242  1.00  0.00           C
ATOM    598  NH1 ARG N  21    -158.670  51.279 -62.545  1.00  0.00           N
ATOM    599  NH2 ARG N  21    -157.191  50.628 -61.004  1.00  0.00           N
ATOM    600  N   ARG N  22    -152.149  54.909 -64.704  1.00101.86           N
ATOM    601  CA  ARG N  22    -150.719  55.178 -64.834  1.00 99.05           C
ATOM    602  C   ARG N  22    -150.357  56.542 -64.277  1.00 96.68           C
ATOM    603  O   ARG N  22    -149.374  56.666 -63.561  1.00 95.78           O
ATOM    604  CB  ARG N  22    -150.279  55.071 -66.301  1.00  0.00           C
ATOM    605  CG  ARG N  22    -148.917  54.407 -66.476  1.00  0.00           C
ATOM    606  CD  ARG N  22    -149.003  52.917 -66.867  1.00  0.00           C
ATOM    607  NE  ARG N  22    -149.978  52.131 -66.094  1.00  0.00           N
ATOM    608  CZ  ARG N  22    -149.864  51.705 -64.843  1.00  0.00           C
ATOM    609  NH1 ARG N  22    -150.885  51.129 -64.288  1.00  0.00           N
ATOM    610  NH2 ARG N  22    -148.795  51.890 -64.113  1.00  0.00           N
ATOM    611  N   ASN N  23    -151.180  57.549 -64.529  1.00 89.75           N
ATOM    612  CA  ASN N  23    -150.925  58.878 -63.975  1.00 88.09           C
ATOM    613  C   ASN N  23    -150.991  58.864 -62.451  1.00 89.17           C
ATOM    614  O   ASN N  23    -150.201  59.517 -61.784  1.00 89.16           O
ATOM    615  CB  ASN N  23    -151.936  59.904 -64.496  1.00  0.00           C
ATOM    616  CG  ASN N  23    -151.526  61.316 -64.181  1.00  0.00           C
ATOM    617  OD1 ASN N  23    -150.711  61.901 -64.868  1.00  0.00           O
ATOM    618  ND2 ASN N  23    -152.092  61.882 -63.149  1.00  0.00           N
ATOM    619  N   ILE N  24    -151.927  58.111 -61.892  1.00105.81           N
ATOM    620  CA  ILE N  24    -152.062  58.006 -60.437  1.00107.81           C
ATOM    621  C   ILE N  24    -150.837  57.283 -59.876  1.00107.42           C
ATOM    622  O   ILE N  24    -150.299  57.681 -58.851  1.00106.82           O
ATOM    623  CB  ILE N  24    -153.386  57.274 -60.037  1.00  0.00           C
ATOM    624  CG1 ILE N  24    -154.602  58.119 -60.472  1.00  0.00           C
ATOM    625  CG2 ILE N  24    -153.460  57.011 -58.509  1.00  0.00           C
ATOM    626  CD1 ILE N  24    -155.945  57.371 -60.515  1.00  0.00           C
ATOM    627  N   GLU N  25    -150.347  56.252 -60.545  1.00119.26           N
ATOM    628  CA  GLU N  25    -149.165  55.539 -60.063  1.00118.63           C
ATOM    629  C   GLU N  25    -147.879  56.358 -60.205  1.00115.91           C
ATOM    630  O   GLU N  25    -147.023  56.312 -59.324  1.00115.02           O
ATOM    631  CB  GLU N  25    -149.041  54.190 -60.769  1.00  0.00           C
ATOM    632  CG  GLU N  25    -150.118  53.201 -60.314  1.00  0.00           C
ATOM    633  CD  GLU N  25    -150.050  51.880 -61.057  1.00  0.00           C
ATOM    634  OE1 GLU N  25    -148.931  51.404 -61.338  1.00  0.00           O
ATOM    635  OE2 GLU N  25    -151.110  51.328 -61.416  1.00  0.00           O
ATOM    636  N   LEU N  26    -147.766  57.183 -61.236  1.00 77.99           N
ATOM    637  CA  LEU N  26    -146.650  58.130 -61.321  1.00 75.21           C
ATOM    638  C   LEU N  26    -146.769  59.162 -60.199  1.00 74.54           C
ATOM    639  O   LEU N  26    -145.780  59.529 -59.570  1.00 74.13           O
ATOM    640  CB  LEU N  26    -146.643  58.867 -62.666  1.00  0.00           C
ATOM    641  CG  LEU N  26    -145.761  58.371 -63.823  1.00  0.00           C
ATOM    642  CD1 LEU N  26    -146.104  56.971 -64.321  1.00  0.00           C
ATOM    643  CD2 LEU N  26    -145.870  59.359 -64.989  1.00  0.00           C
ATOM    644  N   SER N  27    -147.985  59.609 -59.914  1.00101.41           N
ATOM    645  CA  SER N  27    -148.215  60.585 -58.847  1.00102.23           C
ATOM    646  C   SER N  27    -147.873  59.985 -57.488  1.00101.97           C
ATOM    647  O   SER N  27    -147.372  60.661 -56.590  1.00101.31           O
ATOM    648  CB  SER N  27    -149.667  61.068 -58.842  1.00  0.00           C
ATOM    649  OG  SER N  27    -149.840  62.127 -57.914  1.00  0.00           O
ATOM    650  N   ARG N  28    -148.132  58.694 -57.343  1.00111.19           N
ATOM    651  CA  ARG N  28    -147.782  57.956 -56.134  1.00111.75           C
ATOM    652  C   ARG N  28    -146.263  57.889 -56.005  1.00110.63           C
ATOM    653  O   ARG N  28    -145.733  58.099 -54.919  1.00111.70           O
ATOM    654  CB  ARG N  28    -148.385  56.549 -56.225  1.00  0.00           C
ATOM    655  CG  ARG N  28    -148.171  55.667 -55.016  1.00  0.00           C
ATOM    656  CD  ARG N  28    -148.239  54.192 -55.422  1.00  0.00           C
ATOM    657  NE  ARG N  28    -147.553  53.375 -54.411  1.00  0.00           N
ATOM    658  CZ  ARG N  28    -146.237  53.265 -54.273  1.00  0.00           C
ATOM    659  NH1 ARG N  28    -145.779  52.753 -53.169  1.00  0.00           N
ATOM    660  NH2 ARG N  28    -145.374  53.765 -55.119  1.00  0.00           N
ATOM    661  N   GLU N  29    -145.552  57.620 -57.092  1.00106.17           N
ATOM    662  CA  GLU N  29    -144.095  57.526 -57.012  1.00103.07           C
ATOM    663  C   GLU N  29    -143.476  58.880 -56.675  1.00 98.90           C
ATOM    664  O   GLU N  29    -142.591  58.962 -55.828  1.00 97.85           O
ATOM    665  CB  GLU N  29    -143.479  57.003 -58.316  1.00  0.00           C
ATOM    666  CG  GLU N  29    -142.009  56.625 -58.135  1.00  0.00           C
ATOM    667  CD  GLU N  29    -141.278  56.325 -59.431  1.00  0.00           C
ATOM    668  OE1 GLU N  29    -140.716  55.216 -59.565  1.00  0.00           O
ATOM    669  OE2 GLU N  29    -141.136  57.231 -60.283  1.00  0.00           O
ATOM    670  N   VAL N  30    -143.950  59.969 -57.267  1.00 70.09           N
ATOM    671  CA  VAL N  30    -143.351  61.265 -56.940  1.00 65.56           C
ATOM    672  C   VAL N  30    -143.689  61.699 -55.521  1.00 65.03           C
ATOM    673  O   VAL N  30    -142.978  62.521 -54.957  1.00 64.95           O
ATOM    674  CB  VAL N  30    -143.690  62.410 -57.930  1.00  0.00           C
ATOM    675  CG1 VAL N  30    -143.203  62.070 -59.331  1.00  0.00           C
ATOM    676  CG2 VAL N  30    -145.175  62.734 -57.959  1.00  0.00           C
ATOM    677  N   ALA N  31    -144.728  61.147 -54.909  1.00 76.58           N
ATOM    678  CA  ALA N  31    -145.007  61.444 -53.508  1.00 76.60           C
ATOM    679  C   ALA N  31    -143.936  60.776 -52.636  1.00 76.57           C
ATOM    680  O   ALA N  31    -143.410  61.387 -51.702  1.00 76.06           O
ATOM    681  CB  ALA N  31    -146.411  60.956 -53.130  1.00  0.00           C
ATOM    682  N   GLU N  32    -143.584  59.540 -52.963  1.00107.38           N
ATOM    683  CA  GLU N  32    -142.530  58.832 -52.233  1.00106.03           C
ATOM    684  C   GLU N  32    -141.193  59.523 -52.463  1.00104.48           C
ATOM    685  O   GLU N  32    -140.450  59.773 -51.522  1.00104.50           O
ATOM    686  CB  GLU N  32    -142.419  57.372 -52.680  1.00  0.00           C
ATOM    687  CG  GLU N  32    -143.630  56.531 -52.320  1.00  0.00           C
ATOM    688  CD  GLU N  32    -143.450  55.067 -52.687  1.00  0.00           C
ATOM    689  OE1 GLU N  32    -143.115  54.759 -53.850  1.00  0.00           O
ATOM    690  OE2 GLU N  32    -143.737  54.194 -51.840  1.00  0.00           O
ATOM    691  N   MET N  33    -140.920  59.907 -53.702  1.00 65.83           N
ATOM    692  CA  MET N  33    -139.687  60.619 -54.030  1.00 63.06           C
ATOM    693  C   MET N  33    -139.605  61.971 -53.334  1.00 62.37           C
ATOM    694  O   MET N  33    -138.539  62.359 -52.889  1.00 62.07           O
ATOM    695  CB  MET N  33    -139.582  60.842 -55.536  1.00  0.00           C
ATOM    696  CG  MET N  33    -139.297  59.584 -56.345  1.00  0.00           C
ATOM    697  SD  MET N  33    -139.707  59.744 -58.107  1.00  0.00           S
ATOM    698  CE  MET N  33    -139.077  61.328 -58.573  1.00  0.00           C
ATOM    699  N   LYS N  34    -140.706  62.698 -53.188  1.00 65.85           N
ATOM    700  CA  LYS N  34    -140.659  63.956 -52.433  1.00 64.06           C
ATOM    701  C   LYS N  34    -140.338  63.676 -50.977  1.00 63.12           C
ATOM    702  O   LYS N  34    -139.541  64.386 -50.380  1.00 61.35           O
ATOM    703  CB  LYS N  34    -141.979  64.732 -52.512  1.00  0.00           C
ATOM    704  CG  LYS N  34    -142.160  65.469 -53.827  1.00  0.00           C
ATOM    705  CD  LYS N  34    -143.528  66.129 -53.953  1.00  0.00           C
ATOM    706  CE  LYS N  34    -143.667  66.853 -55.296  1.00  0.00           C
ATOM    707  NZ  LYS N  34    -143.650  65.920 -56.468  1.00  0.00           N
ATOM    708  N   THR N  35    -140.936  62.642 -50.411  1.00 71.82           N
ATOM    709  CA  THR N  35    -140.702  62.313 -49.008  1.00 73.01           C
ATOM    710  C   THR N  35    -139.246  61.906 -48.790  1.00 72.02           C
ATOM    711  O   THR N  35    -138.588  62.376 -47.853  1.00 70.71           O
ATOM    712  CB  THR N  35    -141.650  61.178 -48.564  1.00  0.00           C
ATOM    713  OG1 THR N  35    -142.992  61.548 -48.895  1.00  0.00           O
ATOM    714  CG2 THR N  35    -141.610  60.944 -47.064  1.00  0.00           C
ATOM    715  N   GLU N  36    -138.722  61.073 -49.679  1.00 82.37           N
ATOM    716  CA  GLU N  36    -137.325  60.661 -49.609  1.00 80.95           C
ATOM    717  C   GLU N  36    -136.421  61.873 -49.769  1.00 79.29           C
ATOM    718  O   GLU N  36    -135.511  62.062 -48.978  1.00 80.60           O
ATOM    719  CB  GLU N  36    -136.990  59.631 -50.694  1.00  0.00           C
ATOM    720  CG  GLU N  36    -135.574  59.068 -50.561  1.00  0.00           C
ATOM    721  CD  GLU N  36    -135.153  58.192 -51.730  1.00  0.00           C
ATOM    722  OE1 GLU N  36    -133.937  58.192 -52.033  1.00  0.00           O
ATOM    723  OE2 GLU N  36    -135.997  57.503 -52.338  1.00  0.00           O
ATOM    724  N   MET N  37    -136.684  62.725 -50.749  1.00 49.02           N
ATOM    725  CA  MET N  37    -135.838  63.885 -51.007  1.00 47.36           C
ATOM    726  C   MET N  37    -135.832  64.877 -49.846  1.00 48.90           C
ATOM    727  O   MET N  37    -134.793  65.437 -49.524  1.00 49.18           O
ATOM    728  CB  MET N  37    -136.285  64.572 -52.299  1.00  0.00           C
ATOM    729  CG  MET N  37    -135.346  65.660 -52.789  1.00  0.00           C
ATOM    730  SD  MET N  37    -135.863  66.364 -54.370  1.00  0.00           S
ATOM    731  CE  MET N  37    -137.359  67.283 -53.940  1.00  0.00           C
ATOM    732  N   ILE N  38    -136.951  65.079 -49.165  1.00 65.58           N
ATOM    733  CA  ILE N  38    -136.968  65.968 -47.997  1.00 70.00           C
ATOM    734  C   ILE N  38    -136.141  65.334 -46.875  1.00 72.64           C
ATOM    735  O   ILE N  38    -135.351  66.008 -46.204  1.00 72.43           O
ATOM    736  CB  ILE N  38    -138.427  66.267 -47.532  1.00  0.00           C
ATOM    737  CG1 ILE N  38    -139.154  67.099 -48.610  1.00  0.00           C
ATOM    738  CG2 ILE N  38    -138.454  67.040 -46.184  1.00  0.00           C
ATOM    739  CD1 ILE N  38    -140.687  67.124 -48.498  1.00  0.00           C
ATOM    740  N   LYS N  39    -136.255  64.027 -46.677  1.00 93.03           N
ATOM    741  CA  LYS N  39    -135.458  63.375 -45.634  1.00 94.37           C
ATOM    742  C   LYS N  39    -133.977  63.382 -46.008  1.00 92.72           C
ATOM    743  O   LYS N  39    -133.101  63.507 -45.154  1.00 93.17           O
ATOM    744  CB  LYS N  39    -135.964  61.945 -45.400  1.00  0.00           C
ATOM    745  CG  LYS N  39    -135.375  61.238 -44.173  1.00  0.00           C
ATOM    746  CD  LYS N  39    -135.785  61.908 -42.858  1.00  0.00           C
ATOM    747  CE  LYS N  39    -135.151  61.221 -41.658  1.00  0.00           C
ATOM    748  NZ  LYS N  39    -135.552  61.922 -40.392  1.00  0.00           N
ATOM    749  N   LEU N  40    -133.697  63.280 -47.294  1.00 68.21           N
ATOM    750  CA  LEU N  40    -132.342  63.351 -47.816  1.00 66.50           C
ATOM    751  C   LEU N  40    -131.756  64.747 -47.655  1.00 65.05           C
ATOM    752  O   LEU N  40    -130.616  64.853 -47.236  1.00 65.14           O
ATOM    753  CB  LEU N  40    -132.362  62.931 -49.283  1.00  0.00           C
ATOM    754  CG  LEU N  40    -131.054  62.753 -50.054  1.00  0.00           C
ATOM    755  CD1 LEU N  40    -130.126  61.703 -49.458  1.00  0.00           C
ATOM    756  CD2 LEU N  40    -131.464  62.354 -51.459  1.00  0.00           C
ATOM    757  N   TRP N  41    -132.525  65.808 -47.878  1.00 64.72           N
ATOM    758  CA  TRP N  41    -132.061  67.167 -47.576  1.00 63.75           C
ATOM    759  C   TRP N  41    -131.712  67.278 -46.102  1.00 63.64           C
ATOM    760  O   TRP N  41    -130.667  67.815 -45.749  1.00 62.04           O
ATOM    761  CB  TRP N  41    -133.128  68.235 -47.847  1.00  0.00           C
ATOM    762  CG  TRP N  41    -133.281  68.672 -49.270  1.00  0.00           C
ATOM    763  CD1 TRP N  41    -134.312  68.399 -50.113  1.00  0.00           C
ATOM    764  CD2 TRP N  41    -132.415  69.560 -50.002  1.00  0.00           C
ATOM    765  NE1 TRP N  41    -134.165  69.040 -51.314  1.00  0.00           N
ATOM    766  CE2 TRP N  41    -133.014  69.778 -51.278  1.00  0.00           C
ATOM    767  CE3 TRP N  41    -131.180  70.179 -49.718  1.00  0.00           C
ATOM    768  CZ2 TRP N  41    -132.417  70.591 -52.263  1.00  0.00           C
ATOM    769  CZ3 TRP N  41    -130.575  70.999 -50.707  1.00  0.00           C
ATOM    770  CH2 TRP N  41    -131.207  71.196 -51.970  1.00  0.00           C
ATOM    771  N   GLN N  42    -132.562  66.738 -45.238  1.00 82.42           N
ATOM    772  CA  GLN N  42    -132.302  66.787 -43.802  1.00 83.73           C
ATOM    773  C   GLN N  42    -131.005  66.054 -43.454  1.00 84.74           C
ATOM    774  O   GLN N  42    -130.225  66.526 -42.634  1.00 84.74           O
ATOM    775  CB  GLN N  42    -133.485  66.199 -43.023  1.00  0.00           C
ATOM    776  CG  GLN N  42    -133.406  66.428 -41.517  1.00  0.00           C
ATOM    777  CD  GLN N  42    -134.611  65.882 -40.780  1.00  0.00           C
ATOM    778  OE1 GLN N  42    -134.893  64.687 -40.803  1.00  0.00           O
ATOM    779  NE2 GLN N  42    -135.328  66.744 -40.109  1.00  0.00           N
ATOM    780  N   ARG N  43    -130.740  64.920 -44.090  1.00 72.22           N
ATOM    781  CA  ARG N  43    -129.487  64.204 -43.834  1.00 71.02           C
ATOM    782  C   ARG N  43    -128.289  64.952 -44.407  1.00 71.14           C
ATOM    783  O   ARG N  43    -127.221  64.952 -43.818  1.00 70.23           O
ATOM    784  CB  ARG N  43    -129.512  62.795 -44.428  1.00  0.00           C
ATOM    785  CG  ARG N  43    -128.604  61.815 -43.674  1.00  0.00           C
ATOM    786  CD  ARG N  43    -127.853  60.865 -44.595  1.00  0.00           C
ATOM    787  NE  ARG N  43    -128.728  60.202 -45.572  1.00  0.00           N
ATOM    788  CZ  ARG N  43    -128.336  59.383 -46.541  1.00  0.00           C
ATOM    789  NH1 ARG N  43    -129.228  59.001 -47.411  1.00  0.00           N
ATOM    790  NH2 ARG N  43    -127.114  58.952 -46.700  1.00  0.00           N
ATOM    791  N   THR N  44    -128.474  65.579 -45.559  1.00 52.17           N
ATOM    792  CA  THR N  44    -127.385  66.278 -46.236  1.00 55.84           C
ATOM    793  C   THR N  44    -126.894  67.415 -45.361  1.00 60.13           C
ATOM    794  O   THR N  44    -125.700  67.534 -45.128  1.00 60.02           O
ATOM    795  CB  THR N  44    -127.823  66.885 -47.598  1.00  0.00           C
ATOM    796  OG1 THR N  44    -128.412  65.878 -48.421  1.00  0.00           O
ATOM    797  CG2 THR N  44    -126.653  67.435 -48.387  1.00  0.00           C
ATOM    798  N   VAL N  45    -127.799  68.239 -44.850  1.00 97.40           N
ATOM    799  CA  VAL N  45    -127.351  69.416 -44.111  1.00102.87           C
ATOM    800  C   VAL N  45    -126.671  69.058 -42.798  1.00103.68           C
ATOM    801  O   VAL N  45    -125.673  69.674 -42.468  1.00103.94           O
ATOM    802  CB  VAL N  45    -128.469  70.477 -43.907  1.00  0.00           C
ATOM    803  CG1 VAL N  45    -128.975  70.971 -45.273  1.00  0.00           C
ATOM    804  CG2 VAL N  45    -129.651  69.954 -43.072  1.00  0.00           C
ATOM    805  N   VAL N  46    -127.112  68.027 -42.086  1.00108.31           N
ATOM    806  CA  VAL N  46    -126.433  67.691 -40.833  1.00108.72           C
ATOM    807  C   VAL N  46    -125.064  67.073 -41.100  1.00106.77           C
ATOM    808  O   VAL N  46    -124.154  67.209 -40.290  1.00106.86           O
ATOM    809  CB  VAL N  46    -127.282  66.799 -39.881  1.00  0.00           C
ATOM    810  CG1 VAL N  46    -128.591  67.515 -39.513  1.00  0.00           C
ATOM    811  CG2 VAL N  46    -127.602  65.422 -40.480  1.00  0.00           C
ATOM    812  N   ALA N  47    -124.888  66.445 -42.256  1.00 79.80           N
ATOM    813  CA  ALA N  47    -123.584  65.912 -42.626  1.00 76.63           C
ATOM    814  C   ALA N  47    -122.651  67.075 -42.979  1.00 75.38           C
ATOM    815  O   ALA N  47    -121.478  67.068 -42.639  1.00 75.74           O
ATOM    816  CB  ALA N  47    -123.731  64.934 -43.792  1.00  0.00           C
ATOM    817  N   GLU N  48    -123.175  68.107 -43.624  1.00 61.05           N
ATOM    818  CA  GLU N  48    -122.374  69.296 -43.932  1.00 61.24           C
ATOM    819  C   GLU N  48    -122.009  70.074 -42.668  1.00 61.25           C
ATOM    820  O   GLU N  48    -120.886  70.554 -42.525  1.00 59.96           O
ATOM    821  CB  GLU N  48    -123.125  70.209 -44.908  1.00  0.00           C
ATOM    822  CG  GLU N  48    -123.252  69.588 -46.286  1.00  0.00           C
ATOM    823  CD  GLU N  48    -123.923  70.493 -47.309  1.00  0.00           C
ATOM    824  OE1 GLU N  48    -125.158  70.668 -47.261  1.00  0.00           O
ATOM    825  OE2 GLU N  48    -123.217  70.963 -48.238  1.00  0.00           O
ATOM    826  N   GLU N  49    -122.930  70.154 -41.717  1.00 93.28           N
ATOM    827  CA  GLU N  49    -122.648  70.778 -40.423  1.00 95.22           C
ATOM    828  C   GLU N  49    -121.569  69.975 -39.698  1.00 95.44           C
ATOM    829  O   GLU N  49    -120.678  70.536 -39.058  1.00 95.23           O
ATOM    830  CB  GLU N  49    -123.921  70.835 -39.566  1.00  0.00           C
ATOM    831  CG  GLU N  49    -124.945  71.873 -40.032  1.00  0.00           C
ATOM    832  CD  GLU N  49    -126.250  71.821 -39.238  1.00  0.00           C
ATOM    833  OE1 GLU N  49    -126.988  70.811 -39.326  1.00  0.00           O
ATOM    834  OE2 GLU N  49    -126.552  72.807 -38.530  1.00  0.00           O
ATOM    835  N   ALA N  50    -121.610  68.656 -39.828  1.00 75.23           N
ATOM    836  CA  ALA N  50    -120.586  67.801 -39.242  1.00 74.30           C
ATOM    837  C   ALA N  50    -119.233  67.948 -39.951  1.00 73.11           C
ATOM    838  O   ALA N  50    -118.200  67.929 -39.280  1.00 72.81           O
ATOM    839  CB  ALA N  50    -121.057  66.353 -39.252  1.00  0.00           C
ATOM    840  N   GLU N  51    -119.213  68.150 -41.265  1.00 65.90           N
ATOM    841  CA  GLU N  51    -117.955  68.415 -41.971  1.00 65.86           C
ATOM    842  C   GLU N  51    -117.343  69.686 -41.395  1.00 66.26           C
ATOM    843  O   GLU N  51    -116.156  69.719 -41.061  1.00 67.27           O
ATOM    844  CB  GLU N  51    -118.111  68.653 -43.485  1.00  0.00           C
ATOM    845  CG  GLU N  51    -118.434  67.459 -44.381  1.00  0.00           C
ATOM    846  CD  GLU N  51    -118.294  67.824 -45.867  1.00  0.00           C
ATOM    847  OE1 GLU N  51    -117.172  68.193 -46.278  1.00  0.00           O
ATOM    848  OE2 GLU N  51    -119.282  67.764 -46.641  1.00  0.00           O
ATOM    849  N   GLU N  52    -118.143  70.735 -41.250  1.00 77.21           N
ATOM    850  CA  GLU N  52    -117.624  71.993 -40.716  1.00 78.60           C
ATOM    851  C   GLU N  52    -117.176  71.840 -39.269  1.00 78.76           C
ATOM    852  O   GLU N  52    -116.110  72.333 -38.902  1.00 78.03           O
ATOM    853  CB  GLU N  52    -118.643  73.130 -40.805  1.00  0.00           C
ATOM    854  CG  GLU N  52    -118.901  73.611 -42.226  1.00  0.00           C
ATOM    855  CD  GLU N  52    -119.566  74.982 -42.259  1.00  0.00           C
ATOM    856  OE1 GLU N  52    -120.419  75.273 -41.393  1.00  0.00           O
ATOM    857  OE2 GLU N  52    -119.192  75.798 -43.131  1.00  0.00           O
ATOM    858  N   GLN N  53    -117.939  71.126 -38.451  1.00101.98           N
ATOM    859  CA  GLN N  53    -117.549  70.901 -37.061  1.00102.11           C
ATOM    860  C   GLN N  53    -116.209  70.178 -36.987  1.00102.28           C
ATOM    861  O   GLN N  53    -115.324  70.577 -36.239  1.00102.46           O
ATOM    862  CB  GLN N  53    -118.595  70.061 -36.315  1.00  0.00           C
ATOM    863  CG  GLN N  53    -118.298  69.910 -34.821  1.00  0.00           C
ATOM    864  CD  GLN N  53    -119.162  68.867 -34.149  1.00  0.00           C
ATOM    865  OE1 GLN N  53    -120.374  68.972 -34.095  1.00  0.00           O
ATOM    866  NE2 GLN N  53    -118.537  67.850 -33.619  1.00  0.00           N
ATOM    867  N   LEU N  54    -116.041  69.106 -37.746  1.00 81.67           N
ATOM    868  CA  LEU N  54    -114.817  68.314 -37.645  1.00 79.58           C
ATOM    869  C   LEU N  54    -113.644  69.098 -38.216  1.00 80.57           C
ATOM    870  O   LEU N  54    -112.534  69.012 -37.701  1.00 80.50           O
ATOM    871  CB  LEU N  54    -114.966  66.979 -38.377  1.00  0.00           C
ATOM    872  CG  LEU N  54    -115.655  65.780 -37.696  1.00  0.00           C
ATOM    873  CD1 LEU N  54    -116.708  66.088 -36.627  1.00  0.00           C
ATOM    874  CD2 LEU N  54    -116.287  64.925 -38.779  1.00  0.00           C
ATOM    875  N   CYS N  55    -113.890  69.907 -39.237  1.00 85.97           N
ATOM    876  CA  CYS N  55    -112.853  70.786 -39.770  1.00 88.62           C
ATOM    877  C   CYS N  55    -112.435  71.809 -38.715  1.00 89.42           C
ATOM    878  O   CYS N  55    -111.248  72.068 -38.532  1.00 88.49           O
ATOM    879  CB  CYS N  55    -113.364  71.516 -41.015  1.00  0.00           C
ATOM    880  SG  CYS N  55    -112.060  72.417 -41.893  1.00  0.00           S
ATOM    881  N   SER N  56    -113.401  72.375 -38.005  1.00117.34           N
ATOM    882  CA  SER N  56    -113.110  73.339 -36.948  1.00119.28           C
ATOM    883  C   SER N  56    -112.324  72.667 -35.831  1.00119.96           C
ATOM    884  O   SER N  56    -111.307  73.186 -35.409  1.00120.89           O
ATOM    885  CB  SER N  56    -114.400  73.948 -36.392  1.00  0.00           C
ATOM    886  OG  SER N  56    -114.125  75.008 -35.490  1.00  0.00           O
ATOM    887  N   GLN N  57    -112.734  71.483 -35.401  1.00 86.89           N
ATOM    888  CA  GLN N  57    -112.018  70.770 -34.343  1.00 84.95           C
ATOM    889  C   GLN N  57    -110.597  70.398 -34.744  1.00 82.29           C
ATOM    890  O   GLN N  57    -109.685  70.452 -33.922  1.00 82.46           O
ATOM    891  CB  GLN N  57    -112.776  69.509 -33.930  1.00  0.00           C
ATOM    892  CG  GLN N  57    -114.064  69.796 -33.174  1.00  0.00           C
ATOM    893  CD  GLN N  57    -114.736  68.528 -32.709  1.00  0.00           C
ATOM    894  OE1 GLN N  57    -115.572  67.952 -33.393  1.00  0.00           O
ATOM    895  NE2 GLN N  57    -114.370  68.069 -31.541  1.00  0.00           N
ATOM    896  N   LEU N  58    -110.380  70.067 -36.010  1.00 86.28           N
ATOM    897  CA  LEU N  58    -109.020  69.829 -36.480  1.00 85.00           C
ATOM    898  C   LEU N  58    -108.210  71.116 -36.357  1.00 85.45           C
ATOM    899  O   LEU N  58    -107.119  71.094 -35.810  1.00 85.80           O
ATOM    900  CB  LEU N  58    -109.025  69.332 -37.930  1.00  0.00           C
ATOM    901  CG  LEU N  58    -107.655  69.006 -38.546  1.00  0.00           C
ATOM    902  CD1 LEU N  58    -106.951  67.854 -37.836  1.00  0.00           C
ATOM    903  CD2 LEU N  58    -107.832  68.661 -40.020  1.00  0.00           C
ATOM    904  N   ALA N  59    -108.756  72.236 -36.810  1.00 83.82           N
ATOM    905  CA  ALA N  59    -108.056  73.518 -36.743  1.00 85.53           C
ATOM    906  C   ALA N  59    -107.808  73.978 -35.298  1.00 86.87           C
ATOM    907  O   ALA N  59    -106.789  74.593 -34.997  1.00 86.24           O
ATOM    908  CB  ALA N  59    -108.857  74.572 -37.513  1.00  0.00           C
ATOM    909  N   GLU N  60    -108.731  73.669 -34.399  1.00103.53           N
ATOM    910  CA  GLU N  60    -108.578  73.980 -32.977  1.00103.15           C
ATOM    911  C   GLU N  60    -107.370  73.227 -32.425  1.00101.91           C
ATOM    912  O   GLU N  60    -106.518  73.805 -31.755  1.00102.23           O
ATOM    913  CB  GLU N  60    -109.843  73.580 -32.203  1.00  0.00           C
ATOM    914  CG  GLU N  60    -111.052  74.493 -32.433  1.00  0.00           C
ATOM    915  CD  GLU N  60    -112.390  73.759 -32.303  1.00  0.00           C
ATOM    916  OE1 GLU N  60    -113.295  74.021 -33.131  1.00  0.00           O
ATOM    917  OE2 GLU N  60    -112.551  72.911 -31.398  1.00  0.00           O
ATOM    918  N   LEU N  61    -107.250  71.948 -32.750  1.00 82.86           N
ATOM    919  CA  LEU N  61    -106.101  71.176 -32.287  1.00 80.79           C
ATOM    920  C   LEU N  61    -104.817  71.605 -32.999  1.00 82.34           C
ATOM    921  O   LEU N  61    -103.751  71.632 -32.396  1.00 81.45           O
ATOM    922  CB  LEU N  61    -106.366  69.682 -32.480  1.00  0.00           C
ATOM    923  CG  LEU N  61    -105.311  68.721 -31.905  1.00  0.00           C
ATOM    924  CD1 LEU N  61    -105.054  68.885 -30.405  1.00  0.00           C
ATOM    925  CD2 LEU N  61    -105.758  67.296 -32.172  1.00  0.00           C
ATOM    926  N   GLU N  62    -104.906  72.004 -34.259  1.00 94.47           N
ATOM    927  CA  GLU N  62    -103.739  72.513 -34.985  1.00 99.40           C
ATOM    928  C   GLU N  62    -103.181  73.770 -34.329  1.00100.54           C
ATOM    929  O   GLU N  62    -101.965  73.911 -34.244  1.00100.44           O
ATOM    930  CB  GLU N  62    -104.078  72.839 -36.443  1.00  0.00           C
ATOM    931  CG  GLU N  62    -104.209  71.628 -37.364  1.00  0.00           C
ATOM    932  CD  GLU N  62    -104.652  71.995 -38.777  1.00  0.00           C
ATOM    933  OE1 GLU N  62    -104.973  73.177 -39.034  1.00  0.00           O
ATOM    934  OE2 GLU N  62    -104.669  71.093 -39.645  1.00  0.00           O
ATOM    935  N   VAL N  63    -104.020  74.675 -33.837  1.00121.01           N
ATOM    936  CA  VAL N  63    -103.482  75.865 -33.173  1.00121.33           C
ATOM    937  C   VAL N  63    -102.994  75.562 -31.759  1.00121.38           C
ATOM    938  O   VAL N  63    -102.078  76.223 -31.284  1.00121.65           O
ATOM    939  CB  VAL N  63    -104.431  77.100 -33.197  1.00  0.00           C
ATOM    940  CG1 VAL N  63    -104.727  77.512 -34.648  1.00  0.00           C
ATOM    941  CG2 VAL N  63    -105.742  76.870 -32.448  1.00  0.00           C
ATOM    942  N   GLU N  64    -103.521  74.539 -31.096  1.00 91.63           N
ATOM    943  CA  GLU N  64    -102.955  74.126 -29.806  1.00 90.25           C
ATOM    944  C   GLU N  64    -101.581  73.500 -30.029  1.00 90.69           C
ATOM    945  O   GLU N  64    -100.656  73.693 -29.247  1.00 90.96           O
ATOM    946  CB  GLU N  64    -103.846  73.118 -29.078  1.00  0.00           C
ATOM    947  CG  GLU N  64    -105.112  73.722 -28.495  1.00  0.00           C
ATOM    948  CD  GLU N  64    -105.822  72.759 -27.555  1.00  0.00           C
ATOM    949  OE1 GLU N  64    -106.135  71.621 -27.965  1.00  0.00           O
ATOM    950  OE2 GLU N  64    -106.048  73.142 -26.384  1.00  0.00           O
ATOM    951  N   SER N  65    -101.426  72.813 -31.152  1.00 88.80           N
ATOM    952  CA  SER N  65    -100.153  72.212 -31.554  1.00 90.76           C
ATOM    953  C   SER N  65     -99.141  73.249 -32.058  1.00 92.92           C
ATOM    954  O   SER N  65     -98.060  72.893 -32.534  1.00 92.82           O
ATOM    955  CB  SER N  65    -100.415  71.173 -32.651  1.00  0.00           C
ATOM    956  OG  SER N  65     -99.242  70.445 -32.968  1.00  0.00           O
ATOM    957  N   LEU N  66     -99.498  74.524 -31.977  1.00122.45           N
ATOM    958  CA  LEU N  66     -98.662  75.635 -32.431  1.00125.78           C
ATOM    959  C   LEU N  66     -98.349  76.595 -31.280  1.00127.53           C
ATOM    960  O   LEU N  66     -97.823  77.689 -31.505  1.00127.17           O
ATOM    961  CB  LEU N  66     -99.399  76.361 -33.565  1.00  0.00           C
ATOM    962  CG  LEU N  66     -98.830  76.252 -34.988  1.00  0.00           C
ATOM    963  CD1 LEU N  66     -98.734  74.817 -35.510  1.00  0.00           C
ATOM    964  CD2 LEU N  66     -99.714  77.068 -35.936  1.00  0.00           C
ATOM    965  N   GLY N  67     -98.697  76.188 -30.065  1.00121.82           N
ATOM    966  CA  GLY N  67     -98.463  76.998 -28.876  1.00123.11           C
ATOM    967  C   GLY N  67     -97.195  76.626 -28.136  1.00124.99           C
ATOM    968  O   GLY N  67     -96.829  77.363 -27.198  1.00125.71           O
ATOM    969  OXT GLY N  67     -96.588  75.585 -28.462  1.00125.71           O
TER     970      GLY N  67 
END
