# Supplementary material for: Similar but Not Identical—Binding Properties of LSU (Response to Low Sulfur) Proteins From Arabidopsis thaliana
Source: Front Plant Sci. 2020 Aug 14;11:1246. doi: 10.3389/fpls.2020.01246 (PMC7456924; doi:10.3389/fpls.2020.01246)
Supplement: Supplementary file 1 [file DataSheet_1.zip › Suppl_file3_12_u4.pdb]

REMARK YASARA *************************************************************
REMARK YASARA *                                                           *
REMARK YASARA *                     Y  A  S  A  R  A                      *
REMARK YASARA *                                                           *
REMARK YASARA *   Yet Another Scientific Artificial Reality Application   *
REMARK YASARA *                                                           *
REMARK YASARA *            MOLECULE STRUCTURE FILE, PDB FORMAT            *
REMARK YASARA *                                                           *
REMARK YASARA * Just use YASARA every day to make your questions go away! *
REMARK YASARA *                                                           *
REMARK YASARA *                      www.YASARA.org                       *
REMARK YASARA *                                                           *
REMARK YASARA *************************************************************
REMARK YASARA
REMARK YASARA Written on:        Sun Nov 24 10:01:27 2019
REMARK YASARA Number of models: 1
REMARK YASARA Number of atoms:   971
REMARK YASARA Please address questions or suggestions to: Eliza@yasara.org
REMARK YASARA
REMARK   2 RESOLUTION. 3.30 ANGSTROMS.
REMARK 290 CRYSTALLOGRAPHIC SYMMETRY TRANSFORMATIONS
REMARK 290 THE FOLLOWING TRANSFORMATIONS OPERATE ON THE ATOM/HETATM
REMARK 290 RECORDS IN THIS ENTRY TO PRODUCE CRYSTALLOGRAPHICALLY
REMARK 290 RELATED MOLECULES.
REMARK 290   SMTRY1   1  1.000000  0.000000  0.000000        0.00000
REMARK 290   SMTRY2   1  0.000000  1.000000  0.000000        0.00000
REMARK 290   SMTRY3   1  0.000000  0.000000  1.000000        0.00000
REMARK 290   SMTRY1   2 -0.500000 -0.866025  0.000000        0.00000
REMARK 290   SMTRY2   2  0.866025 -0.500000  0.000000        0.00000
REMARK 290   SMTRY3   2  0.000000  0.000000  1.000000       24.89000
REMARK 290   SMTRY1   3 -0.500000  0.866025  0.000000        0.00000
REMARK 290   SMTRY2   3 -0.866025 -0.500000  0.000000        0.00000
REMARK 290   SMTRY3   3  0.000000  0.000000  1.000000       49.78000
REMARK 290   SMTRY1   4 -1.000000  0.000000  0.000000        0.00000
REMARK 290   SMTRY2   4  0.000000 -1.000000  0.000000        0.00000
REMARK 290   SMTRY3   4  0.000000  0.000000  1.000000       37.33500
REMARK 290   SMTRY1   5  0.500000  0.866025  0.000000        0.00000
REMARK 290   SMTRY2   5 -0.866025  0.500000  0.000000        0.00000
REMARK 290   SMTRY3   5  0.000000  0.000000  1.000000       62.22500
REMARK 290   SMTRY1   6  0.500000 -0.866025  0.000000        0.00000
REMARK 290   SMTRY2   6  0.866025  0.500000  0.000000        0.00000
REMARK 290   SMTRY3   6  0.000000  0.000000  1.000000       12.44500
SEQRES   1 M   61  GLY TYR VAL THR VAL ALA ALA SER GLU VAL ASP GLU LEU 
SEQRES   2 M   61  ARG ARG LYS ASN GLY GLU MET GLU LYS ALA VAL GLU GLU 
SEQRES   3 M   61  MET LYS LYS GLU MET LEU GLN LEU TRP ARG ARG THR GLN 
SEQRES   4 M   61  VAL ALA GLU GLU ALA GLU GLU ARG LEU CYS SER GLN LEU 
SEQRES   5 M   61  ALA GLU LEU GLU ALA GLU SER LEU GLY 
SEQRES   1 N   61  GLY CYS VAL THR VAL ALA ALA GLU GLU MET ASP GLU LEU 
SEQRES   2 N   61  ARG ARG ARG ASN ILE GLU LEU SER ARG GLU VAL ALA GLU 
SEQRES   3 N   61  MET LYS THR GLU MET ILE LYS LEU TRP GLN ARG THR VAL 
SEQRES   4 N   61  VAL ALA GLU GLU ALA GLU GLU GLN LEU CYS SER GLN LEU 
SEQRES   5 N   61  ALA GLU LEU GLU VAL GLU SER LEU GLY 
CRYST1  140.290  140.290   74.670  90.00  90.00 120.00 P 61         12
ORIGX1      1.000000  0.000000  0.000000        0.00000
ORIGX2      0.000000  1.000000  0.000000        0.00000
ORIGX3      0.000000  0.000000  1.000000        0.00000
SCALE1      0.007128  0.004115  0.000000        0.00000
SCALE2      0.000000  0.008231  0.000000        0.00000
SCALE3      0.000000  0.000000  0.013392        0.00000
ATOM      1  N   GLY M   7    -165.092  64.043 -76.853  1.00144.16           N
ATOM      2  CA  GLY M   7    -165.074  62.554 -76.911  1.00140.97           C
ATOM      3  C   GLY M   7    -164.044  62.004 -75.959  1.00138.76           C
ATOM      4  O   GLY M   7    -163.384  62.820 -75.339  1.00138.36           O
ATOM      5  N   TYR M   8    -163.863  60.696 -75.815  1.00113.33           N
ATOM      6  CA  TYR M   8    -162.906  60.190 -74.821  1.00111.07           C
ATOM      7  C   TYR M   8    -161.466  60.596 -75.141  1.00111.40           C
ATOM      8  O   TYR M   8    -160.699  60.952 -74.255  1.00111.68           O
ATOM      9  CB  TYR M   8    -163.022  58.669 -74.664  1.00  0.00           C
ATOM     10  CG  TYR M   8    -162.284  57.853 -75.704  1.00  0.00           C
ATOM     11  CD1 TYR M   8    -161.003  57.329 -75.423  1.00  0.00           C
ATOM     12  CD2 TYR M   8    -162.869  57.566 -76.954  1.00  0.00           C
ATOM     13  CE1 TYR M   8    -160.347  56.480 -76.354  1.00  0.00           C
ATOM     14  CE2 TYR M   8    -162.207  56.733 -77.887  1.00  0.00           C
ATOM     15  CZ  TYR M   8    -160.972  56.173 -77.568  1.00  0.00           C
ATOM     16  OH  TYR M   8    -160.451  55.311 -78.490  1.00  0.00           O
ATOM     17  N   VAL M   9    -161.134  60.662 -76.424  1.00129.30           N
ATOM     18  CA  VAL M   9    -159.809  61.104 -76.856  1.00128.96           C
ATOM     19  C   VAL M   9    -159.491  62.549 -76.480  1.00128.41           C
ATOM     20  O   VAL M   9    -158.336  62.935 -76.436  1.00128.91           O
ATOM     21  CB  VAL M   9    -159.618  60.918 -78.388  1.00  0.00           C
ATOM     22  CG1 VAL M   9    -159.700  59.436 -78.760  1.00  0.00           C
ATOM     23  CG2 VAL M   9    -160.667  61.710 -79.203  1.00  0.00           C
ATOM     24  N   THR M  10    -160.499  63.354 -76.172  1.00122.69           N
ATOM     25  CA  THR M  10    -160.265  64.747 -75.808  1.00122.38           C
ATOM     26  C   THR M  10    -159.601  64.814 -74.438  1.00120.94           C
ATOM     27  O   THR M  10    -158.628  65.535 -74.247  1.00121.03           O
ATOM     28  CB  THR M  10    -161.597  65.525 -75.785  1.00  0.00           C
ATOM     29  OG1 THR M  10    -162.308  65.265 -77.002  1.00  0.00           O
ATOM     30  CG2 THR M  10    -161.397  67.023 -75.677  1.00  0.00           C
ATOM     31  N   VAL M  11    -160.095  64.031 -73.487  1.00123.31           N
ATOM     32  CA  VAL M  11    -159.490  64.033 -72.156  1.00121.58           C
ATOM     33  C   VAL M  11    -158.249  63.155 -72.168  1.00120.13           C
ATOM     34  O   VAL M  11    -157.284  63.462 -71.490  1.00120.31           O
ATOM     35  CB  VAL M  11    -160.479  63.639 -71.022  1.00  0.00           C
ATOM     36  CG1 VAL M  11    -161.622  64.664 -70.948  1.00  0.00           C
ATOM     37  CG2 VAL M  11    -161.071  62.237 -71.206  1.00  0.00           C
ATOM     38  N   ALA M  12    -158.214  62.132 -73.016  1.00101.56           N
ATOM     39  CA  ALA M  12    -157.022  61.301 -73.128  1.00 99.81           C
ATOM     40  C   ALA M  12    -155.839  62.116 -73.661  1.00 98.73           C
ATOM     41  O   ALA M  12    -154.707  61.893 -73.257  1.00 98.19           O
ATOM     42  CB  ALA M  12    -157.298  60.088 -74.020  1.00  0.00           C
ATOM     43  N   ALA M  13    -156.090  63.090 -74.527  1.00106.49           N
ATOM     44  CA  ALA M  13    -155.030  63.974 -75.009  1.00105.60           C
ATOM     45  C   ALA M  13    -154.428  64.799 -73.864  1.00104.31           C
ATOM     46  O   ALA M  13    -153.221  65.037 -73.817  1.00104.89           O
ATOM     47  CB  ALA M  13    -155.579  64.895 -76.106  1.00  0.00           C
ATOM     48  N   SER M  14    -155.268  65.215 -72.928  1.00 99.26           N
ATOM     49  CA  SER M  14    -154.794  65.969 -71.770  1.00 98.10           C
ATOM     50  C   SER M  14    -154.042  65.034 -70.830  1.00 97.80           C
ATOM     51  O   SER M  14    -153.001  65.382 -70.296  1.00 97.28           O
ATOM     52  CB  SER M  14    -155.972  66.607 -71.030  1.00  0.00           C
ATOM     53  OG  SER M  14    -155.527  67.466 -69.994  1.00  0.00           O
ATOM     54  N   GLU M  15    -154.560  63.831 -70.639  1.00100.92           N
ATOM     55  CA  GLU M  15    -153.944  62.858 -69.743  1.00101.27           C
ATOM     56  C   GLU M  15    -152.615  62.307 -70.272  1.00102.80           C
ATOM     57  O   GLU M  15    -151.710  62.066 -69.478  1.00104.56           O
ATOM     58  CB  GLU M  15    -154.924  61.716 -69.473  1.00  0.00           C
ATOM     59  CG  GLU M  15    -156.123  62.115 -68.616  1.00  0.00           C
ATOM     60  CD  GLU M  15    -157.154  61.001 -68.465  1.00  0.00           C
ATOM     61  OE1 GLU M  15    -156.942  59.871 -68.948  1.00  0.00           O
ATOM     62  OE2 GLU M  15    -158.217  61.260 -67.852  1.00  0.00           O
ATOM     63  N   VAL M  16    -152.415  62.154 -71.577  1.00129.08           N
ATOM     64  CA  VAL M  16    -151.084  61.760 -72.057  1.00129.12           C
ATOM     65  C   VAL M  16    -150.103  62.906 -71.849  1.00126.07           C
ATOM     66  O   VAL M  16    -148.926  62.661 -71.593  1.00126.24           O
ATOM     67  CB  VAL M  16    -150.992  61.277 -73.547  1.00  0.00           C
ATOM     68  CG1 VAL M  16    -151.778  59.986 -73.767  1.00  0.00           C
ATOM     69  CG2 VAL M  16    -151.451  62.328 -74.559  1.00  0.00           C
ATOM     70  N   ASP M  17    -150.554  64.154 -71.910  1.00 75.75           N
ATOM     71  CA  ASP M  17    -149.644  65.263 -71.642  1.00 73.96           C
ATOM     72  C   ASP M  17    -149.343  65.325 -70.159  1.00 73.91           C
ATOM     73  O   ASP M  17    -148.204  65.558 -69.777  1.00 73.60           O
ATOM     74  CB  ASP M  17    -150.185  66.626 -72.056  1.00  0.00           C
ATOM     75  CG  ASP M  17    -149.134  67.707 -71.891  1.00  0.00           C
ATOM     76  OD1 ASP M  17    -148.124  67.649 -72.630  1.00  0.00           O
ATOM     77  OD2 ASP M  17    -149.250  68.586 -71.012  1.00  0.00           O
ATOM     78  N   GLU M  18    -150.340  65.064 -69.325  1.00 94.31           N
ATOM     79  CA  GLU M  18    -150.134  65.019 -67.883  1.00 94.36           C
ATOM     80  C   GLU M  18    -149.110  63.937 -67.577  1.00 94.16           C
ATOM     81  O   GLU M  18    -148.160  64.176 -66.840  1.00 94.90           O
ATOM     82  CB  GLU M  18    -151.432  64.705 -67.129  1.00  0.00           C
ATOM     83  CG  GLU M  18    -151.281  64.844 -65.614  1.00  0.00           C
ATOM     84  CD  GLU M  18    -152.395  64.191 -64.805  1.00  0.00           C
ATOM     85  OE1 GLU M  18    -152.293  64.261 -63.557  1.00  0.00           O
ATOM     86  OE2 GLU M  18    -153.297  63.532 -65.359  1.00  0.00           O
ATOM     87  N   LEU M  19    -149.261  62.766 -68.183  1.00 87.26           N
ATOM     88  CA  LEU M  19    -148.357  61.651 -67.921  1.00 87.93           C
ATOM     89  C   LEU M  19    -146.943  61.995 -68.366  1.00 89.07           C
ATOM     90  O   LEU M  19    -145.980  61.757 -67.647  1.00 89.49           O
ATOM     91  CB  LEU M  19    -148.839  60.390 -68.651  1.00  0.00           C
ATOM     92  CG  LEU M  19    -148.169  59.072 -68.234  1.00  0.00           C
ATOM     93  CD1 LEU M  19    -148.669  58.605 -66.867  1.00  0.00           C
ATOM     94  CD2 LEU M  19    -148.451  57.981 -69.260  1.00  0.00           C
ATOM     95  N   ARG M  20    -146.821  62.610 -69.535  1.00 93.68           N
ATOM     96  CA  ARG M  20    -145.527  63.043 -70.071  1.00 95.26           C
ATOM     97  C   ARG M  20    -144.864  64.054 -69.147  1.00 94.61           C
ATOM     98  O   ARG M  20    -143.681  63.975 -68.846  1.00 94.55           O
ATOM     99  CB  ARG M  20    -145.782  63.702 -71.430  1.00  0.00           C
ATOM    100  CG  ARG M  20    -144.552  64.101 -72.236  1.00  0.00           C
ATOM    101  CD  ARG M  20    -144.654  65.531 -72.797  1.00  0.00           C
ATOM    102  NE  ARG M  20    -145.957  65.881 -73.394  1.00  0.00           N
ATOM    103  CZ  ARG M  20    -146.425  65.528 -74.583  1.00  0.00           C
ATOM    104  NH1 ARG M  20    -147.578  66.011 -74.940  1.00  0.00           N
ATOM    105  NH2 ARG M  20    -145.806  64.726 -75.409  1.00  0.00           N
ATOM    106  N   ARG M  21    -145.642  65.027 -68.702  1.00 90.41           N
ATOM    107  CA  ARG M  21    -145.141  66.128 -67.883  1.00 90.25           C
ATOM    108  C   ARG M  21    -144.761  65.643 -66.492  1.00 89.14           C
ATOM    109  O   ARG M  21    -143.767  66.076 -65.928  1.00 88.56           O
ATOM    110  CB  ARG M  21    -146.245  67.189 -67.860  1.00  0.00           C
ATOM    111  CG  ARG M  21    -145.890  68.556 -67.309  1.00  0.00           C
ATOM    112  CD  ARG M  21    -147.085  69.507 -67.489  1.00  0.00           C
ATOM    113  NE  ARG M  21    -147.437  69.728 -68.905  1.00  0.00           N
ATOM    114  CZ  ARG M  21    -146.919  70.632 -69.727  1.00  0.00           C
ATOM    115  NH1 ARG M  21    -147.320  70.640 -70.963  1.00  0.00           N
ATOM    116  NH2 ARG M  21    -146.019  71.514 -69.371  1.00  0.00           N
ATOM    117  N   LYS M  22    -145.532  64.707 -65.964  1.00 80.87           N
ATOM    118  CA  LYS M  22    -145.261  64.094 -64.664  1.00 81.28           C
ATOM    119  C   LYS M  22    -144.039  63.194 -64.738  1.00 82.29           C
ATOM    120  O   LYS M  22    -143.217  63.196 -63.832  1.00 82.07           O
ATOM    121  CB  LYS M  22    -146.513  63.316 -64.267  1.00  0.00           C
ATOM    122  CG  LYS M  22    -146.601  62.815 -62.832  1.00  0.00           C
ATOM    123  CD  LYS M  22    -147.968  62.155 -62.603  1.00  0.00           C
ATOM    124  CE  LYS M  22    -149.137  63.147 -62.581  1.00  0.00           C
ATOM    125  NZ  LYS M  22    -150.449  62.446 -62.551  1.00  0.00           N
ATOM    126  N   ASN M  23    -143.885  62.469 -65.837  1.00 93.54           N
ATOM    127  CA  ASN M  23    -142.689  61.653 -66.027  1.00 95.26           C
ATOM    128  C   ASN M  23    -141.468  62.552 -66.156  1.00 94.24           C
ATOM    129  O   ASN M  23    -140.464  62.290 -65.530  1.00 94.27           O
ATOM    130  CB  ASN M  23    -142.811  60.742 -67.251  1.00  0.00           C
ATOM    131  CG  ASN M  23    -141.927  59.524 -67.149  1.00  0.00           C
ATOM    132  OD1 ASN M  23    -142.349  58.502 -66.637  1.00  0.00           O
ATOM    133  ND2 ASN M  23    -140.724  59.600 -67.629  1.00  0.00           N
ATOM    134  N   GLY M  24    -141.568  63.656 -66.886  1.00 86.71           N
ATOM    135  CA  GLY M  24    -140.448  64.583 -66.987  1.00 87.26           C
ATOM    136  C   GLY M  24    -140.082  65.249 -65.673  1.00 87.82           C
ATOM    137  O   GLY M  24    -138.916  65.527 -65.395  1.00 88.17           O
ATOM    138  N   GLU M  25    -141.071  65.487 -64.824  1.00106.96           N
ATOM    139  CA  GLU M  25    -140.811  66.022 -63.490  1.00105.85           C
ATOM    140  C   GLU M  25    -140.062  64.975 -62.666  1.00103.37           C
ATOM    141  O   GLU M  25    -139.107  65.292 -61.960  1.00103.70           O
ATOM    142  CB  GLU M  25    -142.134  66.422 -62.829  1.00  0.00           C
ATOM    143  CG  GLU M  25    -141.997  67.191 -61.522  1.00  0.00           C
ATOM    144  CD  GLU M  25    -142.101  66.316 -60.281  1.00  0.00           C
ATOM    145  OE1 GLU M  25    -141.207  66.386 -59.413  1.00  0.00           O
ATOM    146  OE2 GLU M  25    -143.133  65.636 -60.088  1.00  0.00           O
ATOM    147  N   MET M  26    -140.453  63.717 -62.810  1.00 80.16           N
ATOM    148  CA  MET M  26    -139.762  62.617 -62.147  1.00 76.96           C
ATOM    149  C   MET M  26    -138.340  62.459 -62.677  1.00 76.33           C
ATOM    150  O   MET M  26    -137.416  62.281 -61.897  1.00 76.64           O
ATOM    151  CB  MET M  26    -140.554  61.316 -62.326  1.00  0.00           C
ATOM    152  CG  MET M  26    -140.033  60.144 -61.513  1.00  0.00           C
ATOM    153  SD  MET M  26    -141.314  58.925 -61.142  1.00  0.00           S
ATOM    154  CE  MET M  26    -141.738  58.219 -62.753  1.00  0.00           C
ATOM    155  N   GLU M  27    -138.146  62.579 -63.983  1.00 94.05           N
ATOM    156  CA  GLU M  27    -136.821  62.471 -64.596  1.00 93.95           C
ATOM    157  C   GLU M  27    -135.893  63.546 -64.047  1.00 91.37           C
ATOM    158  O   GLU M  27    -134.753  63.267 -63.696  1.00 91.07           O
ATOM    159  CB  GLU M  27    -136.913  62.632 -66.119  1.00  0.00           C
ATOM    160  CG  GLU M  27    -137.544  61.463 -66.865  1.00  0.00           C
ATOM    161  CD  GLU M  27    -137.982  61.859 -68.272  1.00  0.00           C
ATOM    162  OE1 GLU M  27    -137.122  62.261 -69.081  1.00  0.00           O
ATOM    163  OE2 GLU M  27    -139.199  61.779 -68.570  1.00  0.00           O
ATOM    164  N   LYS M  28    -136.390  64.770 -63.920  1.00 85.50           N
ATOM    165  CA  LYS M  28    -135.596  65.842 -63.319  1.00 82.00           C
ATOM    166  C   LYS M  28    -135.262  65.507 -61.871  1.00 81.53           C
ATOM    167  O   LYS M  28    -134.113  65.587 -61.441  1.00 80.40           O
ATOM    168  CB  LYS M  28    -136.384  67.158 -63.377  1.00  0.00           C
ATOM    169  CG  LYS M  28    -135.714  68.335 -62.672  1.00  0.00           C
ATOM    170  CD  LYS M  28    -136.592  69.578 -62.742  1.00  0.00           C
ATOM    171  CE  LYS M  28    -135.992  70.737 -61.945  1.00  0.00           C
ATOM    172  NZ  LYS M  28    -136.097  70.528 -60.462  1.00  0.00           N
ATOM    173  N   ALA M  29    -136.277  65.177 -61.096  1.00 97.70           N
ATOM    174  CA  ALA M  29    -136.094  65.057 -59.660  1.00 97.61           C
ATOM    175  C   ALA M  29    -135.334  63.806 -59.212  1.00 98.05           C
ATOM    176  O   ALA M  29    -134.688  63.847 -58.174  1.00 98.65           O
ATOM    177  CB  ALA M  29    -137.437  65.161 -58.987  1.00  0.00           C
ATOM    178  N   VAL M  30    -135.323  62.712 -59.964  1.00 91.32           N
ATOM    179  CA  VAL M  30    -134.478  61.579 -59.560  1.00 89.71           C
ATOM    180  C   VAL M  30    -133.002  61.923 -59.738  1.00 88.34           C
ATOM    181  O   VAL M  30    -132.158  61.416 -58.998  1.00 87.33           O
ATOM    182  CB  VAL M  30    -134.796  60.229 -60.275  1.00  0.00           C
ATOM    183  CG1 VAL M  30    -136.210  59.749 -59.919  1.00  0.00           C
ATOM    184  CG2 VAL M  30    -134.615  60.298 -61.799  1.00  0.00           C
ATOM    185  N   GLU M  31    -132.675  62.816 -60.663  1.00 89.76           N
ATOM    186  CA  GLU M  31    -131.286  63.233 -60.838  1.00 90.31           C
ATOM    187  C   GLU M  31    -130.886  64.106 -59.653  1.00 88.74           C
ATOM    188  O   GLU M  31    -129.788  63.990 -59.117  1.00 90.03           O
ATOM    189  CB  GLU M  31    -131.097  63.999 -62.152  1.00  0.00           C
ATOM    190  CG  GLU M  31    -131.339  63.148 -63.394  1.00  0.00           C
ATOM    191  CD  GLU M  31    -130.343  62.012 -63.504  1.00  0.00           C
ATOM    192  OE1 GLU M  31    -129.144  62.281 -63.732  1.00  0.00           O
ATOM    193  OE2 GLU M  31    -130.714  60.833 -63.284  1.00  0.00           O
ATOM    194  N   GLU M  32    -131.802  64.947 -59.200  1.00 71.27           N
ATOM    195  CA  GLU M  32    -131.552  65.798 -58.037  1.00 67.02           C
ATOM    196  C   GLU M  32    -131.472  64.960 -56.760  1.00 67.03           C
ATOM    197  O   GLU M  32    -130.608  65.170 -55.908  1.00 65.65           O
ATOM    198  CB  GLU M  32    -132.657  66.854 -57.936  1.00  0.00           C
ATOM    199  CG  GLU M  32    -132.635  67.821 -59.119  1.00  0.00           C
ATOM    200  CD  GLU M  32    -133.782  68.816 -59.113  1.00  0.00           C
ATOM    201  OE1 GLU M  32    -134.961  68.404 -59.035  1.00  0.00           O
ATOM    202  OE2 GLU M  32    -133.531  70.030 -59.279  1.00  0.00           O
ATOM    203  N   MET M  33    -132.323  63.952 -56.647  1.00 70.96           N
ATOM    204  CA  MET M  33    -132.293  63.047 -55.504  1.00 73.22           C
ATOM    205  C   MET M  33    -131.010  62.224 -55.477  1.00 76.44           C
ATOM    206  O   MET M  33    -130.404  62.053 -54.418  1.00 78.59           O
ATOM    207  CB  MET M  33    -133.518  62.128 -55.545  1.00  0.00           C
ATOM    208  CG  MET M  33    -133.663  61.213 -54.338  1.00  0.00           C
ATOM    209  SD  MET M  33    -135.230  60.312 -54.345  1.00  0.00           S
ATOM    210  CE  MET M  33    -135.045  59.165 -55.727  1.00  0.00           C
ATOM    211  N   LYS M  34    -130.545  61.727 -56.617  1.00 84.11           N
ATOM    212  CA  LYS M  34    -129.300  60.957 -56.614  1.00 85.48           C
ATOM    213  C   LYS M  34    -128.097  61.879 -56.438  1.00 84.46           C
ATOM    214  O   LYS M  34    -127.084  61.456 -55.895  1.00 84.53           O
ATOM    215  CB  LYS M  34    -129.164  60.049 -57.844  1.00  0.00           C
ATOM    216  CG  LYS M  34    -128.637  60.717 -59.100  1.00  0.00           C
ATOM    217  CD  LYS M  34    -128.692  59.801 -60.305  1.00  0.00           C
ATOM    218  CE  LYS M  34    -127.921  60.441 -61.447  1.00  0.00           C
ATOM    219  NZ  LYS M  34    -128.164  59.759 -62.760  1.00  0.00           N
ATOM    220  N   LYS M  35    -128.214  63.144 -56.828  1.00 69.22           N
ATOM    221  CA  LYS M  35    -127.177  64.139 -56.541  1.00 69.28           C
ATOM    222  C   LYS M  35    -127.089  64.333 -55.038  1.00 68.04           C
ATOM    223  O   LYS M  35    -125.994  64.375 -54.494  1.00 68.04           O
ATOM    224  CB  LYS M  35    -127.474  65.466 -57.263  1.00  0.00           C
ATOM    225  CG  LYS M  35    -126.539  66.627 -56.922  1.00  0.00           C
ATOM    226  CD  LYS M  35    -127.138  67.546 -55.845  1.00  0.00           C
ATOM    227  CE  LYS M  35    -126.120  68.562 -55.363  1.00  0.00           C
ATOM    228  NZ  LYS M  35    -126.658  69.395 -54.236  1.00  0.00           N
ATOM    229  N   GLU M  36    -128.217  64.427 -54.352  1.00 73.39           N
ATOM    230  CA  GLU M  36    -128.180  64.558 -52.897  1.00 71.91           C
ATOM    231  C   GLU M  36    -127.638  63.301 -52.240  1.00 72.07           C
ATOM    232  O   GLU M  36    -126.872  63.376 -51.290  1.00 74.04           O
ATOM    233  CB  GLU M  36    -129.566  64.870 -52.329  1.00  0.00           C
ATOM    234  CG  GLU M  36    -129.973  66.319 -52.486  1.00  0.00           C
ATOM    235  CD  GLU M  36    -128.924  67.233 -51.884  1.00  0.00           C
ATOM    236  OE1 GLU M  36    -128.492  68.179 -52.572  1.00  0.00           O
ATOM    237  OE2 GLU M  36    -128.451  66.951 -50.764  1.00  0.00           O
ATOM    238  N   MET M  37    -127.967  62.139 -52.779  1.00 78.00           N
ATOM    239  CA  MET M  37    -127.412  60.893 -52.260  1.00 78.19           C
ATOM    240  C   MET M  37    -125.895  60.856 -52.427  1.00 77.84           C
ATOM    241  O   MET M  37    -125.165  60.452 -51.522  1.00 76.94           O
ATOM    242  CB  MET M  37    -128.074  59.708 -52.961  1.00  0.00           C
ATOM    243  CG  MET M  37    -127.755  58.367 -52.330  1.00  0.00           C
ATOM    244  SD  MET M  37    -128.622  57.008 -53.133  1.00  0.00           S
ATOM    245  CE  MET M  37    -127.716  56.827 -54.688  1.00  0.00           C
ATOM    246  N   LEU M  38    -125.408  61.323 -53.566  1.00 71.54           N
ATOM    247  CA  LEU M  38    -123.973  61.395 -53.795  1.00 71.95           C
ATOM    248  C   LEU M  38    -123.333  62.405 -52.851  1.00 73.34           C
ATOM    249  O   LEU M  38    -122.275  62.129 -52.292  1.00 74.49           O
ATOM    250  CB  LEU M  38    -123.690  61.788 -55.250  1.00  0.00           C
ATOM    251  CG  LEU M  38    -122.218  61.879 -55.684  1.00  0.00           C
ATOM    252  CD1 LEU M  38    -121.471  60.547 -55.556  1.00  0.00           C
ATOM    253  CD2 LEU M  38    -122.151  62.365 -57.129  1.00  0.00           C
ATOM    254  N   GLN M  39    -123.958  63.557 -52.651  1.00 72.73           N
ATOM    255  CA  GLN M  39    -123.394  64.585 -51.781  1.00 71.92           C
ATOM    256  C   GLN M  39    -123.345  64.075 -50.346  1.00 71.07           C
ATOM    257  O   GLN M  39    -122.320  64.229 -49.684  1.00 71.06           O
ATOM    258  CB  GLN M  39    -124.177  65.904 -51.899  1.00  0.00           C
ATOM    259  CG  GLN M  39    -123.484  67.099 -51.218  1.00  0.00           C
ATOM    260  CD  GLN M  39    -124.083  68.445 -51.606  1.00  0.00           C
ATOM    261  OE1 GLN M  39    -124.194  68.763 -52.783  1.00  0.00           O
ATOM    262  NE2 GLN M  39    -124.412  69.267 -50.644  1.00  0.00           N
ATOM    263  N   LEU M  40    -124.394  63.403 -49.888  1.00 54.67           N
ATOM    264  CA  LEU M  40    -124.397  62.810 -48.553  1.00 57.47           C
ATOM    265  C   LEU M  40    -123.275  61.799 -48.384  1.00 59.71           C
ATOM    266  O   LEU M  40    -122.491  61.903 -47.446  1.00 60.59           O
ATOM    267  CB  LEU M  40    -125.727  62.098 -48.271  1.00  0.00           C
ATOM    268  CG  LEU M  40    -125.810  61.318 -46.944  1.00  0.00           C
ATOM    269  CD1 LEU M  40    -125.663  62.221 -45.726  1.00  0.00           C
ATOM    270  CD2 LEU M  40    -127.119  60.552 -46.867  1.00  0.00           C
ATOM    271  N   TRP M  41    -123.174  60.803 -49.249  1.00 93.71           N
ATOM    272  CA  TRP M  41    -122.192  59.751 -48.997  1.00 96.11           C
ATOM    273  C   TRP M  41    -120.767  60.193 -49.287  1.00 96.96           C
ATOM    274  O   TRP M  41    -119.824  59.727 -48.647  1.00 97.51           O
ATOM    275  CB  TRP M  41    -122.557  58.472 -49.743  1.00  0.00           C
ATOM    276  CG  TRP M  41    -123.883  57.943 -49.269  1.00  0.00           C
ATOM    277  CD1 TRP M  41    -125.032  57.852 -49.982  1.00  0.00           C
ATOM    278  CD2 TRP M  41    -124.218  57.479 -47.945  1.00  0.00           C
ATOM    279  NE1 TRP M  41    -126.060  57.365 -49.226  1.00  0.00           N
ATOM    280  CE2 TRP M  41    -125.604  57.147 -47.955  1.00  0.00           C
ATOM    281  CE3 TRP M  41    -123.497  57.331 -46.743  1.00  0.00           C
ATOM    282  CZ2 TRP M  41    -126.281  56.690 -46.805  1.00  0.00           C
ATOM    283  CZ3 TRP M  41    -124.173  56.877 -45.580  1.00  0.00           C
ATOM    284  CH2 TRP M  41    -125.562  56.561 -45.629  1.00  0.00           C
ATOM    285  N   ARG M  42    -120.582  61.158 -50.179  1.00 84.72           N
ATOM    286  CA  ARG M  42    -119.247  61.719 -50.372  1.00 86.19           C
ATOM    287  C   ARG M  42    -118.852  62.489 -49.122  1.00 84.93           C
ATOM    288  O   ARG M  42    -117.705  62.413 -48.678  1.00 84.92           O
ATOM    289  CB  ARG M  42    -119.191  62.624 -51.613  1.00  0.00           C
ATOM    290  CG  ARG M  42    -117.781  63.019 -52.066  1.00  0.00           C
ATOM    291  CD  ARG M  42    -117.188  62.052 -53.107  1.00  0.00           C
ATOM    292  NE  ARG M  42    -117.200  60.642 -52.683  1.00  0.00           N
ATOM    293  CZ  ARG M  42    -116.325  60.042 -51.885  1.00  0.00           C
ATOM    294  NH1 ARG M  42    -116.531  58.803 -51.544  1.00  0.00           N
ATOM    295  NH2 ARG M  42    -115.278  60.627 -51.368  1.00  0.00           N
ATOM    296  N   ARG M  43    -119.803  63.196 -48.529  1.00 89.14           N
ATOM    297  CA  ARG M  43    -119.509  63.946 -47.314  1.00 87.16           C
ATOM    298  C   ARG M  43    -119.323  63.034 -46.111  1.00 87.61           C
ATOM    299  O   ARG M  43    -118.503  63.310 -45.249  1.00 89.56           O
ATOM    300  CB  ARG M  43    -120.575  65.004 -47.047  1.00  0.00           C
ATOM    301  CG  ARG M  43    -120.059  66.037 -46.077  1.00  0.00           C
ATOM    302  CD  ARG M  43    -120.960  67.232 -45.907  1.00  0.00           C
ATOM    303  NE  ARG M  43    -121.214  67.995 -47.141  1.00  0.00           N
ATOM    304  CZ  ARG M  43    -120.448  68.948 -47.659  1.00  0.00           C
ATOM    305  NH1 ARG M  43    -120.984  69.769 -48.514  1.00  0.00           N
ATOM    306  NH2 ARG M  43    -119.213  69.180 -47.312  1.00  0.00           N
ATOM    307  N   THR M  44    -120.029  61.918 -46.092  1.00 75.51           N
ATOM    308  CA  THR M  44    -119.867  60.935 -45.025  1.00 75.83           C
ATOM    309  C   THR M  44    -118.419  60.467 -44.989  1.00 74.83           C
ATOM    310  O   THR M  44    -117.817  60.480 -43.922  1.00 74.39           O
ATOM    311  CB  THR M  44    -120.825  59.732 -45.195  1.00  0.00           C
ATOM    312  OG1 THR M  44    -122.175  60.205 -45.267  1.00  0.00           O
ATOM    313  CG2 THR M  44    -120.760  58.767 -44.026  1.00  0.00           C
ATOM    314  N   GLN M  45    -117.813  60.171 -46.136  1.00 80.56           N
ATOM    315  CA  GLN M  45    -116.410  59.764 -46.102  1.00 79.50           C
ATOM    316  C   GLN M  45    -115.517  60.868 -45.549  1.00 78.22           C
ATOM    317  O   GLN M  45    -114.668  60.590 -44.722  1.00 77.20           O
ATOM    318  CB  GLN M  45    -115.856  59.331 -47.465  1.00  0.00           C
ATOM    319  CG  GLN M  45    -114.471  58.655 -47.330  1.00  0.00           C
ATOM    320  CD  GLN M  45    -113.759  58.405 -48.638  1.00  0.00           C
ATOM    321  OE1 GLN M  45    -114.368  58.399 -49.705  1.00  0.00           O
ATOM    322  NE2 GLN M  45    -112.463  58.254 -48.588  1.00  0.00           N
ATOM    323  N   VAL M  46    -115.669  62.120 -45.956  1.00 74.68           N
ATOM    324  CA  VAL M  46    -114.724  63.126 -45.459  1.00 74.69           C
ATOM    325  C   VAL M  46    -114.945  63.422 -43.977  1.00 74.31           C
ATOM    326  O   VAL M  46    -114.012  63.831 -43.294  1.00 75.33           O
ATOM    327  CB  VAL M  46    -114.666  64.426 -46.308  1.00  0.00           C
ATOM    328  CG1 VAL M  46    -114.326  64.086 -47.771  1.00  0.00           C
ATOM    329  CG2 VAL M  46    -115.957  65.224 -46.253  1.00  0.00           C
ATOM    330  N   ALA M  47    -116.131  63.139 -43.450  1.00 79.70           N
ATOM    331  CA  ALA M  47    -116.348  63.238 -42.013  1.00 80.69           C
ATOM    332  C   ALA M  47    -115.579  62.122 -41.297  1.00 81.35           C
ATOM    333  O   ALA M  47    -114.904  62.371 -40.305  1.00 82.01           O
ATOM    334  CB  ALA M  47    -117.849  63.166 -41.696  1.00  0.00           C
ATOM    335  N   GLU M  48    -115.639  60.907 -41.823  1.00102.39           N
ATOM    336  CA  GLU M  48    -114.922  59.767 -41.239  1.00101.89           C
ATOM    337  C   GLU M  48    -113.408  59.975 -41.332  1.00101.14           C
ATOM    338  O   GLU M  48    -112.660  59.698 -40.392  1.00101.36           O
ATOM    339  CB  GLU M  48    -115.311  58.480 -41.980  1.00  0.00           C
ATOM    340  CG  GLU M  48    -116.771  58.062 -41.792  1.00  0.00           C
ATOM    341  CD  GLU M  48    -117.198  56.950 -42.748  1.00  0.00           C
ATOM    342  OE1 GLU M  48    -117.269  57.191 -43.977  1.00  0.00           O
ATOM    343  OE2 GLU M  48    -117.498  55.834 -42.270  1.00  0.00           O
ATOM    344  N   GLU M  49    -112.959  60.528 -42.451  1.00 81.98           N
ATOM    345  CA  GLU M  49    -111.546  60.847 -42.655  1.00 79.97           C
ATOM    346  C   GLU M  49    -111.092  61.859 -41.616  1.00 78.90           C
ATOM    347  O   GLU M  49    -110.009  61.734 -41.034  1.00 79.06           O
ATOM    348  CB  GLU M  49    -111.317  61.486 -44.033  1.00  0.00           C
ATOM    349  CG  GLU M  49    -111.477  60.573 -45.245  1.00  0.00           C
ATOM    350  CD  GLU M  49    -110.292  59.669 -45.503  1.00  0.00           C
ATOM    351  OE1 GLU M  49    -109.274  59.756 -44.775  1.00  0.00           O
ATOM    352  OE2 GLU M  49    -110.379  58.867 -46.460  1.00  0.00           O
ATOM    353  N   ALA M  50    -111.918  62.873 -41.398  1.00 72.21           N
ATOM    354  CA  ALA M  50    -111.588  63.925 -40.456  1.00 71.62           C
ATOM    355  C   ALA M  50    -111.570  63.366 -39.039  1.00 72.32           C
ATOM    356  O   ALA M  50    -110.651  63.663 -38.295  1.00 72.90           O
ATOM    357  CB  ALA M  50    -112.584  65.082 -40.570  1.00  0.00           C
ATOM    358  N   GLU M  51    -112.552  62.563 -38.657  1.00 76.39           N
ATOM    359  CA  GLU M  51    -112.607  62.046 -37.291  1.00 78.76           C
ATOM    360  C   GLU M  51    -111.484  61.067 -36.974  1.00 79.08           C
ATOM    361  O   GLU M  51    -110.903  61.141 -35.890  1.00 78.91           O
ATOM    362  CB  GLU M  51    -113.958  61.395 -36.998  1.00  0.00           C
ATOM    363  CG  GLU M  51    -115.057  62.430 -36.810  1.00  0.00           C
ATOM    364  CD  GLU M  51    -116.399  61.823 -36.434  1.00  0.00           C
ATOM    365  OE1 GLU M  51    -116.452  61.027 -35.470  1.00  0.00           O
ATOM    366  OE2 GLU M  51    -117.414  62.176 -37.072  1.00  0.00           O
ATOM    367  N   GLU M  52    -111.109  60.192 -37.901  1.00 90.86           N
ATOM    368  CA  GLU M  52    -109.978  59.304 -37.626  1.00 90.70           C
ATOM    369  C   GLU M  52    -108.708  60.117 -37.440  1.00 90.60           C
ATOM    370  O   GLU M  52    -107.914  59.868 -36.529  1.00 90.26           O
ATOM    371  CB  GLU M  52    -109.673  58.337 -38.766  1.00  0.00           C
ATOM    372  CG  GLU M  52    -110.519  57.085 -38.847  1.00  0.00           C
ATOM    373  CD  GLU M  52    -109.813  56.009 -39.672  1.00  0.00           C
ATOM    374  OE1 GLU M  52    -108.987  56.363 -40.552  1.00  0.00           O
ATOM    375  OE2 GLU M  52    -110.016  54.812 -39.395  1.00  0.00           O
ATOM    376  N   ARG M  53    -108.486  61.095 -38.305  1.00 75.71           N
ATOM    377  CA  ARG M  53    -107.252  61.868 -38.208  1.00 75.86           C
ATOM    378  C   ARG M  53    -107.274  62.874 -37.070  1.00 75.96           C
ATOM    379  O   ARG M  53    -106.232  63.127 -36.499  1.00 75.91           O
ATOM    380  CB  ARG M  53    -106.871  62.467 -39.564  1.00  0.00           C
ATOM    381  CG  ARG M  53    -105.874  61.551 -40.292  1.00  0.00           C
ATOM    382  CD  ARG M  53    -106.170  61.219 -41.763  1.00  0.00           C
ATOM    383  NE  ARG M  53    -107.389  60.434 -42.027  1.00  0.00           N
ATOM    384  CZ  ARG M  53    -107.602  59.151 -41.765  1.00  0.00           C
ATOM    385  NH1 ARG M  53    -108.608  58.556 -42.322  1.00  0.00           N
ATOM    386  NH2 ARG M  53    -106.891  58.421 -40.947  1.00  0.00           N
ATOM    387  N   LEU M  54    -108.435  63.343 -36.645  1.00 95.17           N
ATOM    388  CA  LEU M  54    -108.554  64.136 -35.419  1.00 96.28           C
ATOM    389  C   LEU M  54    -108.236  63.276 -34.196  1.00 97.54           C
ATOM    390  O   LEU M  54    -107.568  63.717 -33.266  1.00 98.16           O
ATOM    391  CB  LEU M  54    -109.979  64.691 -35.301  1.00  0.00           C
ATOM    392  CG  LEU M  54    -110.325  65.615 -34.125  1.00  0.00           C
ATOM    393  CD1 LEU M  54    -109.509  66.896 -34.144  1.00  0.00           C
ATOM    394  CD2 LEU M  54    -111.813  65.964 -34.177  1.00  0.00           C
ATOM    395  N   CYS M  55    -108.680  62.027 -34.200  1.00 94.59           N
ATOM    396  CA  CYS M  55    -108.345  61.109 -33.114  1.00 95.61           C
ATOM    397  C   CYS M  55    -106.839  60.849 -33.085  1.00 95.89           C
ATOM    398  O   CYS M  55    -106.221  60.843 -32.023  1.00 94.94           O
ATOM    399  CB  CYS M  55    -109.098  59.787 -33.287  1.00  0.00           C
ATOM    400  SG  CYS M  55    -108.953  58.700 -31.843  1.00  0.00           S
ATOM    401  N   SER M  56    -106.243  60.663 -34.256  1.00 95.90           N
ATOM    402  CA  SER M  56    -104.795  60.479 -34.353  1.00 96.67           C
ATOM    403  C   SER M  56    -104.071  61.726 -33.850  1.00 95.96           C
ATOM    404  O   SER M  56    -103.163  61.626 -33.039  1.00 96.50           O
ATOM    405  CB  SER M  56    -104.397  60.176 -35.801  1.00  0.00           C
ATOM    406  OG  SER M  56    -103.034  59.807 -35.908  1.00  0.00           O
ATOM    407  N   GLN M  57    -104.532  62.898 -34.260  1.00 78.59           N
ATOM    408  CA  GLN M  57    -103.950  64.174 -33.851  1.00 76.62           C
ATOM    409  C   GLN M  57    -104.000  64.364 -32.338  1.00 76.60           C
ATOM    410  O   GLN M  57    -103.065  64.894 -31.753  1.00 75.87           O
ATOM    411  CB  GLN M  57    -104.714  65.310 -34.532  1.00  0.00           C
ATOM    412  CG  GLN M  57    -104.081  66.686 -34.411  1.00  0.00           C
ATOM    413  CD  GLN M  57    -104.945  67.760 -35.033  1.00  0.00           C
ATOM    414  OE1 GLN M  57    -106.133  67.577 -35.248  1.00  0.00           O
ATOM    415  NE2 GLN M  57    -104.364  68.894 -35.303  1.00  0.00           N
ATOM    416  N   LEU M  58    -105.056  63.904 -31.682  1.00 85.14           N
ATOM    417  CA  LEU M  58    -105.099  63.971 -30.225  1.00 87.33           C
ATOM    418  C   LEU M  58    -103.997  63.112 -29.615  1.00 88.46           C
ATOM    419  O   LEU M  58    -103.275  63.573 -28.744  1.00 89.46           O
ATOM    420  CB  LEU M  58    -106.464  63.519 -29.695  1.00  0.00           C
ATOM    421  CG  LEU M  58    -106.648  63.596 -28.168  1.00  0.00           C
ATOM    422  CD1 LEU M  58    -106.526  65.021 -27.617  1.00  0.00           C
ATOM    423  CD2 LEU M  58    -108.010  63.021 -27.793  1.00  0.00           C
ATOM    424  N   ALA M  59    -103.825  61.891 -30.101  1.00 99.78           N
ATOM    425  CA  ALA M  59    -102.780  61.013 -29.576  1.00100.11           C
ATOM    426  C   ALA M  59    -101.384  61.585 -29.865  1.00 99.86           C
ATOM    427  O   ALA M  59    -100.464  61.457 -29.061  1.00100.11           O
ATOM    428  CB  ALA M  59    -102.933  59.615 -30.187  1.00  0.00           C
ATOM    429  N   GLU M  60    -101.234  62.233 -31.010  1.00 76.15           N
ATOM    430  CA  GLU M  60     -99.984  62.904 -31.369  1.00 76.78           C
ATOM    431  C   GLU M  60     -99.713  64.068 -30.412  1.00 75.71           C
ATOM    432  O   GLU M  60     -98.602  64.210 -29.921  1.00 75.34           O
ATOM    433  CB  GLU M  60    -100.057  63.406 -32.818  1.00  0.00           C
ATOM    434  CG  GLU M  60    -100.033  62.291 -33.869  1.00  0.00           C
ATOM    435  CD  GLU M  60    -100.635  62.722 -35.205  1.00  0.00           C
ATOM    436  OE1 GLU M  60    -100.218  63.760 -35.759  1.00  0.00           O
ATOM    437  OE2 GLU M  60    -101.531  62.008 -35.717  1.00  0.00           O
ATOM    438  N   LEU M  61    -100.728  64.858 -30.089  1.00 92.87           N
ATOM    439  CA  LEU M  61    -100.590  65.971 -29.147  1.00 93.40           C
ATOM    440  C   LEU M  61    -100.286  65.469 -27.737  1.00 95.62           C
ATOM    441  O   LEU M  61     -99.471  66.042 -27.021  1.00 97.09           O
ATOM    442  CB  LEU M  61    -101.891  66.784 -29.131  1.00  0.00           C
ATOM    443  CG  LEU M  61    -101.976  68.008 -28.204  1.00  0.00           C
ATOM    444  CD1 LEU M  61    -101.014  69.130 -28.579  1.00  0.00           C
ATOM    445  CD2 LEU M  61    -103.404  68.537 -28.224  1.00  0.00           C
ATOM    446  N   GLU M  62    -100.897  64.366 -27.335  1.00113.03           N
ATOM    447  CA  GLU M  62    -100.610  63.765 -26.033  1.00114.42           C
ATOM    448  C   GLU M  62     -99.168  63.262 -25.986  1.00115.20           C
ATOM    449  O   GLU M  62     -98.516  63.347 -24.950  1.00115.27           O
ATOM    450  CB  GLU M  62    -101.586  62.618 -25.752  1.00  0.00           C
ATOM    451  CG  GLU M  62    -103.008  63.090 -25.443  1.00  0.00           C
ATOM    452  CD  GLU M  62    -103.987  61.939 -25.253  1.00  0.00           C
ATOM    453  OE1 GLU M  62    -104.102  61.076 -26.152  1.00  0.00           O
ATOM    454  OE2 GLU M  62    -104.658  61.902 -24.197  1.00  0.00           O
ATOM    455  N   ALA M  63     -98.646  62.791 -27.112  1.00104.26           N
ATOM    456  CA  ALA M  63     -97.248  62.379 -27.198  1.00104.16           C
ATOM    457  C   ALA M  63     -96.289  63.580 -27.202  1.00104.61           C
ATOM    458  O   ALA M  63     -95.182  63.485 -26.681  1.00105.03           O
ATOM    459  CB  ALA M  63     -97.037  61.518 -28.450  1.00  0.00           C
ATOM    460  N   GLU M  64     -96.697  64.704 -27.775  1.00 76.02           N
ATOM    461  CA  GLU M  64     -95.898  65.932 -27.700  1.00 76.82           C
ATOM    462  C   GLU M  64     -95.850  66.416 -26.252  1.00 77.96           C
ATOM    463  O   GLU M  64     -94.820  66.864 -25.766  1.00 77.64           O
ATOM    464  CB  GLU M  64     -96.487  67.049 -28.570  1.00  0.00           C
ATOM    465  CG  GLU M  64     -96.347  66.824 -30.068  1.00  0.00           C
ATOM    466  CD  GLU M  64     -96.911  67.982 -30.880  1.00  0.00           C
ATOM    467  OE1 GLU M  64     -98.098  68.342 -30.703  1.00  0.00           O
ATOM    468  OE2 GLU M  64     -96.161  68.532 -31.713  1.00  0.00           O
ATOM    469  N   SER M  65     -96.958  66.258 -25.543  1.00 97.47           N
ATOM    470  CA  SER M  65     -97.078  66.640 -24.135  1.00 99.44           C
ATOM    471  C   SER M  65     -96.460  65.614 -23.170  1.00101.29           C
ATOM    472  O   SER M  65     -96.873  65.506 -22.010  1.00101.88           O
ATOM    473  CB  SER M  65     -98.566  66.834 -23.813  1.00  0.00           C
ATOM    474  OG  SER M  65     -98.759  67.382 -22.519  1.00  0.00           O
ATOM    475  N   LEU M  66     -95.495  64.842 -23.652  1.00101.24           N
ATOM    476  CA  LEU M  66     -94.894  63.749 -22.890  1.00103.75           C
ATOM    477  C   LEU M  66     -93.371  63.843 -22.796  1.00104.51           C
ATOM    478  O   LEU M  66     -92.700  62.872 -22.435  1.00104.73           O
ATOM    479  CB  LEU M  66     -95.313  62.423 -23.536  1.00  0.00           C
ATOM    480  CG  LEU M  66     -95.809  61.297 -22.619  1.00  0.00           C
ATOM    481  CD1 LEU M  66     -97.112  61.660 -21.897  1.00  0.00           C
ATOM    482  CD2 LEU M  66     -96.037  60.033 -23.452  1.00  0.00           C
ATOM    483  N   GLY M  67     -92.831  65.011 -23.123  1.00112.02           N
ATOM    484  CA  GLY M  67     -91.400  65.257 -23.072  1.00112.93           C
ATOM    485  C   GLY M  67     -91.223  66.714 -22.717  1.00113.63           C
ATOM    486  O   GLY M  67     -90.087  67.158 -22.458  1.00113.81           O
ATOM    487  OXT GLY M  67     -92.258  67.415 -22.710  1.00113.81           O
TER     488      GLY M  67 
ATOM    489  N   GLY N   7    -167.527  50.943 -83.581  1.00290.02           N
ATOM    490  CA  GLY N   7    -166.647  49.891 -83.003  1.00290.05           C
ATOM    491  C   GLY N   7    -165.913  50.431 -81.807  1.00288.93           C
ATOM    492  O   GLY N   7    -166.269  51.536 -81.441  1.00289.54           O
ATOM    493  N   CYS N   8    -164.943  49.720 -81.230  1.00168.62           N
ATOM    494  CA  CYS N   8    -164.131  50.210 -80.098  1.00165.96           C
ATOM    495  C   CYS N   8    -164.910  50.652 -78.845  1.00164.75           C
ATOM    496  O   CYS N   8    -164.446  51.482 -78.078  1.00164.03           O
ATOM    497  CB  CYS N   8    -163.237  51.353 -80.609  1.00  0.00           C
ATOM    498  SG  CYS N   8    -161.589  51.447 -79.884  1.00  0.00           S
ATOM    499  N   VAL N   9    -166.121  50.145 -78.652  1.00199.38           N
ATOM    500  CA  VAL N   9    -167.054  50.787 -77.719  1.00197.77           C
ATOM    501  C   VAL N   9    -166.691  50.708 -76.236  1.00196.49           C
ATOM    502  O   VAL N   9    -166.790  51.709 -75.542  1.00195.57           O
ATOM    503  CB  VAL N   9    -168.523  50.316 -77.955  1.00  0.00           C
ATOM    504  CG1 VAL N   9    -168.991  50.726 -79.362  1.00  0.00           C
ATOM    505  CG2 VAL N   9    -168.698  48.789 -77.798  1.00  0.00           C
ATOM    506  N   THR N  10    -166.225  49.571 -75.738  1.00213.49           N
ATOM    507  CA  THR N  10    -165.803  49.493 -74.341  1.00212.48           C
ATOM    508  C   THR N  10    -164.367  49.963 -74.234  1.00212.18           C
ATOM    509  O   THR N  10    -163.943  50.499 -73.220  1.00212.96           O
ATOM    510  CB  THR N  10    -165.873  48.046 -73.825  1.00  0.00           C
ATOM    511  OG1 THR N  10    -165.120  47.211 -74.707  1.00  0.00           O
ATOM    512  CG2 THR N  10    -167.302  47.520 -73.817  1.00  0.00           C
ATOM    513  N   VAL N  11    -163.638  49.805 -75.329  1.00187.52           N
ATOM    514  CA  VAL N  11    -162.208  50.103 -75.394  1.00186.07           C
ATOM    515  C   VAL N  11    -161.987  51.602 -75.217  1.00184.78           C
ATOM    516  O   VAL N  11    -161.039  52.024 -74.572  1.00184.85           O
ATOM    517  CB  VAL N  11    -161.622  49.549 -76.718  1.00  0.00           C
ATOM    518  CG1 VAL N  11    -160.122  49.810 -76.835  1.00  0.00           C
ATOM    519  CG2 VAL N  11    -161.890  48.030 -76.823  1.00  0.00           C
ATOM    520  N   ALA N  12    -162.954  52.394 -75.654  1.00164.49           N
ATOM    521  CA  ALA N  12    -162.958  53.834 -75.405  1.00161.83           C
ATOM    522  C   ALA N  12    -162.888  54.183 -73.910  1.00160.16           C
ATOM    523  O   ALA N  12    -162.322  55.204 -73.517  1.00160.43           O
ATOM    524  CB  ALA N  12    -164.226  54.423 -76.030  1.00  0.00           C
ATOM    525  N   ALA N  13    -163.465  53.339 -73.068  1.00165.40           N
ATOM    526  CA  ALA N  13    -163.361  53.521 -71.626  1.00164.02           C
ATOM    527  C   ALA N  13    -162.065  52.885 -71.118  1.00163.79           C
ATOM    528  O   ALA N  13    -161.404  53.454 -70.264  1.00164.30           O
ATOM    529  CB  ALA N  13    -164.581  52.905 -70.927  1.00  0.00           C
ATOM    530  N   GLU N  14    -161.712  51.714 -71.628  1.00161.22           N
ATOM    531  CA  GLU N  14    -160.543  50.962 -71.159  1.00159.73           C
ATOM    532  C   GLU N  14    -159.216  51.685 -71.391  1.00158.55           C
ATOM    533  O   GLU N  14    -158.349  51.689 -70.519  1.00158.32           O
ATOM    534  CB  GLU N  14    -160.471  49.609 -71.879  1.00  0.00           C
ATOM    535  CG  GLU N  14    -161.622  48.643 -71.582  1.00  0.00           C
ATOM    536  CD  GLU N  14    -161.704  47.512 -72.606  1.00  0.00           C
ATOM    537  OE1 GLU N  14    -162.757  47.375 -73.278  1.00  0.00           O
ATOM    538  OE2 GLU N  14    -160.719  46.765 -72.758  1.00  0.00           O
ATOM    539  N   GLU N  15    -159.051  52.313 -72.548  1.00152.78           N
ATOM    540  CA  GLU N  15    -157.808  53.022 -72.865  1.00150.69           C
ATOM    541  C   GLU N  15    -157.628  54.189 -71.909  1.00149.32           C
ATOM    542  O   GLU N  15    -156.549  54.440 -71.370  1.00148.77           O
ATOM    543  CB  GLU N  15    -157.863  53.582 -74.288  1.00  0.00           C
ATOM    544  CG  GLU N  15    -157.735  52.537 -75.380  1.00  0.00           C
ATOM    545  CD  GLU N  15    -157.858  53.157 -76.761  1.00  0.00           C
ATOM    546  OE1 GLU N  15    -158.936  53.707 -77.064  1.00  0.00           O
ATOM    547  OE2 GLU N  15    -156.883  53.131 -77.540  1.00  0.00           O
ATOM    548  N   MET N  16    -158.728  54.891 -71.694  1.00174.96           N
ATOM    549  CA  MET N  16    -158.751  56.068 -70.841  1.00173.57           C
ATOM    550  C   MET N  16    -158.563  55.666 -69.378  1.00173.81           C
ATOM    551  O   MET N  16    -157.870  56.340 -68.627  1.00174.56           O
ATOM    552  CB  MET N  16    -160.093  56.761 -71.067  1.00  0.00           C
ATOM    553  CG  MET N  16    -160.335  58.013 -70.248  1.00  0.00           C
ATOM    554  SD  MET N  16    -161.914  58.796 -70.697  1.00  0.00           S
ATOM    555  CE  MET N  16    -163.148  57.548 -70.262  1.00  0.00           C
ATOM    556  N   ASP N  17    -159.151  54.553 -68.971  1.00158.28           N
ATOM    557  CA  ASP N  17    -159.029  54.075 -67.595  1.00157.84           C
ATOM    558  C   ASP N  17    -157.597  53.670 -67.280  1.00156.49           C
ATOM    559  O   ASP N  17    -157.063  54.028 -66.232  1.00156.16           O
ATOM    560  CB  ASP N  17    -159.948  52.873 -67.376  1.00  0.00           C
ATOM    561  CG  ASP N  17    -159.914  52.367 -65.950  1.00  0.00           C
ATOM    562  OD1 ASP N  17    -160.045  53.162 -64.997  1.00  0.00           O
ATOM    563  OD2 ASP N  17    -159.741  51.142 -65.771  1.00  0.00           O
ATOM    564  N   GLU N  18    -156.936  52.971 -68.193  1.00171.94           N
ATOM    565  CA  GLU N  18    -155.550  52.586 -67.938  1.00169.73           C
ATOM    566  C   GLU N  18    -154.637  53.800 -67.936  1.00167.82           C
ATOM    567  O   GLU N  18    -153.752  53.910 -67.097  1.00167.80           O
ATOM    568  CB  GLU N  18    -155.036  51.573 -68.965  1.00  0.00           C
ATOM    569  CG  GLU N  18    -154.575  50.267 -68.335  1.00  0.00           C
ATOM    570  CD  GLU N  18    -153.501  50.474 -67.270  1.00  0.00           C
ATOM    571  OE1 GLU N  18    -152.398  50.965 -67.578  1.00  0.00           O
ATOM    572  OE2 GLU N  18    -153.767  50.146 -66.091  1.00  0.00           O
ATOM    573  N   LEU N  19    -154.868  54.745 -68.835  1.00112.59           N
ATOM    574  CA  LEU N  19    -154.060  55.961 -68.877  1.00109.12           C
ATOM    575  C   LEU N  19    -154.205  56.783 -67.599  1.00107.07           C
ATOM    576  O   LEU N  19    -153.219  57.240 -67.005  1.00106.75           O
ATOM    577  CB  LEU N  19    -154.507  56.791 -70.079  1.00  0.00           C
ATOM    578  CG  LEU N  19    -153.842  58.150 -70.307  1.00  0.00           C
ATOM    579  CD1 LEU N  19    -152.329  58.078 -70.462  1.00  0.00           C
ATOM    580  CD2 LEU N  19    -154.477  58.759 -71.543  1.00  0.00           C
ATOM    581  N   ARG N  20    -155.439  56.941 -67.146  1.00104.13           N
ATOM    582  CA  ARG N  20    -155.727  57.669 -65.916  1.00102.90           C
ATOM    583  C   ARG N  20    -155.135  56.954 -64.716  1.00101.94           C
ATOM    584  O   ARG N  20    -154.512  57.579 -63.862  1.00101.74           O
ATOM    585  CB  ARG N  20    -157.241  57.800 -65.802  1.00  0.00           C
ATOM    586  CG  ARG N  20    -157.746  58.701 -64.690  1.00  0.00           C
ATOM    587  CD  ARG N  20    -159.258  58.837 -64.811  1.00  0.00           C
ATOM    588  NE  ARG N  20    -159.609  59.546 -66.051  1.00  0.00           N
ATOM    589  CZ  ARG N  20    -160.779  59.561 -66.666  1.00  0.00           C
ATOM    590  NH1 ARG N  20    -160.881  60.300 -67.729  1.00  0.00           N
ATOM    591  NH2 ARG N  20    -161.820  58.863 -66.288  1.00  0.00           N
ATOM    592  N   ARG N  21    -155.247  55.636 -64.668  1.00126.29           N
ATOM    593  CA  ARG N  21    -154.611  54.858 -63.604  1.00125.43           C
ATOM    594  C   ARG N  21    -153.099  54.978 -63.651  1.00123.63           C
ATOM    595  O   ARG N  21    -152.480  55.158 -62.610  1.00123.48           O
ATOM    596  CB  ARG N  21    -155.046  53.400 -63.710  1.00  0.00           C
ATOM    597  CG  ARG N  21    -154.379  52.461 -62.711  1.00  0.00           C
ATOM    598  CD  ARG N  21    -155.062  51.097 -62.617  1.00  0.00           C
ATOM    599  NE  ARG N  21    -155.525  50.603 -63.922  1.00  0.00           N
ATOM    600  CZ  ARG N  21    -156.767  50.638 -64.387  1.00  0.00           C
ATOM    601  NH1 ARG N  21    -156.999  50.210 -65.590  1.00  0.00           N
ATOM    602  NH2 ARG N  21    -157.784  51.116 -63.722  1.00  0.00           N
ATOM    603  N   ARG N  22    -152.491  54.978 -64.829  1.00101.86           N
ATOM    604  CA  ARG N  22    -151.045  55.183 -64.932  1.00 99.05           C
ATOM    605  C   ARG N  22    -150.654  56.545 -64.381  1.00 96.68           C
ATOM    606  O   ARG N  22    -149.654  56.674 -63.688  1.00 95.78           O
ATOM    607  CB  ARG N  22    -150.571  55.040 -66.384  1.00  0.00           C
ATOM    608  CG  ARG N  22    -149.173  54.434 -66.501  1.00  0.00           C
ATOM    609  CD  ARG N  22    -149.177  52.956 -66.940  1.00  0.00           C
ATOM    610  NE  ARG N  22    -150.191  52.120 -66.272  1.00  0.00           N
ATOM    611  CZ  ARG N  22    -150.158  51.642 -65.037  1.00  0.00           C
ATOM    612  NH1 ARG N  22    -151.210  51.017 -64.597  1.00  0.00           N
ATOM    613  NH2 ARG N  22    -149.157  51.822 -64.214  1.00  0.00           N
ATOM    614  N   ASN N  23    -151.476  57.554 -64.625  1.00 89.75           N
ATOM    615  CA  ASN N  23    -151.241  58.877 -64.050  1.00 88.09           C
ATOM    616  C   ASN N  23    -151.347  58.894 -62.528  1.00 89.17           C
ATOM    617  O   ASN N  23    -150.574  59.584 -61.865  1.00 89.16           O
ATOM    618  CB  ASN N  23    -152.219  59.897 -64.639  1.00  0.00           C
ATOM    619  CG  ASN N  23    -151.561  60.794 -65.640  1.00  0.00           C
ATOM    620  OD1 ASN N  23    -150.536  61.401 -65.343  1.00  0.00           O
ATOM    621  ND2 ASN N  23    -152.087  60.835 -66.827  1.00  0.00           N
ATOM    622  N   ILE N  24    -152.272  58.134 -61.962  1.00105.81           N
ATOM    623  CA  ILE N  24    -152.409  58.035 -60.505  1.00107.81           C
ATOM    624  C   ILE N  24    -151.201  57.286 -59.936  1.00107.42           C
ATOM    625  O   ILE N  24    -150.638  57.682 -58.917  1.00106.82           O
ATOM    626  CB  ILE N  24    -153.745  57.325 -60.109  1.00  0.00           C
ATOM    627  CG1 ILE N  24    -154.950  58.176 -60.564  1.00  0.00           C
ATOM    628  CG2 ILE N  24    -153.835  57.082 -58.576  1.00  0.00           C
ATOM    629  CD1 ILE N  24    -156.302  57.445 -60.602  1.00  0.00           C
ATOM    630  N   GLU N  25    -150.757  56.228 -60.598  1.00119.26           N
ATOM    631  CA  GLU N  25    -149.600  55.477 -60.114  1.00118.63           C
ATOM    632  C   GLU N  25    -148.317  56.300 -60.203  1.00115.91           C
ATOM    633  O   GLU N  25    -147.545  56.317 -59.254  1.00115.02           O
ATOM    634  CB  GLU N  25    -149.456  54.153 -60.864  1.00  0.00           C
ATOM    635  CG  GLU N  25    -150.540  53.139 -60.488  1.00  0.00           C
ATOM    636  CD  GLU N  25    -150.395  51.828 -61.242  1.00  0.00           C
ATOM    637  OE1 GLU N  25    -149.255  51.349 -61.396  1.00  0.00           O
ATOM    638  OE2 GLU N  25    -151.404  51.289 -61.740  1.00  0.00           O
ATOM    639  N   LEU N  26    -148.126  57.074 -61.263  1.00 77.99           N
ATOM    640  CA  LEU N  26    -146.981  57.986 -61.306  1.00 75.21           C
ATOM    641  C   LEU N  26    -147.125  59.092 -60.268  1.00 74.54           C
ATOM    642  O   LEU N  26    -146.139  59.582 -59.741  1.00 74.13           O
ATOM    643  CB  LEU N  26    -146.797  58.637 -62.678  1.00  0.00           C
ATOM    644  CG  LEU N  26    -145.725  58.017 -63.584  1.00  0.00           C
ATOM    645  CD1 LEU N  26    -146.130  56.658 -64.141  1.00  0.00           C
ATOM    646  CD2 LEU N  26    -145.406  58.987 -64.720  1.00  0.00           C
ATOM    647  N   SER N  27    -148.346  59.488 -59.933  1.00101.41           N
ATOM    648  CA  SER N  27    -148.540  60.510 -58.902  1.00102.23           C
ATOM    649  C   SER N  27    -148.080  59.982 -57.545  1.00101.97           C
ATOM    650  O   SER N  27    -147.521  60.720 -56.736  1.00101.31           O
ATOM    651  CB  SER N  27    -149.998  60.959 -58.817  1.00  0.00           C
ATOM    652  OG  SER N  27    -150.120  62.098 -57.983  1.00  0.00           O
ATOM    653  N   ARG N  28    -148.290  58.694 -57.308  1.00111.19           N
ATOM    654  CA  ARG N  28    -147.782  58.032 -56.104  1.00111.75           C
ATOM    655  C   ARG N  28    -146.256  58.001 -56.155  1.00110.63           C
ATOM    656  O   ARG N  28    -145.605  58.329 -55.170  1.00111.70           O
ATOM    657  CB  ARG N  28    -148.410  56.629 -56.017  1.00  0.00           C
ATOM    658  CG  ARG N  28    -147.991  55.710 -54.860  1.00  0.00           C
ATOM    659  CD  ARG N  28    -146.725  54.891 -55.136  1.00  0.00           C
ATOM    660  NE  ARG N  28    -146.802  54.049 -56.341  1.00  0.00           N
ATOM    661  CZ  ARG N  28    -145.803  53.357 -56.875  1.00  0.00           C
ATOM    662  NH1 ARG N  28    -145.995  52.787 -58.034  1.00  0.00           N
ATOM    663  NH2 ARG N  28    -144.603  53.286 -56.359  1.00  0.00           N
ATOM    664  N   GLU N  29    -145.683  57.657 -57.297  1.00106.17           N
ATOM    665  CA  GLU N  29    -144.225  57.565 -57.420  1.00103.07           C
ATOM    666  C   GLU N  29    -143.534  58.902 -57.202  1.00 98.90           C
ATOM    667  O   GLU N  29    -142.540  58.980 -56.479  1.00 97.85           O
ATOM    668  CB  GLU N  29    -143.849  57.006 -58.795  1.00  0.00           C
ATOM    669  CG  GLU N  29    -144.215  55.545 -58.887  1.00  0.00           C
ATOM    670  CD  GLU N  29    -144.036  54.893 -60.242  1.00  0.00           C
ATOM    671  OE1 GLU N  29    -143.995  55.578 -61.286  1.00  0.00           O
ATOM    672  OE2 GLU N  29    -143.989  53.639 -60.245  1.00  0.00           O
ATOM    673  N   VAL N  30    -144.069  59.980 -57.754  1.00 70.09           N
ATOM    674  CA  VAL N  30    -143.433  61.279 -57.549  1.00 65.56           C
ATOM    675  C   VAL N  30    -143.608  61.783 -56.120  1.00 65.03           C
ATOM    676  O   VAL N  30    -142.835  62.625 -55.664  1.00 64.95           O
ATOM    677  CB  VAL N  30    -143.876  62.367 -58.570  1.00  0.00           C
ATOM    678  CG1 VAL N  30    -143.556  61.934 -59.992  1.00  0.00           C
ATOM    679  CG2 VAL N  30    -145.351  62.745 -58.445  1.00  0.00           C
ATOM    680  N   ALA N  31    -144.592  61.276 -55.388  1.00 76.58           N
ATOM    681  CA  ALA N  31    -144.759  61.661 -53.991  1.00 76.60           C
ATOM    682  C   ALA N  31    -143.698  60.954 -53.143  1.00 76.57           C
ATOM    683  O   ALA N  31    -143.063  61.570 -52.286  1.00 76.06           O
ATOM    684  CB  ALA N  31    -146.172  61.308 -53.508  1.00  0.00           C
ATOM    685  N   GLU N  32    -143.485  59.671 -53.405  1.00107.38           N
ATOM    686  CA  GLU N  32    -142.491  58.879 -52.673  1.00106.03           C
ATOM    687  C   GLU N  32    -141.094  59.428 -52.946  1.00104.48           C
ATOM    688  O   GLU N  32    -140.290  59.634 -52.032  1.00104.50           O
ATOM    689  CB  GLU N  32    -142.565  57.415 -53.120  1.00  0.00           C
ATOM    690  CG  GLU N  32    -143.839  56.704 -52.671  1.00  0.00           C
ATOM    691  CD  GLU N  32    -143.968  55.289 -53.226  1.00  0.00           C
ATOM    692  OE1 GLU N  32    -143.484  55.011 -54.346  1.00  0.00           O
ATOM    693  OE2 GLU N  32    -144.634  54.458 -52.578  1.00  0.00           O
ATOM    694  N   MET N  33    -140.848  59.751 -54.207  1.00 65.83           N
ATOM    695  CA  MET N  33    -139.593  60.369 -54.624  1.00 63.06           C
ATOM    696  C   MET N  33    -139.342  61.676 -53.886  1.00 62.37           C
ATOM    697  O   MET N  33    -138.261  61.882 -53.350  1.00 62.07           O
ATOM    698  CB  MET N  33    -139.668  60.649 -56.121  1.00  0.00           C
ATOM    699  CG  MET N  33    -138.510  61.442 -56.706  1.00  0.00           C
ATOM    700  SD  MET N  33    -138.924  61.909 -58.387  1.00  0.00           S
ATOM    701  CE  MET N  33    -140.182  63.216 -58.147  1.00  0.00           C
ATOM    702  N   LYS N  34    -140.319  62.573 -53.820  1.00 65.85           N
ATOM    703  CA  LYS N  34    -140.086  63.850 -53.139  1.00 64.06           C
ATOM    704  C   LYS N  34    -139.890  63.657 -51.650  1.00 63.12           C
ATOM    705  O   LYS N  34    -139.098  64.374 -51.048  1.00 61.35           O
ATOM    706  CB  LYS N  34    -141.231  64.831 -53.363  1.00  0.00           C
ATOM    707  CG  LYS N  34    -141.253  65.384 -54.770  1.00  0.00           C
ATOM    708  CD  LYS N  34    -142.446  66.305 -54.971  1.00  0.00           C
ATOM    709  CE  LYS N  34    -142.550  66.731 -56.425  1.00  0.00           C
ATOM    710  NZ  LYS N  34    -142.931  65.559 -57.265  1.00  0.00           N
ATOM    711  N   THR N  35    -140.577  62.688 -51.066  1.00 71.82           N
ATOM    712  CA  THR N  35    -140.430  62.430 -49.639  1.00 73.01           C
ATOM    713  C   THR N  35    -138.991  62.025 -49.351  1.00 72.02           C
ATOM    714  O   THR N  35    -138.355  62.593 -48.465  1.00 70.71           O
ATOM    715  CB  THR N  35    -141.412  61.336 -49.164  1.00  0.00           C
ATOM    716  OG1 THR N  35    -142.742  61.724 -49.515  1.00  0.00           O
ATOM    717  CG2 THR N  35    -141.388  61.152 -47.657  1.00  0.00           C
ATOM    718  N   GLU N  36    -138.438  61.094 -50.116  1.00 82.37           N
ATOM    719  CA  GLU N  36    -137.042  60.722 -49.900  1.00 80.95           C
ATOM    720  C   GLU N  36    -136.076  61.822 -50.318  1.00 79.29           C
ATOM    721  O   GLU N  36    -135.075  62.004 -49.650  1.00 80.60           O
ATOM    722  CB  GLU N  36    -136.674  59.418 -50.609  1.00  0.00           C
ATOM    723  CG  GLU N  36    -137.075  58.161 -49.829  1.00  0.00           C
ATOM    724  CD  GLU N  36    -136.418  58.077 -48.445  1.00  0.00           C
ATOM    725  OE1 GLU N  36    -137.144  57.902 -47.442  1.00  0.00           O
ATOM    726  OE2 GLU N  36    -135.177  58.223 -48.323  1.00  0.00           O
ATOM    727  N   MET N  37    -136.355  62.587 -51.364  1.00 49.02           N
ATOM    728  CA  MET N  37    -135.459  63.661 -51.804  1.00 47.36           C
ATOM    729  C   MET N  37    -135.310  64.808 -50.805  1.00 48.90           C
ATOM    730  O   MET N  37    -134.198  65.271 -50.545  1.00 49.18           O
ATOM    731  CB  MET N  37    -135.956  64.222 -53.141  1.00  0.00           C
ATOM    732  CG  MET N  37    -135.048  65.269 -53.770  1.00  0.00           C
ATOM    733  SD  MET N  37    -135.635  65.759 -55.404  1.00  0.00           S
ATOM    734  CE  MET N  37    -137.059  66.796 -55.049  1.00  0.00           C
ATOM    735  N   ILE N  38    -136.404  65.262 -50.209  1.00 65.58           N
ATOM    736  CA  ILE N  38    -136.336  66.370 -49.248  1.00 70.00           C
ATOM    737  C   ILE N  38    -135.623  65.849 -48.002  1.00 72.64           C
ATOM    738  O   ILE N  38    -134.764  66.505 -47.409  1.00 72.43           O
ATOM    739  CB  ILE N  38    -137.760  66.913 -48.916  1.00  0.00           C
ATOM    740  CG1 ILE N  38    -138.398  67.512 -50.189  1.00  0.00           C
ATOM    741  CG2 ILE N  38    -137.708  67.985 -47.795  1.00  0.00           C
ATOM    742  CD1 ILE N  38    -139.914  67.756 -50.114  1.00  0.00           C
ATOM    743  N   LYS N  39    -135.925  64.609 -47.647  1.00 93.03           N
ATOM    744  CA  LYS N  39    -135.253  63.924 -46.545  1.00 94.37           C
ATOM    745  C   LYS N  39    -133.777  63.694 -46.868  1.00 92.72           C
ATOM    746  O   LYS N  39    -132.953  63.563 -45.972  1.00 93.17           O
ATOM    747  CB  LYS N  39    -136.003  62.610 -46.343  1.00  0.00           C
ATOM    748  CG  LYS N  39    -135.649  61.726 -45.168  1.00  0.00           C
ATOM    749  CD  LYS N  39    -136.503  60.477 -45.344  1.00  0.00           C
ATOM    750  CE  LYS N  39    -136.279  59.403 -44.299  1.00  0.00           C
ATOM    751  NZ  LYS N  39    -137.146  58.228 -44.664  1.00  0.00           N
ATOM    752  N   LEU N  40    -133.406  63.609 -48.135  1.00 68.21           N
ATOM    753  CA  LEU N  40    -132.008  63.404 -48.502  1.00 66.50           C
ATOM    754  C   LEU N  40    -131.235  64.687 -48.265  1.00 65.05           C
ATOM    755  O   LEU N  40    -130.203  64.647 -47.625  1.00 65.14           O
ATOM    756  CB  LEU N  40    -131.857  62.929 -49.956  1.00  0.00           C
ATOM    757  CG  LEU N  40    -130.768  61.912 -50.349  1.00  0.00           C
ATOM    758  CD1 LEU N  40    -129.708  61.622 -49.284  1.00  0.00           C
ATOM    759  CD2 LEU N  40    -131.423  60.598 -50.774  1.00  0.00           C
ATOM    760  N   TRP N  41    -131.784  65.824 -48.666  1.00 64.72           N
ATOM    761  CA  TRP N  41    -131.166  67.116 -48.356  1.00 63.75           C
ATOM    762  C   TRP N  41    -131.099  67.345 -46.844  1.00 63.64           C
ATOM    763  O   TRP N  41    -130.101  67.825 -46.319  1.00 62.04           O
ATOM    764  CB  TRP N  41    -131.950  68.230 -49.055  1.00  0.00           C
ATOM    765  CG  TRP N  41    -131.546  69.641 -48.699  1.00  0.00           C
ATOM    766  CD1 TRP N  41    -132.376  70.631 -48.272  1.00  0.00           C
ATOM    767  CD2 TRP N  41    -130.237  70.249 -48.770  1.00  0.00           C
ATOM    768  NE1 TRP N  41    -131.707  71.811 -48.098  1.00  0.00           N
ATOM    769  CE2 TRP N  41    -130.390  71.619 -48.409  1.00  0.00           C
ATOM    770  CE3 TRP N  41    -128.945  69.775 -49.079  1.00  0.00           C
ATOM    771  CZ2 TRP N  41    -129.302  72.521 -48.385  1.00  0.00           C
ATOM    772  CZ3 TRP N  41    -127.846  70.670 -49.032  1.00  0.00           C
ATOM    773  CH2 TRP N  41    -128.042  72.038 -48.690  1.00  0.00           C
ATOM    774  N   GLN N  42    -132.117  66.907 -46.115  1.00 82.42           N
ATOM    775  CA  GLN N  42    -132.081  66.941 -44.650  1.00 83.73           C
ATOM    776  C   GLN N  42    -130.923  66.107 -44.079  1.00 84.74           C
ATOM    777  O   GLN N  42    -130.258  66.507 -43.125  1.00 84.74           O
ATOM    778  CB  GLN N  42    -133.416  66.422 -44.107  1.00  0.00           C
ATOM    779  CG  GLN N  42    -133.602  66.532 -42.601  1.00  0.00           C
ATOM    780  CD  GLN N  42    -134.928  65.950 -42.156  1.00  0.00           C
ATOM    781  OE1 GLN N  42    -135.348  64.898 -42.617  1.00  0.00           O
ATOM    782  NE2 GLN N  42    -135.601  66.628 -41.266  1.00  0.00           N
ATOM    783  N   ARG N  43    -130.653  64.951 -44.670  1.00 72.22           N
ATOM    784  CA  ARG N  43    -129.526  64.114 -44.244  1.00 71.02           C
ATOM    785  C   ARG N  43    -128.201  64.766 -44.640  1.00 71.14           C
ATOM    786  O   ARG N  43    -127.229  64.691 -43.896  1.00 70.23           O
ATOM    787  CB  ARG N  43    -129.650  62.706 -44.842  1.00  0.00           C
ATOM    788  CG  ARG N  43    -130.692  61.830 -44.138  1.00  0.00           C
ATOM    789  CD  ARG N  43    -131.051  60.544 -44.900  1.00  0.00           C
ATOM    790  NE  ARG N  43    -131.975  60.815 -46.013  1.00  0.00           N
ATOM    791  CZ  ARG N  43    -132.631  59.926 -46.750  1.00  0.00           C
ATOM    792  NH1 ARG N  43    -133.437  60.330 -47.685  1.00  0.00           N
ATOM    793  NH2 ARG N  43    -132.605  58.636 -46.549  1.00  0.00           N
ATOM    794  N   THR N  44    -128.155  65.427 -45.784  1.00 52.17           N
ATOM    795  CA  THR N  44    -126.950  66.124 -46.218  1.00 55.84           C
ATOM    796  C   THR N  44    -126.587  67.281 -45.290  1.00 60.13           C
ATOM    797  O   THR N  44    -125.430  67.401 -44.894  1.00 60.02           O
ATOM    798  CB  THR N  44    -127.129  66.658 -47.654  1.00  0.00           C
ATOM    799  OG1 THR N  44    -127.543  65.589 -48.505  1.00  0.00           O
ATOM    800  CG2 THR N  44    -125.852  67.200 -48.235  1.00  0.00           C
ATOM    801  N   VAL N  45    -127.537  68.119 -44.894  1.00 97.40           N
ATOM    802  CA  VAL N  45    -127.184  69.275 -44.062  1.00102.87           C
ATOM    803  C   VAL N  45    -126.704  68.920 -42.661  1.00103.68           C
ATOM    804  O   VAL N  45    -125.831  69.598 -42.139  1.00103.94           O
ATOM    805  CB  VAL N  45    -128.302  70.350 -43.965  1.00  0.00           C
ATOM    806  CG1 VAL N  45    -128.591  70.927 -45.342  1.00  0.00           C
ATOM    807  CG2 VAL N  45    -129.597  69.815 -43.343  1.00  0.00           C
ATOM    808  N   VAL N  46    -127.159  67.829 -42.061  1.00108.31           N
ATOM    809  CA  VAL N  46    -126.626  67.478 -40.741  1.00108.72           C
ATOM    810  C   VAL N  46    -125.190  66.963 -40.867  1.00106.77           C
ATOM    811  O   VAL N  46    -124.394  67.058 -39.934  1.00106.86           O
ATOM    812  CB  VAL N  46    -127.537  66.492 -39.957  1.00  0.00           C
ATOM    813  CG1 VAL N  46    -128.912  67.131 -39.703  1.00  0.00           C
ATOM    814  CG2 VAL N  46    -127.731  65.155 -40.686  1.00  0.00           C
ATOM    815  N   ALA N  47    -124.818  66.474 -42.044  1.00 79.80           N
ATOM    816  CA  ALA N  47    -123.433  66.090 -42.291  1.00 76.63           C
ATOM    817  C   ALA N  47    -122.591  67.356 -42.503  1.00 75.38           C
ATOM    818  O   ALA N  47    -121.408  67.377 -42.193  1.00 75.74           O
ATOM    819  CB  ALA N  47    -123.347  65.150 -43.507  1.00  0.00           C
ATOM    820  N   GLU N  48    -123.199  68.410 -43.029  1.00 61.05           N
ATOM    821  CA  GLU N  48    -122.512  69.690 -43.228  1.00 61.24           C
ATOM    822  C   GLU N  48    -122.260  70.381 -41.891  1.00 61.25           C
ATOM    823  O   GLU N  48    -121.165  70.882 -41.654  1.00 59.96           O
ATOM    824  CB  GLU N  48    -123.311  70.572 -44.203  1.00  0.00           C
ATOM    825  CG  GLU N  48    -123.207  69.973 -45.591  1.00  0.00           C
ATOM    826  CD  GLU N  48    -124.016  70.589 -46.718  1.00  0.00           C
ATOM    827  OE1 GLU N  48    -124.853  71.490 -46.534  1.00  0.00           O
ATOM    828  OE2 GLU N  48    -123.775  70.103 -47.858  1.00  0.00           O
ATOM    829  N   GLU N  49    -123.222  70.318 -40.979  1.00 93.28           N
ATOM    830  CA  GLU N  49    -123.030  70.835 -39.622  1.00 95.22           C
ATOM    831  C   GLU N  49    -121.910  70.066 -38.917  1.00 95.44           C
ATOM    832  O   GLU N  49    -121.048  70.644 -38.243  1.00 95.23           O
ATOM    833  CB  GLU N  49    -124.327  70.687 -38.815  1.00  0.00           C
ATOM    834  CG  GLU N  49    -125.473  71.581 -39.279  1.00  0.00           C
ATOM    835  CD  GLU N  49    -126.758  71.340 -38.492  1.00  0.00           C
ATOM    836  OE1 GLU N  49    -127.326  70.226 -38.582  1.00  0.00           O
ATOM    837  OE2 GLU N  49    -127.216  72.267 -37.788  1.00  0.00           O
ATOM    838  N   ALA N  50    -121.895  68.752 -39.102  1.00 75.23           N
ATOM    839  CA  ALA N  50    -120.848  67.924 -38.516  1.00 74.30           C
ATOM    840  C   ALA N  50    -119.478  68.282 -39.099  1.00 73.11           C
ATOM    841  O   ALA N  50    -118.495  68.367 -38.369  1.00 72.81           O
ATOM    842  CB  ALA N  50    -121.164  66.441 -38.745  1.00  0.00           C
ATOM    843  N   GLU N  51    -119.405  68.504 -40.404  1.00 65.90           N
ATOM    844  CA  GLU N  51    -118.138  68.841 -41.046  1.00 65.86           C
ATOM    845  C   GLU N  51    -117.597  70.177 -40.545  1.00 66.26           C
ATOM    846  O   GLU N  51    -116.394  70.297 -40.314  1.00 67.27           O
ATOM    847  CB  GLU N  51    -118.287  68.868 -42.570  1.00  0.00           C
ATOM    848  CG  GLU N  51    -116.962  69.045 -43.312  1.00  0.00           C
ATOM    849  CD  GLU N  51    -117.139  69.004 -44.817  1.00  0.00           C
ATOM    850  OE1 GLU N  51    -116.801  69.976 -45.523  1.00  0.00           O
ATOM    851  OE2 GLU N  51    -117.642  67.980 -45.316  1.00  0.00           O
ATOM    852  N   GLU N  52    -118.452  71.165 -40.316  1.00 77.21           N
ATOM    853  CA  GLU N  52    -117.967  72.432 -39.765  1.00 78.60           C
ATOM    854  C   GLU N  52    -117.386  72.223 -38.369  1.00 78.76           C
ATOM    855  O   GLU N  52    -116.305  72.739 -38.063  1.00 78.03           O
ATOM    856  CB  GLU N  52    -119.057  73.503 -39.698  1.00  0.00           C
ATOM    857  CG  GLU N  52    -119.463  74.049 -41.058  1.00  0.00           C
ATOM    858  CD  GLU N  52    -120.219  75.368 -40.944  1.00  0.00           C
ATOM    859  OE1 GLU N  52    -121.110  75.494 -40.077  1.00  0.00           O
ATOM    860  OE2 GLU N  52    -119.885  76.305 -41.705  1.00  0.00           O
ATOM    861  N   GLN N  53    -118.045  71.427 -37.534  1.00101.98           N
ATOM    862  CA  GLN N  53    -117.490  71.128 -36.212  1.00102.11           C
ATOM    863  C   GLN N  53    -116.146  70.415 -36.347  1.00102.28           C
ATOM    864  O   GLN N  53    -115.185  70.757 -35.668  1.00102.46           O
ATOM    865  CB  GLN N  53    -118.432  70.250 -35.377  1.00  0.00           C
ATOM    866  CG  GLN N  53    -117.949  70.069 -33.931  1.00  0.00           C
ATOM    867  CD  GLN N  53    -118.765  69.069 -33.145  1.00  0.00           C
ATOM    868  OE1 GLN N  53    -119.979  69.148 -33.068  1.00  0.00           O
ATOM    869  NE2 GLN N  53    -118.098  68.121 -32.541  1.00  0.00           N
ATOM    870  N   LEU N  54    -116.055  69.428 -37.226  1.00 81.67           N
ATOM    871  CA  LEU N  54    -114.821  68.657 -37.379  1.00 79.58           C
ATOM    872  C   LEU N  54    -113.689  69.536 -37.895  1.00 80.57           C
ATOM    873  O   LEU N  54    -112.556  69.418 -37.442  1.00 80.50           O
ATOM    874  CB  LEU N  54    -115.045  67.487 -38.344  1.00  0.00           C
ATOM    875  CG  LEU N  54    -115.589  66.136 -37.840  1.00  0.00           C
ATOM    876  CD1 LEU N  54    -116.420  66.163 -36.551  1.00  0.00           C
ATOM    877  CD2 LEU N  54    -116.420  65.507 -38.952  1.00  0.00           C
ATOM    878  N   CYS N  55    -113.994  70.450 -38.804  1.00 85.97           N
ATOM    879  CA  CYS N  55    -112.996  71.389 -39.304  1.00 88.62           C
ATOM    880  C   CYS N  55    -112.525  72.310 -38.182  1.00 89.42           C
ATOM    881  O   CYS N  55    -111.329  72.560 -38.040  1.00 88.49           O
ATOM    882  CB  CYS N  55    -113.583  72.229 -40.440  1.00  0.00           C
ATOM    883  SG  CYS N  55    -112.331  73.235 -41.282  1.00  0.00           S
ATOM    884  N   SER N  56    -113.456  72.801 -37.375  1.00117.34           N
ATOM    885  CA  SER N  56    -113.103  73.666 -36.250  1.00119.28           C
ATOM    886  C   SER N  56    -112.218  72.917 -35.269  1.00119.96           C
ATOM    887  O   SER N  56    -111.187  73.422 -34.858  1.00120.89           O
ATOM    888  CB  SER N  56    -114.358  74.163 -35.524  1.00  0.00           C
ATOM    889  OG  SER N  56    -114.031  75.091 -34.501  1.00  0.00           O
ATOM    890  N   GLN N  57    -112.579  71.692 -34.923  1.00 86.89           N
ATOM    891  CA  GLN N  57    -111.812  70.959 -33.923  1.00 84.95           C
ATOM    892  C   GLN N  57    -110.458  70.479 -34.424  1.00 82.29           C
ATOM    893  O   GLN N  57    -109.530  70.342 -33.632  1.00 82.46           O
ATOM    894  CB  GLN N  57    -112.640  69.823 -33.327  1.00  0.00           C
ATOM    895  CG  GLN N  57    -113.842  70.377 -32.572  1.00  0.00           C
ATOM    896  CD  GLN N  57    -114.469  69.390 -31.632  1.00  0.00           C
ATOM    897  OE1 GLN N  57    -115.126  68.436 -32.029  1.00  0.00           O
ATOM    898  NE2 GLN N  57    -114.290  69.624 -30.360  1.00  0.00           N
ATOM    899  N   LEU N  58    -110.295  70.311 -35.730  1.00 86.28           N
ATOM    900  CA  LEU N  58    -108.960  70.064 -36.269  1.00 85.00           C
ATOM    901  C   LEU N  58    -108.109  71.308 -36.021  1.00 85.45           C
ATOM    902  O   LEU N  58    -107.001  71.216 -35.505  1.00 85.80           O
ATOM    903  CB  LEU N  58    -109.021  69.762 -37.769  1.00  0.00           C
ATOM    904  CG  LEU N  58    -107.696  69.260 -38.363  1.00  0.00           C
ATOM    905  CD1 LEU N  58    -107.623  67.732 -38.289  1.00  0.00           C
ATOM    906  CD2 LEU N  58    -107.542  69.716 -39.805  1.00  0.00           C
ATOM    907  N   ALA N  59    -108.659  72.470 -36.346  1.00 83.82           N
ATOM    908  CA  ALA N  59    -107.945  73.734 -36.195  1.00 85.53           C
ATOM    909  C   ALA N  59    -107.646  74.056 -34.728  1.00 86.87           C
ATOM    910  O   ALA N  59    -106.613  74.638 -34.410  1.00 86.24           O
ATOM    911  CB  ALA N  59    -108.755  74.862 -36.845  1.00  0.00           C
ATOM    912  N   GLU N  60    -108.537  73.658 -33.832  1.00103.53           N
ATOM    913  CA  GLU N  60    -108.322  73.822 -32.395  1.00103.15           C
ATOM    914  C   GLU N  60    -107.081  73.045 -31.957  1.00101.91           C
ATOM    915  O   GLU N  60    -106.234  73.586 -31.257  1.00102.23           O
ATOM    916  CB  GLU N  60    -109.553  73.350 -31.609  1.00  0.00           C
ATOM    917  CG  GLU N  60    -110.749  74.308 -31.680  1.00  0.00           C
ATOM    918  CD  GLU N  60    -112.094  73.614 -31.463  1.00  0.00           C
ATOM    919  OE1 GLU N  60    -113.019  73.847 -32.279  1.00  0.00           O
ATOM    920  OE2 GLU N  60    -112.245  72.828 -30.499  1.00  0.00           O
ATOM    921  N   LEU N  61    -106.914  71.810 -32.408  1.00 82.86           N
ATOM    922  CA  LEU N  61    -105.721  71.052 -32.027  1.00 80.79           C
ATOM    923  C   LEU N  61    -104.492  71.515 -32.808  1.00 82.34           C
ATOM    924  O   LEU N  61    -103.374  71.449 -32.308  1.00 81.45           O
ATOM    925  CB  LEU N  61    -105.929  69.548 -32.219  1.00  0.00           C
ATOM    926  CG  LEU N  61    -106.540  68.758 -31.049  1.00  0.00           C
ATOM    927  CD1 LEU N  61    -107.983  69.125 -30.714  1.00  0.00           C
ATOM    928  CD2 LEU N  61    -106.463  67.268 -31.368  1.00  0.00           C
ATOM    929  N   GLU N  62    -104.675  72.042 -34.011  1.00 94.47           N
ATOM    930  CA  GLU N  62    -103.555  72.600 -34.776  1.00 99.40           C
ATOM    931  C   GLU N  62    -102.954  73.812 -34.071  1.00100.54           C
ATOM    932  O   GLU N  62    -101.746  74.013 -34.136  1.00100.44           O
ATOM    933  CB  GLU N  62    -103.978  73.003 -36.196  1.00  0.00           C
ATOM    934  CG  GLU N  62    -104.153  71.828 -37.156  1.00  0.00           C
ATOM    935  CD  GLU N  62    -104.619  72.251 -38.543  1.00  0.00           C
ATOM    936  OE1 GLU N  62    -105.745  72.778 -38.677  1.00  0.00           O
ATOM    937  OE2 GLU N  62    -103.861  72.033 -39.513  1.00  0.00           O
ATOM    938  N   VAL N  63    -103.757  74.606 -33.370  1.00121.01           N
ATOM    939  CA  VAL N  63    -103.196  75.726 -32.608  1.00121.33           C
ATOM    940  C   VAL N  63    -102.686  75.303 -31.230  1.00121.38           C
ATOM    941  O   VAL N  63    -101.947  76.053 -30.601  1.00121.65           O
ATOM    942  CB  VAL N  63    -104.144  76.958 -32.503  1.00  0.00           C
ATOM    943  CG1 VAL N  63    -104.496  77.483 -33.906  1.00  0.00           C
ATOM    944  CG2 VAL N  63    -105.425  76.668 -31.724  1.00  0.00           C
ATOM    945  N   GLU N  64    -103.028  74.108 -30.765  1.00 91.63           N
ATOM    946  CA  GLU N  64    -102.431  73.585 -29.533  1.00 90.25           C
ATOM    947  C   GLU N  64    -101.016  73.079 -29.814  1.00 90.69           C
ATOM    948  O   GLU N  64    -100.103  73.343 -29.040  1.00 90.96           O
ATOM    949  CB  GLU N  64    -103.273  72.466 -28.909  1.00  0.00           C
ATOM    950  CG  GLU N  64    -104.546  72.974 -28.244  1.00  0.00           C
ATOM    951  CD  GLU N  64    -105.320  71.874 -27.532  1.00  0.00           C
ATOM    952  OE1 GLU N  64    -105.798  70.929 -28.194  1.00  0.00           O
ATOM    953  OE2 GLU N  64    -105.462  71.963 -26.289  1.00  0.00           O
ATOM    954  N   SER N  65    -100.801  72.444 -30.958  1.00 88.80           N
ATOM    955  CA  SER N  65     -99.456  72.028 -31.386  1.00 90.76           C
ATOM    956  C   SER N  65     -98.665  73.182 -32.017  1.00 92.92           C
ATOM    957  O   SER N  65     -98.068  73.027 -33.086  1.00 92.82           O
ATOM    958  CB  SER N  65     -99.553  70.888 -32.406  1.00  0.00           C
ATOM    959  OG  SER N  65    -100.167  69.738 -31.849  1.00  0.00           O
ATOM    960  N   LEU N  66     -98.715  74.361 -31.406  1.00122.45           N
ATOM    961  CA  LEU N  66     -98.153  75.572 -32.014  1.00125.78           C
ATOM    962  C   LEU N  66     -97.382  76.536 -31.107  1.00127.53           C
ATOM    963  O   LEU N  66     -96.949  77.597 -31.567  1.00127.17           O
ATOM    964  CB  LEU N  66     -99.300  76.330 -32.694  1.00  0.00           C
ATOM    965  CG  LEU N  66     -99.040  77.011 -34.049  1.00  0.00           C
ATOM    966  CD1 LEU N  66     -98.722  76.004 -35.160  1.00  0.00           C
ATOM    967  CD2 LEU N  66    -100.261  77.833 -34.463  1.00  0.00           C
ATOM    968  N   GLY N  67     -97.184  76.201 -29.839  1.00121.82           N
ATOM    969  CA  GLY N  67     -96.458  77.075 -28.930  1.00123.11           C
ATOM    970  C   GLY N  67     -96.209  76.317 -27.652  1.00124.99           C
ATOM    971  O   GLY N  67     -95.454  76.789 -26.779  1.00125.71           O
ATOM    972  OXT GLY N  67     -96.788  75.219 -27.545  1.00125.71           O
TER     973      GLY N  67 
END
