# Supplementary material for: Similar but Not Identical—Binding Properties of LSU (Response to Low Sulfur) Proteins From Arabidopsis thaliana
Source: Front Plant Sci. 2020 Aug 14;11:1246. doi: 10.3389/fpls.2020.01246 (PMC7456924; doi:10.3389/fpls.2020.01246)
Supplement: Supplementary file 1 [file DataSheet_1.zip › Suppl_file4_13_00.pdb]

REMARK YASARA *************************************************************
REMARK YASARA *                                                           *
REMARK YASARA *                     Y  A  S  A  R  A                      *
REMARK YASARA *                                                           *
REMARK YASARA *   Yet Another Scientific Artificial Reality Application   *
REMARK YASARA *                                                           *
REMARK YASARA *            MOLECULE STRUCTURE FILE, PDB FORMAT            *
REMARK YASARA *                                                           *
REMARK YASARA * Just use YASARA every day to make your questions go away! *
REMARK YASARA *                                                           *
REMARK YASARA *                      www.YASARA.org                       *
REMARK YASARA *                                                           *
REMARK YASARA *************************************************************
REMARK YASARA
REMARK YASARA Written on:        Sun Nov 24 10:01:27 2019
REMARK YASARA Number of models: 1
REMARK YASARA Number of atoms:   983
REMARK YASARA Please address questions or suggestions to: Eliza@yasara.org
REMARK YASARA
REMARK   2 RESOLUTION. 3.30 ANGSTROMS.
REMARK 290 CRYSTALLOGRAPHIC SYMMETRY TRANSFORMATIONS
REMARK 290 THE FOLLOWING TRANSFORMATIONS OPERATE ON THE ATOM/HETATM
REMARK 290 RECORDS IN THIS ENTRY TO PRODUCE CRYSTALLOGRAPHICALLY
REMARK 290 RELATED MOLECULES.
REMARK 290   SMTRY1   1  1.000000  0.000000  0.000000        0.00000
REMARK 290   SMTRY2   1  0.000000  1.000000  0.000000        0.00000
REMARK 290   SMTRY3   1  0.000000  0.000000  1.000000        0.00000
REMARK 290   SMTRY1   2 -0.500000 -0.866025  0.000000        0.00000
REMARK 290   SMTRY2   2  0.866025 -0.500000  0.000000        0.00000
REMARK 290   SMTRY3   2  0.000000  0.000000  1.000000       24.89000
REMARK 290   SMTRY1   3 -0.500000  0.866025  0.000000        0.00000
REMARK 290   SMTRY2   3 -0.866025 -0.500000  0.000000        0.00000
REMARK 290   SMTRY3   3  0.000000  0.000000  1.000000       49.78000
REMARK 290   SMTRY1   4 -1.000000  0.000000  0.000000        0.00000
REMARK 290   SMTRY2   4  0.000000 -1.000000  0.000000        0.00000
REMARK 290   SMTRY3   4  0.000000  0.000000  1.000000       37.33500
REMARK 290   SMTRY1   5  0.500000  0.866025  0.000000        0.00000
REMARK 290   SMTRY2   5 -0.866025  0.500000  0.000000        0.00000
REMARK 290   SMTRY3   5  0.000000  0.000000  1.000000       62.22500
REMARK 290   SMTRY1   6  0.500000 -0.866025  0.000000        0.00000
REMARK 290   SMTRY2   6  0.866025  0.500000  0.000000        0.00000
REMARK 290   SMTRY3   6  0.000000  0.000000  1.000000       12.44500
SEQRES   1 M   61  GLY TYR VAL THR VAL ALA ALA GLU GLU VAL GLU GLU LEU 
SEQRES   2 M   61  ARG ARG ARG ASN GLY GLU LEU GLU ARG GLU MET GLU GLU 
SEQRES   3 M   61  MET LYS LYS GLU MET VAL GLN LEU TRP ARG ARG THR VAL 
SEQRES   4 M   61  VAL ALA GLU GLU ALA GLU GLU ARG LEU CYS SER GLN LEU 
SEQRES   5 M   61  ALA GLU LEU GLU VAL GLU SER LEU GLY 
SEQRES   1 N   61  GLY CYS VAL THR VAL ALA ALA GLU GLU MET ASP GLU LEU 
SEQRES   2 N   61  ARG ARG ARG ASN ILE GLU LEU SER ARG GLU VAL ALA GLU 
SEQRES   3 N   61  MET LYS THR GLU MET ILE LYS LEU TRP GLN ARG THR VAL 
SEQRES   4 N   61  VAL ALA GLU GLU ALA GLU GLU GLN LEU CYS SER GLN LEU 
SEQRES   5 N   61  ALA GLU LEU GLU VAL GLU SER LEU GLY 
CRYST1  140.290  140.290   74.670  90.00  90.00 120.00 P 61         12
ORIGX1      1.000000  0.000000  0.000000        0.00000
ORIGX2      0.000000  1.000000  0.000000        0.00000
ORIGX3      0.000000  0.000000  1.000000        0.00000
SCALE1      0.007128  0.004115  0.000000        0.00000
SCALE2      0.000000  0.008231  0.000000        0.00000
SCALE3      0.000000  0.000000  0.013392        0.00000
ATOM      1  N   GLY M   7    -169.905  62.887 -81.541  1.00184.81           N
ATOM      2  CA  GLY M   7    -170.472  61.585 -81.079  1.00182.48           C
ATOM      3  C   GLY M   7    -169.744  61.103 -79.853  1.00180.57           C
ATOM      4  O   GLY M   7    -168.886  61.844 -79.412  1.00180.26           O
ATOM      5  N   TYR M   8    -170.012  59.922 -79.301  1.00151.11           N
ATOM      6  CA  TYR M   8    -169.319  59.496 -78.075  1.00148.80           C
ATOM      7  C   TYR M   8    -167.799  59.441 -78.214  1.00146.43           C
ATOM      8  O   TYR M   8    -167.072  59.956 -77.373  1.00146.20           O
ATOM      9  CB  TYR M   8    -169.815  58.119 -77.621  1.00  0.00           C
ATOM     10  CG  TYR M   8    -168.926  57.516 -76.550  1.00  0.00           C
ATOM     11  CD1 TYR M   8    -168.767  58.145 -75.296  1.00  0.00           C
ATOM     12  CD2 TYR M   8    -168.184  56.343 -76.812  1.00  0.00           C
ATOM     13  CE1 TYR M   8    -167.835  57.644 -74.344  1.00  0.00           C
ATOM     14  CE2 TYR M   8    -167.271  55.831 -75.853  1.00  0.00           C
ATOM     15  CZ  TYR M   8    -167.088  56.498 -74.638  1.00  0.00           C
ATOM     16  OH  TYR M   8    -166.164  56.034 -73.737  1.00  0.00           O
ATOM     17  N   VAL M   9    -167.301  58.901 -79.314  1.00150.09           N
ATOM     18  CA  VAL M   9    -165.854  58.806 -79.501  1.00146.85           C
ATOM     19  C   VAL M   9    -165.161  60.163 -79.633  1.00144.57           C
ATOM     20  O   VAL M   9    -163.954  60.251 -79.484  1.00144.64           O
ATOM     21  CB  VAL M   9    -165.494  57.887 -80.699  1.00  0.00           C
ATOM     22  CG1 VAL M   9    -166.015  56.459 -80.444  1.00  0.00           C
ATOM     23  CG2 VAL M   9    -166.067  58.420 -82.028  1.00  0.00           C
ATOM     24  N   THR M  10    -165.913  61.235 -79.852  1.00122.57           N
ATOM     25  CA  THR M  10    -165.320  62.568 -79.904  1.00119.96           C
ATOM     26  C   THR M  10    -164.902  62.994 -78.501  1.00118.21           C
ATOM     27  O   THR M  10    -163.764  63.380 -78.294  1.00118.16           O
ATOM     28  CB  THR M  10    -166.318  63.598 -80.475  1.00  0.00           C
ATOM     29  OG1 THR M  10    -166.893  63.067 -81.677  1.00  0.00           O
ATOM     30  CG2 THR M  10    -165.660  64.916 -80.817  1.00  0.00           C
ATOM     31  N   VAL M  11    -165.783  62.857 -77.519  1.00144.16           N
ATOM     32  CA  VAL M  11    -165.427  63.270 -76.159  1.00140.97           C
ATOM     33  C   VAL M  11    -164.459  62.271 -75.537  1.00138.76           C
ATOM     34  O   VAL M  11    -163.643  62.623 -74.699  1.00138.36           O
ATOM     35  CB  VAL M  11    -166.664  63.521 -75.251  1.00  0.00           C
ATOM     36  CG1 VAL M  11    -167.518  64.657 -75.833  1.00  0.00           C
ATOM     37  CG2 VAL M  11    -167.543  62.267 -75.072  1.00  0.00           C
ATOM     38  N   ALA M  12    -164.468  61.036 -76.021  1.00113.33           N
ATOM     39  CA  ALA M  12    -163.464  60.074 -75.587  1.00111.07           C
ATOM     40  C   ALA M  12    -162.080  60.498 -76.098  1.00111.40           C
ATOM     41  O   ALA M  12    -161.079  60.326 -75.408  1.00111.68           O
ATOM     42  CB  ALA M  12    -163.827  58.673 -76.082  1.00  0.00           C
ATOM     43  N   ALA M  13    -162.024  61.069 -77.296  1.00129.30           N
ATOM     44  CA  ALA M  13    -160.768  61.562 -77.850  1.00128.96           C
ATOM     45  C   ALA M  13    -160.274  62.758 -77.031  1.00128.41           C
ATOM     46  O   ALA M  13    -159.080  62.905 -76.792  1.00128.91           O
ATOM     47  CB  ALA M  13    -160.934  61.939 -79.329  1.00  0.00           C
ATOM     48  N   GLU M  14    -161.199  63.598 -76.591  1.00122.69           N
ATOM     49  CA  GLU M  14    -160.857  64.748 -75.753  1.00122.38           C
ATOM     50  C   GLU M  14    -160.326  64.281 -74.395  1.00120.94           C
ATOM     51  O   GLU M  14    -159.318  64.801 -73.909  1.00121.03           O
ATOM     52  CB  GLU M  14    -162.090  65.643 -75.574  1.00  0.00           C
ATOM     53  CG  GLU M  14    -162.566  66.305 -76.871  1.00  0.00           C
ATOM     54  CD  GLU M  14    -163.969  66.889 -76.753  1.00  0.00           C
ATOM     55  OE1 GLU M  14    -164.189  67.772 -75.897  1.00  0.00           O
ATOM     56  OE2 GLU M  14    -164.864  66.455 -77.519  1.00  0.00           O
ATOM     57  N   GLU M  15    -160.944  63.264 -73.802  1.00123.31           N
ATOM     58  CA  GLU M  15    -160.443  62.727 -72.534  1.00121.58           C
ATOM     59  C   GLU M  15    -159.049  62.145 -72.691  1.00120.13           C
ATOM     60  O   GLU M  15    -158.184  62.386 -71.854  1.00120.31           O
ATOM     61  CB  GLU M  15    -161.314  61.605 -71.953  1.00  0.00           C
ATOM     62  CG  GLU M  15    -162.609  62.046 -71.290  1.00  0.00           C
ATOM     63  CD  GLU M  15    -163.228  60.922 -70.459  1.00  0.00           C
ATOM     64  OE1 GLU M  15    -164.321  60.432 -70.822  1.00  0.00           O
ATOM     65  OE2 GLU M  15    -162.621  60.530 -69.427  1.00  0.00           O
ATOM     66  N   VAL M  16    -158.799  61.369 -73.738  1.00101.56           N
ATOM     67  CA  VAL M  16    -157.476  60.761 -73.859  1.00 99.81           C
ATOM     68  C   VAL M  16    -156.422  61.788 -74.232  1.00 98.73           C
ATOM     69  O   VAL M  16    -155.251  61.545 -73.978  1.00 98.19           O
ATOM     70  CB  VAL M  16    -157.388  59.556 -74.835  1.00  0.00           C
ATOM     71  CG1 VAL M  16    -158.298  58.429 -74.379  1.00  0.00           C
ATOM     72  CG2 VAL M  16    -157.696  59.929 -76.279  1.00  0.00           C
ATOM     73  N   GLU M  17    -156.794  62.926 -74.804  1.00106.49           N
ATOM     74  CA  GLU M  17    -155.799  63.951 -75.104  1.00105.60           C
ATOM     75  C   GLU M  17    -155.266  64.452 -73.771  1.00104.31           C
ATOM     76  O   GLU M  17    -154.065  64.383 -73.513  1.00104.89           O
ATOM     77  CB  GLU M  17    -156.401  65.104 -75.920  1.00  0.00           C
ATOM     78  CG  GLU M  17    -155.390  65.947 -76.702  1.00  0.00           C
ATOM     79  CD  GLU M  17    -154.356  66.686 -75.853  1.00  0.00           C
ATOM     80  OE1 GLU M  17    -153.158  66.594 -76.190  1.00  0.00           O
ATOM     81  OE2 GLU M  17    -154.707  67.435 -74.917  1.00  0.00           O
ATOM     82  N   GLU M  18    -156.163  64.880 -72.893  1.00 99.26           N
ATOM     83  CA  GLU M  18    -155.732  65.420 -71.609  1.00 98.10           C
ATOM     84  C   GLU M  18    -155.087  64.341 -70.755  1.00 97.80           C
ATOM     85  O   GLU M  18    -154.085  64.578 -70.108  1.00 97.28           O
ATOM     86  CB  GLU M  18    -156.894  66.059 -70.848  1.00  0.00           C
ATOM     87  CG  GLU M  18    -156.523  67.387 -70.182  1.00  0.00           C
ATOM     88  CD  GLU M  18    -155.405  67.273 -69.148  1.00  0.00           C
ATOM     89  OE1 GLU M  18    -155.587  66.613 -68.104  1.00  0.00           O
ATOM     90  OE2 GLU M  18    -154.331  67.886 -69.352  1.00  0.00           O
ATOM     91  N   LEU M  19    -155.600  63.122 -70.771  1.00100.92           N
ATOM     92  CA  LEU M  19    -154.992  62.069 -69.963  1.00101.27           C
ATOM     93  C   LEU M  19    -153.590  61.695 -70.449  1.00102.80           C
ATOM     94  O   LEU M  19    -152.709  61.432 -69.624  1.00104.56           O
ATOM     95  CB  LEU M  19    -155.904  60.843 -69.923  1.00  0.00           C
ATOM     96  CG  LEU M  19    -156.960  60.720 -68.806  1.00  0.00           C
ATOM     97  CD1 LEU M  19    -157.716  61.996 -68.430  1.00  0.00           C
ATOM     98  CD2 LEU M  19    -157.967  59.661 -69.227  1.00  0.00           C
ATOM     99  N   ARG M  20    -153.326  61.715 -71.752  1.00129.08           N
ATOM    100  CA  ARG M  20    -151.959  61.473 -72.241  1.00129.12           C
ATOM    101  C   ARG M  20    -151.080  62.670 -71.936  1.00126.07           C
ATOM    102  O   ARG M  20    -149.926  62.497 -71.559  1.00126.24           O
ATOM    103  CB  ARG M  20    -151.914  61.213 -73.751  1.00  0.00           C
ATOM    104  CG  ARG M  20    -152.517  59.883 -74.166  1.00  0.00           C
ATOM    105  CD  ARG M  20    -152.585  59.728 -75.681  1.00  0.00           C
ATOM    106  NE  ARG M  20    -153.811  59.017 -76.075  1.00  0.00           N
ATOM    107  CZ  ARG M  20    -154.017  57.707 -76.068  1.00  0.00           C
ATOM    108  NH1 ARG M  20    -155.210  57.271 -76.326  1.00  0.00           N
ATOM    109  NH2 ARG M  20    -153.132  56.816 -75.717  1.00  0.00           N
ATOM    110  N   ARG M  21    -151.624  63.872 -72.065  1.00 75.75           N
ATOM    111  CA  ARG M  21    -150.900  65.099 -71.736  1.00 73.96           C
ATOM    112  C   ARG M  21    -150.502  65.114 -70.270  1.00 73.91           C
ATOM    113  O   ARG M  21    -149.349  65.370 -69.943  1.00 73.60           O
ATOM    114  CB  ARG M  21    -151.812  66.284 -72.057  1.00  0.00           C
ATOM    115  CG  ARG M  21    -151.274  67.654 -71.708  1.00  0.00           C
ATOM    116  CD  ARG M  21    -152.305  68.714 -72.067  1.00  0.00           C
ATOM    117  NE  ARG M  21    -152.529  68.742 -73.519  1.00  0.00           N
ATOM    118  CZ  ARG M  21    -151.811  69.398 -74.414  1.00  0.00           C
ATOM    119  NH1 ARG M  21    -152.014  69.149 -75.672  1.00  0.00           N
ATOM    120  NH2 ARG M  21    -150.870  70.257 -74.103  1.00  0.00           N
ATOM    121  N   ARG M  22    -151.443  64.797 -69.393  1.00 94.31           N
ATOM    122  CA  ARG M  22    -151.185  64.774 -67.960  1.00 94.36           C
ATOM    123  C   ARG M  22    -150.127  63.748 -67.628  1.00 94.16           C
ATOM    124  O   ARG M  22    -149.214  64.043 -66.868  1.00 94.90           O
ATOM    125  CB  ARG M  22    -152.480  64.498 -67.182  1.00  0.00           C
ATOM    126  CG  ARG M  22    -152.454  65.039 -65.752  1.00  0.00           C
ATOM    127  CD  ARG M  22    -153.199  66.378 -65.602  1.00  0.00           C
ATOM    128  NE  ARG M  22    -153.000  67.292 -66.738  1.00  0.00           N
ATOM    129  CZ  ARG M  22    -151.959  68.077 -66.972  1.00  0.00           C
ATOM    130  NH1 ARG M  22    -151.915  68.713 -68.102  1.00  0.00           N
ATOM    131  NH2 ARG M  22    -150.925  68.175 -66.181  1.00  0.00           N
ATOM    132  N   ASN M  23    -150.203  62.588 -68.267  1.00 87.26           N
ATOM    133  CA  ASN M  23    -149.176  61.569 -68.078  1.00 87.93           C
ATOM    134  C   ASN M  23    -147.827  62.100 -68.511  1.00 89.07           C
ATOM    135  O   ASN M  23    -146.893  62.011 -67.748  1.00 89.49           O
ATOM    136  CB  ASN M  23    -149.456  60.288 -68.867  1.00  0.00           C
ATOM    137  CG  ASN M  23    -150.334  59.333 -68.123  1.00  0.00           C
ATOM    138  OD1 ASN M  23    -150.114  59.040 -66.968  1.00  0.00           O
ATOM    139  ND2 ASN M  23    -151.327  58.823 -68.780  1.00  0.00           N
ATOM    140  N   GLY M  24    -147.712  62.677 -69.699  1.00 93.68           N
ATOM    141  CA  GLY M  24    -146.418  63.152 -70.159  1.00 95.26           C
ATOM    142  C   GLY M  24    -145.817  64.260 -69.314  1.00 94.61           C
ATOM    143  O   GLY M  24    -144.618  64.259 -69.055  1.00 94.55           O
ATOM    144  N   GLU M  25    -146.625  65.199 -68.845  1.00 90.41           N
ATOM    145  CA  GLU M  25    -146.111  66.277 -67.995  1.00 90.25           C
ATOM    146  C   GLU M  25    -145.653  65.730 -66.639  1.00 89.14           C
ATOM    147  O   GLU M  25    -144.633  66.147 -66.090  1.00 88.56           O
ATOM    148  CB  GLU M  25    -147.194  67.344 -67.796  1.00  0.00           C
ATOM    149  CG  GLU M  25    -147.518  68.141 -69.069  1.00  0.00           C
ATOM    150  CD  GLU M  25    -148.659  69.138 -68.877  1.00  0.00           C
ATOM    151  OE1 GLU M  25    -148.985  69.482 -67.720  1.00  0.00           O
ATOM    152  OE2 GLU M  25    -149.271  69.564 -69.880  1.00  0.00           O
ATOM    153  N   LEU M  26    -146.391  64.768 -66.107  1.00 80.87           N
ATOM    154  CA  LEU M  26    -146.054  64.169 -64.819  1.00 81.28           C
ATOM    155  C   LEU M  26    -144.872  63.206 -64.926  1.00 82.29           C
ATOM    156  O   LEU M  26    -144.021  63.155 -64.048  1.00 82.07           O
ATOM    157  CB  LEU M  26    -147.300  63.453 -64.300  1.00  0.00           C
ATOM    158  CG  LEU M  26    -147.316  62.890 -62.875  1.00  0.00           C
ATOM    159  CD1 LEU M  26    -147.032  63.926 -61.792  1.00  0.00           C
ATOM    160  CD2 LEU M  26    -148.700  62.287 -62.659  1.00  0.00           C
ATOM    161  N   GLU M  27    -144.782  62.477 -66.026  1.00 93.54           N
ATOM    162  CA  GLU M  27    -143.666  61.569 -66.289  1.00 95.26           C
ATOM    163  C   GLU M  27    -142.381  62.371 -66.498  1.00 94.24           C
ATOM    164  O   GLU M  27    -141.306  61.967 -66.068  1.00 94.27           O
ATOM    165  CB  GLU M  27    -144.000  60.700 -67.508  1.00  0.00           C
ATOM    166  CG  GLU M  27    -143.119  59.481 -67.717  1.00  0.00           C
ATOM    167  CD  GLU M  27    -143.933  58.253 -68.134  1.00  0.00           C
ATOM    168  OE1 GLU M  27    -144.672  58.312 -69.142  1.00  0.00           O
ATOM    169  OE2 GLU M  27    -143.847  57.213 -67.440  1.00  0.00           O
ATOM    170  N   ARG M  28    -142.495  63.570 -67.059  1.00 86.71           N
ATOM    171  CA  ARG M  28    -141.348  64.481 -67.149  1.00 87.26           C
ATOM    172  C   ARG M  28    -140.865  64.884 -65.756  1.00 87.82           C
ATOM    173  O   ARG M  28    -139.663  64.961 -65.515  1.00 88.17           O
ATOM    174  CB  ARG M  28    -141.744  65.712 -67.976  1.00  0.00           C
ATOM    175  CG  ARG M  28    -140.646  66.721 -68.312  1.00  0.00           C
ATOM    176  CD  ARG M  28    -139.702  66.282 -69.440  1.00  0.00           C
ATOM    177  NE  ARG M  28    -138.553  65.490 -68.979  1.00  0.00           N
ATOM    178  CZ  ARG M  28    -137.432  65.957 -68.444  1.00  0.00           C
ATOM    179  NH1 ARG M  28    -136.467  65.145 -68.142  1.00  0.00           N
ATOM    180  NH2 ARG M  28    -137.218  67.222 -68.200  1.00  0.00           N
ATOM    181  N   GLU M  29    -141.772  65.100 -64.814  1.00106.96           N
ATOM    182  CA  GLU M  29    -141.358  65.376 -63.433  1.00105.85           C
ATOM    183  C   GLU M  29    -140.749  64.110 -62.827  1.00103.37           C
ATOM    184  O   GLU M  29    -139.782  64.164 -62.075  1.00103.70           O
ATOM    185  CB  GLU M  29    -142.529  65.838 -62.551  1.00  0.00           C
ATOM    186  CG  GLU M  29    -142.069  66.314 -61.171  1.00  0.00           C
ATOM    187  CD  GLU M  29    -143.205  66.626 -60.213  1.00  0.00           C
ATOM    188  OE1 GLU M  29    -143.262  67.754 -59.684  1.00  0.00           O
ATOM    189  OE2 GLU M  29    -143.980  65.714 -59.860  1.00  0.00           O
ATOM    190  N   MET M  30    -141.292  62.954 -63.175  1.00 80.16           N
ATOM    191  CA  MET M  30    -140.789  61.678 -62.672  1.00 76.96           C
ATOM    192  C   MET M  30    -139.354  61.407 -63.125  1.00 76.33           C
ATOM    193  O   MET M  30    -138.586  60.770 -62.402  1.00 76.64           O
ATOM    194  CB  MET M  30    -141.744  60.550 -63.081  1.00  0.00           C
ATOM    195  CG  MET M  30    -141.542  59.258 -62.318  1.00  0.00           C
ATOM    196  SD  MET M  30    -142.751  57.980 -62.722  1.00  0.00           S
ATOM    197  CE  MET M  30    -142.217  57.418 -64.344  1.00  0.00           C
ATOM    198  N   GLU M  31    -138.952  61.938 -64.270  1.00 94.05           N
ATOM    199  CA  GLU M  31    -137.538  61.948 -64.648  1.00 93.95           C
ATOM    200  C   GLU M  31    -136.727  62.948 -63.818  1.00 91.37           C
ATOM    201  O   GLU M  31    -135.667  62.620 -63.280  1.00 91.07           O
ATOM    202  CB  GLU M  31    -137.364  62.389 -66.102  1.00  0.00           C
ATOM    203  CG  GLU M  31    -137.955  61.503 -67.179  1.00  0.00           C
ATOM    204  CD  GLU M  31    -137.799  62.189 -68.524  1.00  0.00           C
ATOM    205  OE1 GLU M  31    -136.640  62.410 -68.935  1.00  0.00           O
ATOM    206  OE2 GLU M  31    -138.795  62.672 -69.097  1.00  0.00           O
ATOM    207  N   GLU M  32    -137.193  64.188 -63.755  1.00 85.50           N
ATOM    208  CA  GLU M  32    -136.424  65.272 -63.137  1.00 82.00           C
ATOM    209  C   GLU M  32    -136.219  65.068 -61.646  1.00 81.53           C
ATOM    210  O   GLU M  32    -135.096  65.112 -61.166  1.00 80.40           O
ATOM    211  CB  GLU M  32    -137.124  66.618 -63.352  1.00  0.00           C
ATOM    212  CG  GLU M  32    -137.078  67.118 -64.788  1.00  0.00           C
ATOM    213  CD  GLU M  32    -135.682  67.532 -65.229  1.00  0.00           C
ATOM    214  OE1 GLU M  32    -135.109  66.920 -66.164  1.00  0.00           O
ATOM    215  OE2 GLU M  32    -135.131  68.499 -64.676  1.00  0.00           O
ATOM    216  N   MET M  33    -137.277  64.749 -60.923  1.00 97.70           N
ATOM    217  CA  MET M  33    -137.193  64.570 -59.476  1.00 97.61           C
ATOM    218  C   MET M  33    -136.307  63.375 -59.144  1.00 98.05           C
ATOM    219  O   MET M  33    -135.582  63.360 -58.152  1.00 98.65           O
ATOM    220  CB  MET M  33    -138.614  64.411 -58.931  1.00  0.00           C
ATOM    221  CG  MET M  33    -138.749  64.246 -57.423  1.00  0.00           C
ATOM    222  SD  MET M  33    -137.948  65.516 -56.417  1.00  0.00           S
ATOM    223  CE  MET M  33    -138.542  67.102 -57.081  1.00  0.00           C
ATOM    224  N   LYS M  34    -136.281  62.383 -60.024  1.00 91.32           N
ATOM    225  CA  LYS M  34    -135.397  61.236 -59.822  1.00 89.71           C
ATOM    226  C   LYS M  34    -133.940  61.644 -59.994  1.00 88.34           C
ATOM    227  O   LYS M  34    -133.072  61.210 -59.237  1.00 87.33           O
ATOM    228  CB  LYS M  34    -135.796  60.126 -60.794  1.00  0.00           C
ATOM    229  CG  LYS M  34    -135.241  58.748 -60.466  1.00  0.00           C
ATOM    230  CD  LYS M  34    -135.862  57.643 -61.337  1.00  0.00           C
ATOM    231  CE  LYS M  34    -137.212  57.094 -60.819  1.00  0.00           C
ATOM    232  NZ  LYS M  34    -138.425  57.970 -60.952  1.00  0.00           N
ATOM    233  N   LYS M  35    -133.672  62.509 -60.964  1.00 89.76           N
ATOM    234  CA  LYS M  35    -132.314  63.007 -61.197  1.00 90.31           C
ATOM    235  C   LYS M  35    -131.874  63.896 -60.033  1.00 88.74           C
ATOM    236  O   LYS M  35    -130.728  63.817 -59.604  1.00 90.03           O
ATOM    237  CB  LYS M  35    -132.223  63.699 -62.571  1.00  0.00           C
ATOM    238  CG  LYS M  35    -132.071  65.224 -62.581  1.00  0.00           C
ATOM    239  CD  LYS M  35    -132.252  65.796 -63.971  1.00  0.00           C
ATOM    240  CE  LYS M  35    -132.135  67.311 -63.914  1.00  0.00           C
ATOM    241  NZ  LYS M  35    -132.444  67.931 -65.241  1.00  0.00           N
ATOM    242  N   GLU M  36    -132.783  64.688 -59.484  1.00 71.27           N
ATOM    243  CA  GLU M  36    -132.477  65.556 -58.348  1.00 67.02           C
ATOM    244  C   GLU M  36    -132.157  64.715 -57.118  1.00 67.03           C
ATOM    245  O   GLU M  36    -131.191  64.979 -56.403  1.00 65.65           O
ATOM    246  CB  GLU M  36    -133.673  66.456 -58.029  1.00  0.00           C
ATOM    247  CG  GLU M  36    -133.981  67.519 -59.070  1.00  0.00           C
ATOM    248  CD  GLU M  36    -135.332  68.171 -58.810  1.00  0.00           C
ATOM    249  OE1 GLU M  36    -136.236  68.036 -59.663  1.00  0.00           O
ATOM    250  OE2 GLU M  36    -135.497  68.811 -57.747  1.00  0.00           O
ATOM    251  N   MET M  37    -132.932  63.667 -56.890  1.00 70.96           N
ATOM    252  CA  MET M  37    -132.716  62.816 -55.727  1.00 73.22           C
ATOM    253  C   MET M  37    -131.373  62.095 -55.786  1.00 76.44           C
ATOM    254  O   MET M  37    -130.637  62.071 -54.802  1.00 78.59           O
ATOM    255  CB  MET M  37    -133.884  61.839 -55.596  1.00  0.00           C
ATOM    256  CG  MET M  37    -133.955  61.112 -54.268  1.00  0.00           C
ATOM    257  SD  MET M  37    -135.486  60.176 -54.195  1.00  0.00           S
ATOM    258  CE  MET M  37    -135.102  58.679 -55.103  1.00  0.00           C
ATOM    259  N   VAL M  38    -130.979  61.564 -56.937  1.00 84.11           N
ATOM    260  CA  VAL M  38    -129.669  60.907 -57.012  1.00 85.48           C
ATOM    261  C   VAL M  38    -128.521  61.919 -57.024  1.00 84.46           C
ATOM    262  O   VAL M  38    -127.394  61.602 -56.638  1.00 84.53           O
ATOM    263  CB  VAL M  38    -129.539  59.904 -58.194  1.00  0.00           C
ATOM    264  CG1 VAL M  38    -130.614  58.813 -58.083  1.00  0.00           C
ATOM    265  CG2 VAL M  38    -129.622  60.588 -59.562  1.00  0.00           C
ATOM    266  N   GLN M  39    -128.794  63.157 -57.417  1.00 69.22           N
ATOM    267  CA  GLN M  39    -127.801  64.224 -57.316  1.00 69.28           C
ATOM    268  C   GLN M  39    -127.560  64.537 -55.840  1.00 68.04           C
ATOM    269  O   GLN M  39    -126.413  64.683 -55.408  1.00 68.04           O
ATOM    270  CB  GLN M  39    -128.300  65.459 -58.075  1.00  0.00           C
ATOM    271  CG  GLN M  39    -127.364  66.650 -58.102  1.00  0.00           C
ATOM    272  CD  GLN M  39    -127.943  67.779 -58.929  1.00  0.00           C
ATOM    273  OE1 GLN M  39    -127.535  68.004 -60.054  1.00  0.00           O
ATOM    274  NE2 GLN M  39    -128.902  68.486 -58.389  1.00  0.00           N
ATOM    275  N   LEU M  40    -128.619  64.600 -55.046  1.00 73.39           N
ATOM    276  CA  LEU M  40    -128.450  64.806 -53.610  1.00 71.91           C
ATOM    277  C   LEU M  40    -127.812  63.593 -52.949  1.00 72.07           C
ATOM    278  O   LEU M  40    -126.966  63.771 -52.083  1.00 74.04           O
ATOM    279  CB  LEU M  40    -129.763  65.136 -52.898  1.00  0.00           C
ATOM    280  CG  LEU M  40    -130.056  66.634 -52.731  1.00  0.00           C
ATOM    281  CD1 LEU M  40    -130.539  67.302 -54.013  1.00  0.00           C
ATOM    282  CD2 LEU M  40    -131.080  66.830 -51.625  1.00  0.00           C
ATOM    283  N   TRP M  41    -128.125  62.378 -53.381  1.00 78.00           N
ATOM    284  CA  TRP M  41    -127.428  61.199 -52.857  1.00 78.19           C
ATOM    285  C   TRP M  41    -125.935  61.286 -53.112  1.00 77.84           C
ATOM    286  O   TRP M  41    -125.137  60.989 -52.229  1.00 76.94           O
ATOM    287  CB  TRP M  41    -127.927  59.897 -53.490  1.00  0.00           C
ATOM    288  CG  TRP M  41    -129.105  59.305 -52.793  1.00  0.00           C
ATOM    289  CD1 TRP M  41    -130.390  59.219 -53.240  1.00  0.00           C
ATOM    290  CD2 TRP M  41    -129.107  58.680 -51.496  1.00  0.00           C
ATOM    291  NE1 TRP M  41    -131.193  58.593 -52.323  1.00  0.00           N
ATOM    292  CE2 TRP M  41    -130.441  58.256 -51.235  1.00  0.00           C
ATOM    293  CE3 TRP M  41    -128.119  58.458 -50.512  1.00  0.00           C
ATOM    294  CZ2 TRP M  41    -130.812  57.633 -50.026  1.00  0.00           C
ATOM    295  CZ3 TRP M  41    -128.487  57.833 -49.292  1.00  0.00           C
ATOM    296  CH2 TRP M  41    -129.836  57.428 -49.066  1.00  0.00           C
ATOM    297  N   ARG M  42    -125.547  61.737 -54.298  1.00 71.54           N
ATOM    298  CA  ARG M  42    -124.128  61.883 -54.625  1.00 71.95           C
ATOM    299  C   ARG M  42    -123.441  62.875 -53.695  1.00 73.34           C
ATOM    300  O   ARG M  42    -122.326  62.626 -53.254  1.00 74.49           O
ATOM    301  CB  ARG M  42    -123.978  62.306 -56.088  1.00  0.00           C
ATOM    302  CG  ARG M  42    -122.551  62.244 -56.619  1.00  0.00           C
ATOM    303  CD  ARG M  42    -122.473  62.712 -58.071  1.00  0.00           C
ATOM    304  NE  ARG M  42    -123.312  61.900 -58.972  1.00  0.00           N
ATOM    305  CZ  ARG M  42    -122.978  60.757 -59.557  1.00  0.00           C
ATOM    306  NH1 ARG M  42    -123.863  60.161 -60.305  1.00  0.00           N
ATOM    307  NH2 ARG M  42    -121.809  60.183 -59.420  1.00  0.00           N
ATOM    308  N   ARG M  43    -124.104  63.978 -53.371  1.00 72.73           N
ATOM    309  CA  ARG M  43    -123.545  64.944 -52.419  1.00 71.92           C
ATOM    310  C   ARG M  43    -123.492  64.349 -51.017  1.00 71.07           C
ATOM    311  O   ARG M  43    -122.495  64.494 -50.322  1.00 71.06           O
ATOM    312  CB  ARG M  43    -124.370  66.238 -52.411  1.00  0.00           C
ATOM    313  CG  ARG M  43    -123.848  67.307 -51.449  1.00  0.00           C
ATOM    314  CD  ARG M  43    -124.640  68.605 -51.565  1.00  0.00           C
ATOM    315  NE  ARG M  43    -123.939  69.618 -52.373  1.00  0.00           N
ATOM    316  CZ  ARG M  43    -123.127  70.563 -51.914  1.00  0.00           C
ATOM    317  NH1 ARG M  43    -122.583  71.386 -52.766  1.00  0.00           N
ATOM    318  NH2 ARG M  43    -122.846  70.748 -50.656  1.00  0.00           N
ATOM    319  N   THR M  44    -124.555  63.672 -50.615  1.00 54.67           N
ATOM    320  CA  THR M  44    -124.651  63.131 -49.264  1.00 57.47           C
ATOM    321  C   THR M  44    -123.543  62.131 -48.989  1.00 59.71           C
ATOM    322  O   THR M  44    -122.870  62.247 -47.976  1.00 60.59           O
ATOM    323  CB  THR M  44    -126.009  62.429 -49.019  1.00  0.00           C
ATOM    324  OG1 THR M  44    -127.069  63.323 -49.357  1.00  0.00           O
ATOM    325  CG2 THR M  44    -126.215  62.051 -47.561  1.00  0.00           C
ATOM    326  N   VAL M  45    -123.310  61.169 -49.871  1.00 93.71           N
ATOM    327  CA  VAL M  45    -122.330  60.132 -49.550  1.00 96.11           C
ATOM    328  C   VAL M  45    -120.910  60.675 -49.450  1.00 96.96           C
ATOM    329  O   VAL M  45    -120.185  60.289 -48.544  1.00 97.51           O
ATOM    330  CB  VAL M  45    -122.406  58.899 -50.497  1.00  0.00           C
ATOM    331  CG1 VAL M  45    -123.798  58.248 -50.398  1.00  0.00           C
ATOM    332  CG2 VAL M  45    -122.094  59.249 -51.966  1.00  0.00           C
ATOM    333  N   VAL M  46    -120.515  61.633 -50.279  1.00 84.72           N
ATOM    334  CA  VAL M  46    -119.156  62.163 -50.159  1.00 86.19           C
ATOM    335  C   VAL M  46    -119.023  63.055 -48.929  1.00 84.93           C
ATOM    336  O   VAL M  46    -117.919  63.246 -48.424  1.00 84.92           O
ATOM    337  CB  VAL M  46    -118.665  62.893 -51.441  1.00  0.00           C
ATOM    338  CG1 VAL M  46    -118.693  61.932 -52.638  1.00  0.00           C
ATOM    339  CG2 VAL M  46    -119.488  64.149 -51.764  1.00  0.00           C
ATOM    340  N   ALA M  47    -120.137  63.565 -48.414  1.00 89.14           N
ATOM    341  CA  ALA M  47    -120.121  64.307 -47.159  1.00 87.16           C
ATOM    342  C   ALA M  47    -119.978  63.320 -45.995  1.00 87.61           C
ATOM    343  O   ALA M  47    -119.245  63.590 -45.060  1.00 89.56           O
ATOM    344  CB  ALA M  47    -121.392  65.159 -47.013  1.00  0.00           C
ATOM    345  N   GLU M  48    -120.621  62.161 -46.061  1.00 75.51           N
ATOM    346  CA  GLU M  48    -120.463  61.156 -45.002  1.00 75.83           C
ATOM    347  C   GLU M  48    -119.037  60.615 -44.977  1.00 74.83           C
ATOM    348  O   GLU M  48    -118.438  60.445 -43.920  1.00 74.39           O
ATOM    349  CB  GLU M  48    -121.421  59.974 -45.183  1.00  0.00           C
ATOM    350  CG  GLU M  48    -122.887  60.356 -45.120  1.00  0.00           C
ATOM    351  CD  GLU M  48    -123.808  59.161 -44.942  1.00  0.00           C
ATOM    352  OE1 GLU M  48    -124.736  59.001 -45.762  1.00  0.00           O
ATOM    353  OE2 GLU M  48    -123.681  58.432 -43.927  1.00  0.00           O
ATOM    354  N   GLU M  49    -118.458  60.416 -46.152  1.00 80.56           N
ATOM    355  CA  GLU M  49    -117.059  60.003 -46.247  1.00 79.50           C
ATOM    356  C   GLU M  49    -116.156  61.087 -45.666  1.00 78.22           C
ATOM    357  O   GLU M  49    -115.083  60.820 -45.126  1.00 77.20           O
ATOM    358  CB  GLU M  49    -116.620  59.902 -47.703  1.00  0.00           C
ATOM    359  CG  GLU M  49    -117.144  58.810 -48.604  1.00  0.00           C
ATOM    360  CD  GLU M  49    -116.731  59.116 -50.045  1.00  0.00           C
ATOM    361  OE1 GLU M  49    -115.688  59.803 -50.232  1.00  0.00           O
ATOM    362  OE2 GLU M  49    -117.449  58.737 -50.990  1.00  0.00           O
ATOM    363  N   ALA M  50    -116.556  62.340 -45.826  1.00 74.68           N
ATOM    364  CA  ALA M  50    -115.758  63.448 -45.331  1.00 74.69           C
ATOM    365  C   ALA M  50    -115.835  63.489 -43.805  1.00 74.31           C
ATOM    366  O   ALA M  50    -114.800  63.679 -43.173  1.00 75.33           O
ATOM    367  CB  ALA M  50    -116.206  64.760 -45.964  1.00  0.00           C
ATOM    368  N   GLU M  51    -117.003  63.202 -43.236  1.00 79.70           N
ATOM    369  CA  GLU M  51    -117.145  63.133 -41.779  1.00 80.69           C
ATOM    370  C   GLU M  51    -116.185  62.073 -41.249  1.00 81.35           C
ATOM    371  O   GLU M  51    -115.474  62.300 -40.270  1.00 82.01           O
ATOM    372  CB  GLU M  51    -118.561  62.741 -41.317  1.00  0.00           C
ATOM    373  CG  GLU M  51    -119.701  63.731 -41.561  1.00  0.00           C
ATOM    374  CD  GLU M  51    -121.031  63.201 -41.007  1.00  0.00           C
ATOM    375  OE1 GLU M  51    -121.136  62.999 -39.778  1.00  0.00           O
ATOM    376  OE2 GLU M  51    -121.985  62.955 -41.789  1.00  0.00           O
ATOM    377  N   GLU M  52    -116.110  60.926 -41.914  1.00102.39           N
ATOM    378  CA  GLU M  52    -115.177  59.879 -41.493  1.00101.89           C
ATOM    379  C   GLU M  52    -113.734  60.358 -41.604  1.00101.14           C
ATOM    380  O   GLU M  52    -112.930  60.169 -40.688  1.00101.36           O
ATOM    381  CB  GLU M  52    -115.306  58.623 -42.357  1.00  0.00           C
ATOM    382  CG  GLU M  52    -116.612  57.867 -42.229  1.00  0.00           C
ATOM    383  CD  GLU M  52    -116.586  56.592 -43.060  1.00  0.00           C
ATOM    384  OE1 GLU M  52    -116.310  56.672 -44.279  1.00  0.00           O
ATOM    385  OE2 GLU M  52    -116.794  55.500 -42.485  1.00  0.00           O
ATOM    386  N   ARG M  53    -113.399  60.991 -42.722  1.00 81.98           N
ATOM    387  CA  ARG M  53    -112.031  61.458 -42.955  1.00 79.97           C
ATOM    388  C   ARG M  53    -111.596  62.484 -41.928  1.00 78.90           C
ATOM    389  O   ARG M  53    -110.504  62.367 -41.385  1.00 79.06           O
ATOM    390  CB  ARG M  53    -111.874  62.068 -44.353  1.00  0.00           C
ATOM    391  CG  ARG M  53    -111.735  61.047 -45.478  1.00  0.00           C
ATOM    392  CD  ARG M  53    -111.540  61.732 -46.835  1.00  0.00           C
ATOM    393  NE  ARG M  53    -112.781  62.292 -47.402  1.00  0.00           N
ATOM    394  CZ  ARG M  53    -113.559  61.723 -48.316  1.00  0.00           C
ATOM    395  NH1 ARG M  53    -114.621  62.343 -48.737  1.00  0.00           N
ATOM    396  NH2 ARG M  53    -113.318  60.560 -48.860  1.00  0.00           N
ATOM    397  N   LEU M  54    -112.404  63.493 -41.648  1.00 72.21           N
ATOM    398  CA  LEU M  54    -111.964  64.534 -40.724  1.00 71.62           C
ATOM    399  C   LEU M  54    -112.060  64.064 -39.283  1.00 72.32           C
ATOM    400  O   LEU M  54    -111.248  64.473 -38.460  1.00 72.90           O
ATOM    401  CB  LEU M  54    -112.730  65.843 -40.905  1.00  0.00           C
ATOM    402  CG  LEU M  54    -112.208  66.818 -41.973  1.00  0.00           C
ATOM    403  CD1 LEU M  54    -112.374  66.323 -43.409  1.00  0.00           C
ATOM    404  CD2 LEU M  54    -112.901  68.165 -41.806  1.00  0.00           C
ATOM    405  N   CYS M  55    -112.973  63.155 -38.967  1.00 76.39           N
ATOM    406  CA  CYS M  55    -112.976  62.547 -37.637  1.00 78.76           C
ATOM    407  C   CYS M  55    -111.685  61.755 -37.432  1.00 79.08           C
ATOM    408  O   CYS M  55    -111.060  61.843 -36.375  1.00 78.91           O
ATOM    409  CB  CYS M  55    -114.177  61.614 -37.464  1.00  0.00           C
ATOM    410  SG  CYS M  55    -114.352  60.988 -35.772  1.00  0.00           S
ATOM    411  N   SER M  56    -111.269  61.005 -38.445  1.00 90.86           N
ATOM    412  CA  SER M  56    -110.014  60.261 -38.365  1.00 90.70           C
ATOM    413  C   SER M  56    -108.849  61.230 -38.230  1.00 90.60           C
ATOM    414  O   SER M  56    -108.008  61.057 -37.363  1.00 90.26           O
ATOM    415  CB  SER M  56    -109.818  59.379 -39.603  1.00  0.00           C
ATOM    416  OG  SER M  56    -108.687  58.536 -39.462  1.00  0.00           O
ATOM    417  N   GLN M  57    -108.828  62.288 -39.030  1.00 75.71           N
ATOM    418  CA  GLN M  57    -107.732  63.252 -38.980  1.00 75.86           C
ATOM    419  C   GLN M  57    -107.631  63.970 -37.636  1.00 75.96           C
ATOM    420  O   GLN M  57    -106.536  64.240 -37.148  1.00 75.91           O
ATOM    421  CB  GLN M  57    -107.871  64.265 -40.116  1.00  0.00           C
ATOM    422  CG  GLN M  57    -106.540  64.832 -40.581  1.00  0.00           C
ATOM    423  CD  GLN M  57    -106.200  64.381 -41.987  1.00  0.00           C
ATOM    424  OE1 GLN M  57    -106.593  65.008 -42.962  1.00  0.00           O
ATOM    425  NE2 GLN M  57    -105.494  63.290 -42.114  1.00  0.00           N
ATOM    426  N   LEU M  58    -108.764  64.235 -37.000  1.00 95.17           N
ATOM    427  CA  LEU M  58    -108.746  64.792 -35.653  1.00 96.28           C
ATOM    428  C   LEU M  58    -108.107  63.801 -34.687  1.00 97.54           C
ATOM    429  O   LEU M  58    -107.229  64.182 -33.931  1.00 98.16           O
ATOM    430  CB  LEU M  58    -110.166  65.143 -35.193  1.00  0.00           C
ATOM    431  CG  LEU M  58    -110.302  65.794 -33.805  1.00  0.00           C
ATOM    432  CD1 LEU M  58    -109.601  67.147 -33.720  1.00  0.00           C
ATOM    433  CD2 LEU M  58    -111.780  65.971 -33.470  1.00  0.00           C
ATOM    434  N   ALA M  59    -108.504  62.538 -34.741  1.00 94.59           N
ATOM    435  CA  ALA M  59    -107.950  61.520 -33.849  1.00 95.61           C
ATOM    436  C   ALA M  59    -106.454  61.279 -34.101  1.00 95.89           C
ATOM    437  O   ALA M  59    -105.690  61.007 -33.180  1.00 94.94           O
ATOM    438  CB  ALA M  59    -108.741  60.219 -34.014  1.00  0.00           C
ATOM    439  N   GLU M  60    -106.030  61.395 -35.351  1.00 95.90           N
ATOM    440  CA  GLU M  60    -104.615  61.287 -35.704  1.00 96.67           C
ATOM    441  C   GLU M  60    -103.844  62.421 -35.033  1.00 95.96           C
ATOM    442  O   GLU M  60    -102.825  62.194 -34.388  1.00 96.50           O
ATOM    443  CB  GLU M  60    -104.436  61.377 -37.224  1.00  0.00           C
ATOM    444  CG  GLU M  60    -104.922  60.154 -38.003  1.00  0.00           C
ATOM    445  CD  GLU M  60    -105.403  60.509 -39.410  1.00  0.00           C
ATOM    446  OE1 GLU M  60    -104.809  61.397 -40.061  1.00  0.00           O
ATOM    447  OE2 GLU M  60    -106.411  59.920 -39.865  1.00  0.00           O
ATOM    448  N   LEU M  61    -104.353  63.640 -35.127  1.00 78.59           N
ATOM    449  CA  LEU M  61    -103.680  64.774 -34.503  1.00 76.62           C
ATOM    450  C   LEU M  61    -103.734  64.694 -32.977  1.00 76.60           C
ATOM    451  O   LEU M  61    -102.788  65.082 -32.302  1.00 75.87           O
ATOM    452  CB  LEU M  61    -104.293  66.081 -35.013  1.00  0.00           C
ATOM    453  CG  LEU M  61    -103.578  67.380 -34.606  1.00  0.00           C
ATOM    454  CD1 LEU M  61    -102.122  67.460 -35.066  1.00  0.00           C
ATOM    455  CD2 LEU M  61    -104.343  68.564 -35.178  1.00  0.00           C
ATOM    456  N   GLU M  62    -104.799  64.133 -32.421  1.00 85.14           N
ATOM    457  CA  GLU M  62    -104.906  63.929 -30.973  1.00 87.33           C
ATOM    458  C   GLU M  62    -103.820  62.999 -30.446  1.00 88.46           C
ATOM    459  O   GLU M  62    -103.320  63.220 -29.347  1.00 89.46           O
ATOM    460  CB  GLU M  62    -106.274  63.343 -30.596  1.00  0.00           C
ATOM    461  CG  GLU M  62    -107.424  64.352 -30.597  1.00  0.00           C
ATOM    462  CD  GLU M  62    -108.785  63.722 -30.318  1.00  0.00           C
ATOM    463  OE1 GLU M  62    -108.899  62.476 -30.289  1.00  0.00           O
ATOM    464  OE2 GLU M  62    -109.760  64.486 -30.135  1.00  0.00           O
ATOM    465  N   VAL M  63    -103.421  61.986 -31.205  1.00 99.78           N
ATOM    466  CA  VAL M  63    -102.341  61.109 -30.742  1.00100.11           C
ATOM    467  C   VAL M  63    -100.954  61.642 -31.095  1.00 99.86           C
ATOM    468  O   VAL M  63     -99.976  61.245 -30.470  1.00100.11           O
ATOM    469  CB  VAL M  63    -102.512  59.629 -31.192  1.00  0.00           C
ATOM    470  CG1 VAL M  63    -103.840  59.064 -30.661  1.00  0.00           C
ATOM    471  CG2 VAL M  63    -102.451  59.454 -32.711  1.00  0.00           C
ATOM    472  N   GLU M  64    -100.849  62.548 -32.058  1.00 76.15           N
ATOM    473  CA  GLU M  64     -99.566  63.199 -32.340  1.00 76.78           C
ATOM    474  C   GLU M  64     -99.259  64.267 -31.296  1.00 75.71           C
ATOM    475  O   GLU M  64     -98.140  64.365 -30.804  1.00 75.34           O
ATOM    476  CB  GLU M  64     -99.564  63.879 -33.713  1.00  0.00           C
ATOM    477  CG  GLU M  64     -99.463  62.920 -34.887  1.00  0.00           C
ATOM    478  CD  GLU M  64     -99.261  63.657 -36.203  1.00  0.00           C
ATOM    479  OE1 GLU M  64    -100.037  64.589 -36.513  1.00  0.00           O
ATOM    480  OE2 GLU M  64     -98.298  63.315 -36.928  1.00  0.00           O
ATOM    481  N   SER M  65    -100.258  65.061 -30.936  1.00 92.87           N
ATOM    482  CA  SER M  65    -100.102  66.166 -29.986  1.00 93.40           C
ATOM    483  C   SER M  65    -100.179  65.674 -28.534  1.00 95.62           C
ATOM    484  O   SER M  65    -100.895  66.243 -27.705  1.00 97.09           O
ATOM    485  CB  SER M  65    -101.184  67.218 -30.267  1.00  0.00           C
ATOM    486  OG  SER M  65    -101.009  68.386 -29.483  1.00  0.00           O
ATOM    487  N   LEU M  66     -99.494  64.575 -28.247  1.00113.03           N
ATOM    488  CA  LEU M  66     -99.641  63.860 -26.978  1.00114.42           C
ATOM    489  C   LEU M  66     -98.335  63.508 -26.258  1.00115.20           C
ATOM    490  O   LEU M  66     -98.354  62.864 -25.208  1.00115.27           O
ATOM    491  CB  LEU M  66    -100.459  62.591 -27.259  1.00  0.00           C
ATOM    492  CG  LEU M  66    -101.360  62.003 -26.159  1.00  0.00           C
ATOM    493  CD1 LEU M  66    -102.451  62.981 -25.707  1.00  0.00           C
ATOM    494  CD2 LEU M  66    -102.024  60.722 -26.668  1.00  0.00           C
ATOM    495  N   GLY M  67     -97.202  63.933 -26.799  1.00104.26           N
ATOM    496  CA  GLY M  67     -95.908  63.660 -26.199  1.00104.16           C
ATOM    497  C   GLY M  67     -94.925  64.501 -26.973  1.00104.61           C
ATOM    498  O   GLY M  67     -93.738  64.591 -26.606  1.00105.03           O
ATOM    499  OXT GLY M  67     -95.391  65.091 -27.969  1.00105.03           O
TER     500      GLY M  67 
ATOM    501  N   GLY N   7    -167.839  50.300 -83.657  1.00290.02           N
ATOM    502  CA  GLY N   7    -167.002  49.380 -82.839  1.00290.05           C
ATOM    503  C   GLY N   7    -166.298  50.144 -81.748  1.00288.93           C
ATOM    504  O   GLY N   7    -166.645  51.302 -81.606  1.00289.54           O
ATOM    505  N   CYS N   8    -165.353  49.547 -81.022  1.00168.62           N
ATOM    506  CA  CYS N   8    -164.565  50.225 -79.973  1.00165.96           C
ATOM    507  C   CYS N   8    -165.348  50.895 -78.827  1.00164.75           C
ATOM    508  O   CYS N   8    -164.830  51.774 -78.150  1.00164.03           O
ATOM    509  CB  CYS N   8    -163.633  51.249 -80.648  1.00  0.00           C
ATOM    510  SG  CYS N   8    -162.127  51.668 -79.738  1.00  0.00           S
ATOM    511  N   VAL N   9    -166.601  50.511 -78.614  1.00199.38           N
ATOM    512  CA  VAL N   9    -167.474  51.287 -77.728  1.00197.77           C
ATOM    513  C   VAL N   9    -167.080  51.253 -76.251  1.00196.49           C
ATOM    514  O   VAL N   9    -166.994  52.302 -75.629  1.00195.57           O
ATOM    515  CB  VAL N   9    -168.979  50.922 -77.928  1.00  0.00           C
ATOM    516  CG1 VAL N   9    -169.435  51.336 -79.337  1.00  0.00           C
ATOM    517  CG2 VAL N   9    -169.271  49.414 -77.737  1.00  0.00           C
ATOM    518  N   THR N  10    -166.768  50.090 -75.697  1.00213.49           N
ATOM    519  CA  THR N  10    -166.294  50.023 -74.318  1.00212.48           C
ATOM    520  C   THR N  10    -164.794  50.247 -74.298  1.00212.18           C
ATOM    521  O   THR N  10    -164.237  50.735 -73.328  1.00212.96           O
ATOM    522  CB  THR N  10    -166.566  48.634 -73.719  1.00  0.00           C
ATOM    523  OG1 THR N  10    -166.012  47.646 -74.592  1.00  0.00           O
ATOM    524  CG2 THR N  10    -168.056  48.350 -73.607  1.00  0.00           C
ATOM    525  N   VAL N  11    -164.150  49.926 -75.410  1.00187.52           N
ATOM    526  CA  VAL N  11    -162.695  49.951 -75.518  1.00186.07           C
ATOM    527  C   VAL N  11    -162.165  51.374 -75.388  1.00184.78           C
ATOM    528  O   VAL N  11    -161.104  51.596 -74.819  1.00184.85           O
ATOM    529  CB  VAL N  11    -162.240  49.267 -76.835  1.00  0.00           C
ATOM    530  CG1 VAL N  11    -160.715  49.186 -76.941  1.00  0.00           C
ATOM    531  CG2 VAL N  11    -162.830  47.843 -76.927  1.00  0.00           C
ATOM    532  N   ALA N  12    -162.940  52.360 -75.818  1.00164.49           N
ATOM    533  CA  ALA N  12    -162.548  53.749 -75.601  1.00161.83           C
ATOM    534  C   ALA N  12    -162.429  54.057 -74.099  1.00160.16           C
ATOM    535  O   ALA N  12    -161.506  54.745 -73.669  1.00160.43           O
ATOM    536  CB  ALA N  12    -163.562  54.676 -76.274  1.00  0.00           C
ATOM    537  N   ALA N  13    -163.350  53.524 -73.304  1.00165.40           N
ATOM    538  CA  ALA N  13    -163.349  53.721 -71.857  1.00164.02           C
ATOM    539  C   ALA N  13    -162.258  52.875 -71.178  1.00163.79           C
ATOM    540  O   ALA N  13    -161.681  53.277 -70.169  1.00164.30           O
ATOM    541  CB  ALA N  13    -164.732  53.381 -71.285  1.00  0.00           C
ATOM    542  N   GLU N  14    -161.988  51.701 -71.728  1.00161.22           N
ATOM    543  CA  GLU N  14    -160.941  50.818 -71.209  1.00159.73           C
ATOM    544  C   GLU N  14    -159.560  51.443 -71.411  1.00158.55           C
ATOM    545  O   GLU N  14    -158.740  51.480 -70.498  1.00158.32           O
ATOM    546  CB  GLU N  14    -160.974  49.473 -71.950  1.00  0.00           C
ATOM    547  CG  GLU N  14    -162.208  48.598 -71.700  1.00  0.00           C
ATOM    548  CD  GLU N  14    -162.448  47.601 -72.838  1.00  0.00           C
ATOM    549  OE1 GLU N  14    -163.621  47.421 -73.245  1.00  0.00           O
ATOM    550  OE2 GLU N  14    -161.471  47.035 -73.368  1.00  0.00           O
ATOM    551  N   GLU N  15    -159.289  51.929 -72.614  1.00152.78           N
ATOM    552  CA  GLU N  15    -157.964  52.454 -72.947  1.00150.69           C
ATOM    553  C   GLU N  15    -157.676  53.749 -72.201  1.00149.32           C
ATOM    554  O   GLU N  15    -156.572  53.951 -71.688  1.00148.77           O
ATOM    555  CB  GLU N  15    -157.850  52.643 -74.464  1.00  0.00           C
ATOM    556  CG  GLU N  15    -156.422  52.852 -74.988  1.00  0.00           C
ATOM    557  CD  GLU N  15    -155.952  54.305 -75.055  1.00  0.00           C
ATOM    558  OE1 GLU N  15    -154.778  54.517 -75.441  1.00  0.00           O
ATOM    559  OE2 GLU N  15    -156.737  55.249 -74.837  1.00  0.00           O
ATOM    560  N   MET N  16    -158.685  54.598 -72.050  1.00174.96           N
ATOM    561  CA  MET N  16    -158.485  55.821 -71.280  1.00173.57           C
ATOM    562  C   MET N  16    -158.239  55.494 -69.813  1.00173.81           C
ATOM    563  O   MET N  16    -157.601  56.271 -69.106  1.00174.56           O
ATOM    564  CB  MET N  16    -159.655  56.802 -71.410  1.00  0.00           C
ATOM    565  CG  MET N  16    -160.934  56.346 -70.764  1.00  0.00           C
ATOM    566  SD  MET N  16    -162.270  57.539 -70.777  1.00  0.00           S
ATOM    567  CE  MET N  16    -162.680  57.746 -72.509  1.00  0.00           C
ATOM    568  N   ASP N  17    -158.711  54.352 -69.331  1.00158.28           N
ATOM    569  CA  ASP N  17    -158.505  54.039 -67.926  1.00157.84           C
ATOM    570  C   ASP N  17    -157.066  53.647 -67.654  1.00156.49           C
ATOM    571  O   ASP N  17    -156.570  53.910 -66.568  1.00156.16           O
ATOM    572  CB  ASP N  17    -159.422  52.948 -67.393  1.00  0.00           C
ATOM    573  CG  ASP N  17    -159.489  52.984 -65.881  1.00  0.00           C
ATOM    574  OD1 ASP N  17    -159.983  54.015 -65.358  1.00  0.00           O
ATOM    575  OD2 ASP N  17    -159.043  52.035 -65.195  1.00  0.00           O
ATOM    576  N   GLU N  18    -156.368  53.092 -68.636  1.00171.94           N
ATOM    577  CA  GLU N  18    -154.945  52.789 -68.458  1.00169.73           C
ATOM    578  C   GLU N  18    -154.227  54.100 -68.195  1.00167.82           C
ATOM    579  O   GLU N  18    -153.480  54.233 -67.232  1.00167.80           O
ATOM    580  CB  GLU N  18    -154.345  52.114 -69.700  1.00  0.00           C
ATOM    581  CG  GLU N  18    -152.972  51.441 -69.500  1.00  0.00           C
ATOM    582  CD  GLU N  18    -151.786  52.374 -69.210  1.00  0.00           C
ATOM    583  OE1 GLU N  18    -151.643  53.469 -69.797  1.00  0.00           O
ATOM    584  OE2 GLU N  18    -150.912  51.955 -68.420  1.00  0.00           O
ATOM    585  N   LEU N  19    -154.518  55.099 -69.014  1.00112.59           N
ATOM    586  CA  LEU N  19    -153.854  56.393 -68.903  1.00109.12           C
ATOM    587  C   LEU N  19    -154.229  57.069 -67.588  1.00107.07           C
ATOM    588  O   LEU N  19    -153.401  57.682 -66.916  1.00106.75           O
ATOM    589  CB  LEU N  19    -154.279  57.311 -70.053  1.00  0.00           C
ATOM    590  CG  LEU N  19    -153.803  57.156 -71.507  1.00  0.00           C
ATOM    591  CD1 LEU N  19    -153.401  55.763 -71.973  1.00  0.00           C
ATOM    592  CD2 LEU N  19    -154.922  57.677 -72.402  1.00  0.00           C
ATOM    593  N   ARG N  20    -155.489  56.951 -67.208  1.00104.13           N
ATOM    594  CA  ARG N  20    -155.990  57.525 -65.959  1.00102.90           C
ATOM    595  C   ARG N  20    -155.307  56.888 -64.757  1.00101.94           C
ATOM    596  O   ARG N  20    -154.919  57.570 -63.816  1.00101.74           O
ATOM    597  CB  ARG N  20    -157.504  57.303 -65.947  1.00  0.00           C
ATOM    598  CG  ARG N  20    -158.293  57.906 -64.804  1.00  0.00           C
ATOM    599  CD  ARG N  20    -159.727  58.160 -65.273  1.00  0.00           C
ATOM    600  NE  ARG N  20    -160.379  56.958 -65.825  1.00  0.00           N
ATOM    601  CZ  ARG N  20    -161.229  56.922 -66.845  1.00  0.00           C
ATOM    602  NH1 ARG N  20    -161.672  55.757 -67.214  1.00  0.00           N
ATOM    603  NH2 ARG N  20    -161.625  57.974 -67.519  1.00  0.00           N
ATOM    604  N   ARG N  21    -155.114  55.580 -64.801  1.00126.29           N
ATOM    605  CA  ARG N  21    -154.482  54.838 -63.711  1.00125.43           C
ATOM    606  C   ARG N  21    -152.969  55.027 -63.681  1.00123.63           C
ATOM    607  O   ARG N  21    -152.376  55.136 -62.613  1.00123.48           O
ATOM    608  CB  ARG N  21    -154.889  53.379 -63.892  1.00  0.00           C
ATOM    609  CG  ARG N  21    -154.710  52.464 -62.699  1.00  0.00           C
ATOM    610  CD  ARG N  21    -155.429  51.133 -62.963  1.00  0.00           C
ATOM    611  NE  ARG N  21    -156.889  51.306 -63.099  1.00  0.00           N
ATOM    612  CZ  ARG N  21    -157.788  51.314 -62.126  1.00  0.00           C
ATOM    613  NH1 ARG N  21    -159.027  51.547 -62.435  1.00  0.00           N
ATOM    614  NH2 ARG N  21    -157.498  51.117 -60.863  1.00  0.00           N
ATOM    615  N   ARG N  22    -152.358  55.167 -64.849  1.00101.86           N
ATOM    616  CA  ARG N  22    -150.939  55.517 -64.972  1.00 99.05           C
ATOM    617  C   ARG N  22    -150.645  56.865 -64.335  1.00 96.68           C
ATOM    618  O   ARG N  22    -149.640  57.010 -63.656  1.00 95.78           O
ATOM    619  CB  ARG N  22    -150.567  55.535 -66.456  1.00  0.00           C
ATOM    620  CG  ARG N  22    -149.115  55.864 -66.774  1.00  0.00           C
ATOM    621  CD  ARG N  22    -148.914  55.889 -68.280  1.00  0.00           C
ATOM    622  NE  ARG N  22    -148.996  54.528 -68.825  1.00  0.00           N
ATOM    623  CZ  ARG N  22    -147.980  53.703 -69.022  1.00  0.00           C
ATOM    624  NH1 ARG N  22    -148.247  52.455 -69.256  1.00  0.00           N
ATOM    625  NH2 ARG N  22    -146.721  54.064 -68.962  1.00  0.00           N
ATOM    626  N   ASN N  23    -151.547  57.826 -64.478  1.00 89.75           N
ATOM    627  CA  ASN N  23    -151.359  59.125 -63.829  1.00 88.09           C
ATOM    628  C   ASN N  23    -151.303  58.975 -62.311  1.00 89.17           C
ATOM    629  O   ASN N  23    -150.508  59.630 -61.648  1.00 89.16           O
ATOM    630  CB  ASN N  23    -152.493  60.094 -64.178  1.00  0.00           C
ATOM    631  CG  ASN N  23    -152.213  60.899 -65.415  1.00  0.00           C
ATOM    632  OD1 ASN N  23    -151.419  61.820 -65.387  1.00  0.00           O
ATOM    633  ND2 ASN N  23    -152.886  60.594 -66.489  1.00  0.00           N
ATOM    634  N   ILE N  24    -152.129  58.100 -61.757  1.00105.81           N
ATOM    635  CA  ILE N  24    -152.148  57.888 -60.308  1.00107.81           C
ATOM    636  C   ILE N  24    -150.823  57.244 -59.898  1.00107.42           C
ATOM    637  O   ILE N  24    -150.221  57.633 -58.903  1.00106.82           O
ATOM    638  CB  ILE N  24    -153.356  56.996 -59.865  1.00  0.00           C
ATOM    639  CG1 ILE N  24    -154.686  57.658 -60.285  1.00  0.00           C
ATOM    640  CG2 ILE N  24    -153.342  56.748 -58.332  1.00  0.00           C
ATOM    641  CD1 ILE N  24    -155.933  56.764 -60.184  1.00  0.00           C
ATOM    642  N   GLU N  25    -150.340  56.287 -60.673  1.00119.26           N
ATOM    643  CA  GLU N  25    -149.090  55.606 -60.334  1.00118.63           C
ATOM    644  C   GLU N  25    -147.856  56.503 -60.455  1.00115.91           C
ATOM    645  O   GLU N  25    -146.974  56.478 -59.598  1.00115.02           O
ATOM    646  CB  GLU N  25    -148.942  54.355 -61.207  1.00  0.00           C
ATOM    647  CG  GLU N  25    -147.752  53.454 -60.874  1.00  0.00           C
ATOM    648  CD  GLU N  25    -147.910  52.662 -59.577  1.00  0.00           C
ATOM    649  OE1 GLU N  25    -147.573  51.464 -59.591  1.00  0.00           O
ATOM    650  OE2 GLU N  25    -148.261  53.221 -58.513  1.00  0.00           O
ATOM    651  N   LEU N  26    -147.801  57.350 -61.472  1.00 77.99           N
ATOM    652  CA  LEU N  26    -146.693  58.300 -61.597  1.00 75.21           C
ATOM    653  C   LEU N  26    -146.764  59.284 -60.432  1.00 74.54           C
ATOM    654  O   LEU N  26    -145.746  59.636 -59.837  1.00 74.13           O
ATOM    655  CB  LEU N  26    -146.772  59.071 -62.919  1.00  0.00           C
ATOM    656  CG  LEU N  26    -146.190  58.540 -64.242  1.00  0.00           C
ATOM    657  CD1 LEU N  26    -146.183  57.023 -64.409  1.00  0.00           C
ATOM    658  CD2 LEU N  26    -146.955  59.177 -65.401  1.00  0.00           C
ATOM    659  N   SER N  27    -147.970  59.693 -60.060  1.00101.41           N
ATOM    660  CA  SER N  27    -148.152  60.605 -58.930  1.00102.23           C
ATOM    661  C   SER N  27    -147.710  59.959 -57.622  1.00101.97           C
ATOM    662  O   SER N  27    -147.165  60.632 -56.745  1.00101.31           O
ATOM    663  CB  SER N  27    -149.611  61.046 -58.800  1.00  0.00           C
ATOM    664  OG  SER N  27    -149.748  62.030 -57.787  1.00  0.00           O
ATOM    665  N   ARG N  28    -147.935  58.658 -57.486  1.00111.19           N
ATOM    666  CA  ARG N  28    -147.497  57.910 -56.308  1.00111.75           C
ATOM    667  C   ARG N  28    -145.978  57.917 -56.255  1.00110.63           C
ATOM    668  O   ARG N  28    -145.400  58.232 -55.218  1.00111.70           O
ATOM    669  CB  ARG N  28    -148.058  56.476 -56.379  1.00  0.00           C
ATOM    670  CG  ARG N  28    -147.769  55.552 -55.190  1.00  0.00           C
ATOM    671  CD  ARG N  28    -146.442  54.788 -55.295  1.00  0.00           C
ATOM    672  NE  ARG N  28    -146.382  53.825 -56.405  1.00  0.00           N
ATOM    673  CZ  ARG N  28    -145.337  53.079 -56.735  1.00  0.00           C
ATOM    674  NH1 ARG N  28    -145.470  52.184 -57.669  1.00  0.00           N
ATOM    675  NH2 ARG N  28    -144.161  53.169 -56.174  1.00  0.00           N
ATOM    676  N   GLU N  29    -145.329  57.587 -57.357  1.00106.17           N
ATOM    677  CA  GLU N  29    -143.876  57.451 -57.338  1.00103.07           C
ATOM    678  C   GLU N  29    -143.175  58.796 -57.122  1.00 98.90           C
ATOM    679  O   GLU N  29    -142.227  58.886 -56.340  1.00 97.85           O
ATOM    680  CB  GLU N  29    -143.404  56.748 -58.613  1.00  0.00           C
ATOM    681  CG  GLU N  29    -142.050  56.048 -58.460  1.00  0.00           C
ATOM    682  CD  GLU N  29    -140.963  56.620 -59.355  1.00  0.00           C
ATOM    683  OE1 GLU N  29    -140.149  55.851 -59.917  1.00  0.00           O
ATOM    684  OE2 GLU N  29    -140.873  57.851 -59.492  1.00  0.00           O
ATOM    685  N   VAL N  30    -143.668  59.882 -57.709  1.00 70.09           N
ATOM    686  CA  VAL N  30    -143.045  61.181 -57.431  1.00 65.56           C
ATOM    687  C   VAL N  30    -143.280  61.625 -55.993  1.00 65.03           C
ATOM    688  O   VAL N  30    -142.448  62.335 -55.437  1.00 64.95           O
ATOM    689  CB  VAL N  30    -143.455  62.339 -58.397  1.00  0.00           C
ATOM    690  CG1 VAL N  30    -143.097  61.994 -59.834  1.00  0.00           C
ATOM    691  CG2 VAL N  30    -144.937  62.698 -58.307  1.00  0.00           C
ATOM    692  N   ALA N  31    -144.370  61.211 -55.361  1.00 76.58           N
ATOM    693  CA  ALA N  31    -144.621  61.607 -53.980  1.00 76.60           C
ATOM    694  C   ALA N  31    -143.594  60.925 -53.076  1.00 76.57           C
ATOM    695  O   ALA N  31    -143.040  61.546 -52.166  1.00 76.06           O
ATOM    696  CB  ALA N  31    -146.050  61.232 -53.567  1.00  0.00           C
ATOM    697  N   GLU N  32    -143.319  59.661 -53.357  1.00107.38           N
ATOM    698  CA  GLU N  32    -142.335  58.901 -52.589  1.00106.03           C
ATOM    699  C   GLU N  32    -140.944  59.496 -52.766  1.00104.48           C
ATOM    700  O   GLU N  32    -140.241  59.729 -51.782  1.00104.50           O
ATOM    701  CB  GLU N  32    -142.343  57.441 -53.042  1.00  0.00           C
ATOM    702  CG  GLU N  32    -143.623  56.707 -52.657  1.00  0.00           C
ATOM    703  CD  GLU N  32    -143.704  55.307 -53.243  1.00  0.00           C
ATOM    704  OE1 GLU N  32    -143.211  55.088 -54.370  1.00  0.00           O
ATOM    705  OE2 GLU N  32    -144.324  54.427 -52.613  1.00  0.00           O
ATOM    706  N   MET N  33    -140.564  59.823 -53.995  1.00 65.83           N
ATOM    707  CA  MET N  33    -139.250  60.428 -54.222  1.00 63.06           C
ATOM    708  C   MET N  33    -139.114  61.794 -53.567  1.00 62.37           C
ATOM    709  O   MET N  33    -138.072  62.118 -53.019  1.00 62.07           O
ATOM    710  CB  MET N  33    -138.959  60.618 -55.706  1.00  0.00           C
ATOM    711  CG  MET N  33    -138.837  59.337 -56.502  1.00  0.00           C
ATOM    712  SD  MET N  33    -138.143  59.712 -58.115  1.00  0.00           S
ATOM    713  CE  MET N  33    -139.445  60.673 -58.906  1.00  0.00           C
ATOM    714  N   LYS N  34    -140.160  62.607 -53.592  1.00 65.85           N
ATOM    715  CA  LYS N  34    -140.088  63.921 -52.947  1.00 64.06           C
ATOM    716  C   LYS N  34    -139.933  63.746 -51.445  1.00 63.12           C
ATOM    717  O   LYS N  34    -139.170  64.470 -50.819  1.00 61.35           O
ATOM    718  CB  LYS N  34    -141.332  64.752 -53.272  1.00  0.00           C
ATOM    719  CG  LYS N  34    -141.338  65.257 -54.712  1.00  0.00           C
ATOM    720  CD  LYS N  34    -142.690  65.804 -55.141  1.00  0.00           C
ATOM    721  CE  LYS N  34    -142.661  66.159 -56.625  1.00  0.00           C
ATOM    722  NZ  LYS N  34    -143.977  66.664 -57.141  1.00  0.00           N
ATOM    723  N   THR N  35    -140.616  62.770 -50.871  1.00 71.82           N
ATOM    724  CA  THR N  35    -140.508  62.516 -49.435  1.00 73.01           C
ATOM    725  C   THR N  35    -139.098  62.048 -49.080  1.00 72.02           C
ATOM    726  O   THR N  35    -138.496  62.532 -48.114  1.00 70.71           O
ATOM    727  CB  THR N  35    -141.543  61.459 -48.993  1.00  0.00           C
ATOM    728  OG1 THR N  35    -142.843  61.877 -49.420  1.00  0.00           O
ATOM    729  CG2 THR N  35    -141.606  61.305 -47.483  1.00  0.00           C
ATOM    730  N   GLU N  36    -138.547  61.139 -49.875  1.00 82.37           N
ATOM    731  CA  GLU N  36    -137.183  60.671 -49.649  1.00 80.95           C
ATOM    732  C   GLU N  36    -136.205  61.828 -49.787  1.00 79.29           C
ATOM    733  O   GLU N  36    -135.362  62.018 -48.919  1.00 80.60           O
ATOM    734  CB  GLU N  36    -136.804  59.553 -50.628  1.00  0.00           C
ATOM    735  CG  GLU N  36    -135.411  58.969 -50.365  1.00  0.00           C
ATOM    736  CD  GLU N  36    -135.012  57.891 -51.361  1.00  0.00           C
ATOM    737  OE1 GLU N  36    -133.940  58.032 -51.995  1.00  0.00           O
ATOM    738  OE2 GLU N  36    -135.731  56.879 -51.478  1.00  0.00           O
ATOM    739  N   MET N  37    -136.335  62.636 -50.829  1.00 49.02           N
ATOM    740  CA  MET N  37    -135.387  63.721 -51.067  1.00 47.36           C
ATOM    741  C   MET N  37    -135.399  64.786 -49.971  1.00 48.90           C
ATOM    742  O   MET N  37    -134.355  65.342 -49.643  1.00 49.18           O
ATOM    743  CB  MET N  37    -135.614  64.356 -52.442  1.00  0.00           C
ATOM    744  CG  MET N  37    -134.424  65.192 -52.887  1.00  0.00           C
ATOM    745  SD  MET N  37    -134.546  65.862 -54.545  1.00  0.00           S
ATOM    746  CE  MET N  37    -135.584  67.306 -54.343  1.00  0.00           C
ATOM    747  N   ILE N  38    -136.535  65.041 -49.337  1.00 65.58           N
ATOM    748  CA  ILE N  38    -136.566  65.974 -48.204  1.00 70.00           C
ATOM    749  C   ILE N  38    -135.771  65.386 -47.033  1.00 72.64           C
ATOM    750  O   ILE N  38    -134.987  66.085 -46.385  1.00 72.43           O
ATOM    751  CB  ILE N  38    -138.030  66.307 -47.776  1.00  0.00           C
ATOM    752  CG1 ILE N  38    -138.731  67.101 -48.897  1.00  0.00           C
ATOM    753  CG2 ILE N  38    -138.070  67.139 -46.463  1.00  0.00           C
ATOM    754  CD1 ILE N  38    -140.265  67.139 -48.816  1.00  0.00           C
ATOM    755  N   LYS N  39    -135.908  64.096 -46.757  1.00 93.03           N
ATOM    756  CA  LYS N  39    -135.160  63.510 -45.637  1.00 94.37           C
ATOM    757  C   LYS N  39    -133.684  63.328 -45.988  1.00 92.72           C
ATOM    758  O   LYS N  39    -132.797  63.417 -45.141  1.00 93.17           O
ATOM    759  CB  LYS N  39    -135.802  62.194 -45.201  1.00  0.00           C
ATOM    760  CG  LYS N  39    -135.341  61.775 -43.813  1.00  0.00           C
ATOM    761  CD  LYS N  39    -136.090  60.568 -43.289  1.00  0.00           C
ATOM    762  CE  LYS N  39    -135.670  60.304 -41.847  1.00  0.00           C
ATOM    763  NZ  LYS N  39    -136.390  59.128 -41.250  1.00  0.00           N
ATOM    764  N   LEU N  40    -133.407  63.126 -47.262  1.00 68.21           N
ATOM    765  CA  LEU N  40    -132.041  63.079 -47.762  1.00 66.50           C
ATOM    766  C   LEU N  40    -131.375  64.439 -47.613  1.00 65.05           C
ATOM    767  O   LEU N  40    -130.244  64.529 -47.150  1.00 65.14           O
ATOM    768  CB  LEU N  40    -132.091  62.672 -49.230  1.00  0.00           C
ATOM    769  CG  LEU N  40    -130.793  62.499 -50.013  1.00  0.00           C
ATOM    770  CD1 LEU N  40    -129.871  61.467 -49.396  1.00  0.00           C
ATOM    771  CD2 LEU N  40    -131.218  62.097 -51.414  1.00  0.00           C
ATOM    772  N   TRP N  41    -132.096  65.505 -47.931  1.00 64.72           N
ATOM    773  CA  TRP N  41    -131.616  66.869 -47.715  1.00 63.75           C
ATOM    774  C   TRP N  41    -131.358  67.114 -46.235  1.00 63.64           C
ATOM    775  O   TRP N  41    -130.348  67.710 -45.869  1.00 62.04           O
ATOM    776  CB  TRP N  41    -132.645  67.872 -48.241  1.00  0.00           C
ATOM    777  CG  TRP N  41    -132.269  69.294 -47.978  1.00  0.00           C
ATOM    778  CD1 TRP N  41    -131.481  70.093 -48.744  1.00  0.00           C
ATOM    779  CD2 TRP N  41    -132.643  70.095 -46.842  1.00  0.00           C
ATOM    780  NE1 TRP N  41    -131.331  71.332 -48.181  1.00  0.00           N
ATOM    781  CE2 TRP N  41    -132.035  71.372 -47.008  1.00  0.00           C
ATOM    782  CE3 TRP N  41    -133.431  69.862 -45.694  1.00  0.00           C
ATOM    783  CZ2 TRP N  41    -132.180  72.406 -46.059  1.00  0.00           C
ATOM    784  CZ3 TRP N  41    -133.571  70.895 -44.732  1.00  0.00           C
ATOM    785  CH2 TRP N  41    -132.939  72.158 -44.929  1.00  0.00           C
ATOM    786  N   GLN N  42    -132.224  66.594 -45.377  1.00 82.42           N
ATOM    787  CA  GLN N  42    -132.026  66.706 -43.935  1.00 83.73           C
ATOM    788  C   GLN N  42    -130.713  66.043 -43.500  1.00 84.74           C
ATOM    789  O   GLN N  42    -129.978  66.618 -42.701  1.00 84.74           O
ATOM    790  CB  GLN N  42    -133.226  66.100 -43.200  1.00  0.00           C
ATOM    791  CG  GLN N  42    -133.243  66.316 -41.697  1.00  0.00           C
ATOM    792  CD  GLN N  42    -134.464  65.690 -41.053  1.00  0.00           C
ATOM    793  OE1 GLN N  42    -134.733  64.505 -41.202  1.00  0.00           O
ATOM    794  NE2 GLN N  42    -135.220  66.482 -40.338  1.00  0.00           N
ATOM    795  N   ARG N  43    -130.359  64.881 -44.042  1.00 72.22           N
ATOM    796  CA  ARG N  43    -129.039  64.315 -43.731  1.00 71.02           C
ATOM    797  C   ARG N  43    -127.930  65.140 -44.368  1.00 71.14           C
ATOM    798  O   ARG N  43    -126.905  65.354 -43.738  1.00 70.23           O
ATOM    799  CB  ARG N  43    -128.885  62.839 -44.136  1.00  0.00           C
ATOM    800  CG  ARG N  43    -127.480  62.240 -43.834  1.00  0.00           C
ATOM    801  CD  ARG N  43    -127.101  62.233 -42.334  1.00  0.00           C
ATOM    802  NE  ARG N  43    -125.667  61.975 -42.099  1.00  0.00           N
ATOM    803  CZ  ARG N  43    -125.061  60.798 -42.080  1.00  0.00           C
ATOM    804  NH1 ARG N  43    -123.782  60.743 -41.850  1.00  0.00           N
ATOM    805  NH2 ARG N  43    -125.665  59.673 -42.356  1.00  0.00           N
ATOM    806  N   THR N  44    -128.133  65.604 -45.589  1.00 52.17           N
ATOM    807  CA  THR N  44    -127.105  66.348 -46.318  1.00 55.84           C
ATOM    808  C   THR N  44    -126.643  67.551 -45.506  1.00 60.13           C
ATOM    809  O   THR N  44    -125.445  67.752 -45.323  1.00 60.02           O
ATOM    810  CB  THR N  44    -127.621  66.867 -47.688  1.00  0.00           C
ATOM    811  OG1 THR N  44    -128.179  65.799 -48.455  1.00  0.00           O
ATOM    812  CG2 THR N  44    -126.519  67.449 -48.539  1.00  0.00           C
ATOM    813  N   VAL N  45    -127.576  68.334 -44.980  1.00 97.40           N
ATOM    814  CA  VAL N  45    -127.174  69.521 -44.232  1.00102.87           C
ATOM    815  C   VAL N  45    -126.487  69.167 -42.920  1.00103.68           C
ATOM    816  O   VAL N  45    -125.438  69.725 -42.645  1.00103.94           O
ATOM    817  CB  VAL N  45    -128.323  70.554 -44.038  1.00  0.00           C
ATOM    818  CG1 VAL N  45    -128.802  71.047 -45.410  1.00  0.00           C
ATOM    819  CG2 VAL N  45    -129.520  70.003 -43.246  1.00  0.00           C
ATOM    820  N   VAL N  46    -126.969  68.195 -42.155  1.00108.31           N
ATOM    821  CA  VAL N  46    -126.303  67.903 -40.882  1.00108.72           C
ATOM    822  C   VAL N  46    -124.954  67.220 -41.089  1.00106.77           C
ATOM    823  O   VAL N  46    -124.096  67.292 -40.221  1.00106.86           O
ATOM    824  CB  VAL N  46    -127.183  67.103 -39.879  1.00  0.00           C
ATOM    825  CG1 VAL N  46    -128.497  67.848 -39.603  1.00  0.00           C
ATOM    826  CG2 VAL N  46    -127.489  65.684 -40.364  1.00  0.00           C
ATOM    827  N   ALA N  47    -124.735  66.597 -42.239  1.00 79.80           N
ATOM    828  CA  ALA N  47    -123.433  66.015 -42.551  1.00 76.63           C
ATOM    829  C   ALA N  47    -122.437  67.152 -42.787  1.00 75.38           C
ATOM    830  O   ALA N  47    -121.298  67.111 -42.344  1.00 75.74           O
ATOM    831  CB  ALA N  47    -123.538  65.118 -43.794  1.00  0.00           C
ATOM    832  N   GLU N  48    -122.881  68.190 -43.479  1.00 61.05           N
ATOM    833  CA  GLU N  48    -122.017  69.329 -43.777  1.00 61.24           C
ATOM    834  C   GLU N  48    -121.827  70.225 -42.545  1.00 61.25           C
ATOM    835  O   GLU N  48    -120.747  70.760 -42.322  1.00 59.96           O
ATOM    836  CB  GLU N  48    -122.570  70.086 -44.989  1.00  0.00           C
ATOM    837  CG  GLU N  48    -122.470  69.233 -46.267  1.00  0.00           C
ATOM    838  CD  GLU N  48    -123.042  69.892 -47.517  1.00  0.00           C
ATOM    839  OE1 GLU N  48    -122.969  71.128 -47.676  1.00  0.00           O
ATOM    840  OE2 GLU N  48    -123.517  69.153 -48.412  1.00  0.00           O
ATOM    841  N   GLU N  49    -122.828  70.319 -41.682  1.00 93.28           N
ATOM    842  CA  GLU N  49    -122.668  70.990 -40.388  1.00 95.22           C
ATOM    843  C   GLU N  49    -121.682  70.217 -39.503  1.00 95.44           C
ATOM    844  O   GLU N  49    -120.850  70.811 -38.808  1.00 95.23           O
ATOM    845  CB  GLU N  49    -124.022  71.097 -39.674  1.00  0.00           C
ATOM    846  CG  GLU N  49    -124.995  72.093 -40.312  1.00  0.00           C
ATOM    847  CD  GLU N  49    -126.395  72.026 -39.707  1.00  0.00           C
ATOM    848  OE1 GLU N  49    -127.177  71.117 -40.077  1.00  0.00           O
ATOM    849  OE2 GLU N  49    -126.729  72.889 -38.866  1.00  0.00           O
ATOM    850  N   ALA N  50    -121.733  68.891 -39.550  1.00 75.23           N
ATOM    851  CA  ALA N  50    -120.788  68.064 -38.804  1.00 74.30           C
ATOM    852  C   ALA N  50    -119.380  68.261 -39.361  1.00 73.11           C
ATOM    853  O   ALA N  50    -118.420  68.343 -38.603  1.00 72.81           O
ATOM    854  CB  ALA N  50    -121.193  66.585 -38.869  1.00  0.00           C
ATOM    855  N   GLU N  51    -119.258  68.386 -40.672  1.00 65.90           N
ATOM    856  CA  GLU N  51    -117.973  68.674 -41.302  1.00 65.86           C
ATOM    857  C   GLU N  51    -117.412  70.018 -40.862  1.00 66.26           C
ATOM    858  O   GLU N  51    -116.221  70.125 -40.577  1.00 67.27           O
ATOM    859  CB  GLU N  51    -118.116  68.681 -42.825  1.00  0.00           C
ATOM    860  CG  GLU N  51    -117.814  67.355 -43.472  1.00  0.00           C
ATOM    861  CD  GLU N  51    -116.331  67.077 -43.414  1.00  0.00           C
ATOM    862  OE1 GLU N  51    -115.891  66.381 -42.481  1.00  0.00           O
ATOM    863  OE2 GLU N  51    -115.588  67.590 -44.283  1.00  0.00           O
ATOM    864  N   GLU N  52    -118.244  71.047 -40.755  1.00 77.21           N
ATOM    865  CA  GLU N  52    -117.756  72.335 -40.263  1.00 78.60           C
ATOM    866  C   GLU N  52    -117.309  72.218 -38.811  1.00 78.76           C
ATOM    867  O   GLU N  52    -116.258  72.747 -38.442  1.00 78.03           O
ATOM    868  CB  GLU N  52    -118.802  73.446 -40.376  1.00  0.00           C
ATOM    869  CG  GLU N  52    -119.052  73.908 -41.804  1.00  0.00           C
ATOM    870  CD  GLU N  52    -119.786  75.244 -41.865  1.00  0.00           C
ATOM    871  OE1 GLU N  52    -120.565  75.563 -40.941  1.00  0.00           O
ATOM    872  OE2 GLU N  52    -119.540  76.003 -42.828  1.00  0.00           O
ATOM    873  N   GLN N  53    -118.055  71.489 -37.991  1.00101.98           N
ATOM    874  CA  GLN N  53    -117.644  71.265 -36.606  1.00102.11           C
ATOM    875  C   GLN N  53    -116.298  70.539 -36.558  1.00102.28           C
ATOM    876  O   GLN N  53    -115.405  70.926 -35.810  1.00102.46           O
ATOM    877  CB  GLN N  53    -118.684  70.432 -35.845  1.00  0.00           C
ATOM    878  CG  GLN N  53    -118.379  70.291 -34.355  1.00  0.00           C
ATOM    879  CD  GLN N  53    -119.249  69.260 -33.674  1.00  0.00           C
ATOM    880  OE1 GLN N  53    -120.460  69.379 -33.610  1.00  0.00           O
ATOM    881  NE2 GLN N  53    -118.631  68.234 -33.151  1.00  0.00           N
ATOM    882  N   LEU N  54    -116.136  69.495 -37.356  1.00 81.67           N
ATOM    883  CA  LEU N  54    -114.903  68.711 -37.354  1.00 79.58           C
ATOM    884  C   LEU N  54    -113.734  69.545 -37.852  1.00 80.57           C
ATOM    885  O   LEU N  54    -112.637  69.461 -37.307  1.00 80.50           O
ATOM    886  CB  LEU N  54    -115.057  67.478 -38.250  1.00  0.00           C
ATOM    887  CG  LEU N  54    -115.554  66.134 -37.688  1.00  0.00           C
ATOM    888  CD1 LEU N  54    -116.509  66.218 -36.491  1.00  0.00           C
ATOM    889  CD2 LEU N  54    -116.225  65.350 -38.808  1.00  0.00           C
ATOM    890  N   CYS N  55    -113.966  70.381 -38.852  1.00 85.97           N
ATOM    891  CA  CYS N  55    -112.937  71.284 -39.353  1.00 88.62           C
ATOM    892  C   CYS N  55    -112.532  72.280 -38.269  1.00 89.42           C
ATOM    893  O   CYS N  55    -111.346  72.515 -38.053  1.00 88.49           O
ATOM    894  CB  CYS N  55    -113.457  72.020 -40.592  1.00  0.00           C
ATOM    895  SG  CYS N  55    -112.197  73.016 -41.432  1.00  0.00           S
ATOM    896  N   SER N  56    -113.506  72.832 -37.557  1.00117.34           N
ATOM    897  CA  SER N  56    -113.214  73.767 -36.473  1.00119.28           C
ATOM    898  C   SER N  56    -112.413  73.073 -35.378  1.00119.96           C
ATOM    899  O   SER N  56    -111.384  73.578 -34.960  1.00120.89           O
ATOM    900  CB  SER N  56    -114.507  74.351 -35.893  1.00  0.00           C
ATOM    901  OG  SER N  56    -114.238  75.411 -34.990  1.00  0.00           O
ATOM    902  N   GLN N  57    -112.827  71.882 -34.965  1.00 86.89           N
ATOM    903  CA  GLN N  57    -112.105  71.146 -33.928  1.00 84.95           C
ATOM    904  C   GLN N  57    -110.693  70.777 -34.355  1.00 82.29           C
ATOM    905  O   GLN N  57    -109.769  70.810 -33.543  1.00 82.46           O
ATOM    906  CB  GLN N  57    -112.850  69.867 -33.546  1.00  0.00           C
ATOM    907  CG  GLN N  57    -114.129  70.110 -32.762  1.00  0.00           C
ATOM    908  CD  GLN N  57    -114.768  68.812 -32.327  1.00  0.00           C
ATOM    909  OE1 GLN N  57    -115.662  68.282 -32.975  1.00  0.00           O
ATOM    910  NE2 GLN N  57    -114.307  68.276 -31.227  1.00  0.00           N
ATOM    911  N   LEU N  58    -110.502  70.449 -35.626  1.00 86.28           N
ATOM    912  CA  LEU N  58    -109.159  70.168 -36.116  1.00 85.00           C
ATOM    913  C   LEU N  58    -108.316  71.432 -35.996  1.00 85.45           C
ATOM    914  O   LEU N  58    -107.229  71.374 -35.450  1.00 85.80           O
ATOM    915  CB  LEU N  58    -109.194  69.666 -37.564  1.00  0.00           C
ATOM    916  CG  LEU N  58    -107.867  69.140 -38.137  1.00  0.00           C
ATOM    917  CD1 LEU N  58    -107.429  67.835 -37.474  1.00  0.00           C
ATOM    918  CD2 LEU N  58    -108.010  68.910 -39.638  1.00  0.00           C
ATOM    919  N   ALA N  59    -108.838  72.569 -36.435  1.00 83.82           N
ATOM    920  CA  ALA N  59    -108.104  73.831 -36.378  1.00 85.53           C
ATOM    921  C   ALA N  59    -107.806  74.283 -34.942  1.00 86.87           C
ATOM    922  O   ALA N  59    -106.747  74.844 -34.661  1.00 86.24           O
ATOM    923  CB  ALA N  59    -108.895  74.909 -37.126  1.00  0.00           C
ATOM    924  N   GLU N  60    -108.733  74.024 -34.030  1.00103.53           N
ATOM    925  CA  GLU N  60    -108.547  74.333 -32.612  1.00103.15           C
ATOM    926  C   GLU N  60    -107.361  73.533 -32.080  1.00101.91           C
ATOM    927  O   GLU N  60    -106.478  74.069 -31.415  1.00102.23           O
ATOM    928  CB  GLU N  60    -109.810  73.965 -31.818  1.00  0.00           C
ATOM    929  CG  GLU N  60    -111.006  74.897 -32.032  1.00  0.00           C
ATOM    930  CD  GLU N  60    -112.353  74.183 -31.870  1.00  0.00           C
ATOM    931  OE1 GLU N  60    -113.284  74.481 -32.657  1.00  0.00           O
ATOM    932  OE2 GLU N  60    -112.497  73.321 -30.977  1.00  0.00           O
ATOM    933  N   LEU N  61    -107.305  72.253 -32.413  1.00 82.86           N
ATOM    934  CA  LEU N  61    -106.201  71.420 -31.959  1.00 80.79           C
ATOM    935  C   LEU N  61    -104.901  71.741 -32.696  1.00 82.34           C
ATOM    936  O   LEU N  61    -103.829  71.690 -32.108  1.00 81.45           O
ATOM    937  CB  LEU N  61    -106.574  69.947 -32.127  1.00  0.00           C
ATOM    938  CG  LEU N  61    -105.593  68.922 -31.540  1.00  0.00           C
ATOM    939  CD1 LEU N  61    -105.338  69.074 -30.040  1.00  0.00           C
ATOM    940  CD2 LEU N  61    -106.144  67.537 -31.809  1.00  0.00           C
ATOM    941  N   GLU N  62    -104.979  72.131 -33.960  1.00 94.47           N
ATOM    942  CA  GLU N  62    -103.790  72.510 -34.729  1.00 99.40           C
ATOM    943  C   GLU N  62    -103.079  73.693 -34.092  1.00100.54           C
ATOM    944  O   GLU N  62    -101.856  73.708 -34.060  1.00100.44           O
ATOM    945  CB  GLU N  62    -104.138  72.892 -36.174  1.00  0.00           C
ATOM    946  CG  GLU N  62    -104.389  71.727 -37.121  1.00  0.00           C
ATOM    947  CD  GLU N  62    -104.850  72.199 -38.493  1.00  0.00           C
ATOM    948  OE1 GLU N  62    -106.073  72.203 -38.756  1.00  0.00           O
ATOM    949  OE2 GLU N  62    -103.986  72.581 -39.312  1.00  0.00           O
ATOM    950  N   VAL N  63    -103.808  74.668 -33.560  1.00121.01           N
ATOM    951  CA  VAL N  63    -103.137  75.805 -32.927  1.00121.33           C
ATOM    952  C   VAL N  63    -102.645  75.483 -31.517  1.00121.38           C
ATOM    953  O   VAL N  63    -101.711  76.119 -31.042  1.00121.65           O
ATOM    954  CB  VAL N  63    -103.979  77.113 -32.945  1.00  0.00           C
ATOM    955  CG1 VAL N  63    -104.292  77.521 -34.396  1.00  0.00           C
ATOM    956  CG2 VAL N  63    -105.283  76.999 -32.150  1.00  0.00           C
ATOM    957  N   GLU N  64    -103.210  74.483 -30.851  1.00 91.63           N
ATOM    958  CA  GLU N  64    -102.658  74.047 -29.562  1.00 90.25           C
ATOM    959  C   GLU N  64    -101.373  73.263 -29.811  1.00 90.69           C
ATOM    960  O   GLU N  64    -100.401  73.379 -29.074  1.00 90.96           O
ATOM    961  CB  GLU N  64    -103.638  73.170 -28.779  1.00  0.00           C
ATOM    962  CG  GLU N  64    -104.831  73.931 -28.226  1.00  0.00           C
ATOM    963  CD  GLU N  64    -105.628  73.105 -27.225  1.00  0.00           C
ATOM    964  OE1 GLU N  64    -105.976  71.942 -27.527  1.00  0.00           O
ATOM    965  OE2 GLU N  64    -105.889  73.619 -26.113  1.00  0.00           O
ATOM    966  N   SER N  65    -101.344  72.527 -30.912  1.00 88.80           N
ATOM    967  CA  SER N  65    -100.175  71.755 -31.345  1.00 90.76           C
ATOM    968  C   SER N  65     -99.097  72.637 -31.995  1.00 92.92           C
ATOM    969  O   SER N  65     -98.261  72.156 -32.767  1.00 92.82           O
ATOM    970  CB  SER N  65    -100.648  70.679 -32.332  1.00  0.00           C
ATOM    971  OG  SER N  65     -99.614  69.767 -32.661  1.00  0.00           O
ATOM    972  N   LEU N  66     -99.137  73.933 -31.714  1.00122.45           N
ATOM    973  CA  LEU N  66     -98.255  74.924 -32.328  1.00125.78           C
ATOM    974  C   LEU N  66     -97.557  75.809 -31.294  1.00127.53           C
ATOM    975  O   LEU N  66     -96.946  76.822 -31.643  1.00127.17           O
ATOM    976  CB  LEU N  66     -99.102  75.779 -33.279  1.00  0.00           C
ATOM    977  CG  LEU N  66     -98.478  76.427 -34.523  1.00  0.00           C
ATOM    978  CD1 LEU N  66     -97.936  75.387 -35.509  1.00  0.00           C
ATOM    979  CD2 LEU N  66     -99.545  77.277 -35.221  1.00  0.00           C
ATOM    980  N   GLY N  67     -97.666  75.437 -30.024  1.00121.82           N
ATOM    981  CA  GLY N  67     -97.076  76.208 -28.938  1.00123.11           C
ATOM    982  C   GLY N  67     -96.639  75.315 -27.799  1.00124.99           C
ATOM    983  O   GLY N  67     -96.628  75.781 -26.643  1.00125.71           O
ATOM    984  OXT GLY N  67     -96.317  74.141 -28.069  1.00125.71           O
TER     985      GLY N  67 
END
