# Supplementary material for: Similar but Not Identical—Binding Properties of LSU (Response to Low Sulfur) Proteins From Arabidopsis thaliana
Source: Front Plant Sci. 2020 Aug 14;11:1246. doi: 10.3389/fpls.2020.01246 (PMC7456924; doi:10.3389/fpls.2020.01246)
Supplement: Supplementary file 1 [file DataSheet_1.zip › Suppl_file5_14_u4.pdb]

REMARK YASARA *************************************************************
REMARK YASARA *                                                           *
REMARK YASARA *                     Y  A  S  A  R  A                      *
REMARK YASARA *                                                           *
REMARK YASARA *   Yet Another Scientific Artificial Reality Application   *
REMARK YASARA *                                                           *
REMARK YASARA *            MOLECULE STRUCTURE FILE, PDB FORMAT            *
REMARK YASARA *                                                           *
REMARK YASARA * Just use YASARA every day to make your questions go away! *
REMARK YASARA *                                                           *
REMARK YASARA *                      www.YASARA.org                       *
REMARK YASARA *                                                           *
REMARK YASARA *************************************************************
REMARK YASARA
REMARK YASARA Written on:        Sun Nov 24 10:01:27 2019
REMARK YASARA Number of models: 1
REMARK YASARA Number of atoms:   972
REMARK YASARA Please address questions or suggestions to: Eliza@yasara.org
REMARK YASARA
SEQRES   1 M   61  GLY TYR VAL MET VAL ALA ALA SER GLU VAL GLU GLU LEU 
SEQRES   2 M   61  ARG GLN LYS ASN GLY GLU MET GLU LYS ALA VAL GLU GLU 
SEQRES   3 M   61  MET ARG LYS GLU MET LEU GLN LEU TRP ARG ARG THR GLN 
SEQRES   4 M   61  VAL ALA GLU GLU ALA GLU GLU HIS LEU CYS SER GLN LEU 
SEQRES   5 M   61  ALA GLU LEU GLU ALA GLU SER LEU GLY 
SEQRES   1 N   61  GLY CYS VAL THR VAL ALA ALA GLU GLU MET ASP GLU LEU 
SEQRES   2 N   61  ARG ARG ARG ASN ILE GLU LEU SER ARG GLU VAL ALA GLU 
SEQRES   3 N   61  MET LYS THR GLU MET ILE LYS LEU TRP GLN ARG THR VAL 
SEQRES   4 N   61  VAL ALA GLU GLU ALA GLU GLU GLN LEU CYS SER GLN LEU 
SEQRES   5 N   61  ALA GLU LEU GLU VAL GLU SER LEU GLY 
ATOM      1  N   GLY M   7    -165.370  64.381 -77.298  1.00144.16           N
ATOM      2  CA  GLY M   7    -165.264  62.896 -77.360  1.00140.97           C
ATOM      3  C   GLY M   7    -164.219  62.395 -76.395  1.00138.76           C
ATOM      4  O   GLY M   7    -163.478  63.231 -75.903  1.00138.36           O
ATOM      5  N   TYR M   8    -164.127  61.098 -76.120  1.00113.33           N
ATOM      6  CA  TYR M   8    -163.220  60.583 -75.081  1.00111.07           C
ATOM      7  C   TYR M   8    -161.741  60.892 -75.324  1.00111.40           C
ATOM      8  O   TYR M   8    -160.991  61.151 -74.390  1.00111.68           O
ATOM      9  CB  TYR M   8    -163.410  59.068 -74.922  1.00  0.00           C
ATOM     10  CG  TYR M   8    -162.404  58.226 -75.687  1.00  0.00           C
ATOM     11  CD1 TYR M   8    -161.209  57.801 -75.066  1.00  0.00           C
ATOM     12  CD2 TYR M   8    -162.639  57.835 -77.025  1.00  0.00           C
ATOM     13  CE1 TYR M   8    -160.265  57.004 -75.767  1.00  0.00           C
ATOM     14  CE2 TYR M   8    -161.681  57.057 -77.733  1.00  0.00           C
ATOM     15  CZ  TYR M   8    -160.513  56.637 -77.092  1.00  0.00           C
ATOM     16  OH  TYR M   8    -159.626  55.847 -77.776  1.00  0.00           O
ATOM     17  N   VAL M   9    -161.339  60.971 -76.585  1.00129.30           N
ATOM     18  CA  VAL M   9    -159.961  61.309 -76.938  1.00128.96           C
ATOM     19  C   VAL M   9    -159.509  62.683 -76.446  1.00128.41           C
ATOM     20  O   VAL M   9    -158.323  62.932 -76.330  1.00128.91           O
ATOM     21  CB  VAL M   9    -159.732  61.208 -78.473  1.00  0.00           C
ATOM     22  CG1 VAL M   9    -159.663  59.740 -78.907  1.00  0.00           C
ATOM     23  CG2 VAL M   9    -160.843  61.927 -79.272  1.00  0.00           C
ATOM     24  N   MET M  10    -160.442  63.565 -76.105  1.00122.69           N
ATOM     25  CA  MET M  10    -160.076  64.887 -75.605  1.00122.38           C
ATOM     26  C   MET M  10    -159.429  64.779 -74.228  1.00120.94           C
ATOM     27  O   MET M  10    -158.434  65.434 -73.949  1.00121.03           O
ATOM     28  CB  MET M  10    -161.328  65.761 -75.505  1.00  0.00           C
ATOM     29  CG  MET M  10    -162.026  66.020 -76.829  1.00  0.00           C
ATOM     30  SD  MET M  10    -160.882  66.797 -77.982  1.00  0.00           S
ATOM     31  CE  MET M  10    -160.353  65.384 -78.989  1.00  0.00           C
ATOM     32  N   VAL M  11    -159.977  63.934 -73.364  1.00123.31           N
ATOM     33  CA  VAL M  11    -159.406  63.811 -72.025  1.00121.58           C
ATOM     34  C   VAL M  11    -158.229  62.856 -72.085  1.00120.13           C
ATOM     35  O   VAL M  11    -157.293  63.009 -71.326  1.00120.31           O
ATOM     36  CB  VAL M  11    -160.436  63.418 -70.927  1.00  0.00           C
ATOM     37  CG1 VAL M  11    -161.085  62.069 -71.277  1.00  0.00           C
ATOM     38  CG2 VAL M  11    -159.818  63.337 -69.532  1.00  0.00           C
ATOM     39  N   ALA M  12    -158.215  61.942 -73.047  1.00101.56           N
ATOM     40  CA  ALA M  12    -157.060  61.069 -73.218  1.00 99.81           C
ATOM     41  C   ALA M  12    -155.839  61.886 -73.663  1.00 98.73           C
ATOM     42  O   ALA M  12    -154.718  61.593 -73.265  1.00 98.19           O
ATOM     43  CB  ALA M  12    -157.378  59.958 -74.224  1.00  0.00           C
ATOM     44  N   ALA M  13    -156.053  62.929 -74.459  1.00106.49           N
ATOM     45  CA  ALA M  13    -154.966  63.829 -74.837  1.00105.60           C
ATOM     46  C   ALA M  13    -154.428  64.534 -73.588  1.00104.31           C
ATOM     47  O   ALA M  13    -153.232  64.515 -73.314  1.00104.89           O
ATOM     48  CB  ALA M  13    -155.447  64.848 -75.876  1.00  0.00           C
ATOM     49  N   SER M  14    -155.334  65.085 -72.794  1.00 99.26           N
ATOM     50  CA  SER M  14    -154.947  65.770 -71.562  1.00 98.10           C
ATOM     51  C   SER M  14    -154.200  64.830 -70.620  1.00 97.80           C
ATOM     52  O   SER M  14    -153.233  65.220 -69.983  1.00 97.28           O
ATOM     53  CB  SER M  14    -156.187  66.315 -70.850  1.00  0.00           C
ATOM     54  OG  SER M  14    -156.917  65.277 -70.216  1.00  0.00           O
ATOM     55  N   GLU M  15    -154.631  63.584 -70.534  1.00100.92           N
ATOM     56  CA  GLU M  15    -153.977  62.599 -69.683  1.00101.27           C
ATOM     57  C   GLU M  15    -152.616  62.146 -70.230  1.00102.80           C
ATOM     58  O   GLU M  15    -151.693  61.963 -69.439  1.00104.56           O
ATOM     59  CB  GLU M  15    -154.910  61.403 -69.495  1.00  0.00           C
ATOM     60  CG  GLU M  15    -156.078  61.652 -68.537  1.00  0.00           C
ATOM     61  CD  GLU M  15    -155.790  61.223 -67.099  1.00  0.00           C
ATOM     62  OE1 GLU M  15    -154.766  60.564 -66.828  1.00  0.00           O
ATOM     63  OE2 GLU M  15    -156.615  61.548 -66.211  1.00  0.00           O
ATOM     64  N   VAL M  16    -152.405  62.011 -71.538  1.00129.08           N
ATOM     65  CA  VAL M  16    -151.045  61.693 -72.007  1.00129.12           C
ATOM     66  C   VAL M  16    -150.142  62.900 -71.797  1.00126.07           C
ATOM     67  O   VAL M  16    -148.945  62.743 -71.597  1.00126.24           O
ATOM     68  CB  VAL M  16    -150.888  61.209 -73.498  1.00  0.00           C
ATOM     69  CG1 VAL M  16    -151.601  59.886 -73.748  1.00  0.00           C
ATOM     70  CG2 VAL M  16    -151.363  62.224 -74.533  1.00  0.00           C
ATOM     71  N   GLU M  17    -150.690  64.106 -71.817  1.00 75.75           N
ATOM     72  CA  GLU M  17    -149.899  65.312 -71.587  1.00 73.96           C
ATOM     73  C   GLU M  17    -149.571  65.461 -70.105  1.00 73.91           C
ATOM     74  O   GLU M  17    -148.441  65.807 -69.754  1.00 73.60           O
ATOM     75  CB  GLU M  17    -150.657  66.527 -72.123  1.00  0.00           C
ATOM     76  CG  GLU M  17    -150.819  66.470 -73.641  1.00  0.00           C
ATOM     77  CD  GLU M  17    -151.572  67.660 -74.223  1.00  0.00           C
ATOM     78  OE1 GLU M  17    -151.702  68.707 -73.557  1.00  0.00           O
ATOM     79  OE2 GLU M  17    -152.016  67.533 -75.386  1.00  0.00           O
ATOM     80  N   GLU M  18    -150.510  65.105 -69.240  1.00 94.31           N
ATOM     81  CA  GLU M  18    -150.263  65.069 -67.801  1.00 94.36           C
ATOM     82  C   GLU M  18    -149.170  64.046 -67.522  1.00 94.16           C
ATOM     83  O   GLU M  18    -148.218  64.324 -66.795  1.00 94.90           O
ATOM     84  CB  GLU M  18    -151.531  64.661 -67.034  1.00  0.00           C
ATOM     85  CG  GLU M  18    -151.296  64.420 -65.543  1.00  0.00           C
ATOM     86  CD  GLU M  18    -151.995  65.425 -64.631  1.00  0.00           C
ATOM     87  OE1 GLU M  18    -152.172  66.578 -65.091  1.00  0.00           O
ATOM     88  OE2 GLU M  18    -152.287  65.133 -63.455  1.00  0.00           O
ATOM     89  N   LEU M  19    -149.278  62.876 -68.135  1.00 87.26           N
ATOM     90  CA  LEU M  19    -148.313  61.805 -67.905  1.00 87.93           C
ATOM     91  C   LEU M  19    -146.935  62.237 -68.385  1.00 89.07           C
ATOM     92  O   LEU M  19    -145.931  61.982 -67.735  1.00 89.49           O
ATOM     93  CB  LEU M  19    -148.745  60.528 -68.637  1.00  0.00           C
ATOM     94  CG  LEU M  19    -148.030  59.227 -68.236  1.00  0.00           C
ATOM     95  CD1 LEU M  19    -148.525  58.716 -66.882  1.00  0.00           C
ATOM     96  CD2 LEU M  19    -148.265  58.147 -69.287  1.00  0.00           C
ATOM     97  N   ARG M  20    -146.895  62.932 -69.514  1.00 93.68           N
ATOM     98  CA  ARG M  20    -145.645  63.434 -70.088  1.00 95.26           C
ATOM     99  C   ARG M  20    -144.967  64.420 -69.149  1.00 94.61           C
ATOM    100  O   ARG M  20    -143.765  64.331 -68.920  1.00 94.55           O
ATOM    101  CB  ARG M  20    -145.975  64.116 -71.417  1.00  0.00           C
ATOM    102  CG  ARG M  20    -145.815  63.301 -72.683  1.00  0.00           C
ATOM    103  CD  ARG M  20    -146.321  64.097 -73.903  1.00  0.00           C
ATOM    104  NE  ARG M  20    -146.471  63.301 -75.140  1.00  0.00           N
ATOM    105  CZ  ARG M  20    -147.159  62.179 -75.301  1.00  0.00           C
ATOM    106  NH1 ARG M  20    -147.155  61.604 -76.473  1.00  0.00           N
ATOM    107  NH2 ARG M  20    -147.854  61.611 -74.348  1.00  0.00           N
ATOM    108  N   GLN M  21    -145.735  65.348 -68.594  1.00 90.41           N
ATOM    109  CA  GLN M  21    -145.174  66.325 -67.666  1.00 90.25           C
ATOM    110  C   GLN M  21    -144.687  65.622 -66.407  1.00 89.14           C
ATOM    111  O   GLN M  21    -143.577  65.847 -65.945  1.00 88.56           O
ATOM    112  CB  GLN M  21    -146.227  67.368 -67.271  1.00  0.00           C
ATOM    113  CG  GLN M  21    -145.754  68.322 -66.173  1.00  0.00           C
ATOM    114  CD  GLN M  21    -146.881  69.134 -65.583  1.00  0.00           C
ATOM    115  OE1 GLN M  21    -147.763  69.605 -66.287  1.00  0.00           O
ATOM    116  NE2 GLN M  21    -146.866  69.303 -64.288  1.00  0.00           N
ATOM    117  N   LYS M  22    -145.523  64.755 -65.858  1.00 80.87           N
ATOM    118  CA  LYS M  22    -145.229  64.086 -64.594  1.00 81.28           C
ATOM    119  C   LYS M  22    -144.026  63.167 -64.695  1.00 82.29           C
ATOM    120  O   LYS M  22    -143.213  63.101 -63.778  1.00 82.07           O
ATOM    121  CB  LYS M  22    -146.492  63.328 -64.204  1.00  0.00           C
ATOM    122  CG  LYS M  22    -146.452  62.567 -62.887  1.00  0.00           C
ATOM    123  CD  LYS M  22    -147.806  61.904 -62.630  1.00  0.00           C
ATOM    124  CE  LYS M  22    -148.977  62.885 -62.622  1.00  0.00           C
ATOM    125  NZ  LYS M  22    -150.256  62.142 -62.519  1.00  0.00           N
ATOM    126  N   ASN M  23    -143.877  62.500 -65.829  1.00 93.54           N
ATOM    127  CA  ASN M  23    -142.694  61.682 -66.061  1.00 95.26           C
ATOM    128  C   ASN M  23    -141.467  62.583 -66.140  1.00 94.24           C
ATOM    129  O   ASN M  23    -140.471  62.289 -65.512  1.00 94.27           O
ATOM    130  CB  ASN M  23    -142.829  60.841 -67.334  1.00  0.00           C
ATOM    131  CG  ASN M  23    -141.984  59.594 -67.287  1.00  0.00           C
ATOM    132  OD1 ASN M  23    -142.433  58.566 -66.810  1.00  0.00           O
ATOM    133  ND2 ASN M  23    -140.783  59.652 -67.778  1.00  0.00           N
ATOM    134  N   GLY M  24    -141.556  63.719 -66.821  1.00 86.71           N
ATOM    135  CA  GLY M  24    -140.427  64.639 -66.878  1.00 87.26           C
ATOM    136  C   GLY M  24    -140.048  65.255 -65.541  1.00 87.82           C
ATOM    137  O   GLY M  24    -138.870  65.476 -65.255  1.00 88.17           O
ATOM    138  N   GLU M  25    -141.027  65.495 -64.679  1.00106.96           N
ATOM    139  CA  GLU M  25    -140.745  65.970 -63.324  1.00105.85           C
ATOM    140  C   GLU M  25    -139.998  64.884 -62.562  1.00103.37           C
ATOM    141  O   GLU M  25    -139.054  65.165 -61.824  1.00103.70           O
ATOM    142  CB  GLU M  25    -142.032  66.285 -62.556  1.00  0.00           C
ATOM    143  CG  GLU M  25    -142.912  67.355 -63.181  1.00  0.00           C
ATOM    144  CD  GLU M  25    -143.962  67.860 -62.200  1.00  0.00           C
ATOM    145  OE1 GLU M  25    -143.651  67.960 -60.988  1.00  0.00           O
ATOM    146  OE2 GLU M  25    -145.096  68.167 -62.633  1.00  0.00           O
ATOM    147  N   MET M  26    -140.411  63.640 -62.758  1.00 80.16           N
ATOM    148  CA  MET M  26    -139.764  62.509 -62.104  1.00 76.96           C
ATOM    149  C   MET M  26    -138.348  62.316 -62.633  1.00 76.33           C
ATOM    150  O   MET M  26    -137.432  62.118 -61.853  1.00 76.64           O
ATOM    151  CB  MET M  26    -140.602  61.242 -62.298  1.00  0.00           C
ATOM    152  CG  MET M  26    -140.142  60.056 -61.469  1.00  0.00           C
ATOM    153  SD  MET M  26    -141.447  58.834 -61.234  1.00  0.00           S
ATOM    154  CE  MET M  26    -141.704  58.131 -62.880  1.00  0.00           C
ATOM    155  N   GLU M  27    -138.150  62.433 -63.939  1.00 94.05           N
ATOM    156  CA  GLU M  27    -136.828  62.287 -64.555  1.00 93.95           C
ATOM    157  C   GLU M  27    -135.865  63.326 -64.000  1.00 91.37           C
ATOM    158  O   GLU M  27    -134.723  63.019 -63.671  1.00 91.07           O
ATOM    159  CB  GLU M  27    -136.919  62.484 -66.073  1.00  0.00           C
ATOM    160  CG  GLU M  27    -137.592  61.356 -66.840  1.00  0.00           C
ATOM    161  CD  GLU M  27    -137.941  61.774 -68.264  1.00  0.00           C
ATOM    162  OE1 GLU M  27    -137.013  61.990 -69.070  1.00  0.00           O
ATOM    163  OE2 GLU M  27    -139.150  61.883 -68.584  1.00  0.00           O
ATOM    164  N   LYS M  28    -136.336  64.556 -63.852  1.00 85.50           N
ATOM    165  CA  LYS M  28    -135.503  65.605 -63.266  1.00 82.00           C
ATOM    166  C   LYS M  28    -135.182  65.275 -61.811  1.00 81.53           C
ATOM    167  O   LYS M  28    -134.029  65.312 -61.382  1.00 80.40           O
ATOM    168  CB  LYS M  28    -136.239  66.947 -63.360  1.00  0.00           C
ATOM    169  CG  LYS M  28    -135.477  68.133 -62.787  1.00  0.00           C
ATOM    170  CD  LYS M  28    -136.437  69.178 -62.232  1.00  0.00           C
ATOM    171  CE  LYS M  28    -135.741  70.523 -62.014  1.00  0.00           C
ATOM    172  NZ  LYS M  28    -135.332  70.730 -60.587  1.00  0.00           N
ATOM    173  N   ALA M  29    -136.212  64.981 -61.037  1.00 97.70           N
ATOM    174  CA  ALA M  29    -136.050  64.854 -59.599  1.00 97.61           C
ATOM    175  C   ALA M  29    -135.331  63.585 -59.134  1.00 98.05           C
ATOM    176  O   ALA M  29    -134.675  63.623 -58.098  1.00 98.65           O
ATOM    177  CB  ALA M  29    -137.402  64.989 -58.943  1.00  0.00           C
ATOM    178  N   VAL M  30    -135.377  62.482 -59.870  1.00 91.32           N
ATOM    179  CA  VAL M  30    -134.589  61.315 -59.454  1.00 89.71           C
ATOM    180  C   VAL M  30    -133.102  61.612 -59.598  1.00 88.34           C
ATOM    181  O   VAL M  30    -132.296  61.079 -58.842  1.00 87.33           O
ATOM    182  CB  VAL M  30    -134.930  59.980 -60.192  1.00  0.00           C
ATOM    183  CG1 VAL M  30    -136.347  59.510 -59.843  1.00  0.00           C
ATOM    184  CG2 VAL M  30    -134.753  60.072 -61.714  1.00  0.00           C
ATOM    185  N   GLU M  31    -132.720  62.499 -60.505  1.00 89.76           N
ATOM    186  CA  GLU M  31    -131.311  62.855 -60.640  1.00 90.31           C
ATOM    187  C   GLU M  31    -130.908  63.888 -59.599  1.00 88.74           C
ATOM    188  O   GLU M  31    -129.791  63.858 -59.094  1.00 90.03           O
ATOM    189  CB  GLU M  31    -130.993  63.341 -62.055  1.00  0.00           C
ATOM    190  CG  GLU M  31    -131.316  62.300 -63.125  1.00  0.00           C
ATOM    191  CD  GLU M  31    -130.804  60.914 -62.754  1.00  0.00           C
ATOM    192  OE1 GLU M  31    -129.656  60.783 -62.281  1.00  0.00           O
ATOM    193  OE2 GLU M  31    -131.574  59.933 -62.856  1.00  0.00           O
ATOM    194  N   GLU M  32    -131.828  64.751 -59.192  1.00 71.27           N
ATOM    195  CA  GLU M  32    -131.564  65.658 -58.072  1.00 67.02           C
ATOM    196  C   GLU M  32    -131.416  64.852 -56.779  1.00 67.03           C
ATOM    197  O   GLU M  32    -130.521  65.099 -55.966  1.00 65.65           O
ATOM    198  CB  GLU M  32    -132.691  66.686 -57.945  1.00  0.00           C
ATOM    199  CG  GLU M  32    -132.958  67.419 -59.254  1.00  0.00           C
ATOM    200  CD  GLU M  32    -133.680  68.744 -59.073  1.00  0.00           C
ATOM    201  OE1 GLU M  32    -134.927  68.772 -58.977  1.00  0.00           O
ATOM    202  OE2 GLU M  32    -133.011  69.801 -59.131  1.00  0.00           O
ATOM    203  N   MET M  33    -132.238  63.825 -56.623  1.00 70.96           N
ATOM    204  CA  MET M  33    -132.109  62.905 -55.497  1.00 73.22           C
ATOM    205  C   MET M  33    -130.800  62.127 -55.585  1.00 76.44           C
ATOM    206  O   MET M  33    -130.131  61.919 -54.576  1.00 78.59           O
ATOM    207  CB  MET M  33    -133.298  61.941 -55.475  1.00  0.00           C
ATOM    208  CG  MET M  33    -133.306  60.996 -54.288  1.00  0.00           C
ATOM    209  SD  MET M  33    -134.750  59.926 -54.331  1.00  0.00           S
ATOM    210  CE  MET M  33    -134.339  58.764 -53.036  1.00  0.00           C
ATOM    211  N   ARG M  34    -130.393  61.717 -56.781  1.00 84.11           N
ATOM    212  CA  ARG M  34    -129.126  60.998 -56.954  1.00 85.48           C
ATOM    213  C   ARG M  34    -127.947  61.903 -56.628  1.00 84.46           C
ATOM    214  O   ARG M  34    -126.972  61.459 -56.027  1.00 84.53           O
ATOM    215  CB  ARG M  34    -129.000  60.476 -58.392  1.00  0.00           C
ATOM    216  CG  ARG M  34    -127.945  59.387 -58.570  1.00  0.00           C
ATOM    217  CD  ARG M  34    -127.809  58.936 -60.027  1.00  0.00           C
ATOM    218  NE  ARG M  34    -129.095  58.811 -60.730  1.00  0.00           N
ATOM    219  CZ  ARG M  34    -129.923  57.778 -60.738  1.00  0.00           C
ATOM    220  NH1 ARG M  34    -131.031  57.874 -61.405  1.00  0.00           N
ATOM    221  NH2 ARG M  34    -129.687  56.653 -60.105  1.00  0.00           N
ATOM    222  N   LYS M  35    -128.049  63.175 -56.989  1.00 69.22           N
ATOM    223  CA  LYS M  35    -127.019  64.157 -56.656  1.00 69.28           C
ATOM    224  C   LYS M  35    -126.925  64.288 -55.150  1.00 68.04           C
ATOM    225  O   LYS M  35    -125.827  64.282 -54.611  1.00 68.04           O
ATOM    226  CB  LYS M  35    -127.327  65.513 -57.314  1.00  0.00           C
ATOM    227  CG  LYS M  35    -126.291  66.607 -57.045  1.00  0.00           C
ATOM    228  CD  LYS M  35    -126.726  67.549 -55.913  1.00  0.00           C
ATOM    229  CE  LYS M  35    -125.546  68.330 -55.356  1.00  0.00           C
ATOM    230  NZ  LYS M  35    -126.001  69.422 -54.436  1.00  0.00           N
ATOM    231  N   GLU M  36    -128.047  64.388 -54.459  1.00 73.39           N
ATOM    232  CA  GLU M  36    -127.986  64.474 -53.003  1.00 71.91           C
ATOM    233  C   GLU M  36    -127.490  63.187 -52.369  1.00 72.07           C
ATOM    234  O   GLU M  36    -126.752  63.233 -51.402  1.00 74.04           O
ATOM    235  CB  GLU M  36    -129.331  64.862 -52.387  1.00  0.00           C
ATOM    236  CG  GLU M  36    -129.590  66.352 -52.387  1.00  0.00           C
ATOM    237  CD  GLU M  36    -128.386  67.121 -51.866  1.00  0.00           C
ATOM    238  OE1 GLU M  36    -127.798  67.878 -52.666  1.00  0.00           O
ATOM    239  OE2 GLU M  36    -127.950  66.908 -50.708  1.00  0.00           O
ATOM    240  N   MET M  37    -127.819  62.036 -52.932  1.00 78.00           N
ATOM    241  CA  MET M  37    -127.294  60.774 -52.422  1.00 78.19           C
ATOM    242  C   MET M  37    -125.773  60.722 -52.551  1.00 77.84           C
ATOM    243  O   MET M  37    -125.074  60.317 -51.622  1.00 76.94           O
ATOM    244  CB  MET M  37    -127.950  59.612 -53.168  1.00  0.00           C
ATOM    245  CG  MET M  37    -129.430  59.446 -52.880  1.00  0.00           C
ATOM    246  SD  MET M  37    -130.092  57.952 -53.644  1.00  0.00           S
ATOM    247  CE  MET M  37    -130.824  58.593 -55.171  1.00  0.00           C
ATOM    248  N   LEU M  38    -125.248  61.172 -53.679  1.00 71.54           N
ATOM    249  CA  LEU M  38    -123.801  61.221 -53.870  1.00 71.95           C
ATOM    250  C   LEU M  38    -123.171  62.228 -52.910  1.00 73.34           C
ATOM    251  O   LEU M  38    -122.120  61.970 -52.319  1.00 74.49           O
ATOM    252  CB  LEU M  38    -123.488  61.619 -55.316  1.00  0.00           C
ATOM    253  CG  LEU M  38    -123.372  60.487 -56.350  1.00  0.00           C
ATOM    254  CD1 LEU M  38    -124.431  59.400 -56.162  1.00  0.00           C
ATOM    255  CD2 LEU M  38    -123.485  61.071 -57.756  1.00  0.00           C
ATOM    256  N   GLN M  39    -123.822  63.370 -52.745  1.00 72.73           N
ATOM    257  CA  GLN M  39    -123.313  64.424 -51.877  1.00 71.92           C
ATOM    258  C   GLN M  39    -123.300  63.951 -50.426  1.00 71.07           C
ATOM    259  O   GLN M  39    -122.302  64.143 -49.736  1.00 71.06           O
ATOM    260  CB  GLN M  39    -124.150  65.700 -52.056  1.00  0.00           C
ATOM    261  CG  GLN M  39    -123.596  66.919 -51.334  1.00  0.00           C
ATOM    262  CD  GLN M  39    -124.250  68.216 -51.776  1.00  0.00           C
ATOM    263  OE1 GLN M  39    -123.690  68.964 -52.569  1.00  0.00           O
ATOM    264  NE2 GLN M  39    -125.432  68.485 -51.305  1.00  0.00           N
ATOM    265  N   LEU M  40    -124.352  63.276 -49.984  1.00 54.67           N
ATOM    266  CA  LEU M  40    -124.404  62.730 -48.633  1.00 57.47           C
ATOM    267  C   LEU M  40    -123.315  61.699 -48.417  1.00 59.71           C
ATOM    268  O   LEU M  40    -122.600  61.776 -47.427  1.00 60.59           O
ATOM    269  CB  LEU M  40    -125.757  62.061 -48.354  1.00  0.00           C
ATOM    270  CG  LEU M  40    -125.900  61.357 -46.990  1.00  0.00           C
ATOM    271  CD1 LEU M  40    -125.780  62.321 -45.818  1.00  0.00           C
ATOM    272  CD2 LEU M  40    -127.227  60.619 -46.902  1.00  0.00           C
ATOM    273  N   TRP M  41    -123.160  60.723 -49.298  1.00 93.71           N
ATOM    274  CA  TRP M  41    -122.167  59.687 -49.029  1.00 96.11           C
ATOM    275  C   TRP M  41    -120.740  60.193 -49.157  1.00 96.96           C
ATOM    276  O   TRP M  41    -119.870  59.772 -48.396  1.00 97.51           O
ATOM    277  CB  TRP M  41    -122.404  58.450 -49.887  1.00  0.00           C
ATOM    278  CG  TRP M  41    -123.815  57.962 -49.728  1.00  0.00           C
ATOM    279  CD1 TRP M  41    -124.532  57.867 -48.579  1.00  0.00           C
ATOM    280  CD2 TRP M  41    -124.681  57.455 -50.762  1.00  0.00           C
ATOM    281  NE1 TRP M  41    -125.778  57.350 -48.805  1.00  0.00           N
ATOM    282  CE2 TRP M  41    -125.901  57.065 -50.136  1.00  0.00           C
ATOM    283  CE3 TRP M  41    -124.547  57.273 -52.156  1.00  0.00           C
ATOM    284  CZ2 TRP M  41    -126.974  56.498 -50.858  1.00  0.00           C
ATOM    285  CZ3 TRP M  41    -125.620  56.700 -52.885  1.00  0.00           C
ATOM    286  CH2 TRP M  41    -126.825  56.322 -52.223  1.00  0.00           C
ATOM    287  N   ARG M  42    -120.483  61.157 -50.034  1.00 84.72           N
ATOM    288  CA  ARG M  42    -119.157  61.777 -50.048  1.00 86.19           C
ATOM    289  C   ARG M  42    -118.944  62.520 -48.740  1.00 84.93           C
ATOM    290  O   ARG M  42    -117.880  62.412 -48.139  1.00 84.92           O
ATOM    291  CB  ARG M  42    -118.970  62.737 -51.235  1.00  0.00           C
ATOM    292  CG  ARG M  42    -117.581  63.416 -51.309  1.00  0.00           C
ATOM    293  CD  ARG M  42    -117.481  64.801 -50.643  1.00  0.00           C
ATOM    294  NE  ARG M  42    -116.958  65.872 -51.501  1.00  0.00           N
ATOM    295  CZ  ARG M  42    -115.812  66.530 -51.370  1.00  0.00           C
ATOM    296  NH1 ARG M  42    -115.562  67.431 -52.277  1.00  0.00           N
ATOM    297  NH2 ARG M  42    -114.931  66.327 -50.417  1.00  0.00           N
ATOM    298  N   ARG M  43    -119.948  63.261 -48.292  1.00 89.14           N
ATOM    299  CA  ARG M  43    -119.796  64.052 -47.077  1.00 87.16           C
ATOM    300  C   ARG M  43    -119.643  63.186 -45.838  1.00 87.61           C
ATOM    301  O   ARG M  43    -118.853  63.493 -44.960  1.00 89.56           O
ATOM    302  CB  ARG M  43    -120.936  65.055 -46.919  1.00  0.00           C
ATOM    303  CG  ARG M  43    -120.539  66.123 -45.936  1.00  0.00           C
ATOM    304  CD  ARG M  43    -121.485  67.292 -45.860  1.00  0.00           C
ATOM    305  NE  ARG M  43    -121.600  68.099 -47.087  1.00  0.00           N
ATOM    306  CZ  ARG M  43    -120.736  69.010 -47.519  1.00  0.00           C
ATOM    307  NH1 ARG M  43    -121.170  69.924 -48.340  1.00  0.00           N
ATOM    308  NH2 ARG M  43    -119.497  69.114 -47.118  1.00  0.00           N
ATOM    309  N   THR M  44    -120.357  62.074 -45.800  1.00 75.51           N
ATOM    310  CA  THR M  44    -120.235  61.128 -44.697  1.00 75.83           C
ATOM    311  C   THR M  44    -118.803  60.618 -44.642  1.00 74.83           C
ATOM    312  O   THR M  44    -118.186  60.645 -43.585  1.00 74.39           O
ATOM    313  CB  THR M  44    -121.217  59.941 -44.859  1.00  0.00           C
ATOM    314  OG1 THR M  44    -120.750  59.087 -45.907  1.00  0.00           O
ATOM    315  CG2 THR M  44    -122.615  60.391 -45.238  1.00  0.00           C
ATOM    316  N   GLN M  45    -118.237  60.229 -45.778  1.00 80.56           N
ATOM    317  CA  GLN M  45    -116.875  59.715 -45.740  1.00 79.50           C
ATOM    318  C   GLN M  45    -115.858  60.786 -45.353  1.00 78.22           C
ATOM    319  O   GLN M  45    -114.972  60.508 -44.563  1.00 77.20           O
ATOM    320  CB  GLN M  45    -116.477  59.060 -47.063  1.00  0.00           C
ATOM    321  CG  GLN M  45    -115.042  58.531 -47.029  1.00  0.00           C
ATOM    322  CD  GLN M  45    -114.585  57.965 -48.352  1.00  0.00           C
ATOM    323  OE1 GLN M  45    -115.335  57.333 -49.077  1.00  0.00           O
ATOM    324  NE2 GLN M  45    -113.375  58.266 -48.727  1.00  0.00           N
ATOM    325  N   VAL M  46    -115.968  62.019 -45.834  1.00 74.68           N
ATOM    326  CA  VAL M  46    -114.964  63.016 -45.436  1.00 74.69           C
ATOM    327  C   VAL M  46    -115.128  63.427 -43.976  1.00 74.31           C
ATOM    328  O   VAL M  46    -114.165  63.862 -43.352  1.00 75.33           O
ATOM    329  CB  VAL M  46    -114.881  64.270 -46.352  1.00  0.00           C
ATOM    330  CG1 VAL M  46    -114.413  63.875 -47.759  1.00  0.00           C
ATOM    331  CG2 VAL M  46    -116.203  65.017 -46.442  1.00  0.00           C
ATOM    332  N   ALA M  47    -116.303  63.231 -43.393  1.00 79.70           N
ATOM    333  CA  ALA M  47    -116.467  63.460 -41.964  1.00 80.69           C
ATOM    334  C   ALA M  47    -115.688  62.382 -41.202  1.00 81.35           C
ATOM    335  O   ALA M  47    -114.974  62.681 -40.252  1.00 82.01           O
ATOM    336  CB  ALA M  47    -117.955  63.450 -41.582  1.00  0.00           C
ATOM    337  N   GLU M  48    -115.780  61.138 -41.654  1.00102.39           N
ATOM    338  CA  GLU M  48    -115.033  60.036 -41.038  1.00101.89           C
ATOM    339  C   GLU M  48    -113.526  60.224 -41.234  1.00101.14           C
ATOM    340  O   GLU M  48    -112.741  59.994 -40.321  1.00101.36           O
ATOM    341  CB  GLU M  48    -115.467  58.697 -41.649  1.00  0.00           C
ATOM    342  CG  GLU M  48    -116.962  58.407 -41.525  1.00  0.00           C
ATOM    343  CD  GLU M  48    -117.317  56.978 -41.924  1.00  0.00           C
ATOM    344  OE1 GLU M  48    -116.470  56.070 -41.752  1.00  0.00           O
ATOM    345  OE2 GLU M  48    -118.439  56.758 -42.432  1.00  0.00           O
ATOM    346  N   GLU M  49    -113.119  60.698 -42.405  1.00 81.98           N
ATOM    347  CA  GLU M  49    -111.710  60.985 -42.690  1.00 79.97           C
ATOM    348  C   GLU M  49    -111.203  62.065 -41.730  1.00 78.90           C
ATOM    349  O   GLU M  49    -110.104  61.967 -41.174  1.00 79.06           O
ATOM    350  CB  GLU M  49    -111.544  61.473 -44.141  1.00  0.00           C
ATOM    351  CG  GLU M  49    -111.737  60.408 -45.237  1.00  0.00           C
ATOM    352  CD  GLU M  49    -111.087  60.793 -46.577  1.00  0.00           C
ATOM    353  OE1 GLU M  49    -110.670  61.954 -46.738  1.00  0.00           O
ATOM    354  OE2 GLU M  49    -110.962  59.919 -47.477  1.00  0.00           O
ATOM    355  N   ALA M  50    -112.011  63.094 -41.508  1.00 72.21           N
ATOM    356  CA  ALA M  50    -111.638  64.168 -40.598  1.00 71.62           C
ATOM    357  C   ALA M  50    -111.560  63.670 -39.154  1.00 72.32           C
ATOM    358  O   ALA M  50    -110.642  64.045 -38.431  1.00 72.90           O
ATOM    359  CB  ALA M  50    -112.637  65.324 -40.714  1.00  0.00           C
ATOM    360  N   GLU M  51    -112.497  62.838 -38.724  1.00 76.39           N
ATOM    361  CA  GLU M  51    -112.469  62.317 -37.356  1.00 78.76           C
ATOM    362  C   GLU M  51    -111.311  61.356 -37.128  1.00 79.08           C
ATOM    363  O   GLU M  51    -110.704  61.384 -36.063  1.00 78.91           O
ATOM    364  CB  GLU M  51    -113.785  61.635 -36.976  1.00  0.00           C
ATOM    365  CG  GLU M  51    -114.846  62.644 -36.573  1.00  0.00           C
ATOM    366  CD  GLU M  51    -115.784  62.146 -35.484  1.00  0.00           C
ATOM    367  OE1 GLU M  51    -115.875  60.914 -35.286  1.00  0.00           O
ATOM    368  OE2 GLU M  51    -116.386  62.985 -34.781  1.00  0.00           O
ATOM    369  N   GLU M  52    -110.943  60.559 -38.120  1.00 90.86           N
ATOM    370  CA  GLU M  52    -109.763  59.700 -37.987  1.00 90.70           C
ATOM    371  C   GLU M  52    -108.509  60.554 -37.837  1.00 90.60           C
ATOM    372  O   GLU M  52    -107.660  60.296 -36.980  1.00 90.26           O
ATOM    373  CB  GLU M  52    -109.605  58.786 -39.204  1.00  0.00           C
ATOM    374  CG  GLU M  52    -108.284  58.032 -39.262  1.00  0.00           C
ATOM    375  CD  GLU M  52    -107.977  57.518 -40.665  1.00  0.00           C
ATOM    376  OE1 GLU M  52    -108.859  56.856 -41.256  1.00  0.00           O
ATOM    377  OE2 GLU M  52    -106.874  57.784 -41.191  1.00  0.00           O
ATOM    378  N   HIS M  53    -108.402  61.619 -38.621  1.00 75.71           N
ATOM    379  CA  HIS M  53    -107.268  62.526 -38.469  1.00 75.86           C
ATOM    380  C   HIS M  53    -107.289  63.224 -37.119  1.00 75.96           C
ATOM    381  O   HIS M  53    -106.247  63.381 -36.500  1.00 75.91           O
ATOM    382  CB  HIS M  53    -107.231  63.574 -39.582  1.00  0.00           C
ATOM    383  CG  HIS M  53    -106.649  63.062 -40.861  1.00  0.00           C
ATOM    384  ND1 HIS M  53    -107.339  62.272 -41.750  1.00  0.00           N
ATOM    385  CD2 HIS M  53    -105.416  63.222 -41.413  1.00  0.00           C
ATOM    386  CE1 HIS M  53    -106.524  61.980 -42.765  1.00  0.00           C
ATOM    387  NE2 HIS M  53    -105.337  62.530 -42.602  1.00  0.00           N
ATOM    388  N   LEU M  54    -108.459  63.614 -36.637  1.00 95.17           N
ATOM    389  CA  LEU M  54    -108.577  64.274 -35.339  1.00 96.28           C
ATOM    390  C   LEU M  54    -108.189  63.323 -34.208  1.00 97.54           C
ATOM    391  O   LEU M  54    -107.510  63.710 -33.261  1.00 98.16           O
ATOM    392  CB  LEU M  54    -110.021  64.756 -35.156  1.00  0.00           C
ATOM    393  CG  LEU M  54    -110.363  65.606 -33.924  1.00  0.00           C
ATOM    394  CD1 LEU M  54    -109.642  66.941 -33.948  1.00  0.00           C
ATOM    395  CD2 LEU M  54    -111.873  65.847 -33.876  1.00  0.00           C
ATOM    396  N   CYS M  55    -108.590  62.066 -34.315  1.00 94.59           N
ATOM    397  CA  CYS M  55    -108.241  61.060 -33.317  1.00 95.61           C
ATOM    398  C   CYS M  55    -106.739  60.797 -33.318  1.00 95.89           C
ATOM    399  O   CYS M  55    -106.116  60.729 -32.258  1.00 94.94           O
ATOM    400  CB  CYS M  55    -108.995  59.756 -33.598  1.00  0.00           C
ATOM    401  SG  CYS M  55    -110.789  59.933 -33.397  1.00  0.00           S
ATOM    402  N   SER M  56    -106.147  60.674 -34.499  1.00 95.90           N
ATOM    403  CA  SER M  56    -104.705  60.459 -34.600  1.00 96.67           C
ATOM    404  C   SER M  56    -103.967  61.663 -34.026  1.00 95.96           C
ATOM    405  O   SER M  56    -103.059  61.515 -33.213  1.00 96.50           O
ATOM    406  CB  SER M  56    -104.300  60.232 -36.061  1.00  0.00           C
ATOM    407  OG  SER M  56    -102.891  60.249 -36.218  1.00  0.00           O
ATOM    408  N   GLN M  57    -104.414  62.859 -34.380  1.00 78.59           N
ATOM    409  CA  GLN M  57    -103.789  64.086 -33.902  1.00 76.62           C
ATOM    410  C   GLN M  57    -103.894  64.235 -32.391  1.00 76.60           C
ATOM    411  O   GLN M  57    -102.981  64.757 -31.770  1.00 75.87           O
ATOM    412  CB  GLN M  57    -104.413  65.301 -34.587  1.00  0.00           C
ATOM    413  CG  GLN M  57    -103.979  66.628 -33.983  1.00  0.00           C
ATOM    414  CD  GLN M  57    -102.541  66.941 -34.282  1.00  0.00           C
ATOM    415  OE1 GLN M  57    -102.222  67.577 -35.271  1.00  0.00           O
ATOM    416  NE2 GLN M  57    -101.660  66.502 -33.431  1.00  0.00           N
ATOM    417  N   LEU M  58    -104.958  63.748 -31.771  1.00 85.14           N
ATOM    418  CA  LEU M  58    -105.025  63.787 -30.312  1.00 87.33           C
ATOM    419  C   LEU M  58    -103.909  62.938 -29.716  1.00 88.46           C
ATOM    420  O   LEU M  58    -103.195  63.400 -28.840  1.00 89.46           O
ATOM    421  CB  LEU M  58    -106.386  63.301 -29.805  1.00  0.00           C
ATOM    422  CG  LEU M  58    -107.380  64.406 -29.406  1.00  0.00           C
ATOM    423  CD1 LEU M  58    -108.730  64.290 -30.120  1.00  0.00           C
ATOM    424  CD2 LEU M  58    -107.597  64.372 -27.895  1.00  0.00           C
ATOM    425  N   ALA M  59    -103.714  61.729 -30.225  1.00 99.78           N
ATOM    426  CA  ALA M  59    -102.659  60.859 -29.709  1.00100.11           C
ATOM    427  C   ALA M  59    -101.270  61.463 -29.964  1.00 99.86           C
ATOM    428  O   ALA M  59    -100.366  61.362 -29.135  1.00100.11           O
ATOM    429  CB  ALA M  59    -102.779  59.473 -30.354  1.00  0.00           C
ATOM    430  N   GLU M  60    -101.107  62.109 -31.109  1.00 76.15           N
ATOM    431  CA  GLU M  60     -99.858  62.796 -31.442  1.00 76.78           C
ATOM    432  C   GLU M  60     -99.607  63.941 -30.459  1.00 75.71           C
ATOM    433  O   GLU M  60     -98.515  64.069 -29.917  1.00 75.34           O
ATOM    434  CB  GLU M  60     -99.926  63.353 -32.870  1.00  0.00           C
ATOM    435  CG  GLU M  60     -99.386  62.415 -33.952  1.00  0.00           C
ATOM    436  CD  GLU M  60     -99.918  62.757 -35.344  1.00  0.00           C
ATOM    437  OE1 GLU M  60     -99.831  63.928 -35.771  1.00  0.00           O
ATOM    438  OE2 GLU M  60    -100.450  61.845 -36.021  1.00  0.00           O
ATOM    439  N   LEU M  61    -100.626  64.743 -30.191  1.00 92.87           N
ATOM    440  CA  LEU M  61    -100.518  65.881 -29.278  1.00 93.40           C
ATOM    441  C   LEU M  61    -100.266  65.435 -27.842  1.00 95.62           C
ATOM    442  O   LEU M  61     -99.488  66.046 -27.120  1.00 97.09           O
ATOM    443  CB  LEU M  61    -101.817  66.689 -29.337  1.00  0.00           C
ATOM    444  CG  LEU M  61    -101.898  67.977 -28.505  1.00  0.00           C
ATOM    445  CD1 LEU M  61    -100.912  69.047 -28.972  1.00  0.00           C
ATOM    446  CD2 LEU M  61    -103.318  68.513 -28.587  1.00  0.00           C
ATOM    447  N   GLU M  62    -100.890  64.344 -27.423  1.00113.03           N
ATOM    448  CA  GLU M  62    -100.655  63.795 -26.089  1.00114.42           C
ATOM    449  C   GLU M  62     -99.210  63.323 -25.958  1.00115.20           C
ATOM    450  O   GLU M  62     -98.601  63.476 -24.904  1.00115.27           O
ATOM    451  CB  GLU M  62    -101.614  62.635 -25.809  1.00  0.00           C
ATOM    452  CG  GLU M  62    -101.290  61.868 -24.529  1.00  0.00           C
ATOM    453  CD  GLU M  62    -102.093  60.580 -24.394  1.00  0.00           C
ATOM    454  OE1 GLU M  62    -103.317  60.589 -24.664  1.00  0.00           O
ATOM    455  OE2 GLU M  62    -101.499  59.548 -24.007  1.00  0.00           O
ATOM    456  N   ALA M  63     -98.635  62.807 -27.037  1.00104.26           N
ATOM    457  CA  ALA M  63     -97.226  62.423 -27.031  1.00104.16           C
ATOM    458  C   ALA M  63     -96.306  63.654 -27.010  1.00104.61           C
ATOM    459  O   ALA M  63     -95.269  63.635 -26.357  1.00105.03           O
ATOM    460  CB  ALA M  63     -96.921  61.535 -28.244  1.00  0.00           C
ATOM    461  N   GLU M  64     -96.680  64.726 -27.696  1.00 76.02           N
ATOM    462  CA  GLU M  64     -95.902  65.972 -27.648  1.00 76.82           C
ATOM    463  C   GLU M  64     -95.943  66.558 -26.240  1.00 77.96           C
ATOM    464  O   GLU M  64     -94.955  67.077 -25.733  1.00 77.64           O
ATOM    465  CB  GLU M  64     -96.446  67.021 -28.626  1.00  0.00           C
ATOM    466  CG  GLU M  64     -96.427  66.590 -30.082  1.00  0.00           C
ATOM    467  CD  GLU M  64     -97.137  67.583 -30.991  1.00  0.00           C
ATOM    468  OE1 GLU M  64     -98.307  67.955 -30.727  1.00  0.00           O
ATOM    469  OE2 GLU M  64     -96.507  68.000 -31.983  1.00  0.00           O
ATOM    470  N   SER M  65     -97.079  66.405 -25.576  1.00 97.47           N
ATOM    471  CA  SER M  65     -97.271  66.858 -24.197  1.00 99.44           C
ATOM    472  C   SER M  65     -96.601  65.950 -23.158  1.00101.29           C
ATOM    473  O   SER M  65     -96.859  66.079 -21.957  1.00101.88           O
ATOM    474  CB  SER M  65     -98.774  66.950 -23.910  1.00  0.00           C
ATOM    475  OG  SER M  65     -99.325  65.671 -23.637  1.00  0.00           O
ATOM    476  N   LEU M  66     -95.766  65.024 -23.609  1.00101.24           N
ATOM    477  CA  LEU M  66     -95.077  64.073 -22.739  1.00103.75           C
ATOM    478  C   LEU M  66     -93.557  64.179 -22.906  1.00104.51           C
ATOM    479  O   LEU M  66     -92.810  63.305 -22.458  1.00104.73           O
ATOM    480  CB  LEU M  66     -95.576  62.661 -23.076  1.00  0.00           C
ATOM    481  CG  LEU M  66     -96.755  62.067 -22.291  1.00  0.00           C
ATOM    482  CD1 LEU M  66     -97.797  63.128 -21.915  1.00  0.00           C
ATOM    483  CD2 LEU M  66     -97.427  60.983 -23.137  1.00  0.00           C
ATOM    484  N   GLY M  67     -93.119  65.244 -23.570  1.00112.02           N
ATOM    485  CA  GLY M  67     -91.703  65.500 -23.804  1.00112.93           C
ATOM    486  C   GLY M  67     -91.243  66.760 -23.102  1.00113.63           C
ATOM    487  O   GLY M  67     -90.026  67.033 -23.108  1.00113.81           O
ATOM    488  OXT GLY M  67     -92.105  67.488 -22.568  1.00113.81           O
TER     489      GLY M  67 
ATOM    490  N   GLY N   7    -167.429  51.104 -83.550  1.00290.02           N
ATOM    491  CA  GLY N   7    -166.562  50.037 -82.979  1.00290.05           C
ATOM    492  C   GLY N   7    -165.874  50.538 -81.739  1.00288.93           C
ATOM    493  O   GLY N   7    -166.255  51.624 -81.343  1.00289.54           O
ATOM    494  N   CYS N   8    -164.914  49.816 -81.161  1.00168.62           N
ATOM    495  CA  CYS N   8    -164.150  50.267 -79.980  1.00165.96           C
ATOM    496  C   CYS N   8    -164.985  50.663 -78.749  1.00164.75           C
ATOM    497  O   CYS N   8    -164.562  51.485 -77.950  1.00164.03           O
ATOM    498  CB  CYS N   8    -163.247  51.436 -80.411  1.00  0.00           C
ATOM    499  SG  CYS N   8    -161.840  51.782 -79.336  1.00  0.00           S
ATOM    500  N   VAL N   9    -166.193  50.131 -78.614  1.00199.38           N
ATOM    501  CA  VAL N   9    -167.199  50.777 -77.762  1.00197.77           C
ATOM    502  C   VAL N   9    -166.898  50.806 -76.262  1.00196.49           C
ATOM    503  O   VAL N   9    -167.120  51.826 -75.628  1.00195.57           O
ATOM    504  CB  VAL N   9    -168.631  50.220 -78.027  1.00  0.00           C
ATOM    505  CG1 VAL N   9    -169.672  51.039 -77.243  1.00  0.00           C
ATOM    506  CG2 VAL N   9    -169.009  50.232 -79.523  1.00  0.00           C
ATOM    507  N   THR N  10    -166.340  49.745 -75.699  1.00213.49           N
ATOM    508  CA  THR N  10    -165.924  49.771 -74.297  1.00212.48           C
ATOM    509  C   THR N  10    -164.452  50.134 -74.208  1.00212.18           C
ATOM    510  O   THR N  10    -164.007  50.725 -73.236  1.00212.96           O
ATOM    511  CB  THR N  10    -166.113  48.392 -73.653  1.00  0.00           C
ATOM    512  OG1 THR N  10    -165.349  47.437 -74.396  1.00  0.00           O
ATOM    513  CG2 THR N  10    -167.564  47.942 -73.696  1.00  0.00           C
ATOM    514  N   VAL N  11    -163.715  49.820 -75.264  1.00187.52           N
ATOM    515  CA  VAL N  11    -162.266  49.989 -75.310  1.00186.07           C
ATOM    516  C   VAL N  11    -161.899  51.466 -75.217  1.00184.78           C
ATOM    517  O   VAL N  11    -160.929  51.842 -74.569  1.00184.85           O
ATOM    518  CB  VAL N  11    -161.700  49.309 -76.588  1.00  0.00           C
ATOM    519  CG1 VAL N  11    -160.247  49.696 -76.854  1.00  0.00           C
ATOM    520  CG2 VAL N  11    -161.805  47.774 -76.462  1.00  0.00           C
ATOM    521  N   ALA N  12    -162.774  52.313 -75.740  1.00164.49           N
ATOM    522  CA  ALA N  12    -162.640  53.760 -75.612  1.00161.83           C
ATOM    523  C   ALA N  12    -162.562  54.216 -74.146  1.00160.16           C
ATOM    524  O   ALA N  12    -161.882  55.187 -73.816  1.00160.43           O
ATOM    525  CB  ALA N  12    -163.840  54.413 -76.307  1.00  0.00           C
ATOM    526  N   ALA N  13    -163.255  53.510 -73.263  1.00165.40           N
ATOM    527  CA  ALA N  13    -163.194  53.800 -71.838  1.00164.02           C
ATOM    528  C   ALA N  13    -162.036  53.039 -71.186  1.00163.79           C
ATOM    529  O   ALA N  13    -161.396  53.562 -70.288  1.00164.30           O
ATOM    530  CB  ALA N  13    -164.526  53.430 -71.171  1.00  0.00           C
ATOM    531  N   GLU N  14    -161.779  51.813 -71.620  1.00161.22           N
ATOM    532  CA  GLU N  14    -160.735  50.972 -71.023  1.00159.73           C
ATOM    533  C   GLU N  14    -159.333  51.554 -71.199  1.00158.55           C
ATOM    534  O   GLU N  14    -158.539  51.564 -70.261  1.00158.32           O
ATOM    535  CB  GLU N  14    -160.745  49.578 -71.665  1.00  0.00           C
ATOM    536  CG  GLU N  14    -162.059  48.807 -71.544  1.00  0.00           C
ATOM    537  CD  GLU N  14    -161.986  47.439 -72.221  1.00  0.00           C
ATOM    538  OE1 GLU N  14    -162.896  47.110 -73.019  1.00  0.00           O
ATOM    539  OE2 GLU N  14    -161.019  46.695 -71.971  1.00  0.00           O
ATOM    540  N   GLU N  15    -159.022  52.053 -72.389  1.00152.78           N
ATOM    541  CA  GLU N  15    -157.694  52.612 -72.656  1.00150.69           C
ATOM    542  C   GLU N  15    -157.490  53.885 -71.846  1.00149.32           C
ATOM    543  O   GLU N  15    -156.425  54.140 -71.284  1.00148.77           O
ATOM    544  CB  GLU N  15    -157.554  52.967 -74.138  1.00  0.00           C
ATOM    545  CG  GLU N  15    -157.896  51.835 -75.092  1.00  0.00           C
ATOM    546  CD  GLU N  15    -157.862  52.289 -76.546  1.00  0.00           C
ATOM    547  OE1 GLU N  15    -158.469  53.335 -76.877  1.00  0.00           O
ATOM    548  OE2 GLU N  15    -157.208  51.603 -77.361  1.00  0.00           O
ATOM    549  N   MET N  16    -158.553  54.671 -71.775  1.00174.96           N
ATOM    550  CA  MET N  16    -158.553  55.928 -71.037  1.00173.57           C
ATOM    551  C   MET N  16    -158.398  55.645 -69.545  1.00173.81           C
ATOM    552  O   MET N  16    -157.670  56.327 -68.839  1.00174.56           O
ATOM    553  CB  MET N  16    -159.881  56.631 -71.321  1.00  0.00           C
ATOM    554  CG  MET N  16    -160.092  57.964 -70.628  1.00  0.00           C
ATOM    555  SD  MET N  16    -161.777  58.574 -70.933  1.00  0.00           S
ATOM    556  CE  MET N  16    -162.786  57.444 -69.924  1.00  0.00           C
ATOM    557  N   ASP N  17    -159.062  54.610 -69.055  1.00158.28           N
ATOM    558  CA  ASP N  17    -158.968  54.244 -67.646  1.00157.84           C
ATOM    559  C   ASP N  17    -157.574  53.736 -67.304  1.00156.49           C
ATOM    560  O   ASP N  17    -157.036  54.060 -66.251  1.00156.16           O
ATOM    561  CB  ASP N  17    -159.990  53.160 -67.312  1.00  0.00           C
ATOM    562  CG  ASP N  17    -159.844  52.646 -65.899  1.00  0.00           C
ATOM    563  OD1 ASP N  17    -160.103  53.398 -64.937  1.00  0.00           O
ATOM    564  OD2 ASP N  17    -159.448  51.468 -65.743  1.00  0.00           O
ATOM    565  N   GLU N  18    -156.944  52.989 -68.200  1.00171.94           N
ATOM    566  CA  GLU N  18    -155.575  52.541 -67.951  1.00169.73           C
ATOM    567  C   GLU N  18    -154.606  53.713 -67.944  1.00167.82           C
ATOM    568  O   GLU N  18    -153.715  53.791 -67.108  1.00167.80           O
ATOM    569  CB  GLU N  18    -155.115  51.520 -68.995  1.00  0.00           C
ATOM    570  CG  GLU N  18    -154.568  50.240 -68.380  1.00  0.00           C
ATOM    571  CD  GLU N  18    -153.448  50.494 -67.377  1.00  0.00           C
ATOM    572  OE1 GLU N  18    -152.388  51.045 -67.736  1.00  0.00           O
ATOM    573  OE2 GLU N  18    -153.632  50.123 -66.196  1.00  0.00           O
ATOM    574  N   LEU N  19    -154.801  54.661 -68.845  1.00112.59           N
ATOM    575  CA  LEU N  19    -153.953  55.846 -68.892  1.00109.12           C
ATOM    576  C   LEU N  19    -154.110  56.709 -67.641  1.00107.07           C
ATOM    577  O   LEU N  19    -153.129  57.166 -67.040  1.00106.75           O
ATOM    578  CB  LEU N  19    -154.344  56.643 -70.133  1.00  0.00           C
ATOM    579  CG  LEU N  19    -153.608  57.957 -70.385  1.00  0.00           C
ATOM    580  CD1 LEU N  19    -152.103  57.803 -70.546  1.00  0.00           C
ATOM    581  CD2 LEU N  19    -154.225  58.579 -71.621  1.00  0.00           C
ATOM    582  N   ARG N  20    -155.349  56.894 -67.215  1.00104.13           N
ATOM    583  CA  ARG N  20    -155.659  57.620 -65.986  1.00102.90           C
ATOM    584  C   ARG N  20    -155.072  56.910 -64.775  1.00101.94           C
ATOM    585  O   ARG N  20    -154.463  57.536 -63.911  1.00101.74           O
ATOM    586  CB  ARG N  20    -157.178  57.717 -65.895  1.00  0.00           C
ATOM    587  CG  ARG N  20    -157.848  58.690 -66.850  1.00  0.00           C
ATOM    588  CD  ARG N  20    -159.353  58.460 -66.812  1.00  0.00           C
ATOM    589  NE  ARG N  20    -159.877  58.766 -65.474  1.00  0.00           N
ATOM    590  CZ  ARG N  20    -159.863  59.929 -64.848  1.00  0.00           C
ATOM    591  NH1 ARG N  20    -160.418  59.969 -63.674  1.00  0.00           N
ATOM    592  NH2 ARG N  20    -159.312  61.016 -65.329  1.00  0.00           N
ATOM    593  N   ARG N  21    -155.184  55.592 -64.732  1.00126.29           N
ATOM    594  CA  ARG N  21    -154.558  54.798 -63.674  1.00125.43           C
ATOM    595  C   ARG N  21    -153.048  54.938 -63.703  1.00123.63           C
ATOM    596  O   ARG N  21    -152.447  55.139 -62.656  1.00123.48           O
ATOM    597  CB  ARG N  21    -154.977  53.339 -63.828  1.00  0.00           C
ATOM    598  CG  ARG N  21    -154.169  52.339 -63.012  1.00  0.00           C
ATOM    599  CD  ARG N  21    -154.734  50.914 -63.052  1.00  0.00           C
ATOM    600  NE  ARG N  21    -155.386  50.574 -64.327  1.00  0.00           N
ATOM    601  CZ  ARG N  21    -156.667  50.762 -64.634  1.00  0.00           C
ATOM    602  NH1 ARG N  21    -157.100  50.453 -65.818  1.00  0.00           N
ATOM    603  NH2 ARG N  21    -157.537  51.291 -63.816  1.00  0.00           N
ATOM    604  N   ARG N  22    -152.430  54.921 -64.876  1.00101.86           N
ATOM    605  CA  ARG N  22    -150.983  55.125 -64.982  1.00 99.05           C
ATOM    606  C   ARG N  22    -150.585  56.478 -64.414  1.00 96.68           C
ATOM    607  O   ARG N  22    -149.585  56.596 -63.719  1.00 95.78           O
ATOM    608  CB  ARG N  22    -150.524  55.014 -66.442  1.00  0.00           C
ATOM    609  CG  ARG N  22    -149.198  54.273 -66.603  1.00  0.00           C
ATOM    610  CD  ARG N  22    -149.369  52.825 -67.110  1.00  0.00           C
ATOM    611  NE  ARG N  22    -150.430  52.061 -66.429  1.00  0.00           N
ATOM    612  CZ  ARG N  22    -150.492  51.740 -65.145  1.00  0.00           C
ATOM    613  NH1 ARG N  22    -151.582  51.186 -64.706  1.00  0.00           N
ATOM    614  NH2 ARG N  22    -149.554  52.026 -64.280  1.00  0.00           N
ATOM    615  N   ASN N  23    -151.402  57.491 -64.652  1.00 89.75           N
ATOM    616  CA  ASN N  23    -151.162  58.807 -64.065  1.00 88.09           C
ATOM    617  C   ASN N  23    -151.254  58.811 -62.546  1.00 89.17           C
ATOM    618  O   ASN N  23    -150.448  59.460 -61.889  1.00 89.16           O
ATOM    619  CB  ASN N  23    -152.146  59.831 -64.631  1.00  0.00           C
ATOM    620  CG  ASN N  23    -151.501  60.738 -65.623  1.00  0.00           C
ATOM    621  OD1 ASN N  23    -150.479  61.349 -65.329  1.00  0.00           O
ATOM    622  ND2 ASN N  23    -152.036  60.785 -66.805  1.00  0.00           N
ATOM    623  N   ILE N  24    -152.211  58.091 -61.979  1.00105.81           N
ATOM    624  CA  ILE N  24    -152.360  58.007 -60.521  1.00107.81           C
ATOM    625  C   ILE N  24    -151.178  57.229 -59.936  1.00107.42           C
ATOM    626  O   ILE N  24    -150.634  57.595 -58.893  1.00106.82           O
ATOM    627  CB  ILE N  24    -153.720  57.339 -60.136  1.00  0.00           C
ATOM    628  CG1 ILE N  24    -154.891  58.222 -60.615  1.00  0.00           C
ATOM    629  CG2 ILE N  24    -153.838  57.110 -58.603  1.00  0.00           C
ATOM    630  CD1 ILE N  24    -156.066  57.469 -61.257  1.00  0.00           C
ATOM    631  N   GLU N  25    -150.733  56.183 -60.614  1.00119.26           N
ATOM    632  CA  GLU N  25    -149.579  55.424 -60.139  1.00118.63           C
ATOM    633  C   GLU N  25    -148.311  56.270 -60.199  1.00115.91           C
ATOM    634  O   GLU N  25    -147.535  56.264 -59.251  1.00115.02           O
ATOM    635  CB  GLU N  25    -149.409  54.127 -60.932  1.00  0.00           C
ATOM    636  CG  GLU N  25    -150.682  53.281 -60.959  1.00  0.00           C
ATOM    637  CD  GLU N  25    -150.392  51.790 -60.920  1.00  0.00           C
ATOM    638  OE1 GLU N  25    -149.693  51.286 -61.820  1.00  0.00           O
ATOM    639  OE2 GLU N  25    -150.892  51.091 -60.013  1.00  0.00           O
ATOM    640  N   LEU N  26    -148.132  57.083 -61.231  1.00 77.99           N
ATOM    641  CA  LEU N  26    -147.000  58.009 -61.240  1.00 75.21           C
ATOM    642  C   LEU N  26    -147.146  59.096 -60.180  1.00 74.54           C
ATOM    643  O   LEU N  26    -146.152  59.560 -59.642  1.00 74.13           O
ATOM    644  CB  LEU N  26    -146.798  58.680 -62.598  1.00  0.00           C
ATOM    645  CG  LEU N  26    -145.694  58.088 -63.485  1.00  0.00           C
ATOM    646  CD1 LEU N  26    -146.065  56.734 -64.074  1.00  0.00           C
ATOM    647  CD2 LEU N  26    -145.358  59.083 -64.595  1.00  0.00           C
ATOM    648  N   SER N  27    -148.364  59.488 -59.822  1.00101.41           N
ATOM    649  CA  SER N  27    -148.545  60.449 -58.729  1.00102.23           C
ATOM    650  C   SER N  27    -148.036  59.858 -57.417  1.00101.97           C
ATOM    651  O   SER N  27    -147.458  60.564 -56.592  1.00101.31           O
ATOM    652  CB  SER N  27    -150.009  60.854 -58.543  1.00  0.00           C
ATOM    653  OG  SER N  27    -150.604  61.263 -59.762  1.00  0.00           O
ATOM    654  N   ARG N  28    -148.231  58.558 -57.229  1.00111.19           N
ATOM    655  CA  ARG N  28    -147.705  57.864 -56.053  1.00111.75           C
ATOM    656  C   ARG N  28    -146.182  57.853 -56.120  1.00110.63           C
ATOM    657  O   ARG N  28    -145.523  58.148 -55.130  1.00111.70           O
ATOM    658  CB  ARG N  28    -148.312  56.449 -55.996  1.00  0.00           C
ATOM    659  CG  ARG N  28    -149.840  56.310 -56.078  1.00  0.00           C
ATOM    660  CD  ARG N  28    -150.338  54.861 -56.170  1.00  0.00           C
ATOM    661  NE  ARG N  28    -151.104  54.412 -54.996  1.00  0.00           N
ATOM    662  CZ  ARG N  28    -152.421  54.473 -54.850  1.00  0.00           C
ATOM    663  NH1 ARG N  28    -152.933  54.149 -53.695  1.00  0.00           N
ATOM    664  NH2 ARG N  28    -153.236  54.931 -55.769  1.00  0.00           N
ATOM    665  N   GLU N  29    -145.622  57.550 -57.281  1.00106.17           N
ATOM    666  CA  GLU N  29    -144.166  57.473 -57.421  1.00103.07           C
ATOM    667  C   GLU N  29    -143.486  58.811 -57.177  1.00 98.90           C
ATOM    668  O   GLU N  29    -142.489  58.875 -56.454  1.00 97.85           O
ATOM    669  CB  GLU N  29    -143.792  56.945 -58.807  1.00  0.00           C
ATOM    670  CG  GLU N  29    -144.248  55.515 -58.962  1.00  0.00           C
ATOM    671  CD  GLU N  29    -143.302  54.587 -59.695  1.00  0.00           C
ATOM    672  OE1 GLU N  29    -142.067  54.777 -59.678  1.00  0.00           O
ATOM    673  OE2 GLU N  29    -143.841  53.664 -60.351  1.00  0.00           O
ATOM    674  N   VAL N  30    -144.031  59.896 -57.710  1.00 70.09           N
ATOM    675  CA  VAL N  30    -143.404  61.193 -57.471  1.00 65.56           C
ATOM    676  C   VAL N  30    -143.581  61.625 -56.023  1.00 65.03           C
ATOM    677  O   VAL N  30    -142.755  62.373 -55.519  1.00 64.95           O
ATOM    678  CB  VAL N  30    -143.858  62.331 -58.437  1.00  0.00           C
ATOM    679  CG1 VAL N  30    -143.536  61.962 -59.882  1.00  0.00           C
ATOM    680  CG2 VAL N  30    -145.339  62.683 -58.300  1.00  0.00           C
ATOM    681  N   ALA N  31    -144.606  61.156 -55.324  1.00 76.58           N
ATOM    682  CA  ALA N  31    -144.771  61.531 -53.924  1.00 76.60           C
ATOM    683  C   ALA N  31    -143.682  60.865 -53.080  1.00 76.57           C
ATOM    684  O   ALA N  31    -143.049  61.513 -52.244  1.00 76.06           O
ATOM    685  CB  ALA N  31    -146.167  61.136 -53.428  1.00  0.00           C
ATOM    686  N   GLU N  32    -143.450  59.582 -53.321  1.00107.38           N
ATOM    687  CA  GLU N  32    -142.453  58.818 -52.565  1.00106.03           C
ATOM    688  C   GLU N  32    -141.055  59.369 -52.835  1.00104.48           C
ATOM    689  O   GLU N  32    -140.279  59.650 -51.915  1.00104.50           O
ATOM    690  CB  GLU N  32    -142.519  57.345 -52.983  1.00  0.00           C
ATOM    691  CG  GLU N  32    -143.930  56.762 -52.935  1.00  0.00           C
ATOM    692  CD  GLU N  32    -144.282  56.129 -51.591  1.00  0.00           C
ATOM    693  OE1 GLU N  32    -143.579  55.202 -51.131  1.00  0.00           O
ATOM    694  OE2 GLU N  32    -145.322  56.508 -51.016  1.00  0.00           O
ATOM    695  N   MET N  33    -140.770  59.589 -54.111  1.00 65.83           N
ATOM    696  CA  MET N  33    -139.491  60.145 -54.541  1.00 63.06           C
ATOM    697  C   MET N  33    -139.253  61.516 -53.923  1.00 62.37           C
ATOM    698  O   MET N  33    -138.185  61.788 -53.388  1.00 62.07           O
ATOM    699  CB  MET N  33    -139.523  60.289 -56.063  1.00  0.00           C
ATOM    700  CG  MET N  33    -138.380  61.083 -56.691  1.00  0.00           C
ATOM    701  SD  MET N  33    -138.912  61.704 -58.292  1.00  0.00           S
ATOM    702  CE  MET N  33    -140.070  63.045 -57.846  1.00  0.00           C
ATOM    703  N   LYS N  34    -140.232  62.405 -54.004  1.00 65.85           N
ATOM    704  CA  LYS N  34    -140.032  63.785 -53.560  1.00 64.06           C
ATOM    705  C   LYS N  34    -139.858  63.843 -52.054  1.00 63.12           C
ATOM    706  O   LYS N  34    -139.073  64.647 -51.560  1.00 61.35           O
ATOM    707  CB  LYS N  34    -141.209  64.629 -54.049  1.00  0.00           C
ATOM    708  CG  LYS N  34    -140.961  66.102 -54.314  1.00  0.00           C
ATOM    709  CD  LYS N  34    -140.241  66.202 -55.661  1.00  0.00           C
ATOM    710  CE  LYS N  34    -140.047  67.637 -56.142  1.00  0.00           C
ATOM    711  NZ  LYS N  34    -141.387  68.322 -56.300  1.00  0.00           N
ATOM    712  N   THR N  35    -140.540  62.969 -51.329  1.00 71.82           N
ATOM    713  CA  THR N  35    -140.374  62.917 -49.879  1.00 73.01           C
ATOM    714  C   THR N  35    -138.954  62.480 -49.539  1.00 72.02           C
ATOM    715  O   THR N  35    -138.272  63.131 -48.744  1.00 70.71           O
ATOM    716  CB  THR N  35    -141.389  61.944 -49.239  1.00  0.00           C
ATOM    717  OG1 THR N  35    -142.704  62.301 -49.670  1.00  0.00           O
ATOM    718  CG2 THR N  35    -141.386  62.017 -47.722  1.00  0.00           C
ATOM    719  N   GLU N  36    -138.473  61.407 -50.153  1.00 82.37           N
ATOM    720  CA  GLU N  36    -137.116  60.945 -49.865  1.00 80.95           C
ATOM    721  C   GLU N  36    -136.061  61.926 -50.366  1.00 79.29           C
ATOM    722  O   GLU N  36    -135.025  62.054 -49.735  1.00 80.60           O
ATOM    723  CB  GLU N  36    -136.849  59.561 -50.457  1.00  0.00           C
ATOM    724  CG  GLU N  36    -137.407  58.397 -49.634  1.00  0.00           C
ATOM    725  CD  GLU N  36    -136.626  58.147 -48.341  1.00  0.00           C
ATOM    726  OE1 GLU N  36    -135.422  58.477 -48.291  1.00  0.00           O
ATOM    727  OE2 GLU N  36    -137.184  57.590 -47.363  1.00  0.00           O
ATOM    728  N   MET N  37    -136.314  62.657 -51.441  1.00 49.02           N
ATOM    729  CA  MET N  37    -135.380  63.673 -51.934  1.00 47.36           C
ATOM    730  C   MET N  37    -135.216  64.854 -50.974  1.00 48.90           C
ATOM    731  O   MET N  37    -134.096  65.293 -50.708  1.00 49.18           O
ATOM    732  CB  MET N  37    -135.867  64.191 -53.291  1.00  0.00           C
ATOM    733  CG  MET N  37    -134.944  65.205 -53.951  1.00  0.00           C
ATOM    734  SD  MET N  37    -135.601  65.743 -55.539  1.00  0.00           S
ATOM    735  CE  MET N  37    -136.853  66.935 -55.063  1.00  0.00           C
ATOM    736  N   ILE N  38    -136.307  65.356 -50.412  1.00 65.58           N
ATOM    737  CA  ILE N  38    -136.221  66.482 -49.472  1.00 70.00           C
ATOM    738  C   ILE N  38    -135.525  65.976 -48.208  1.00 72.64           C
ATOM    739  O   ILE N  38    -134.646  66.623 -47.632  1.00 72.43           O
ATOM    740  CB  ILE N  38    -137.634  67.057 -49.149  1.00  0.00           C
ATOM    741  CG1 ILE N  38    -138.342  67.469 -50.458  1.00  0.00           C
ATOM    742  CG2 ILE N  38    -137.546  68.278 -48.193  1.00  0.00           C
ATOM    743  CD1 ILE N  38    -137.505  68.340 -51.409  1.00  0.00           C
ATOM    744  N   LYS N  39    -135.869  64.759 -47.817  1.00 93.03           N
ATOM    745  CA  LYS N  39    -135.230  64.096 -46.683  1.00 94.37           C
ATOM    746  C   LYS N  39    -133.753  63.815 -46.970  1.00 92.72           C
ATOM    747  O   LYS N  39    -132.953  63.686 -46.055  1.00 93.17           O
ATOM    748  CB  LYS N  39    -136.017  62.812 -46.431  1.00  0.00           C
ATOM    749  CG  LYS N  39    -137.057  62.803 -45.331  1.00  0.00           C
ATOM    750  CD  LYS N  39    -138.038  63.902 -45.700  1.00  0.00           C
ATOM    751  CE  LYS N  39    -139.483  63.615 -45.342  1.00  0.00           C
ATOM    752  NZ  LYS N  39    -139.660  63.949 -43.886  1.00  0.00           N
ATOM    753  N   LEU N  40    -133.358  63.694 -48.228  1.00 68.21           N
ATOM    754  CA  LEU N  40    -131.954  63.461 -48.561  1.00 66.50           C
ATOM    755  C   LEU N  40    -131.163  64.726 -48.261  1.00 65.05           C
ATOM    756  O   LEU N  40    -130.160  64.663 -47.570  1.00 65.14           O
ATOM    757  CB  LEU N  40    -131.769  63.043 -50.028  1.00  0.00           C
ATOM    758  CG  LEU N  40    -130.743  61.950 -50.384  1.00  0.00           C
ATOM    759  CD1 LEU N  40    -129.349  62.204 -49.817  1.00  0.00           C
ATOM    760  CD2 LEU N  40    -131.215  60.573 -49.927  1.00  0.00           C
ATOM    761  N   TRP N  41    -131.656  65.879 -48.687  1.00 64.72           N
ATOM    762  CA  TRP N  41    -130.996  67.148 -48.364  1.00 63.75           C
ATOM    763  C   TRP N  41    -130.989  67.395 -46.854  1.00 63.64           C
ATOM    764  O   TRP N  41    -129.996  67.847 -46.294  1.00 62.04           O
ATOM    765  CB  TRP N  41    -131.690  68.288 -49.116  1.00  0.00           C
ATOM    766  CG  TRP N  41    -131.620  69.650 -48.460  1.00  0.00           C
ATOM    767  CD1 TRP N  41    -130.705  70.622 -48.727  1.00  0.00           C
ATOM    768  CD2 TRP N  41    -132.462  70.198 -47.421  1.00  0.00           C
ATOM    769  NE1 TRP N  41    -130.886  71.718 -47.931  1.00  0.00           N
ATOM    770  CE2 TRP N  41    -131.955  71.494 -47.109  1.00  0.00           C
ATOM    771  CE3 TRP N  41    -133.612  69.745 -46.742  1.00  0.00           C
ATOM    772  CZ2 TRP N  41    -132.554  72.326 -46.138  1.00  0.00           C
ATOM    773  CZ3 TRP N  41    -134.238  70.595 -45.791  1.00  0.00           C
ATOM    774  CH2 TRP N  41    -133.695  71.874 -45.497  1.00  0.00           C
ATOM    775  N   GLN N  42    -132.051  66.995 -46.167  1.00 82.42           N
ATOM    776  CA  GLN N  42    -132.087  67.048 -44.702  1.00 83.73           C
ATOM    777  C   GLN N  42    -130.979  66.194 -44.064  1.00 84.74           C
ATOM    778  O   GLN N  42    -130.361  66.583 -43.074  1.00 84.74           O
ATOM    779  CB  GLN N  42    -133.459  66.562 -44.224  1.00  0.00           C
ATOM    780  CG  GLN N  42    -133.562  66.222 -42.744  1.00  0.00           C
ATOM    781  CD  GLN N  42    -133.424  67.454 -41.872  1.00  0.00           C
ATOM    782  OE1 GLN N  42    -134.402  68.019 -41.405  1.00  0.00           O
ATOM    783  NE2 GLN N  42    -132.209  67.884 -41.652  1.00  0.00           N
ATOM    784  N   ARG N  43    -130.700  65.032 -44.639  1.00 72.22           N
ATOM    785  CA  ARG N  43    -129.616  64.175 -44.151  1.00 71.02           C
ATOM    786  C   ARG N  43    -128.257  64.781 -44.496  1.00 71.14           C
ATOM    787  O   ARG N  43    -127.314  64.655 -43.724  1.00 70.23           O
ATOM    788  CB  ARG N  43    -129.753  62.759 -44.730  1.00  0.00           C
ATOM    789  CG  ARG N  43    -131.043  62.054 -44.299  1.00  0.00           C
ATOM    790  CD  ARG N  43    -131.296  60.714 -45.006  1.00  0.00           C
ATOM    791  NE  ARG N  43    -132.186  60.876 -46.168  1.00  0.00           N
ATOM    792  CZ  ARG N  43    -132.820  59.917 -46.835  1.00  0.00           C
ATOM    793  NH1 ARG N  43    -133.596  60.224 -47.828  1.00  0.00           N
ATOM    794  NH2 ARG N  43    -132.801  58.653 -46.503  1.00  0.00           N
ATOM    795  N   THR N  44    -128.145  65.459 -45.626  1.00 52.17           N
ATOM    796  CA  THR N  44    -126.889  66.108 -45.986  1.00 55.84           C
ATOM    797  C   THR N  44    -126.552  67.285 -45.075  1.00 60.13           C
ATOM    798  O   THR N  44    -125.412  67.397 -44.635  1.00 60.02           O
ATOM    799  CB  THR N  44    -126.913  66.601 -47.445  1.00  0.00           C
ATOM    800  OG1 THR N  44    -127.333  65.537 -48.302  1.00  0.00           O
ATOM    801  CG2 THR N  44    -125.539  67.026 -47.914  1.00  0.00           C
ATOM    802  N   VAL N  45    -127.504  68.149 -44.743  1.00 97.40           N
ATOM    803  CA  VAL N  45    -127.168  69.329 -43.934  1.00102.87           C
ATOM    804  C   VAL N  45    -126.715  69.020 -42.513  1.00103.68           C
ATOM    805  O   VAL N  45    -125.859  69.716 -41.991  1.00103.94           O
ATOM    806  CB  VAL N  45    -128.293  70.400 -43.886  1.00  0.00           C
ATOM    807  CG1 VAL N  45    -128.816  70.677 -45.287  1.00  0.00           C
ATOM    808  CG2 VAL N  45    -129.456  70.003 -42.968  1.00  0.00           C
ATOM    809  N   VAL N  46    -127.173  67.939 -41.898  1.00108.31           N
ATOM    810  CA  VAL N  46    -126.660  67.617 -40.562  1.00108.72           C
ATOM    811  C   VAL N  46    -125.216  67.116 -40.651  1.00106.77           C
ATOM    812  O   VAL N  46    -124.437  67.228 -39.707  1.00106.86           O
ATOM    813  CB  VAL N  46    -127.578  66.630 -39.789  1.00  0.00           C
ATOM    814  CG1 VAL N  46    -128.831  67.362 -39.285  1.00  0.00           C
ATOM    815  CG2 VAL N  46    -128.005  65.427 -40.642  1.00  0.00           C
ATOM    816  N   ALA N  47    -124.817  66.625 -41.818  1.00 79.80           N
ATOM    817  CA  ALA N  47    -123.427  66.253 -42.041  1.00 76.63           C
ATOM    818  C   ALA N  47    -122.603  67.517 -42.328  1.00 75.38           C
ATOM    819  O   ALA N  47    -121.412  67.543 -42.058  1.00 75.74           O
ATOM    820  CB  ALA N  47    -123.319  65.231 -43.186  1.00  0.00           C
ATOM    821  N   GLU N  48    -123.222  68.567 -42.853  1.00 61.05           N
ATOM    822  CA  GLU N  48    -122.535  69.848 -43.074  1.00 61.24           C
ATOM    823  C   GLU N  48    -122.238  70.518 -41.738  1.00 61.25           C
ATOM    824  O   GLU N  48    -121.135  71.012 -41.522  1.00 59.96           O
ATOM    825  CB  GLU N  48    -123.360  70.770 -43.990  1.00  0.00           C
ATOM    826  CG  GLU N  48    -123.216  70.327 -45.429  1.00  0.00           C
ATOM    827  CD  GLU N  48    -123.386  71.366 -46.524  1.00  0.00           C
ATOM    828  OE1 GLU N  48    -123.461  72.584 -46.278  1.00  0.00           O
ATOM    829  OE2 GLU N  48    -123.455  70.900 -47.693  1.00  0.00           O
ATOM    830  N   GLU N  49    -123.185  70.454 -40.811  1.00 93.28           N
ATOM    831  CA  GLU N  49    -122.971  70.971 -39.457  1.00 95.22           C
ATOM    832  C   GLU N  49    -121.837  70.201 -38.776  1.00 95.44           C
ATOM    833  O   GLU N  49    -120.955  70.778 -38.127  1.00 95.23           O
ATOM    834  CB  GLU N  49    -124.253  70.817 -38.630  1.00  0.00           C
ATOM    835  CG  GLU N  49    -125.522  71.297 -39.331  1.00  0.00           C
ATOM    836  CD  GLU N  49    -126.599  71.747 -38.348  1.00  0.00           C
ATOM    837  OE1 GLU N  49    -126.983  70.955 -37.456  1.00  0.00           O
ATOM    838  OE2 GLU N  49    -127.079  72.897 -38.473  1.00  0.00           O
ATOM    839  N   ALA N  50    -121.834  68.887 -38.958  1.00 75.23           N
ATOM    840  CA  ALA N  50    -120.779  68.054 -38.396  1.00 74.30           C
ATOM    841  C   ALA N  50    -119.420  68.395 -39.012  1.00 73.11           C
ATOM    842  O   ALA N  50    -118.421  68.477 -38.307  1.00 72.81           O
ATOM    843  CB  ALA N  50    -121.113  66.572 -38.609  1.00  0.00           C
ATOM    844  N   GLU N  51    -119.374  68.599 -40.319  1.00 65.90           N
ATOM    845  CA  GLU N  51    -118.118  68.900 -41.004  1.00 65.86           C
ATOM    846  C   GLU N  51    -117.527  70.224 -40.531  1.00 66.26           C
ATOM    847  O   GLU N  51    -116.318  70.314 -40.318  1.00 67.27           O
ATOM    848  CB  GLU N  51    -118.335  68.911 -42.521  1.00  0.00           C
ATOM    849  CG  GLU N  51    -117.050  68.888 -43.345  1.00  0.00           C
ATOM    850  CD  GLU N  51    -117.337  68.772 -44.834  1.00  0.00           C
ATOM    851  OE1 GLU N  51    -118.179  67.953 -45.256  1.00  0.00           O
ATOM    852  OE2 GLU N  51    -116.693  69.506 -45.613  1.00  0.00           O
ATOM    853  N   GLU N  52    -118.351  71.239 -40.300  1.00 77.21           N
ATOM    854  CA  GLU N  52    -117.824  72.496 -39.767  1.00 78.60           C
ATOM    855  C   GLU N  52    -117.262  72.299 -38.363  1.00 78.76           C
ATOM    856  O   GLU N  52    -116.173  72.796 -38.056  1.00 78.03           O
ATOM    857  CB  GLU N  52    -118.874  73.607 -39.736  1.00  0.00           C
ATOM    858  CG  GLU N  52    -119.701  73.702 -41.009  1.00  0.00           C
ATOM    859  CD  GLU N  52    -119.196  74.798 -41.942  1.00  0.00           C
ATOM    860  OE1 GLU N  52    -118.023  74.747 -42.370  1.00  0.00           O
ATOM    861  OE2 GLU N  52    -119.997  75.695 -42.287  1.00  0.00           O
ATOM    862  N   GLN N  53    -117.950  71.537 -37.520  1.00101.98           N
ATOM    863  CA  GLN N  53    -117.424  71.247 -36.183  1.00102.11           C
ATOM    864  C   GLN N  53    -116.085  70.519 -36.289  1.00102.28           C
ATOM    865  O   GLN N  53    -115.129  70.858 -35.600  1.00102.46           O
ATOM    866  CB  GLN N  53    -118.392  70.377 -35.370  1.00  0.00           C
ATOM    867  CG  GLN N  53    -117.799  69.891 -34.043  1.00  0.00           C
ATOM    868  CD  GLN N  53    -117.490  71.018 -33.085  1.00  0.00           C
ATOM    869  OE1 GLN N  53    -118.275  71.353 -32.213  1.00  0.00           O
ATOM    870  NE2 GLN N  53    -116.344  71.624 -33.246  1.00  0.00           N
ATOM    871  N   LEU N  54    -115.999  69.525 -37.157  1.00 81.67           N
ATOM    872  CA  LEU N  54    -114.778  68.733 -37.292  1.00 79.58           C
ATOM    873  C   LEU N  54    -113.637  69.585 -37.824  1.00 80.57           C
ATOM    874  O   LEU N  54    -112.506  69.453 -37.374  1.00 80.50           O
ATOM    875  CB  LEU N  54    -115.020  67.551 -38.236  1.00  0.00           C
ATOM    876  CG  LEU N  54    -115.595  66.227 -37.696  1.00  0.00           C
ATOM    877  CD1 LEU N  54    -116.432  66.299 -36.411  1.00  0.00           C
ATOM    878  CD2 LEU N  54    -116.430  65.584 -38.795  1.00  0.00           C
ATOM    879  N   CYS N  55    -113.931  70.494 -38.742  1.00 85.97           N
ATOM    880  CA  CYS N  55    -112.916  71.411 -39.249  1.00 88.62           C
ATOM    881  C   CYS N  55    -112.419  72.323 -38.130  1.00 89.42           C
ATOM    882  O   CYS N  55    -111.218  72.545 -37.996  1.00 88.49           O
ATOM    883  CB  CYS N  55    -113.491  72.262 -40.383  1.00  0.00           C
ATOM    884  SG  CYS N  55    -113.824  71.292 -41.879  1.00  0.00           S
ATOM    885  N   SER N  56    -113.334  72.836 -37.317  1.00117.34           N
ATOM    886  CA  SER N  56    -112.953  73.694 -36.196  1.00119.28           C
ATOM    887  C   SER N  56    -112.087  72.923 -35.212  1.00119.96           C
ATOM    888  O   SER N  56    -111.037  73.397 -34.811  1.00120.89           O
ATOM    889  CB  SER N  56    -114.191  74.230 -35.471  1.00  0.00           C
ATOM    890  OG  SER N  56    -113.844  74.864 -34.251  1.00  0.00           O
ATOM    891  N   GLN N  57    -112.489  71.713 -34.855  1.00 86.89           N
ATOM    892  CA  GLN N  57    -111.744  70.951 -33.860  1.00 84.95           C
ATOM    893  C   GLN N  57    -110.393  70.466 -34.363  1.00 82.29           C
ATOM    894  O   GLN N  57    -109.459  70.338 -33.578  1.00 82.46           O
ATOM    895  CB  GLN N  57    -112.587  69.800 -33.318  1.00  0.00           C
ATOM    896  CG  GLN N  57    -112.755  69.904 -31.808  1.00  0.00           C
ATOM    897  CD  GLN N  57    -111.590  69.343 -31.042  1.00  0.00           C
ATOM    898  OE1 GLN N  57    -111.194  68.196 -31.206  1.00  0.00           O
ATOM    899  NE2 GLN N  57    -111.030  70.147 -30.180  1.00  0.00           N
ATOM    900  N   LEU N  58    -110.248  70.262 -35.665  1.00 86.28           N
ATOM    901  CA  LEU N  58    -108.927  69.964 -36.206  1.00 85.00           C
ATOM    902  C   LEU N  58    -108.043  71.192 -36.007  1.00 85.45           C
ATOM    903  O   LEU N  58    -106.935  71.085 -35.499  1.00 85.80           O
ATOM    904  CB  LEU N  58    -109.010  69.595 -37.690  1.00  0.00           C
ATOM    905  CG  LEU N  58    -109.578  68.197 -37.982  1.00  0.00           C
ATOM    906  CD1 LEU N  58    -109.648  67.930 -39.493  1.00  0.00           C
ATOM    907  CD2 LEU N  58    -108.712  67.127 -37.325  1.00  0.00           C
ATOM    908  N   ALA N  59    -108.561  72.366 -36.345  1.00 83.82           N
ATOM    909  CA  ALA N  59    -107.805  73.609 -36.206  1.00 85.53           C
ATOM    910  C   ALA N  59    -107.466  73.918 -34.742  1.00 86.87           C
ATOM    911  O   ALA N  59    -106.403  74.458 -34.443  1.00 86.24           O
ATOM    912  CB  ALA N  59    -108.592  74.761 -36.839  1.00  0.00           C
ATOM    913  N   GLU N  60    -108.356  73.557 -33.830  1.00103.53           N
ATOM    914  CA  GLU N  60    -108.110  73.715 -32.396  1.00103.15           C
ATOM    915  C   GLU N  60    -106.898  72.884 -31.974  1.00101.91           C
ATOM    916  O   GLU N  60    -106.002  73.393 -31.308  1.00102.23           O
ATOM    917  CB  GLU N  60    -109.351  73.298 -31.590  1.00  0.00           C
ATOM    918  CG  GLU N  60    -110.455  74.363 -31.527  1.00  0.00           C
ATOM    919  CD  GLU N  60    -111.817  73.794 -31.117  1.00  0.00           C
ATOM    920  OE1 GLU N  60    -112.840  74.198 -31.724  1.00  0.00           O
ATOM    921  OE2 GLU N  60    -111.885  72.938 -30.207  1.00  0.00           O
ATOM    922  N   LEU N  61    -106.810  71.633 -32.402  1.00 82.86           N
ATOM    923  CA  LEU N  61    -105.654  70.813 -32.033  1.00 80.79           C
ATOM    924  C   LEU N  61    -104.406  71.224 -32.813  1.00 82.34           C
ATOM    925  O   LEU N  61    -103.294  71.131 -32.301  1.00 81.45           O
ATOM    926  CB  LEU N  61    -105.928  69.324 -32.247  1.00  0.00           C
ATOM    927  CG  LEU N  61    -106.546  68.552 -31.071  1.00  0.00           C
ATOM    928  CD1 LEU N  61    -107.951  69.004 -30.686  1.00  0.00           C
ATOM    929  CD2 LEU N  61    -106.565  67.064 -31.413  1.00  0.00           C
ATOM    930  N   GLU N  62    -104.572  71.731 -34.027  1.00 94.47           N
ATOM    931  CA  GLU N  62    -103.437  72.254 -34.790  1.00 99.40           C
ATOM    932  C   GLU N  62    -102.797  73.444 -34.081  1.00100.54           C
ATOM    933  O   GLU N  62    -101.576  73.553 -34.079  1.00100.44           O
ATOM    934  CB  GLU N  62    -103.849  72.677 -36.208  1.00  0.00           C
ATOM    935  CG  GLU N  62    -102.765  73.418 -36.987  1.00  0.00           C
ATOM    936  CD  GLU N  62    -103.215  73.854 -38.374  1.00  0.00           C
ATOM    937  OE1 GLU N  62    -103.843  73.053 -39.099  1.00  0.00           O
ATOM    938  OE2 GLU N  62    -102.927  75.014 -38.747  1.00  0.00           O
ATOM    939  N   VAL N  63    -103.572  74.319 -33.449  1.00121.01           N
ATOM    940  CA  VAL N  63    -102.953  75.428 -32.715  1.00121.33           C
ATOM    941  C   VAL N  63    -102.439  74.998 -31.343  1.00121.38           C
ATOM    942  O   VAL N  63    -101.542  75.634 -30.808  1.00121.65           O
ATOM    943  CB  VAL N  63    -103.842  76.702 -32.604  1.00  0.00           C
ATOM    944  CG1 VAL N  63    -104.224  77.206 -34.004  1.00  0.00           C
ATOM    945  CG2 VAL N  63    -105.102  76.487 -31.767  1.00  0.00           C
ATOM    946  N   GLU N  64    -102.929  73.898 -30.784  1.00 91.63           N
ATOM    947  CA  GLU N  64    -102.333  73.368 -29.552  1.00 90.25           C
ATOM    948  C   GLU N  64    -100.958  72.775 -29.858  1.00 90.69           C
ATOM    949  O   GLU N  64    -100.036  72.875 -29.057  1.00 90.96           O
ATOM    950  CB  GLU N  64    -103.220  72.304 -28.905  1.00  0.00           C
ATOM    951  CG  GLU N  64    -104.637  72.776 -28.623  1.00  0.00           C
ATOM    952  CD  GLU N  64    -104.971  72.747 -27.138  1.00  0.00           C
ATOM    953  OE1 GLU N  64    -104.679  71.742 -26.458  1.00  0.00           O
ATOM    954  OE2 GLU N  64    -105.524  73.755 -26.645  1.00  0.00           O
ATOM    955  N   SER N  65    -100.796  72.245 -31.064  1.00 88.80           N
ATOM    956  CA  SER N  65     -99.508  71.736 -31.557  1.00 90.76           C
ATOM    957  C   SER N  65     -98.612  72.885 -32.061  1.00 92.92           C
ATOM    958  O   SER N  65     -97.600  72.681 -32.726  1.00 92.82           O
ATOM    959  CB  SER N  65     -99.790  70.716 -32.668  1.00  0.00           C
ATOM    960  OG  SER N  65     -98.742  69.778 -32.870  1.00  0.00           O
ATOM    961  N   LEU N  66     -99.006  74.116 -31.757  1.00122.45           N
ATOM    962  CA  LEU N  66     -98.294  75.320 -32.185  1.00125.78           C
ATOM    963  C   LEU N  66     -98.139  76.285 -31.005  1.00127.53           C
ATOM    964  O   LEU N  66     -97.953  77.493 -31.184  1.00127.17           O
ATOM    965  CB  LEU N  66     -99.090  75.957 -33.333  1.00  0.00           C
ATOM    966  CG  LEU N  66     -99.141  75.300 -34.722  1.00  0.00           C
ATOM    967  CD1 LEU N  66    -100.228  75.907 -35.614  1.00  0.00           C
ATOM    968  CD2 LEU N  66     -97.777  75.469 -35.397  1.00  0.00           C
ATOM    969  N   GLY N  67     -98.277  75.741 -29.800  1.00121.82           N
ATOM    970  CA  GLY N  67     -98.210  76.529 -28.576  1.00123.11           C
ATOM    971  C   GLY N  67     -96.848  76.566 -27.915  1.00124.99           C
ATOM    972  O   GLY N  67     -96.768  77.108 -26.793  1.00125.71           O
ATOM    973  OXT GLY N  67     -95.870  76.041 -28.486  1.00125.71           O
TER     974      GLY N  67 
END
