# Supplementary material for: Similar but Not Identical—Binding Properties of LSU (Response to Low Sulfur) Proteins From Arabidopsis thaliana
Source: Front Plant Sci. 2020 Aug 14;11:1246. doi: 10.3389/fpls.2020.01246 (PMC7456924; doi:10.3389/fpls.2020.01246)
Supplement: Supplementary file 1 [file DataSheet_1.zip › Suppl_file6_21_d4.pdb]

REMARK YASARA *************************************************************
REMARK YASARA *                                                           *
REMARK YASARA *                     Y  A  S  A  R  A                      *
REMARK YASARA *                                                           *
REMARK YASARA *   Yet Another Scientific Artificial Reality Application   *
REMARK YASARA *                                                           *
REMARK YASARA *            MOLECULE STRUCTURE FILE, PDB FORMAT            *
REMARK YASARA *                                                           *
REMARK YASARA * Just use YASARA every day to make your questions go away! *
REMARK YASARA *                                                           *
REMARK YASARA *                      www.YASARA.org                       *
REMARK YASARA *                                                           *
REMARK YASARA *************************************************************
REMARK YASARA
REMARK YASARA Written on:        Sun Nov 24 10:01:27 2019
REMARK YASARA Number of models: 1
REMARK YASARA Number of atoms:   971
REMARK YASARA Please address questions or suggestions to: Eliza@yasara.org
REMARK YASARA
REMARK   2 RESOLUTION. 3.30 ANGSTROMS.
REMARK 290 CRYSTALLOGRAPHIC SYMMETRY TRANSFORMATIONS
REMARK 290 THE FOLLOWING TRANSFORMATIONS OPERATE ON THE ATOM/HETATM
REMARK 290 RECORDS IN THIS ENTRY TO PRODUCE CRYSTALLOGRAPHICALLY
REMARK 290 RELATED MOLECULES.
REMARK 290   SMTRY1   1  1.000000  0.000000  0.000000        0.00000
REMARK 290   SMTRY2   1  0.000000  1.000000  0.000000        0.00000
REMARK 290   SMTRY3   1  0.000000  0.000000  1.000000        0.00000
REMARK 290   SMTRY1   2 -0.500000 -0.866025  0.000000        0.00000
REMARK 290   SMTRY2   2  0.866025 -0.500000  0.000000        0.00000
REMARK 290   SMTRY3   2  0.000000  0.000000  1.000000       24.89000
REMARK 290   SMTRY1   3 -0.500000  0.866025  0.000000        0.00000
REMARK 290   SMTRY2   3 -0.866025 -0.500000  0.000000        0.00000
REMARK 290   SMTRY3   3  0.000000  0.000000  1.000000       49.78000
REMARK 290   SMTRY1   4 -1.000000  0.000000  0.000000        0.00000
REMARK 290   SMTRY2   4  0.000000 -1.000000  0.000000        0.00000
REMARK 290   SMTRY3   4  0.000000  0.000000  1.000000       37.33500
REMARK 290   SMTRY1   5  0.500000  0.866025  0.000000        0.00000
REMARK 290   SMTRY2   5 -0.866025  0.500000  0.000000        0.00000
REMARK 290   SMTRY3   5  0.000000  0.000000  1.000000       62.22500
REMARK 290   SMTRY1   6  0.500000 -0.866025  0.000000        0.00000
REMARK 290   SMTRY2   6  0.866025  0.500000  0.000000        0.00000
REMARK 290   SMTRY3   6  0.000000  0.000000  1.000000       12.44500
SEQRES   1 M   61  GLY CYS VAL THR VAL ALA ALA GLU GLU MET ASP GLU LEU 
SEQRES   2 M   61  ARG ARG ARG ASN ILE GLU LEU SER ARG GLU VAL ALA GLU 
SEQRES   3 M   61  MET LYS THR GLU MET ILE LYS LEU TRP GLN ARG THR VAL 
SEQRES   4 M   61  VAL ALA GLU GLU ALA GLU GLU GLN LEU CYS SER GLN LEU 
SEQRES   5 M   61  ALA GLU LEU GLU VAL GLU SER LEU GLY 
SEQRES   1 N   61  GLY TYR VAL THR VAL ALA ALA SER GLU VAL ASP GLU LEU 
SEQRES   2 N   61  ARG ARG LYS ASN GLY GLU MET GLU LYS ALA VAL GLU GLU 
SEQRES   3 N   61  MET LYS LYS GLU MET LEU GLN LEU TRP ARG ARG THR GLN 
SEQRES   4 N   61  VAL ALA GLU GLU ALA GLU GLU ARG LEU CYS SER GLN LEU 
SEQRES   5 N   61  ALA GLU LEU GLU ALA GLU SER LEU GLY 
CRYST1  140.290  140.290   74.670  90.00  90.00 120.00 P 61         12
ORIGX1      1.000000  0.000000  0.000000        0.00000
ORIGX2      0.000000  1.000000  0.000000        0.00000
ORIGX3      0.000000  0.000000  1.000000        0.00000
SCALE1      0.007128  0.004115  0.000000        0.00000
SCALE2      0.000000  0.008231  0.000000        0.00000
SCALE3      0.000000  0.000000  0.013392        0.00000
ATOM      1  N   GLY M   7    -168.779  61.462 -86.188  1.00184.81           N
ATOM      2  CA  GLY M   7    -169.617  60.508 -87.007  1.00182.48           C
ATOM      3  C   GLY M   7    -170.090  59.348 -86.161  1.00180.57           C
ATOM      4  O   GLY M   7    -169.849  59.437 -84.987  1.00180.26           O
ATOM      5  N   CYS M   8    -170.743  58.293 -86.643  1.00151.11           N
ATOM      6  CA  CYS M   8    -171.271  57.267 -85.720  1.00148.80           C
ATOM      7  C   CYS M   8    -170.201  56.449 -84.982  1.00146.43           C
ATOM      8  O   CYS M   8    -169.942  56.688 -83.811  1.00146.20           O
ATOM      9  CB  CYS M   8    -172.230  56.316 -86.452  1.00  0.00           C
ATOM     10  SG  CYS M   8    -172.932  55.045 -85.363  1.00  0.00           S
ATOM     11  N   VAL M   9    -169.514  55.533 -85.653  1.00150.09           N
ATOM     12  CA  VAL M   9    -168.399  54.830 -85.005  1.00146.85           C
ATOM     13  C   VAL M   9    -167.239  55.806 -84.857  1.00144.57           C
ATOM     14  O   VAL M   9    -166.330  55.636 -84.055  1.00144.64           O
ATOM     15  CB  VAL M   9    -167.951  53.562 -85.788  1.00  0.00           C
ATOM     16  CG1 VAL M   9    -169.101  52.545 -85.848  1.00  0.00           C
ATOM     17  CG2 VAL M   9    -167.483  53.889 -87.223  1.00  0.00           C
ATOM     18  N   THR M  10    -167.307  56.868 -85.643  1.00122.57           N
ATOM     19  CA  THR M  10    -166.284  57.884 -85.646  1.00119.96           C
ATOM     20  C   THR M  10    -166.244  58.743 -84.394  1.00118.21           C
ATOM     21  O   THR M  10    -165.154  59.112 -84.032  1.00118.16           O
ATOM     22  CB  THR M  10    -166.457  58.775 -86.872  1.00  0.00           C
ATOM     23  OG1 THR M  10    -167.424  58.165 -87.736  1.00  0.00           O
ATOM     24  CG2 THR M  10    -165.170  58.938 -87.647  1.00  0.00           C
ATOM     25  N   VAL M  11    -167.332  59.013 -83.673  1.00144.16           N
ATOM     26  CA  VAL M  11    -167.173  59.800 -82.439  1.00140.97           C
ATOM     27  C   VAL M  11    -166.393  58.991 -81.424  1.00138.76           C
ATOM     28  O   VAL M  11    -165.603  59.543 -80.689  1.00138.36           O
ATOM     29  CB  VAL M  11    -168.464  60.339 -81.745  1.00  0.00           C
ATOM     30  CG1 VAL M  11    -169.036  61.549 -82.489  1.00  0.00           C
ATOM     31  CG2 VAL M  11    -169.539  59.261 -81.547  1.00  0.00           C
ATOM     32  N   ALA M  12    -166.512  57.674 -81.459  1.00113.33           N
ATOM     33  CA  ALA M  12    -165.724  56.848 -80.558  1.00111.07           C
ATOM     34  C   ALA M  12    -164.245  56.906 -80.951  1.00111.40           C
ATOM     35  O   ALA M  12    -163.369  56.831 -80.102  1.00111.68           O
ATOM     36  CB  ALA M  12    -166.251  55.430 -80.584  1.00  0.00           C
ATOM     37  N   ALA M  13    -163.963  57.077 -82.235  1.00129.30           N
ATOM     38  CA  ALA M  13    -162.593  57.281 -82.701  1.00128.96           C
ATOM     39  C   ALA M  13    -162.089  58.687 -82.343  1.00128.41           C
ATOM     40  O   ALA M  13    -160.918  58.866 -82.039  1.00128.91           O
ATOM     41  CB  ALA M  13    -162.513  57.044 -84.216  1.00  0.00           C
ATOM     42  N   GLU M  14    -162.972  59.675 -82.390  1.00122.69           N
ATOM     43  CA  GLU M  14    -162.653  61.066 -82.053  1.00122.38           C
ATOM     44  C   GLU M  14    -162.350  61.164 -80.549  1.00120.94           C
ATOM     45  O   GLU M  14    -161.393  61.818 -80.143  1.00121.03           O
ATOM     46  CB  GLU M  14    -163.829  61.983 -82.455  1.00  0.00           C
ATOM     47  CG  GLU M  14    -164.069  62.130 -83.985  1.00  0.00           C
ATOM     48  CD  GLU M  14    -165.535  62.429 -84.373  1.00  0.00           C
ATOM     49  OE1 GLU M  14    -166.144  63.357 -83.811  1.00  0.00           O
ATOM     50  OE2 GLU M  14    -166.097  61.739 -85.271  1.00  0.00           O
ATOM     51  N   GLU M  15    -163.110  60.455 -79.723  1.00123.31           N
ATOM     52  CA  GLU M  15    -162.840  60.359 -78.284  1.00121.58           C
ATOM     53  C   GLU M  15    -161.524  59.631 -78.042  1.00120.13           C
ATOM     54  O   GLU M  15    -160.691  60.033 -77.223  1.00120.31           O
ATOM     55  CB  GLU M  15    -163.925  59.529 -77.582  1.00  0.00           C
ATOM     56  CG  GLU M  15    -165.292  60.180 -77.435  1.00  0.00           C
ATOM     57  CD  GLU M  15    -166.303  59.220 -76.809  1.00  0.00           C
ATOM     58  OE1 GLU M  15    -166.545  58.122 -77.365  1.00  0.00           O
ATOM     59  OE2 GLU M  15    -166.841  59.555 -75.732  1.00  0.00           O
ATOM     60  N   MET M  16    -161.345  58.535 -78.765  1.00101.56           N
ATOM     61  CA  MET M  16    -160.161  57.697 -78.623  1.00 99.81           C
ATOM     62  C   MET M  16    -158.915  58.453 -79.062  1.00 98.73           C
ATOM     63  O   MET M  16    -157.839  58.179 -78.549  1.00 98.19           O
ATOM     64  CB  MET M  16    -160.339  56.413 -79.441  1.00  0.00           C
ATOM     65  CG  MET M  16    -159.186  55.421 -79.419  1.00  0.00           C
ATOM     66  SD  MET M  16    -158.689  54.929 -81.098  1.00  0.00           S
ATOM     67  CE  MET M  16    -158.019  56.467 -81.814  1.00  0.00           C
ATOM     68  N   ASP M  17    -159.025  59.411 -79.972  1.00106.49           N
ATOM     69  CA  ASP M  17    -157.849  60.181 -80.369  1.00105.60           C
ATOM     70  C   ASP M  17    -157.292  60.930 -79.176  1.00104.31           C
ATOM     71  O   ASP M  17    -156.125  60.751 -78.850  1.00104.89           O
ATOM     72  CB  ASP M  17    -158.126  61.198 -81.474  1.00  0.00           C
ATOM     73  CG  ASP M  17    -156.881  62.004 -81.825  1.00  0.00           C
ATOM     74  OD1 ASP M  17    -156.639  63.077 -81.226  1.00  0.00           O
ATOM     75  OD2 ASP M  17    -156.100  61.556 -82.688  1.00  0.00           O
ATOM     76  N   GLU M  18    -158.110  61.713 -78.486  1.00 99.26           N
ATOM     77  CA  GLU M  18    -157.579  62.489 -77.367  1.00 98.10           C
ATOM     78  C   GLU M  18    -157.221  61.563 -76.220  1.00 97.80           C
ATOM     79  O   GLU M  18    -156.216  61.760 -75.557  1.00 97.28           O
ATOM     80  CB  GLU M  18    -158.542  63.573 -76.884  1.00  0.00           C
ATOM     81  CG  GLU M  18    -157.840  64.909 -76.602  1.00  0.00           C
ATOM     82  CD  GLU M  18    -156.741  64.829 -75.539  1.00  0.00           C
ATOM     83  OE1 GLU M  18    -157.034  64.608 -74.346  1.00  0.00           O
ATOM     84  OE2 GLU M  18    -155.555  65.040 -75.887  1.00  0.00           O
ATOM     85  N   LEU M  19    -157.983  60.499 -76.013  1.00100.92           N
ATOM     86  CA  LEU M  19    -157.630  59.547 -74.964  1.00101.27           C
ATOM     87  C   LEU M  19    -156.265  58.918 -75.213  1.00102.80           C
ATOM     88  O   LEU M  19    -155.433  58.842 -74.310  1.00104.56           O
ATOM     89  CB  LEU M  19    -158.679  58.440 -74.883  1.00  0.00           C
ATOM     90  CG  LEU M  19    -158.418  57.315 -73.871  1.00  0.00           C
ATOM     91  CD1 LEU M  19    -158.231  57.802 -72.440  1.00  0.00           C
ATOM     92  CD2 LEU M  19    -159.576  56.351 -73.952  1.00  0.00           C
ATOM     93  N   ARG M  20    -156.007  58.479 -76.434  1.00129.08           N
ATOM     94  CA  ARG M  20    -154.747  57.811 -76.745  1.00129.12           C
ATOM     95  C   ARG M  20    -153.626  58.830 -76.737  1.00126.07           C
ATOM     96  O   ARG M  20    -152.534  58.545 -76.263  1.00126.24           O
ATOM     97  CB  ARG M  20    -154.856  57.093 -78.091  1.00  0.00           C
ATOM     98  CG  ARG M  20    -153.721  56.113 -78.361  1.00  0.00           C
ATOM     99  CD  ARG M  20    -153.900  55.347 -79.678  1.00  0.00           C
ATOM    100  NE  ARG M  20    -155.192  54.648 -79.767  1.00  0.00           N
ATOM    101  CZ  ARG M  20    -155.540  53.530 -79.139  1.00  0.00           C
ATOM    102  NH1 ARG M  20    -156.740  53.075 -79.311  1.00  0.00           N
ATOM    103  NH2 ARG M  20    -154.783  52.881 -78.295  1.00  0.00           N
ATOM    104  N   ARG M  21    -153.911  60.037 -77.199  1.00 75.75           N
ATOM    105  CA  ARG M  21    -152.953  61.141 -77.166  1.00 73.96           C
ATOM    106  C   ARG M  21    -152.561  61.444 -75.730  1.00 73.91           C
ATOM    107  O   ARG M  21    -151.379  61.476 -75.413  1.00 73.60           O
ATOM    108  CB  ARG M  21    -153.615  62.338 -77.847  1.00  0.00           C
ATOM    109  CG  ARG M  21    -152.792  63.584 -78.043  1.00  0.00           C
ATOM    110  CD  ARG M  21    -153.637  64.643 -78.765  1.00  0.00           C
ATOM    111  NE  ARG M  21    -154.118  64.187 -80.083  1.00  0.00           N
ATOM    112  CZ  ARG M  21    -153.441  64.193 -81.222  1.00  0.00           C
ATOM    113  NH1 ARG M  21    -153.992  63.669 -82.277  1.00  0.00           N
ATOM    114  NH2 ARG M  21    -152.227  64.673 -81.339  1.00  0.00           N
ATOM    115  N   ARG M  22    -153.532  61.568 -74.837  1.00 94.31           N
ATOM    116  CA  ARG M  22    -153.246  61.795 -73.423  1.00 94.36           C
ATOM    117  C   ARG M  22    -152.503  60.626 -72.816  1.00 94.16           C
ATOM    118  O   ARG M  22    -151.590  60.816 -72.040  1.00 94.90           O
ATOM    119  CB  ARG M  22    -154.538  62.049 -72.634  1.00  0.00           C
ATOM    120  CG  ARG M  22    -154.332  62.968 -71.426  1.00  0.00           C
ATOM    121  CD  ARG M  22    -154.740  64.427 -71.697  1.00  0.00           C
ATOM    122  NE  ARG M  22    -154.376  64.906 -73.039  1.00  0.00           N
ATOM    123  CZ  ARG M  22    -153.194  65.347 -73.444  1.00  0.00           C
ATOM    124  NH1 ARG M  22    -153.037  65.605 -74.705  1.00  0.00           N
ATOM    125  NH2 ARG M  22    -152.144  65.465 -72.672  1.00  0.00           N
ATOM    126  N   ASN M  23    -152.863  59.413 -73.194  1.00 87.26           N
ATOM    127  CA  ASN M  23    -152.197  58.220 -72.680  1.00 87.93           C
ATOM    128  C   ASN M  23    -150.720  58.153 -73.081  1.00 89.07           C
ATOM    129  O   ASN M  23    -149.875  57.740 -72.286  1.00 89.49           O
ATOM    130  CB  ASN M  23    -152.958  56.988 -73.179  1.00  0.00           C
ATOM    131  CG  ASN M  23    -152.528  55.728 -72.500  1.00  0.00           C
ATOM    132  OD1 ASN M  23    -152.261  55.711 -71.309  1.00  0.00           O
ATOM    133  ND2 ASN M  23    -152.439  54.670 -73.252  1.00  0.00           N
ATOM    134  N   ILE M  24    -150.396  58.586 -74.292  1.00 93.68           N
ATOM    135  CA  ILE M  24    -149.010  58.629 -74.766  1.00 95.26           C
ATOM    136  C   ILE M  24    -148.271  59.802 -74.123  1.00 94.61           C
ATOM    137  O   ILE M  24    -147.128  59.655 -73.688  1.00 94.55           O
ATOM    138  CB  ILE M  24    -148.950  58.741 -76.327  1.00  0.00           C
ATOM    139  CG1 ILE M  24    -149.516  57.455 -76.966  1.00  0.00           C
ATOM    140  CG2 ILE M  24    -147.499  58.969 -76.837  1.00  0.00           C
ATOM    141  CD1 ILE M  24    -149.872  57.564 -78.459  1.00  0.00           C
ATOM    142  N   GLU M  25    -148.898  60.965 -74.024  1.00 90.41           N
ATOM    143  CA  GLU M  25    -148.232  62.124 -73.431  1.00 90.25           C
ATOM    144  C   GLU M  25    -147.991  61.907 -71.940  1.00 89.14           C
ATOM    145  O   GLU M  25    -146.891  62.148 -71.457  1.00 88.56           O
ATOM    146  CB  GLU M  25    -149.032  63.402 -73.697  1.00  0.00           C
ATOM    147  CG  GLU M  25    -148.962  63.835 -75.168  1.00  0.00           C
ATOM    148  CD  GLU M  25    -149.821  65.052 -75.487  1.00  0.00           C
ATOM    149  OE1 GLU M  25    -150.102  65.864 -74.582  1.00  0.00           O
ATOM    150  OE2 GLU M  25    -150.252  65.193 -76.651  1.00  0.00           O
ATOM    151  N   LEU M  26    -148.950  61.326 -71.233  1.00 80.87           N
ATOM    152  CA  LEU M  26    -148.764  60.981 -69.824  1.00 81.28           C
ATOM    153  C   LEU M  26    -147.698  59.902 -69.669  1.00 82.29           C
ATOM    154  O   LEU M  26    -146.985  59.859 -68.674  1.00 82.07           O
ATOM    155  CB  LEU M  26    -150.091  60.534 -69.198  1.00  0.00           C
ATOM    156  CG  LEU M  26    -150.140  60.350 -67.670  1.00  0.00           C
ATOM    157  CD1 LEU M  26    -149.836  61.624 -66.898  1.00  0.00           C
ATOM    158  CD2 LEU M  26    -151.517  59.849 -67.255  1.00  0.00           C
ATOM    159  N   SER M  27    -147.517  59.060 -70.680  1.00 93.54           N
ATOM    160  CA  SER M  27    -146.411  58.103 -70.662  1.00 95.26           C
ATOM    161  C   SER M  27    -145.058  58.800 -70.689  1.00 94.24           C
ATOM    162  O   SER M  27    -144.119  58.323 -70.059  1.00 94.27           O
ATOM    163  CB  SER M  27    -146.494  57.108 -71.820  1.00  0.00           C
ATOM    164  OG  SER M  27    -146.665  55.791 -71.323  1.00  0.00           O
ATOM    165  N   ARG M  28    -144.952  59.944 -71.354  1.00 86.71           N
ATOM    166  CA  ARG M  28    -143.720  60.734 -71.288  1.00 87.26           C
ATOM    167  C   ARG M  28    -143.626  61.428 -69.938  1.00 87.82           C
ATOM    168  O   ARG M  28    -142.561  61.431 -69.333  1.00 88.17           O
ATOM    169  CB  ARG M  28    -143.638  61.761 -72.424  1.00  0.00           C
ATOM    170  CG  ARG M  28    -142.492  62.744 -72.221  1.00  0.00           C
ATOM    171  CD  ARG M  28    -142.142  63.586 -73.433  1.00  0.00           C
ATOM    172  NE  ARG M  28    -141.453  62.794 -74.463  1.00  0.00           N
ATOM    173  CZ  ARG M  28    -140.165  62.461 -74.461  1.00  0.00           C
ATOM    174  NH1 ARG M  28    -139.698  61.792 -75.479  1.00  0.00           N
ATOM    175  NH2 ARG M  28    -139.326  62.728 -73.495  1.00  0.00           N
ATOM    176  N   GLU M  29    -144.722  61.975 -69.441  1.00106.96           N
ATOM    177  CA  GLU M  29    -144.691  62.669 -68.152  1.00105.85           C
ATOM    178  C   GLU M  29    -144.226  61.732 -67.038  1.00103.37           C
ATOM    179  O   GLU M  29    -143.367  62.094 -66.230  1.00103.70           O
ATOM    180  CB  GLU M  29    -146.070  63.246 -67.814  1.00  0.00           C
ATOM    181  CG  GLU M  29    -146.535  64.350 -68.761  1.00  0.00           C
ATOM    182  CD  GLU M  29    -147.959  64.805 -68.471  1.00  0.00           C
ATOM    183  OE1 GLU M  29    -148.902  64.318 -69.138  1.00  0.00           O
ATOM    184  OE2 GLU M  29    -148.141  65.662 -67.582  1.00  0.00           O
ATOM    185  N   VAL M  30    -144.712  60.497 -67.012  1.00 80.16           N
ATOM    186  CA  VAL M  30    -144.239  59.564 -65.992  1.00 76.96           C
ATOM    187  C   VAL M  30    -142.833  59.047 -66.285  1.00 76.33           C
ATOM    188  O   VAL M  30    -142.148  58.642 -65.356  1.00 76.64           O
ATOM    189  CB  VAL M  30    -145.204  58.371 -65.711  1.00  0.00           C
ATOM    190  CG1 VAL M  30    -146.579  58.892 -65.292  1.00  0.00           C
ATOM    191  CG2 VAL M  30    -145.332  57.406 -66.890  1.00  0.00           C
ATOM    192  N   ALA M  31    -142.372  59.058 -67.530  1.00 94.05           N
ATOM    193  CA  ALA M  31    -141.018  58.599 -67.834  1.00 93.95           C
ATOM    194  C   ALA M  31    -140.012  59.629 -67.324  1.00 91.37           C
ATOM    195  O   ALA M  31    -139.020  59.281 -66.676  1.00 91.07           O
ATOM    196  CB  ALA M  31    -140.845  58.383 -69.343  1.00  0.00           C
ATOM    197  N   GLU M  32    -140.298  60.897 -67.576  1.00 85.50           N
ATOM    198  CA  GLU M  32    -139.448  61.977 -67.086  1.00 82.00           C
ATOM    199  C   GLU M  32    -139.491  61.981 -65.564  1.00 81.53           C
ATOM    200  O   GLU M  32    -138.460  62.065 -64.909  1.00 80.40           O
ATOM    201  CB  GLU M  32    -139.906  63.334 -67.631  1.00  0.00           C
ATOM    202  CG  GLU M  32    -139.072  63.868 -68.801  1.00  0.00           C
ATOM    203  CD  GLU M  32    -139.464  63.319 -70.172  1.00  0.00           C
ATOM    204  OE1 GLU M  32    -139.828  64.139 -71.047  1.00  0.00           O
ATOM    205  OE2 GLU M  32    -139.361  62.101 -70.428  1.00  0.00           O
ATOM    206  N   MET M  33    -140.666  61.788 -64.981  1.00 97.70           N
ATOM    207  CA  MET M  33    -140.774  61.673 -63.528  1.00 97.61           C
ATOM    208  C   MET M  33    -139.973  60.497 -62.971  1.00 98.05           C
ATOM    209  O   MET M  33    -139.332  60.630 -61.936  1.00 98.65           O
ATOM    210  CB  MET M  33    -142.238  61.491 -63.141  1.00  0.00           C
ATOM    211  CG  MET M  33    -142.496  61.332 -61.650  1.00  0.00           C
ATOM    212  SD  MET M  33    -144.171  60.763 -61.386  1.00  0.00           S
ATOM    213  CE  MET M  33    -144.076  59.032 -61.938  1.00  0.00           C
ATOM    214  N   LYS M  34    -139.967  59.344 -63.631  1.00 91.32           N
ATOM    215  CA  LYS M  34    -139.168  58.215 -63.136  1.00 89.71           C
ATOM    216  C   LYS M  34    -137.693  58.585 -63.201  1.00 88.34           C
ATOM    217  O   LYS M  34    -136.942  58.239 -62.305  1.00 87.33           O
ATOM    218  CB  LYS M  34    -139.389  56.925 -63.940  1.00  0.00           C
ATOM    219  CG  LYS M  34    -140.315  55.876 -63.297  1.00  0.00           C
ATOM    220  CD  LYS M  34    -141.802  56.171 -63.460  1.00  0.00           C
ATOM    221  CE  LYS M  34    -142.687  55.071 -62.867  1.00  0.00           C
ATOM    222  NZ  LYS M  34    -144.145  55.331 -63.134  1.00  0.00           N
ATOM    223  N   THR M  35    -137.282  59.301 -64.233  1.00 89.76           N
ATOM    224  CA  THR M  35    -135.889  59.726 -64.358  1.00 90.31           C
ATOM    225  C   THR M  35    -135.515  60.690 -63.230  1.00 88.74           C
ATOM    226  O   THR M  35    -134.452  60.560 -62.617  1.00 90.03           O
ATOM    227  CB  THR M  35    -135.657  60.388 -65.735  1.00  0.00           C
ATOM    228  OG1 THR M  35    -136.117  59.499 -66.756  1.00  0.00           O
ATOM    229  CG2 THR M  35    -134.186  60.658 -66.006  1.00  0.00           C
ATOM    230  N   GLU M  36    -136.399  61.623 -62.909  1.00 71.27           N
ATOM    231  CA  GLU M  36    -136.176  62.543 -61.792  1.00 67.02           C
ATOM    232  C   GLU M  36    -136.106  61.794 -60.465  1.00 67.03           C
ATOM    233  O   GLU M  36    -135.230  62.058 -59.651  1.00 65.65           O
ATOM    234  CB  GLU M  36    -137.296  63.588 -61.724  1.00  0.00           C
ATOM    235  CG  GLU M  36    -137.312  64.575 -62.886  1.00  0.00           C
ATOM    236  CD  GLU M  36    -136.060  65.425 -62.922  1.00  0.00           C
ATOM    237  OE1 GLU M  36    -135.893  66.289 -62.037  1.00  0.00           O
ATOM    238  OE2 GLU M  36    -135.184  65.209 -63.791  1.00  0.00           O
ATOM    239  N   MET M  37    -136.982  60.823 -60.265  1.00 70.96           N
ATOM    240  CA  MET M  37    -136.996  60.027 -59.040  1.00 73.22           C
ATOM    241  C   MET M  37    -135.700  59.230 -58.888  1.00 76.44           C
ATOM    242  O   MET M  37    -135.092  59.189 -57.824  1.00 78.59           O
ATOM    243  CB  MET M  37    -138.215  59.101 -59.090  1.00  0.00           C
ATOM    244  CG  MET M  37    -138.672  58.533 -57.768  1.00  0.00           C
ATOM    245  SD  MET M  37    -140.150  57.525 -58.051  1.00  0.00           S
ATOM    246  CE  MET M  37    -140.756  57.367 -56.370  1.00  0.00           C
ATOM    247  N   ILE M  38    -135.212  58.644 -59.973  1.00 84.11           N
ATOM    248  CA  ILE M  38    -133.951  57.901 -59.936  1.00 85.48           C
ATOM    249  C   ILE M  38    -132.794  58.859 -59.649  1.00 84.46           C
ATOM    250  O   ILE M  38    -131.910  58.542 -58.847  1.00 84.53           O
ATOM    251  CB  ILE M  38    -133.718  57.114 -61.267  1.00  0.00           C
ATOM    252  CG1 ILE M  38    -134.772  55.996 -61.402  1.00  0.00           C
ATOM    253  CG2 ILE M  38    -132.296  56.487 -61.328  1.00  0.00           C
ATOM    254  CD1 ILE M  38    -134.936  55.413 -62.816  1.00  0.00           C
ATOM    255  N   LYS M  39    -132.771  60.042 -60.252  1.00 69.22           N
ATOM    256  CA  LYS M  39    -131.660  60.966 -60.004  1.00 69.28           C
ATOM    257  C   LYS M  39    -131.712  61.521 -58.581  1.00 68.04           C
ATOM    258  O   LYS M  39    -130.674  61.858 -58.010  1.00 68.04           O
ATOM    259  CB  LYS M  39    -131.596  62.072 -61.070  1.00  0.00           C
ATOM    260  CG  LYS M  39    -132.218  63.415 -60.695  1.00  0.00           C
ATOM    261  CD  LYS M  39    -132.278  64.367 -61.872  1.00  0.00           C
ATOM    262  CE  LYS M  39    -132.805  65.718 -61.408  1.00  0.00           C
ATOM    263  NZ  LYS M  39    -133.091  66.631 -62.562  1.00  0.00           N
ATOM    264  N   LEU M  40    -132.894  61.601 -57.989  1.00 73.39           N
ATOM    265  CA  LEU M  40    -133.010  62.016 -56.596  1.00 71.91           C
ATOM    266  C   LEU M  40    -132.549  60.901 -55.677  1.00 72.07           C
ATOM    267  O   LEU M  40    -131.720  61.162 -54.814  1.00 74.04           O
ATOM    268  CB  LEU M  40    -134.438  62.444 -56.259  1.00  0.00           C
ATOM    269  CG  LEU M  40    -134.654  63.967 -56.227  1.00  0.00           C
ATOM    270  CD1 LEU M  40    -134.279  64.709 -57.521  1.00  0.00           C
ATOM    271  CD2 LEU M  40    -136.103  64.250 -55.917  1.00  0.00           C
ATOM    272  N   TRP M  41    -132.970  59.663 -55.903  1.00 78.00           N
ATOM    273  CA  TRP M  41    -132.470  58.533 -55.113  1.00 78.19           C
ATOM    274  C   TRP M  41    -130.960  58.420 -55.183  1.00 77.84           C
ATOM    275  O   TRP M  41    -130.310  58.199 -54.165  1.00 76.94           O
ATOM    276  CB  TRP M  41    -133.043  57.202 -55.598  1.00  0.00           C
ATOM    277  CG  TRP M  41    -134.347  56.866 -54.970  1.00  0.00           C
ATOM    278  CD1 TRP M  41    -135.584  57.125 -55.452  1.00  0.00           C
ATOM    279  CD2 TRP M  41    -134.558  56.231 -53.695  1.00  0.00           C
ATOM    280  NE1 TRP M  41    -136.555  56.698 -54.595  1.00  0.00           N
ATOM    281  CE2 TRP M  41    -135.965  56.124 -53.506  1.00  0.00           C
ATOM    282  CE3 TRP M  41    -133.699  55.762 -52.678  1.00  0.00           C
ATOM    283  CZ2 TRP M  41    -136.531  55.577 -52.337  1.00  0.00           C
ATOM    284  CZ3 TRP M  41    -134.263  55.198 -51.502  1.00  0.00           C
ATOM    285  CH2 TRP M  41    -135.680  55.113 -51.349  1.00  0.00           C
ATOM    286  N   GLN M  42    -130.400  58.619 -56.369  1.00 71.54           N
ATOM    287  CA  GLN M  42    -128.951  58.583 -56.567  1.00 71.95           C
ATOM    288  C   GLN M  42    -128.255  59.569 -55.636  1.00 73.34           C
ATOM    289  O   GLN M  42    -127.244  59.254 -55.018  1.00 74.49           O
ATOM    290  CB  GLN M  42    -128.644  58.962 -58.022  1.00  0.00           C
ATOM    291  CG  GLN M  42    -127.175  58.946 -58.422  1.00  0.00           C
ATOM    292  CD  GLN M  42    -126.966  59.534 -59.804  1.00  0.00           C
ATOM    293  OE1 GLN M  42    -127.270  60.695 -60.057  1.00  0.00           O
ATOM    294  NE2 GLN M  42    -126.439  58.748 -60.705  1.00  0.00           N
ATOM    295  N   ARG M  43    -128.786  60.776 -55.539  1.00 72.73           N
ATOM    296  CA  ARG M  43    -128.142  61.818 -54.743  1.00 71.92           C
ATOM    297  C   ARG M  43    -128.410  61.635 -53.262  1.00 71.07           C
ATOM    298  O   ARG M  43    -127.535  61.896 -52.448  1.00 71.06           O
ATOM    299  CB  ARG M  43    -128.593  63.187 -55.243  1.00  0.00           C
ATOM    300  CG  ARG M  43    -128.028  63.437 -56.632  1.00  0.00           C
ATOM    301  CD  ARG M  43    -128.606  64.647 -57.325  1.00  0.00           C
ATOM    302  NE  ARG M  43    -128.061  64.675 -58.690  1.00  0.00           N
ATOM    303  CZ  ARG M  43    -126.939  65.266 -59.085  1.00  0.00           C
ATOM    304  NH1 ARG M  43    -126.527  65.066 -60.307  1.00  0.00           N
ATOM    305  NH2 ARG M  43    -126.205  66.031 -58.314  1.00  0.00           N
ATOM    306  N   THR M  44    -129.585  61.149 -52.910  1.00 54.67           N
ATOM    307  CA  THR M  44    -129.895  60.885 -51.513  1.00 57.47           C
ATOM    308  C   THR M  44    -129.020  59.770 -50.953  1.00 59.71           C
ATOM    309  O   THR M  44    -128.471  59.933 -49.872  1.00 60.59           O
ATOM    310  CB  THR M  44    -131.392  60.563 -51.343  1.00  0.00           C
ATOM    311  OG1 THR M  44    -132.144  61.616 -51.946  1.00  0.00           O
ATOM    312  CG2 THR M  44    -131.809  60.507 -49.889  1.00  0.00           C
ATOM    313  N   VAL M  45    -128.826  58.661 -51.659  1.00 93.71           N
ATOM    314  CA  VAL M  45    -128.026  57.580 -51.071  1.00 96.11           C
ATOM    315  C   VAL M  45    -126.554  57.947 -50.919  1.00 96.96           C
ATOM    316  O   VAL M  45    -125.963  57.627 -49.896  1.00 97.51           O
ATOM    317  CB  VAL M  45    -128.180  56.204 -51.789  1.00  0.00           C
ATOM    318  CG1 VAL M  45    -129.651  55.752 -51.756  1.00  0.00           C
ATOM    319  CG2 VAL M  45    -127.657  56.212 -53.235  1.00  0.00           C
ATOM    320  N   VAL M  46    -125.968  58.692 -51.849  1.00 84.72           N
ATOM    321  CA  VAL M  46    -124.561  59.059 -51.679  1.00 86.19           C
ATOM    322  C   VAL M  46    -124.399  60.111 -50.590  1.00 84.93           C
ATOM    323  O   VAL M  46    -123.320  60.246 -50.026  1.00 84.92           O
ATOM    324  CB  VAL M  46    -123.867  59.516 -52.992  1.00  0.00           C
ATOM    325  CG1 VAL M  46    -123.923  58.394 -54.039  1.00  0.00           C
ATOM    326  CG2 VAL M  46    -124.476  60.803 -53.565  1.00  0.00           C
ATOM    327  N   ALA M  47    -125.462  60.830 -50.250  1.00 89.14           N
ATOM    328  CA  ALA M  47    -125.398  61.760 -49.130  1.00 87.16           C
ATOM    329  C   ALA M  47    -125.307  60.942 -47.841  1.00 87.61           C
ATOM    330  O   ALA M  47    -124.512  61.260 -46.967  1.00 89.56           O
ATOM    331  CB  ALA M  47    -126.619  62.688 -49.118  1.00  0.00           C
ATOM    332  N   GLU M  48    -126.074  59.861 -47.746  1.00 75.51           N
ATOM    333  CA  GLU M  48    -126.013  58.996 -46.563  1.00 75.83           C
ATOM    334  C   GLU M  48    -124.589  58.449 -46.431  1.00 74.83           C
ATOM    335  O   GLU M  48    -123.970  58.512 -45.372  1.00 74.39           O
ATOM    336  CB  GLU M  48    -126.972  57.792 -46.666  1.00  0.00           C
ATOM    337  CG  GLU M  48    -128.469  58.063 -46.893  1.00  0.00           C
ATOM    338  CD  GLU M  48    -129.187  58.683 -45.709  1.00  0.00           C
ATOM    339  OE1 GLU M  48    -128.992  58.224 -44.567  1.00  0.00           O
ATOM    340  OE2 GLU M  48    -129.953  59.651 -45.895  1.00  0.00           O
ATOM    341  N   GLU M  49    -124.056  57.925 -47.525  1.00 80.56           N
ATOM    342  CA  GLU M  49    -122.738  57.292 -47.510  1.00 79.50           C
ATOM    343  C   GLU M  49    -121.610  58.268 -47.177  1.00 78.22           C
ATOM    344  O   GLU M  49    -120.743  57.982 -46.341  1.00 77.20           O
ATOM    345  CB  GLU M  49    -122.473  56.655 -48.879  1.00  0.00           C
ATOM    346  CG  GLU M  49    -123.393  55.476 -49.197  1.00  0.00           C
ATOM    347  CD  GLU M  49    -123.215  54.953 -50.618  1.00  0.00           C
ATOM    348  OE1 GLU M  49    -122.804  53.782 -50.768  1.00  0.00           O
ATOM    349  OE2 GLU M  49    -123.501  55.695 -51.586  1.00  0.00           O
ATOM    350  N   ALA M  50    -121.615  59.431 -47.815  1.00 74.68           N
ATOM    351  CA  ALA M  50    -120.550  60.405 -47.617  1.00 74.69           C
ATOM    352  C   ALA M  50    -120.578  60.969 -46.202  1.00 74.31           C
ATOM    353  O   ALA M  50    -119.538  61.198 -45.593  1.00 75.33           O
ATOM    354  CB  ALA M  50    -120.686  61.540 -48.639  1.00  0.00           C
ATOM    355  N   GLU M  51    -121.761  61.222 -45.672  1.00 79.70           N
ATOM    356  CA  GLU M  51    -121.859  61.848 -44.362  1.00 80.69           C
ATOM    357  C   GLU M  51    -121.585  60.903 -43.216  1.00 81.35           C
ATOM    358  O   GLU M  51    -121.033  61.327 -42.211  1.00 82.01           O
ATOM    359  CB  GLU M  51    -123.231  62.451 -44.171  1.00  0.00           C
ATOM    360  CG  GLU M  51    -123.431  63.664 -45.036  1.00  0.00           C
ATOM    361  CD  GLU M  51    -124.859  64.109 -44.979  1.00  0.00           C
ATOM    362  OE1 GLU M  51    -125.434  64.082 -43.867  1.00  0.00           O
ATOM    363  OE2 GLU M  51    -125.433  64.442 -46.036  1.00  0.00           O
ATOM    364  N   GLU M  52    -121.895  59.622 -43.346  1.00102.39           N
ATOM    365  CA  GLU M  52    -121.496  58.699 -42.286  1.00101.89           C
ATOM    366  C   GLU M  52    -119.975  58.552 -42.305  1.00101.14           C
ATOM    367  O   GLU M  52    -119.339  58.470 -41.253  1.00101.36           O
ATOM    368  CB  GLU M  52    -122.195  57.343 -42.402  1.00  0.00           C
ATOM    369  CG  GLU M  52    -123.711  57.412 -42.187  1.00  0.00           C
ATOM    370  CD  GLU M  52    -124.107  58.120 -40.899  1.00  0.00           C
ATOM    371  OE1 GLU M  52    -123.597  57.762 -39.819  1.00  0.00           O
ATOM    372  OE2 GLU M  52    -124.946  59.051 -40.972  1.00  0.00           O
ATOM    373  N   GLN M  53    -119.358  58.629 -43.479  1.00 81.98           N
ATOM    374  CA  GLN M  53    -117.896  58.666 -43.545  1.00 79.97           C
ATOM    375  C   GLN M  53    -117.366  59.946 -42.881  1.00 78.90           C
ATOM    376  O   GLN M  53    -116.394  59.915 -42.132  1.00 79.06           O
ATOM    377  CB  GLN M  53    -117.411  58.600 -44.997  1.00  0.00           C
ATOM    378  CG  GLN M  53    -115.918  58.326 -45.117  1.00  0.00           C
ATOM    379  CD  GLN M  53    -115.358  58.720 -46.466  1.00  0.00           C
ATOM    380  OE1 GLN M  53    -115.698  58.162 -47.495  1.00  0.00           O
ATOM    381  NE2 GLN M  53    -114.479  59.685 -46.466  1.00  0.00           N
ATOM    382  N   LEU M  54    -118.017  61.076 -43.113  1.00 72.21           N
ATOM    383  CA  LEU M  54    -117.621  62.338 -42.485  1.00 71.62           C
ATOM    384  C   LEU M  54    -117.799  62.299 -40.971  1.00 72.32           C
ATOM    385  O   LEU M  54    -116.981  62.826 -40.224  1.00 72.90           O
ATOM    386  CB  LEU M  54    -118.447  63.494 -43.067  1.00  0.00           C
ATOM    387  CG  LEU M  54    -117.720  64.724 -43.633  1.00  0.00           C
ATOM    388  CD1 LEU M  54    -116.951  65.489 -42.562  1.00  0.00           C
ATOM    389  CD2 LEU M  54    -116.780  64.330 -44.774  1.00  0.00           C
ATOM    390  N   CYS M  55    -118.842  61.631 -40.502  1.00 76.39           N
ATOM    391  CA  CYS M  55    -119.052  61.426 -39.073  1.00 78.76           C
ATOM    392  C   CYS M  55    -117.932  60.561 -38.501  1.00 79.08           C
ATOM    393  O   CYS M  55    -117.424  60.840 -37.419  1.00 78.91           O
ATOM    394  CB  CYS M  55    -120.411  60.767 -38.821  1.00  0.00           C
ATOM    395  SG  CYS M  55    -120.883  60.805 -37.071  1.00  0.00           S
ATOM    396  N   SER M  56    -117.499  59.550 -39.244  1.00 90.86           N
ATOM    397  CA  SER M  56    -116.343  58.751 -38.837  1.00 90.70           C
ATOM    398  C   SER M  56    -115.099  59.630 -38.768  1.00 90.60           C
ATOM    399  O   SER M  56    -114.380  59.572 -37.787  1.00 90.26           O
ATOM    400  CB  SER M  56    -116.108  57.575 -39.789  1.00  0.00           C
ATOM    401  OG  SER M  56    -115.106  56.699 -39.296  1.00  0.00           O
ATOM    402  N   GLN M  57    -114.876  60.505 -39.741  1.00 75.71           N
ATOM    403  CA  GLN M  57    -113.736  61.423 -39.680  1.00 75.86           C
ATOM    404  C   GLN M  57    -113.796  62.377 -38.490  1.00 75.96           C
ATOM    405  O   GLN M  57    -112.771  62.682 -37.889  1.00 75.91           O
ATOM    406  CB  GLN M  57    -113.593  62.239 -40.968  1.00  0.00           C
ATOM    407  CG  GLN M  57    -112.579  61.667 -41.952  1.00  0.00           C
ATOM    408  CD  GLN M  57    -113.106  60.501 -42.759  1.00  0.00           C
ATOM    409  OE1 GLN M  57    -113.722  60.692 -43.799  1.00  0.00           O
ATOM    410  NE2 GLN M  57    -112.841  59.299 -42.326  1.00  0.00           N
ATOM    411  N   LEU M  58    -114.983  62.820 -38.106  1.00 95.17           N
ATOM    412  CA  LEU M  58    -115.103  63.619 -36.892  1.00 96.28           C
ATOM    413  C   LEU M  58    -114.715  62.778 -35.678  1.00 97.54           C
ATOM    414  O   LEU M  58    -113.926  63.215 -34.856  1.00 98.16           O
ATOM    415  CB  LEU M  58    -116.529  64.159 -36.736  1.00  0.00           C
ATOM    416  CG  LEU M  58    -116.758  65.113 -35.553  1.00  0.00           C
ATOM    417  CD1 LEU M  58    -115.956  66.406 -35.693  1.00  0.00           C
ATOM    418  CD2 LEU M  58    -118.245  65.449 -35.448  1.00  0.00           C
ATOM    419  N   ALA M  59    -115.212  61.552 -35.591  1.00 94.59           N
ATOM    420  CA  ALA M  59    -114.886  60.664 -34.475  1.00 95.61           C
ATOM    421  C   ALA M  59    -113.392  60.311 -34.435  1.00 95.89           C
ATOM    422  O   ALA M  59    -112.813  60.109 -33.372  1.00 94.94           O
ATOM    423  CB  ALA M  59    -115.738  59.394 -34.568  1.00  0.00           C
ATOM    424  N   GLU M  60    -112.757  60.248 -35.595  1.00 95.90           N
ATOM    425  CA  GLU M  60    -111.316  60.027 -35.681  1.00 96.67           C
ATOM    426  C   GLU M  60    -110.575  61.207 -35.049  1.00 95.96           C
ATOM    427  O   GLU M  60    -109.665  61.004 -34.253  1.00 96.50           O
ATOM    428  CB  GLU M  60    -110.894  59.812 -37.142  1.00  0.00           C
ATOM    429  CG  GLU M  60    -111.302  58.442 -37.706  1.00  0.00           C
ATOM    430  CD  GLU M  60    -111.659  58.469 -39.194  1.00  0.00           C
ATOM    431  OE1 GLU M  60    -110.989  59.160 -39.992  1.00  0.00           O
ATOM    432  OE2 GLU M  60    -112.640  57.793 -39.587  1.00  0.00           O
ATOM    433  N   LEU M  61    -110.995  62.437 -35.311  1.00 78.59           N
ATOM    434  CA  LEU M  61    -110.354  63.592 -34.671  1.00 76.62           C
ATOM    435  C   LEU M  61    -110.695  63.673 -33.183  1.00 76.60           C
ATOM    436  O   LEU M  61    -109.865  64.087 -32.375  1.00 75.87           O
ATOM    437  CB  LEU M  61    -110.748  64.905 -35.347  1.00  0.00           C
ATOM    438  CG  LEU M  61    -109.825  65.423 -36.460  1.00  0.00           C
ATOM    439  CD1 LEU M  61    -109.805  64.554 -37.709  1.00  0.00           C
ATOM    440  CD2 LEU M  61    -110.244  66.842 -36.828  1.00  0.00           C
ATOM    441  N   GLU M  62    -111.876  63.216 -32.797  1.00 85.14           N
ATOM    442  CA  GLU M  62    -112.258  63.134 -31.384  1.00 87.33           C
ATOM    443  C   GLU M  62    -111.377  62.160 -30.600  1.00 88.46           C
ATOM    444  O   GLU M  62    -111.179  62.351 -29.402  1.00 89.46           O
ATOM    445  CB  GLU M  62    -113.730  62.723 -31.229  1.00  0.00           C
ATOM    446  CG  GLU M  62    -114.738  63.812 -31.609  1.00  0.00           C
ATOM    447  CD  GLU M  62    -116.197  63.370 -31.511  1.00  0.00           C
ATOM    448  OE1 GLU M  62    -116.476  62.151 -31.506  1.00  0.00           O
ATOM    449  OE2 GLU M  62    -117.079  64.257 -31.429  1.00  0.00           O
ATOM    450  N   VAL M  63    -110.801  61.154 -31.250  1.00 99.78           N
ATOM    451  CA  VAL M  63    -109.850  60.270 -30.565  1.00100.11           C
ATOM    452  C   VAL M  63    -108.392  60.675 -30.775  1.00 99.86           C
ATOM    453  O   VAL M  63    -107.517  60.181 -30.072  1.00100.11           O
ATOM    454  CB  VAL M  63    -110.069  58.758 -30.873  1.00  0.00           C
ATOM    455  CG1 VAL M  63    -111.496  58.334 -30.483  1.00  0.00           C
ATOM    456  CG2 VAL M  63    -109.809  58.403 -32.335  1.00  0.00           C
ATOM    457  N   GLU M  64    -108.115  61.596 -31.689  1.00 76.15           N
ATOM    458  CA  GLU M  64    -106.778  62.191 -31.781  1.00 76.78           C
ATOM    459  C   GLU M  64    -106.603  63.247 -30.692  1.00 75.71           C
ATOM    460  O   GLU M  64    -105.557  63.326 -30.058  1.00 75.34           O
ATOM    461  CB  GLU M  64    -106.539  62.852 -33.141  1.00  0.00           C
ATOM    462  CG  GLU M  64    -106.307  61.868 -34.277  1.00  0.00           C
ATOM    463  CD  GLU M  64    -105.971  62.567 -35.584  1.00  0.00           C
ATOM    464  OE1 GLU M  64    -106.808  63.338 -36.101  1.00  0.00           O
ATOM    465  OE2 GLU M  64    -104.852  62.348 -36.100  1.00  0.00           O
ATOM    466  N   SER M  65    -107.644  64.028 -30.435  1.00 92.87           N
ATOM    467  CA  SER M  65    -107.629  65.061 -29.390  1.00 93.40           C
ATOM    468  C   SER M  65    -107.956  64.429 -28.028  1.00 95.62           C
ATOM    469  O   SER M  65    -108.895  64.825 -27.337  1.00 97.09           O
ATOM    470  CB  SER M  65    -108.631  66.164 -29.762  1.00  0.00           C
ATOM    471  OG  SER M  65    -108.527  67.320 -28.941  1.00  0.00           O
ATOM    472  N   LEU M  66    -107.231  63.368 -27.687  1.00113.03           N
ATOM    473  CA  LEU M  66    -107.552  62.556 -26.510  1.00114.42           C
ATOM    474  C   LEU M  66    -106.395  62.102 -25.608  1.00115.20           C
ATOM    475  O   LEU M  66    -106.634  61.731 -24.455  1.00115.27           O
ATOM    476  CB  LEU M  66    -108.345  61.334 -26.995  1.00  0.00           C
ATOM    477  CG  LEU M  66    -109.325  60.644 -26.032  1.00  0.00           C
ATOM    478  CD1 LEU M  66    -110.475  61.569 -25.616  1.00  0.00           C
ATOM    479  CD2 LEU M  66    -109.914  59.392 -26.684  1.00  0.00           C
ATOM    480  N   GLY M  67    -105.156  62.128 -26.081  1.00104.26           N
ATOM    481  CA  GLY M  67    -104.026  61.719 -25.258  1.00104.16           C
ATOM    482  C   GLY M  67    -102.754  61.818 -26.061  1.00104.61           C
ATOM    483  O   GLY M  67    -101.650  61.672 -25.497  1.00105.03           O
ATOM    484  OXT GLY M  67    -102.882  62.037 -27.281  1.00105.03           O
TER     485      GLY M  67 
ATOM    486  N   GLY N   7    -168.135  46.852 -79.536  1.00187.52           N
ATOM    487  CA  GLY N   7    -168.298  48.154 -80.240  1.00186.07           C
ATOM    488  C   GLY N   7    -167.061  48.992 -80.071  1.00184.78           C
ATOM    489  O   GLY N   7    -166.277  48.619 -79.224  1.00184.85           O
ATOM    490  N   TYR N   8    -166.852  50.066 -80.824  1.00164.49           N
ATOM    491  CA  TYR N   8    -165.554  50.760 -80.830  1.00161.83           C
ATOM    492  C   TYR N   8    -165.080  51.243 -79.451  1.00160.16           C
ATOM    493  O   TYR N   8    -163.916  51.092 -79.102  1.00160.43           O
ATOM    494  CB  TYR N   8    -165.650  51.940 -81.804  1.00  0.00           C
ATOM    495  CG  TYR N   8    -164.318  52.520 -82.242  1.00  0.00           C
ATOM    496  CD1 TYR N   8    -163.846  52.308 -83.556  1.00  0.00           C
ATOM    497  CD2 TYR N   8    -163.525  53.293 -81.365  1.00  0.00           C
ATOM    498  CE1 TYR N   8    -162.605  52.852 -83.979  1.00  0.00           C
ATOM    499  CE2 TYR N   8    -162.279  53.818 -81.782  1.00  0.00           C
ATOM    500  CZ  TYR N   8    -161.833  53.597 -83.087  1.00  0.00           C
ATOM    501  OH  TYR N   8    -160.640  54.122 -83.508  1.00  0.00           O
ATOM    502  N   VAL N   9    -165.993  51.748 -78.631  1.00165.40           N
ATOM    503  CA  VAL N   9    -165.653  52.238 -77.291  1.00164.02           C
ATOM    504  C   VAL N   9    -165.056  51.217 -76.316  1.00163.79           C
ATOM    505  O   VAL N   9    -164.576  51.594 -75.257  1.00164.30           O
ATOM    506  CB  VAL N   9    -166.894  52.876 -76.594  1.00  0.00           C
ATOM    507  CG1 VAL N   9    -167.391  54.098 -77.371  1.00  0.00           C
ATOM    508  CG2 VAL N   9    -168.048  51.859 -76.440  1.00  0.00           C
ATOM    509  N   THR N  10    -165.036  49.927 -76.632  1.00161.22           N
ATOM    510  CA  THR N  10    -164.462  48.968 -75.690  1.00159.73           C
ATOM    511  C   THR N  10    -162.948  49.106 -75.590  1.00158.55           C
ATOM    512  O   THR N  10    -162.387  48.789 -74.546  1.00158.32           O
ATOM    513  CB  THR N  10    -164.805  47.512 -76.056  1.00  0.00           C
ATOM    514  OG1 THR N  10    -164.407  47.245 -77.403  1.00  0.00           O
ATOM    515  CG2 THR N  10    -166.305  47.262 -75.968  1.00  0.00           C
ATOM    516  N   VAL N  11    -162.272  49.607 -76.620  1.00152.78           N
ATOM    517  CA  VAL N  11    -160.824  49.799 -76.489  1.00150.69           C
ATOM    518  C   VAL N  11    -160.592  51.000 -75.580  1.00149.32           C
ATOM    519  O   VAL N  11    -159.738  50.975 -74.700  1.00148.77           O
ATOM    520  CB  VAL N  11    -160.065  49.915 -77.853  1.00  0.00           C
ATOM    521  CG1 VAL N  11    -160.357  48.677 -78.716  1.00  0.00           C
ATOM    522  CG2 VAL N  11    -160.403  51.189 -78.650  1.00  0.00           C
ATOM    523  N   ALA N  12    -161.453  52.003 -75.707  1.00174.96           N
ATOM    524  CA  ALA N  12    -161.360  53.206 -74.895  1.00173.57           C
ATOM    525  C   ALA N  12    -161.623  52.872 -73.426  1.00173.81           C
ATOM    526  O   ALA N  12    -161.003  53.434 -72.536  1.00174.56           O
ATOM    527  CB  ALA N  12    -162.349  54.265 -75.415  1.00  0.00           C
ATOM    528  N   ALA N  13    -162.507  51.917 -73.174  1.00158.28           N
ATOM    529  CA  ALA N  13    -162.787  51.467 -71.813  1.00157.84           C
ATOM    530  C   ALA N  13    -161.549  50.862 -71.134  1.00156.49           C
ATOM    531  O   ALA N  13    -161.359  51.022 -69.934  1.00156.16           O
ATOM    532  CB  ALA N  13    -163.945  50.462 -71.832  1.00  0.00           C
ATOM    533  N   SER N  14    -160.692  50.193 -71.892  1.00171.94           N
ATOM    534  CA  SER N  14    -159.448  49.667 -71.327  1.00169.73           C
ATOM    535  C   SER N  14    -158.421  50.788 -71.186  1.00167.82           C
ATOM    536  O   SER N  14    -157.665  50.859 -70.222  1.00167.80           O
ATOM    537  CB  SER N  14    -158.878  48.578 -72.239  1.00  0.00           C
ATOM    538  OG  SER N  14    -157.749  47.956 -71.648  1.00  0.00           O
ATOM    539  N   GLU N  15    -158.384  51.670 -72.170  1.00112.59           N
ATOM    540  CA  GLU N  15    -157.397  52.746 -72.224  1.00109.12           C
ATOM    541  C   GLU N  15    -157.620  53.831 -71.169  1.00107.07           C
ATOM    542  O   GLU N  15    -156.652  54.401 -70.670  1.00106.75           O
ATOM    543  CB  GLU N  15    -157.402  53.330 -73.636  1.00  0.00           C
ATOM    544  CG  GLU N  15    -156.798  52.362 -74.656  1.00  0.00           C
ATOM    545  CD  GLU N  15    -157.291  52.562 -76.082  1.00  0.00           C
ATOM    546  OE1 GLU N  15    -157.898  53.602 -76.425  1.00  0.00           O
ATOM    547  OE2 GLU N  15    -157.018  51.660 -76.911  1.00  0.00           O
ATOM    548  N   VAL N  16    -158.854  54.074 -70.738  1.00104.13           N
ATOM    549  CA  VAL N  16    -159.068  54.976 -69.600  1.00102.90           C
ATOM    550  C   VAL N  16    -158.547  54.344 -68.315  1.00101.94           C
ATOM    551  O   VAL N  16    -158.190  55.059 -67.386  1.00101.74           O
ATOM    552  CB  VAL N  16    -160.553  55.415 -69.360  1.00  0.00           C
ATOM    553  CG1 VAL N  16    -161.078  56.276 -70.508  1.00  0.00           C
ATOM    554  CG2 VAL N  16    -161.500  54.231 -69.136  1.00  0.00           C
ATOM    555  N   ASP N  17    -158.467  53.022 -68.243  1.00126.29           N
ATOM    556  CA  ASP N  17    -157.962  52.374 -67.036  1.00125.43           C
ATOM    557  C   ASP N  17    -156.438  52.328 -67.072  1.00123.63           C
ATOM    558  O   ASP N  17    -155.770  52.504 -66.057  1.00123.48           O
ATOM    559  CB  ASP N  17    -158.550  50.975 -66.862  1.00  0.00           C
ATOM    560  CG  ASP N  17    -158.794  50.647 -65.401  1.00  0.00           C
ATOM    561  OD1 ASP N  17    -159.901  50.178 -65.076  1.00  0.00           O
ATOM    562  OD2 ASP N  17    -157.961  50.993 -64.539  1.00  0.00           O
ATOM    563  N   GLU N  18    -155.867  52.215 -68.263  1.00101.86           N
ATOM    564  CA  GLU N  18    -154.419  52.376 -68.401  1.00 99.05           C
ATOM    565  C   GLU N  18    -154.053  53.796 -67.978  1.00 96.68           C
ATOM    566  O   GLU N  18    -153.113  54.006 -67.209  1.00 95.78           O
ATOM    567  CB  GLU N  18    -153.937  52.134 -69.836  1.00  0.00           C
ATOM    568  CG  GLU N  18    -152.412  52.060 -69.929  1.00  0.00           C
ATOM    569  CD  GLU N  18    -151.884  52.176 -71.348  1.00  0.00           C
ATOM    570  OE1 GLU N  18    -150.736  52.656 -71.499  1.00  0.00           O
ATOM    571  OE2 GLU N  18    -152.600  51.873 -72.320  1.00  0.00           O
ATOM    572  N   LEU N  19    -154.833  54.773 -68.425  1.00 89.75           N
ATOM    573  CA  LEU N  19    -154.616  56.166 -68.046  1.00 88.09           C
ATOM    574  C   LEU N  19    -154.788  56.346 -66.537  1.00 89.17           C
ATOM    575  O   LEU N  19    -154.007  57.048 -65.902  1.00 89.16           O
ATOM    576  CB  LEU N  19    -155.601  57.072 -68.797  1.00  0.00           C
ATOM    577  CG  LEU N  19    -155.356  58.587 -68.715  1.00  0.00           C
ATOM    578  CD1 LEU N  19    -154.223  59.021 -69.640  1.00  0.00           C
ATOM    579  CD2 LEU N  19    -156.621  59.352 -69.088  1.00  0.00           C
ATOM    580  N   ARG N  20    -155.775  55.681 -65.947  1.00105.81           N
ATOM    581  CA  ARG N  20    -156.000  55.725 -64.497  1.00107.81           C
ATOM    582  C   ARG N  20    -154.800  55.176 -63.742  1.00107.42           C
ATOM    583  O   ARG N  20    -154.333  55.798 -62.794  1.00106.82           O
ATOM    584  CB  ARG N  20    -157.235  54.894 -64.125  1.00  0.00           C
ATOM    585  CG  ARG N  20    -157.724  55.073 -62.691  1.00  0.00           C
ATOM    586  CD  ARG N  20    -158.134  53.742 -62.053  1.00  0.00           C
ATOM    587  NE  ARG N  20    -159.093  52.960 -62.850  1.00  0.00           N
ATOM    588  CZ  ARG N  20    -160.410  53.097 -62.889  1.00  0.00           C
ATOM    589  NH1 ARG N  20    -161.113  52.259 -63.596  1.00  0.00           N
ATOM    590  NH2 ARG N  20    -161.060  54.040 -62.250  1.00  0.00           N
ATOM    591  N   ARG N  21    -154.279  54.032 -64.168  1.00119.26           N
ATOM    592  CA  ARG N  21    -153.088  53.451 -63.542  1.00118.63           C
ATOM    593  C   ARG N  21    -151.937  54.429 -63.663  1.00115.91           C
ATOM    594  O   ARG N  21    -151.205  54.654 -62.711  1.00115.02           O
ATOM    595  CB  ARG N  21    -152.719  52.108 -64.203  1.00  0.00           C
ATOM    596  CG  ARG N  21    -151.209  51.798 -64.230  1.00  0.00           C
ATOM    597  CD  ARG N  21    -150.864  50.424 -64.766  1.00  0.00           C
ATOM    598  NE  ARG N  21    -151.079  49.372 -63.764  1.00  0.00           N
ATOM    599  CZ  ARG N  21    -150.213  48.994 -62.828  1.00  0.00           C
ATOM    600  NH1 ARG N  21    -150.530  47.985 -62.065  1.00  0.00           N
ATOM    601  NH2 ARG N  21    -149.056  49.571 -62.606  1.00  0.00           N
ATOM    602  N   LYS N  22    -151.764  55.001 -64.842  1.00 77.99           N
ATOM    603  CA  LYS N  22    -150.610  55.845 -65.116  1.00 75.21           C
ATOM    604  C   LYS N  22    -150.658  57.125 -64.295  1.00 74.54           C
ATOM    605  O   LYS N  22    -149.648  57.550 -63.738  1.00 74.13           O
ATOM    606  CB  LYS N  22    -150.602  56.087 -66.621  1.00  0.00           C
ATOM    607  CG  LYS N  22    -149.271  56.480 -67.225  1.00  0.00           C
ATOM    608  CD  LYS N  22    -149.341  56.492 -68.754  1.00  0.00           C
ATOM    609  CE  LYS N  22    -149.536  55.095 -69.363  1.00  0.00           C
ATOM    610  NZ  LYS N  22    -149.483  55.103 -70.852  1.00  0.00           N
ATOM    611  N   ASN N  23    -151.846  57.689 -64.150  1.00101.41           N
ATOM    612  CA  ASN N  23    -152.027  58.856 -63.296  1.00102.23           C
ATOM    613  C   ASN N  23    -151.835  58.490 -61.829  1.00101.97           C
ATOM    614  O   ASN N  23    -151.148  59.197 -61.119  1.00101.31           O
ATOM    615  CB  ASN N  23    -153.404  59.486 -63.507  1.00  0.00           C
ATOM    616  CG  ASN N  23    -153.398  60.970 -63.241  1.00  0.00           C
ATOM    617  OD1 ASN N  23    -153.068  61.749 -64.116  1.00  0.00           O
ATOM    618  ND2 ASN N  23    -153.741  61.376 -62.055  1.00  0.00           N
ATOM    619  N   GLY N  24    -152.359  57.355 -61.386  1.00111.19           N
ATOM    620  CA  GLY N  24    -152.173  56.936 -60.002  1.00111.75           C
ATOM    621  C   GLY N  24    -150.732  56.623 -59.646  1.00110.63           C
ATOM    622  O   GLY N  24    -150.274  56.874 -58.531  1.00111.70           O
ATOM    623  N   GLU N  25    -149.970  56.119 -60.606  1.00106.17           N
ATOM    624  CA  GLU N  25    -148.537  55.928 -60.405  1.00103.07           C
ATOM    625  C   GLU N  25    -147.859  57.280 -60.249  1.00 98.90           C
ATOM    626  O   GLU N  25    -146.942  57.413 -59.447  1.00 97.85           O
ATOM    627  CB  GLU N  25    -147.882  55.204 -61.582  1.00  0.00           C
ATOM    628  CG  GLU N  25    -148.097  53.697 -61.602  1.00  0.00           C
ATOM    629  CD  GLU N  25    -147.379  53.037 -62.769  1.00  0.00           C
ATOM    630  OE1 GLU N  25    -146.222  53.431 -63.058  1.00  0.00           O
ATOM    631  OE2 GLU N  25    -147.948  52.107 -63.388  1.00  0.00           O
ATOM    632  N   MET N  26    -148.307  58.283 -60.989  1.00 70.09           N
ATOM    633  CA  MET N  26    -147.754  59.627 -60.864  1.00 65.56           C
ATOM    634  C   MET N  26    -148.120  60.232 -59.514  1.00 65.03           C
ATOM    635  O   MET N  26    -147.263  60.794 -58.842  1.00 64.95           O
ATOM    636  CB  MET N  26    -148.245  60.515 -62.013  1.00  0.00           C
ATOM    637  CG  MET N  26    -147.630  61.904 -62.049  1.00  0.00           C
ATOM    638  SD  MET N  26    -148.086  62.803 -63.542  1.00  0.00           S
ATOM    639  CE  MET N  26    -149.841  63.180 -63.289  1.00  0.00           C
ATOM    640  N   GLU N  27    -149.366  60.066 -59.092  1.00 76.58           N
ATOM    641  CA  GLU N  27    -149.844  60.595 -57.811  1.00 76.60           C
ATOM    642  C   GLU N  27    -149.047  60.010 -56.654  1.00 76.57           C
ATOM    643  O   GLU N  27    -148.597  60.734 -55.770  1.00 76.06           O
ATOM    644  CB  GLU N  27    -151.324  60.240 -57.618  1.00  0.00           C
ATOM    645  CG  GLU N  27    -152.296  60.965 -58.540  1.00  0.00           C
ATOM    646  CD  GLU N  27    -153.652  60.267 -58.595  1.00  0.00           C
ATOM    647  OE1 GLU N  27    -154.302  60.128 -57.541  1.00  0.00           O
ATOM    648  OE2 GLU N  27    -154.069  59.842 -59.701  1.00  0.00           O
ATOM    649  N   LYS N  28    -148.817  58.704 -56.674  1.00107.38           N
ATOM    650  CA  LYS N  28    -148.012  58.075 -55.626  1.00106.03           C
ATOM    651  C   LYS N  28    -146.570  58.558 -55.693  1.00104.48           C
ATOM    652  O   LYS N  28    -145.969  58.924 -54.684  1.00104.50           O
ATOM    653  CB  LYS N  28    -148.063  56.549 -55.772  1.00  0.00           C
ATOM    654  CG  LYS N  28    -147.247  55.800 -54.724  1.00  0.00           C
ATOM    655  CD  LYS N  28    -147.407  54.293 -54.867  1.00  0.00           C
ATOM    656  CE  LYS N  28    -146.578  53.532 -53.830  1.00  0.00           C
ATOM    657  NZ  LYS N  28    -145.102  53.566 -54.113  1.00  0.00           N
ATOM    658  N   ALA N  29    -145.997  58.529 -56.884  1.00 65.83           N
ATOM    659  CA  ALA N  29    -144.579  58.801 -57.024  1.00 63.06           C
ATOM    660  C   ALA N  29    -144.196  60.238 -56.702  1.00 62.37           C
ATOM    661  O   ALA N  29    -143.120  60.435 -56.179  1.00 62.07           O
ATOM    662  CB  ALA N  29    -144.110  58.434 -58.417  1.00  0.00           C
ATOM    663  N   VAL N  30    -145.015  61.246 -56.970  1.00 65.85           N
ATOM    664  CA  VAL N  30    -144.589  62.613 -56.639  1.00 64.06           C
ATOM    665  C   VAL N  30    -144.523  62.837 -55.129  1.00 63.12           C
ATOM    666  O   VAL N  30    -143.708  63.629 -54.649  1.00 61.35           O
ATOM    667  CB  VAL N  30    -145.450  63.724 -57.309  1.00  0.00           C
ATOM    668  CG1 VAL N  30    -145.312  63.656 -58.840  1.00  0.00           C
ATOM    669  CG2 VAL N  30    -146.932  63.660 -56.901  1.00  0.00           C
ATOM    670  N   GLU N  31    -145.327  62.107 -54.367  1.00 71.82           N
ATOM    671  CA  GLU N  31    -145.312  62.228 -52.911  1.00 73.01           C
ATOM    672  C   GLU N  31    -144.048  61.588 -52.355  1.00 72.02           C
ATOM    673  O   GLU N  31    -143.452  62.059 -51.384  1.00 70.71           O
ATOM    674  CB  GLU N  31    -146.551  61.556 -52.310  1.00  0.00           C
ATOM    675  CG  GLU N  31    -147.855  62.254 -52.681  1.00  0.00           C
ATOM    676  CD  GLU N  31    -147.887  63.681 -52.172  1.00  0.00           C
ATOM    677  OE1 GLU N  31    -147.899  63.879 -50.936  1.00  0.00           O
ATOM    678  OE2 GLU N  31    -147.795  64.632 -52.984  1.00  0.00           O
ATOM    679  N   GLU N  32    -143.611  60.519 -52.998  1.00 82.37           N
ATOM    680  CA  GLU N  32    -142.386  59.836 -52.598  1.00 80.95           C
ATOM    681  C   GLU N  32    -141.165  60.599 -53.098  1.00 79.29           C
ATOM    682  O   GLU N  32    -140.200  60.780 -52.370  1.00 80.60           O
ATOM    683  CB  GLU N  32    -142.417  58.404 -53.128  1.00  0.00           C
ATOM    684  CG  GLU N  32    -143.538  57.593 -52.480  1.00  0.00           C
ATOM    685  CD  GLU N  32    -143.640  56.176 -53.006  1.00  0.00           C
ATOM    686  OE1 GLU N  32    -143.650  55.956 -54.237  1.00  0.00           O
ATOM    687  OE2 GLU N  32    -143.803  55.249 -52.178  1.00  0.00           O
ATOM    688  N   MET N  33    -141.232  61.151 -54.297  1.00 49.02           N
ATOM    689  CA  MET N  33    -140.126  61.914 -54.865  1.00 47.36           C
ATOM    690  C   MET N  33    -139.863  63.193 -54.073  1.00 48.90           C
ATOM    691  O   MET N  33    -138.719  63.548 -53.789  1.00 49.18           O
ATOM    692  CB  MET N  33    -140.434  62.198 -56.336  1.00  0.00           C
ATOM    693  CG  MET N  33    -139.293  62.792 -57.129  1.00  0.00           C
ATOM    694  SD  MET N  33    -139.705  62.946 -58.884  1.00  0.00           S
ATOM    695  CE  MET N  33    -140.880  64.302 -58.917  1.00  0.00           C
ATOM    696  N   LYS N  34    -140.904  63.880 -53.615  1.00 65.58           N
ATOM    697  CA  LYS N  34    -140.668  65.061 -52.775  1.00 70.00           C
ATOM    698  C   LYS N  34    -140.158  64.663 -51.389  1.00 72.64           C
ATOM    699  O   LYS N  34    -139.481  65.443 -50.729  1.00 72.43           O
ATOM    700  CB  LYS N  34    -141.909  65.959 -52.692  1.00  0.00           C
ATOM    701  CG  LYS N  34    -143.030  65.436 -51.812  1.00  0.00           C
ATOM    702  CD  LYS N  34    -144.285  66.274 -51.938  1.00  0.00           C
ATOM    703  CE  LYS N  34    -145.303  65.817 -50.908  1.00  0.00           C
ATOM    704  NZ  LYS N  34    -146.657  66.424 -51.125  1.00  0.00           N
ATOM    705  N   LYS N  35    -140.433  63.437 -50.959  1.00 93.03           N
ATOM    706  CA  LYS N  35    -139.924  62.912 -49.686  1.00 94.37           C
ATOM    707  C   LYS N  35    -138.451  62.534 -49.829  1.00 92.72           C
ATOM    708  O   LYS N  35    -137.670  62.754 -48.911  1.00 93.17           O
ATOM    709  CB  LYS N  35    -140.774  61.699 -49.289  1.00  0.00           C
ATOM    710  CG  LYS N  35    -140.431  60.989 -47.994  1.00  0.00           C
ATOM    711  CD  LYS N  35    -141.272  59.717 -47.948  1.00  0.00           C
ATOM    712  CE  LYS N  35    -141.003  58.877 -46.710  1.00  0.00           C
ATOM    713  NZ  LYS N  35    -141.806  57.605 -46.783  1.00  0.00           N
ATOM    714  N   GLU N  36    -138.049  62.033 -50.988  1.00 68.21           N
ATOM    715  CA  GLU N  36    -136.636  61.764 -51.270  1.00 66.50           C
ATOM    716  C   GLU N  36    -135.871  63.078 -51.275  1.00 65.05           C
ATOM    717  O   GLU N  36    -134.781  63.183 -50.717  1.00 65.14           O
ATOM    718  CB  GLU N  36    -136.471  61.128 -52.651  1.00  0.00           C
ATOM    719  CG  GLU N  36    -137.046  59.731 -52.787  1.00  0.00           C
ATOM    720  CD  GLU N  36    -137.625  59.487 -54.174  1.00  0.00           C
ATOM    721  OE1 GLU N  36    -137.094  60.038 -55.166  1.00  0.00           O
ATOM    722  OE2 GLU N  36    -138.616  58.726 -54.277  1.00  0.00           O
ATOM    723  N   MET N  37    -136.472  64.099 -51.870  1.00 64.72           N
ATOM    724  CA  MET N  37    -135.874  65.430 -51.888  1.00 63.75           C
ATOM    725  C   MET N  37    -135.776  66.009 -50.479  1.00 63.64           C
ATOM    726  O   MET N  37    -134.788  66.644 -50.120  1.00 62.04           O
ATOM    727  CB  MET N  37    -136.712  66.371 -52.754  1.00  0.00           C
ATOM    728  CG  MET N  37    -135.958  67.622 -53.158  1.00  0.00           C
ATOM    729  SD  MET N  37    -137.004  68.870 -53.930  1.00  0.00           S
ATOM    730  CE  MET N  37    -137.837  69.596 -52.491  1.00  0.00           C
ATOM    731  N   LEU N  38    -136.791  65.779 -49.659  1.00 82.42           N
ATOM    732  CA  LEU N  38    -136.772  66.247 -48.276  1.00 83.73           C
ATOM    733  C   LEU N  38    -135.653  65.565 -47.503  1.00 84.74           C
ATOM    734  O   LEU N  38    -134.949  66.221 -46.741  1.00 84.74           O
ATOM    735  CB  LEU N  38    -138.122  65.968 -47.604  1.00  0.00           C
ATOM    736  CG  LEU N  38    -138.301  66.432 -46.149  1.00  0.00           C
ATOM    737  CD1 LEU N  38    -138.173  67.948 -45.987  1.00  0.00           C
ATOM    738  CD2 LEU N  38    -139.668  65.973 -45.646  1.00  0.00           C
ATOM    739  N   GLN N  39    -135.452  64.271 -47.715  1.00 72.22           N
ATOM    740  CA  GLN N  39    -134.353  63.565 -47.060  1.00 71.02           C
ATOM    741  C   GLN N  39    -133.012  64.089 -47.558  1.00 71.14           C
ATOM    742  O   GLN N  39    -132.114  64.304 -46.756  1.00 70.23           O
ATOM    743  CB  GLN N  39    -134.465  62.050 -47.285  1.00  0.00           C
ATOM    744  CG  GLN N  39    -133.367  61.199 -46.613  1.00  0.00           C
ATOM    745  CD  GLN N  39    -133.317  61.299 -45.097  1.00  0.00           C
ATOM    746  OE1 GLN N  39    -134.253  61.739 -44.442  1.00  0.00           O
ATOM    747  NE2 GLN N  39    -132.224  60.874 -44.525  1.00  0.00           N
ATOM    748  N   LEU N  40    -132.886  64.364 -48.848  1.00 52.17           N
ATOM    749  CA  LEU N  40    -131.654  64.941 -49.387  1.00 55.84           C
ATOM    750  C   LEU N  40    -131.339  66.298 -48.760  1.00 60.13           C
ATOM    751  O   LEU N  40    -130.211  66.542 -48.343  1.00 60.02           O
ATOM    752  CB  LEU N  40    -131.772  65.075 -50.911  1.00  0.00           C
ATOM    753  CG  LEU N  40    -130.581  65.662 -51.684  1.00  0.00           C
ATOM    754  CD1 LEU N  40    -129.284  64.885 -51.487  1.00  0.00           C
ATOM    755  CD2 LEU N  40    -130.936  65.697 -53.172  1.00  0.00           C
ATOM    756  N   TRP N  41    -132.318  67.179 -48.618  1.00 97.40           N
ATOM    757  CA  TRP N  41    -132.058  68.453 -47.946  1.00102.87           C
ATOM    758  C   TRP N  41    -131.870  68.310 -46.440  1.00103.68           C
ATOM    759  O   TRP N  41    -131.144  69.088 -45.824  1.00103.94           O
ATOM    760  CB  TRP N  41    -133.158  69.467 -48.243  1.00  0.00           C
ATOM    761  CG  TRP N  41    -133.154  69.870 -49.686  1.00  0.00           C
ATOM    762  CD1 TRP N  41    -134.106  69.610 -50.614  1.00  0.00           C
ATOM    763  CD2 TRP N  41    -132.122  70.590 -50.388  1.00  0.00           C
ATOM    764  NE1 TRP N  41    -133.765  70.111 -51.841  1.00  0.00           N
ATOM    765  CE2 TRP N  41    -132.538  70.707 -51.745  1.00  0.00           C
ATOM    766  CE3 TRP N  41    -130.875  71.136 -50.013  1.00  0.00           C
ATOM    767  CZ2 TRP N  41    -131.747  71.337 -52.728  1.00  0.00           C
ATOM    768  CZ3 TRP N  41    -130.074  71.769 -50.999  1.00  0.00           C
ATOM    769  CH2 TRP N  41    -130.523  71.862 -52.348  1.00  0.00           C
ATOM    770  N   ARG N  42    -132.476  67.303 -45.825  1.00108.31           N
ATOM    771  CA  ARG N  42    -132.240  67.048 -44.404  1.00108.72           C
ATOM    772  C   ARG N  42    -130.796  66.615 -44.211  1.00106.77           C
ATOM    773  O   ARG N  42    -130.115  67.102 -43.310  1.00106.86           O
ATOM    774  CB  ARG N  42    -133.207  65.983 -43.863  1.00  0.00           C
ATOM    775  CG  ARG N  42    -133.219  65.832 -42.338  1.00  0.00           C
ATOM    776  CD  ARG N  42    -134.236  66.752 -41.641  1.00  0.00           C
ATOM    777  NE  ARG N  42    -134.093  68.175 -41.990  1.00  0.00           N
ATOM    778  CZ  ARG N  42    -133.228  69.039 -41.470  1.00  0.00           C
ATOM    779  NH1 ARG N  42    -133.176  70.244 -41.958  1.00  0.00           N
ATOM    780  NH2 ARG N  42    -132.385  68.755 -40.514  1.00  0.00           N
ATOM    781  N   ARG N  43    -130.332  65.750 -45.098  1.00 79.80           N
ATOM    782  CA  ARG N  43    -128.943  65.306 -45.123  1.00 76.63           C
ATOM    783  C   ARG N  43    -127.998  66.459 -45.412  1.00 75.38           C
ATOM    784  O   ARG N  43    -127.007  66.604 -44.732  1.00 75.74           O
ATOM    785  CB  ARG N  43    -128.778  64.190 -46.163  1.00  0.00           C
ATOM    786  CG  ARG N  43    -128.998  62.777 -45.623  1.00  0.00           C
ATOM    787  CD  ARG N  43    -127.838  62.392 -44.715  1.00  0.00           C
ATOM    788  NE  ARG N  43    -127.894  61.065 -44.096  1.00  0.00           N
ATOM    789  CZ  ARG N  43    -127.040  60.607 -43.189  1.00  0.00           C
ATOM    790  NH1 ARG N  43    -127.151  59.383 -42.781  1.00  0.00           N
ATOM    791  NH2 ARG N  43    -126.071  61.311 -42.666  1.00  0.00           N
ATOM    792  N   THR N  44    -128.364  67.361 -46.309  1.00 61.05           N
ATOM    793  CA  THR N  44    -127.528  68.535 -46.591  1.00 61.24           C
ATOM    794  C   THR N  44    -127.174  69.329 -45.328  1.00 61.25           C
ATOM    795  O   THR N  44    -126.009  69.661 -45.141  1.00 59.96           O
ATOM    796  CB  THR N  44    -128.196  69.468 -47.631  1.00  0.00           C
ATOM    797  OG1 THR N  44    -128.512  68.722 -48.813  1.00  0.00           O
ATOM    798  CG2 THR N  44    -127.290  70.605 -48.067  1.00  0.00           C
ATOM    799  N   GLN N  45    -128.111  69.548 -44.412  1.00 93.28           N
ATOM    800  CA  GLN N  45    -127.765  70.242 -43.163  1.00 95.22           C
ATOM    801  C   GLN N  45    -126.745  69.453 -42.340  1.00 95.44           C
ATOM    802  O   GLN N  45    -125.833  70.012 -41.742  1.00 95.23           O
ATOM    803  CB  GLN N  45    -129.005  70.455 -42.286  1.00  0.00           C
ATOM    804  CG  GLN N  45    -128.736  71.320 -41.041  1.00  0.00           C
ATOM    805  CD  GLN N  45    -129.879  71.306 -40.056  1.00  0.00           C
ATOM    806  OE1 GLN N  45    -131.045  71.403 -40.428  1.00  0.00           O
ATOM    807  NE2 GLN N  45    -129.577  71.117 -38.803  1.00  0.00           N
ATOM    808  N   VAL N  46    -126.902  68.140 -42.295  1.00 75.23           N
ATOM    809  CA  VAL N  46    -126.019  67.300 -41.492  1.00 74.30           C
ATOM    810  C   VAL N  46    -124.631  67.296 -42.135  1.00 73.11           C
ATOM    811  O   VAL N  46    -123.638  67.355 -41.418  1.00 72.81           O
ATOM    812  CB  VAL N  46    -126.623  65.875 -41.318  1.00  0.00           C
ATOM    813  CG1 VAL N  46    -125.692  64.949 -40.521  1.00  0.00           C
ATOM    814  CG2 VAL N  46    -127.988  65.962 -40.605  1.00  0.00           C
ATOM    815  N   ALA N  47    -124.542  67.332 -43.458  1.00 65.90           N
ATOM    816  CA  ALA N  47    -123.255  67.487 -44.136  1.00 65.86           C
ATOM    817  C   ALA N  47    -122.582  68.816 -43.780  1.00 66.26           C
ATOM    818  O   ALA N  47    -121.385  68.860 -43.502  1.00 67.27           O
ATOM    819  CB  ALA N  47    -123.445  67.403 -45.660  1.00  0.00           C
ATOM    820  N   GLU N  48    -123.353  69.894 -43.800  1.00 77.21           N
ATOM    821  CA  GLU N  48    -122.819  71.224 -43.506  1.00 78.60           C
ATOM    822  C   GLU N  48    -122.322  71.273 -42.065  1.00 78.76           C
ATOM    823  O   GLU N  48    -121.210  71.722 -41.795  1.00 78.03           O
ATOM    824  CB  GLU N  48    -123.897  72.290 -43.746  1.00  0.00           C
ATOM    825  CG  GLU N  48    -124.246  72.484 -45.223  1.00  0.00           C
ATOM    826  CD  GLU N  48    -125.465  73.375 -45.445  1.00  0.00           C
ATOM    827  OE1 GLU N  48    -126.586  73.021 -45.008  1.00  0.00           O
ATOM    828  OE2 GLU N  48    -125.307  74.426 -46.103  1.00  0.00           O
ATOM    829  N   GLU N  49    -123.103  70.737 -41.138  1.00101.98           N
ATOM    830  CA  GLU N  49    -122.677  70.678 -39.743  1.00102.11           C
ATOM    831  C   GLU N  49    -121.459  69.787 -39.564  1.00102.28           C
ATOM    832  O   GLU N  49    -120.588  70.091 -38.756  1.00102.46           O
ATOM    833  CB  GLU N  49    -123.767  70.098 -38.845  1.00  0.00           C
ATOM    834  CG  GLU N  49    -124.896  71.047 -38.497  1.00  0.00           C
ATOM    835  CD  GLU N  49    -125.805  70.438 -37.445  1.00  0.00           C
ATOM    836  OE1 GLU N  49    -125.279  70.041 -36.371  1.00  0.00           O
ATOM    837  OE2 GLU N  49    -127.034  70.334 -37.667  1.00  0.00           O
ATOM    838  N   ALA N  50    -121.392  68.673 -40.278  1.00 81.67           N
ATOM    839  CA  ALA N  50    -120.279  67.747 -40.125  1.00 79.58           C
ATOM    840  C   ALA N  50    -118.989  68.447 -40.541  1.00 80.57           C
ATOM    841  O   ALA N  50    -117.982  68.331 -39.849  1.00 80.50           O
ATOM    842  CB  ALA N  50    -120.511  66.475 -40.952  1.00  0.00           C
ATOM    843  N   GLU N  51    -119.027  69.201 -41.629  1.00 85.97           N
ATOM    844  CA  GLU N  51    -117.850  69.949 -42.064  1.00 88.62           C
ATOM    845  C   GLU N  51    -117.515  71.092 -41.111  1.00 89.42           C
ATOM    846  O   GLU N  51    -116.343  71.318 -40.828  1.00 88.49           O
ATOM    847  CB  GLU N  51    -118.038  70.502 -43.480  1.00  0.00           C
ATOM    848  CG  GLU N  51    -118.028  69.435 -44.582  1.00  0.00           C
ATOM    849  CD  GLU N  51    -116.668  68.761 -44.789  1.00  0.00           C
ATOM    850  OE1 GLU N  51    -115.643  69.212 -44.228  1.00  0.00           O
ATOM    851  OE2 GLU N  51    -116.630  67.764 -45.539  1.00  0.00           O
ATOM    852  N   GLU N  52    -118.498  71.789 -40.553  1.00117.34           N
ATOM    853  CA  GLU N  52    -118.190  72.835 -39.569  1.00119.28           C
ATOM    854  C   GLU N  52    -117.508  72.236 -38.346  1.00119.96           C
ATOM    855  O   GLU N  52    -116.509  72.759 -37.843  1.00120.89           O
ATOM    856  CB  GLU N  52    -119.442  73.549 -39.055  1.00  0.00           C
ATOM    857  CG  GLU N  52    -120.081  74.540 -40.007  1.00  0.00           C
ATOM    858  CD  GLU N  52    -121.137  75.372 -39.291  1.00  0.00           C
ATOM    859  OE1 GLU N  52    -121.972  74.793 -38.559  1.00  0.00           O
ATOM    860  OE2 GLU N  52    -121.093  76.618 -39.409  1.00  0.00           O
ATOM    861  N   ARG N  53    -118.041  71.121 -37.866  1.00 86.89           N
ATOM    862  CA  ARG N  53    -117.503  70.463 -36.677  1.00 84.95           C
ATOM    863  C   ARG N  53    -116.107  69.939 -36.969  1.00 82.29           C
ATOM    864  O   ARG N  53    -115.208  70.099 -36.148  1.00 82.46           O
ATOM    865  CB  ARG N  53    -118.431  69.324 -36.240  1.00  0.00           C
ATOM    866  CG  ARG N  53    -119.786  69.792 -35.696  1.00  0.00           C
ATOM    867  CD  ARG N  53    -120.810  68.655 -35.725  1.00  0.00           C
ATOM    868  NE  ARG N  53    -122.162  69.104 -35.350  1.00  0.00           N
ATOM    869  CZ  ARG N  53    -122.685  69.123 -34.131  1.00  0.00           C
ATOM    870  NH1 ARG N  53    -123.916  69.519 -33.985  1.00  0.00           N
ATOM    871  NH2 ARG N  53    -122.034  68.750 -33.055  1.00  0.00           N
ATOM    872  N   LEU N  54    -115.908  69.354 -38.142  1.00 86.28           N
ATOM    873  CA  LEU N  54    -114.596  68.832 -38.515  1.00 85.00           C
ATOM    874  C   LEU N  54    -113.591  69.969 -38.643  1.00 85.45           C
ATOM    875  O   LEU N  54    -112.475  69.864 -38.159  1.00 85.80           O
ATOM    876  CB  LEU N  54    -114.671  68.070 -39.846  1.00  0.00           C
ATOM    877  CG  LEU N  54    -113.404  67.296 -40.242  1.00  0.00           C
ATOM    878  CD1 LEU N  54    -113.232  66.045 -39.379  1.00  0.00           C
ATOM    879  CD2 LEU N  54    -113.442  66.892 -41.708  1.00  0.00           C
ATOM    880  N   CYS N  55    -113.985  71.070 -39.266  1.00 83.82           N
ATOM    881  CA  CYS N  55    -113.094  72.212 -39.440  1.00 85.53           C
ATOM    882  C   CYS N  55    -112.710  72.829 -38.101  1.00 86.87           C
ATOM    883  O   CYS N  55    -111.545  73.161 -37.882  1.00 86.24           O
ATOM    884  CB  CYS N  55    -113.774  73.277 -40.304  1.00  0.00           C
ATOM    885  SG  CYS N  55    -112.664  74.634 -40.771  1.00  0.00           S
ATOM    886  N   SER N  56    -113.673  72.971 -37.200  1.00103.53           N
ATOM    887  CA  SER N  56    -113.381  73.532 -35.884  1.00103.15           C
ATOM    888  C   SER N  56    -112.422  72.614 -35.146  1.00101.91           C
ATOM    889  O   SER N  56    -111.393  73.060 -34.652  1.00102.23           O
ATOM    890  CB  SER N  56    -114.662  73.724 -35.068  1.00  0.00           C
ATOM    891  OG  SER N  56    -114.412  74.440 -33.870  1.00  0.00           O
ATOM    892  N   GLN N  57    -112.709  71.319 -35.123  1.00 82.86           N
ATOM    893  CA  GLN N  57    -111.859  70.398 -34.379  1.00 80.79           C
ATOM    894  C   GLN N  57    -110.488  70.224 -35.021  1.00 82.34           C
ATOM    895  O   GLN N  57    -109.507  69.985 -34.329  1.00 81.45           O
ATOM    896  CB  GLN N  57    -112.557  69.056 -34.185  1.00  0.00           C
ATOM    897  CG  GLN N  57    -111.885  68.203 -33.119  1.00  0.00           C
ATOM    898  CD  GLN N  57    -112.707  67.001 -32.763  1.00  0.00           C
ATOM    899  OE1 GLN N  57    -113.215  66.309 -33.624  1.00  0.00           O
ATOM    900  NE2 GLN N  57    -112.872  66.759 -31.493  1.00  0.00           N
ATOM    901  N   LEU N  58    -110.379  70.412 -36.327  1.00 94.47           N
ATOM    902  CA  LEU N  58    -109.067  70.420 -36.962  1.00 99.40           C
ATOM    903  C   LEU N  58    -108.269  71.607 -36.445  1.00100.54           C
ATOM    904  O   LEU N  58    -107.136  71.439 -36.032  1.00100.44           O
ATOM    905  CB  LEU N  58    -109.186  70.494 -38.487  1.00  0.00           C
ATOM    906  CG  LEU N  58    -107.858  70.502 -39.263  1.00  0.00           C
ATOM    907  CD1 LEU N  58    -107.032  69.232 -39.046  1.00  0.00           C
ATOM    908  CD2 LEU N  58    -108.144  70.677 -40.750  1.00  0.00           C
ATOM    909  N   ALA N  59    -108.867  72.790 -36.409  1.00121.01           N
ATOM    910  CA  ALA N  59    -108.166  73.971 -35.913  1.00121.33           C
ATOM    911  C   ALA N  59    -107.791  73.812 -34.433  1.00121.38           C
ATOM    912  O   ALA N  59    -106.720  74.236 -34.003  1.00121.65           O
ATOM    913  CB  ALA N  59    -109.041  75.212 -36.125  1.00  0.00           C
ATOM    914  N   GLU N  60    -108.659  73.177 -33.660  1.00 91.63           N
ATOM    915  CA  GLU N  60    -108.377  72.884 -32.254  1.00 90.25           C
ATOM    916  C   GLU N  60    -107.180  71.936 -32.136  1.00 90.69           C
ATOM    917  O   GLU N  60    -106.244  72.204 -31.388  1.00 90.96           O
ATOM    918  CB  GLU N  60    -109.607  72.248 -31.589  1.00  0.00           C
ATOM    919  CG  GLU N  60    -110.801  73.193 -31.405  1.00  0.00           C
ATOM    920  CD  GLU N  60    -112.143  72.457 -31.402  1.00  0.00           C
ATOM    921  OE1 GLU N  60    -112.255  71.385 -30.773  1.00  0.00           O
ATOM    922  OE2 GLU N  60    -113.096  72.945 -32.057  1.00  0.00           O
ATOM    923  N   LEU N  61    -107.176  70.857 -32.907  1.00 88.80           N
ATOM    924  CA  LEU N  61    -106.096  69.871 -32.873  1.00 90.76           C
ATOM    925  C   LEU N  61    -104.777  70.449 -33.381  1.00 92.92           C
ATOM    926  O   LEU N  61    -103.711  70.170 -32.841  1.00 92.82           O
ATOM    927  CB  LEU N  61    -106.497  68.670 -33.739  1.00  0.00           C
ATOM    928  CG  LEU N  61    -105.577  67.440 -33.752  1.00  0.00           C
ATOM    929  CD1 LEU N  61    -105.503  66.741 -32.396  1.00  0.00           C
ATOM    930  CD2 LEU N  61    -106.087  66.460 -34.802  1.00  0.00           C
ATOM    931  N   GLU N  62    -104.835  71.293 -34.399  1.00122.45           N
ATOM    932  CA  GLU N  62    -103.644  71.964 -34.917  1.00125.78           C
ATOM    933  C   GLU N  62    -103.077  72.928 -33.878  1.00127.53           C
ATOM    934  O   GLU N  62    -101.863  73.058 -33.756  1.00127.17           O
ATOM    935  CB  GLU N  62    -103.975  72.723 -36.206  1.00  0.00           C
ATOM    936  CG  GLU N  62    -104.154  71.806 -37.419  1.00  0.00           C
ATOM    937  CD  GLU N  62    -104.526  72.557 -38.695  1.00  0.00           C
ATOM    938  OE1 GLU N  62    -104.943  73.734 -38.626  1.00  0.00           O
ATOM    939  OE2 GLU N  62    -104.386  71.958 -39.787  1.00  0.00           O
ATOM    940  N   ALA N  63    -103.937  73.558 -33.087  1.00121.82           N
ATOM    941  CA  ALA N  63    -103.473  74.414 -32.000  1.00123.11           C
ATOM    942  C   ALA N  63    -102.837  73.582 -30.879  1.00124.99           C
ATOM    943  O   ALA N  63    -101.833  73.988 -30.305  1.00125.71           O
ATOM    944  CB  ALA N  63    -104.634  75.259 -31.461  1.00  0.00           C
ATOM    945  N   GLU N  64    -103.393  72.416 -30.577  1.00105.36           N
ATOM    946  CA  GLU N  64    -102.792  71.521 -29.579  1.00107.05           C
ATOM    947  C   GLU N  64    -101.437  71.015 -30.063  1.00108.65           C
ATOM    948  O   GLU N  64    -100.497  70.869 -29.291  1.00108.56           O
ATOM    949  CB  GLU N  64    -103.694  70.317 -29.296  1.00  0.00           C
ATOM    950  CG  GLU N  64    -104.974  70.660 -28.554  1.00  0.00           C
ATOM    951  CD  GLU N  64    -105.787  69.423 -28.209  1.00  0.00           C
ATOM    952  OE1 GLU N  64    -106.117  68.622 -29.116  1.00  0.00           O
ATOM    953  OE2 GLU N  64    -106.109  69.259 -27.015  1.00  0.00           O
ATOM    954  N   SER N  65    -101.312  70.816 -31.367  1.00116.31           N
ATOM    955  CA  SER N  65    -100.056  70.400 -31.992  1.00119.26           C
ATOM    956  C   SER N  65     -99.028  71.536 -32.083  1.00120.81           C
ATOM    957  O   SER N  65     -97.960  71.365 -32.682  1.00120.94           O
ATOM    958  CB  SER N  65    -100.345  69.858 -33.396  1.00  0.00           C
ATOM    959  OG  SER N  65     -99.184  69.273 -33.968  1.00  0.00           O
ATOM    960  N   LEU N  66     -99.353  72.689 -31.515  1.00150.99           N
ATOM    961  CA  LEU N  66     -98.489  73.866 -31.524  1.00152.26           C
ATOM    962  C   LEU N  66     -98.303  74.393 -30.095  1.00152.64           C
ATOM    963  O   LEU N  66     -97.845  75.519 -29.889  1.00152.66           O
ATOM    964  CB  LEU N  66     -99.133  74.917 -32.438  1.00  0.00           C
ATOM    965  CG  LEU N  66     -98.281  76.039 -33.053  1.00  0.00           C
ATOM    966  CD1 LEU N  66     -97.204  75.498 -34.001  1.00  0.00           C
ATOM    967  CD2 LEU N  66     -99.191  77.002 -33.820  1.00  0.00           C
ATOM    968  N   GLY N  67     -98.691  73.574 -29.122  1.00128.62           N
ATOM    969  CA  GLY N  67     -98.603  73.929 -27.711  1.00128.28           C
ATOM    970  C   GLY N  67     -97.597  73.086 -26.956  1.00129.19           C
ATOM    971  O   GLY N  67     -97.540  73.213 -25.717  1.00129.29           O
ATOM    972  OXT GLY N  67     -96.881  72.286 -27.593  1.00129.29           O
TER     973      GLY N  67 
END
