# Supplementary material for: Similar but Not Identical—Binding Properties of LSU (Response to Low Sulfur) Proteins From Arabidopsis thaliana
Source: Front Plant Sci. 2020 Aug 14;11:1246. doi: 10.3389/fpls.2020.01246 (PMC7456924; doi:10.3389/fpls.2020.01246)
Supplement: Supplementary file 1 [file DataSheet_1.zip › Suppl_file7_22_00.pdb]

REMARK YASARA *************************************************************
REMARK YASARA *                                                           *
REMARK YASARA *                     Y  A  S  A  R  A                      *
REMARK YASARA *                                                           *
REMARK YASARA *   Yet Another Scientific Artificial Reality Application   *
REMARK YASARA *                                                           *
REMARK YASARA *            MOLECULE STRUCTURE FILE, PDB FORMAT            *
REMARK YASARA *                                                           *
REMARK YASARA * Just use YASARA every day to make your questions go away! *
REMARK YASARA *                                                           *
REMARK YASARA *                      www.YASARA.org                       *
REMARK YASARA *                                                           *
REMARK YASARA *************************************************************
REMARK YASARA
REMARK YASARA Written on:        Sun Nov 24 10:01:27 2019
REMARK YASARA Number of models: 1
REMARK YASARA Number of atoms:   974
REMARK YASARA Please address questions or suggestions to: Eliza@yasara.org
REMARK YASARA
REMARK   2 RESOLUTION. 3.30 ANGSTROMS.
REMARK 290 CRYSTALLOGRAPHIC SYMMETRY TRANSFORMATIONS
REMARK 290 THE FOLLOWING TRANSFORMATIONS OPERATE ON THE ATOM/HETATM
REMARK 290 RECORDS IN THIS ENTRY TO PRODUCE CRYSTALLOGRAPHICALLY
REMARK 290 RELATED MOLECULES.
REMARK 290   SMTRY1   1  1.000000  0.000000  0.000000        0.00000
REMARK 290   SMTRY2   1  0.000000  1.000000  0.000000        0.00000
REMARK 290   SMTRY3   1  0.000000  0.000000  1.000000        0.00000
REMARK 290   SMTRY1   2 -0.500000 -0.866025  0.000000        0.00000
REMARK 290   SMTRY2   2  0.866025 -0.500000  0.000000        0.00000
REMARK 290   SMTRY3   2  0.000000  0.000000  1.000000       24.89000
REMARK 290   SMTRY1   3 -0.500000  0.866025  0.000000        0.00000
REMARK 290   SMTRY2   3 -0.866025 -0.500000  0.000000        0.00000
REMARK 290   SMTRY3   3  0.000000  0.000000  1.000000       49.78000
REMARK 290   SMTRY1   4 -1.000000  0.000000  0.000000        0.00000
REMARK 290   SMTRY2   4  0.000000 -1.000000  0.000000        0.00000
REMARK 290   SMTRY3   4  0.000000  0.000000  1.000000       37.33500
REMARK 290   SMTRY1   5  0.500000  0.866025  0.000000        0.00000
REMARK 290   SMTRY2   5 -0.866025  0.500000  0.000000        0.00000
REMARK 290   SMTRY3   5  0.000000  0.000000  1.000000       62.22500
REMARK 290   SMTRY1   6  0.500000 -0.866025  0.000000        0.00000
REMARK 290   SMTRY2   6  0.866025  0.500000  0.000000        0.00000
REMARK 290   SMTRY3   6  0.000000  0.000000  1.000000       12.44500
SEQRES   1 M   61  GLY TYR VAL THR VAL ALA ALA SER GLU VAL ASP GLU LEU 
SEQRES   2 M   61  ARG ARG LYS ASN GLY GLU MET GLU LYS ALA VAL GLU GLU 
SEQRES   3 M   61  MET LYS LYS GLU MET LEU GLN LEU TRP ARG ARG THR GLN 
SEQRES   4 M   61  VAL ALA GLU GLU ALA GLU GLU ARG LEU CYS SER GLN LEU 
SEQRES   5 M   61  ALA GLU LEU GLU ALA GLU SER LEU GLY 
SEQRES   1 N   61  GLY TYR VAL THR VAL ALA ALA SER GLU VAL ASP GLU LEU 
SEQRES   2 N   61  ARG ARG LYS ASN GLY GLU MET GLU LYS ALA VAL GLU GLU 
SEQRES   3 N   61  MET LYS LYS GLU MET LEU GLN LEU TRP ARG ARG THR GLN 
SEQRES   4 N   61  VAL ALA GLU GLU ALA GLU GLU ARG LEU CYS SER GLN LEU 
SEQRES   5 N   61  ALA GLU LEU GLU ALA GLU SER LEU GLY 
CRYST1  140.290  140.290   74.670  90.00  90.00 120.00 P 61         12
ORIGX1      1.000000  0.000000  0.000000        0.00000
ORIGX2      0.000000  1.000000  0.000000        0.00000
ORIGX3      0.000000  0.000000  1.000000        0.00000
SCALE1      0.007128  0.004115  0.000000        0.00000
SCALE2      0.000000  0.008231  0.000000        0.00000
SCALE3      0.000000  0.000000  0.013392        0.00000
ATOM      1  N   GLY M   7    -169.974  60.880 -80.532  1.00184.81           N
ATOM      2  CA  GLY M   7    -170.189  59.660 -79.701  1.00182.48           C
ATOM      3  C   GLY M   7    -169.168  59.595 -78.596  1.00180.57           C
ATOM      4  O   GLY M   7    -168.406  60.541 -78.518  1.00180.26           O
ATOM      5  N   TYR M   8    -169.097  58.556 -77.769  1.00151.11           N
ATOM      6  CA  TYR M   8    -168.121  58.551 -76.669  1.00148.80           C
ATOM      7  C   TYR M   8    -166.668  58.698 -77.125  1.00146.43           C
ATOM      8  O   TYR M   8    -165.918  59.454 -76.527  1.00146.20           O
ATOM      9  CB  TYR M   8    -168.246  57.284 -75.815  1.00  0.00           C
ATOM     10  CG  TYR M   8    -167.129  57.189 -74.796  1.00  0.00           C
ATOM     11  CD1 TYR M   8    -166.999  58.150 -73.767  1.00  0.00           C
ATOM     12  CD2 TYR M   8    -166.143  56.188 -74.906  1.00  0.00           C
ATOM     13  CE1 TYR M   8    -165.856  58.153 -72.915  1.00  0.00           C
ATOM     14  CE2 TYR M   8    -165.023  56.179 -74.043  1.00  0.00           C
ATOM     15  CZ  TYR M   8    -164.875  57.174 -73.071  1.00  0.00           C
ATOM     16  OH  TYR M   8    -163.742  57.189 -72.301  1.00  0.00           O
ATOM     17  N   VAL M   9    -166.279  58.072 -78.228  1.00150.09           N
ATOM     18  CA  VAL M   9    -164.899  58.193 -78.715  1.00146.85           C
ATOM     19  C   VAL M   9    -164.458  59.632 -79.004  1.00144.57           C
ATOM     20  O   VAL M   9    -163.276  59.940 -78.952  1.00144.64           O
ATOM     21  CB  VAL M   9    -164.642  57.310 -79.970  1.00  0.00           C
ATOM     22  CG1 VAL M   9    -164.844  55.823 -79.637  1.00  0.00           C
ATOM     23  CG2 VAL M   9    -165.558  57.694 -81.151  1.00  0.00           C
ATOM     24  N   THR M  10    -165.404  60.533 -79.235  1.00122.57           N
ATOM     25  CA  THR M  10    -165.089  61.938 -79.473  1.00119.96           C
ATOM     26  C   THR M  10    -164.529  62.605 -78.216  1.00118.21           C
ATOM     27  O   THR M  10    -163.599  63.393 -78.298  1.00118.16           O
ATOM     28  CB  THR M  10    -166.365  62.679 -79.926  1.00  0.00           C
ATOM     29  OG1 THR M  10    -167.011  61.905 -80.946  1.00  0.00           O
ATOM     30  CG2 THR M  10    -166.078  64.050 -80.502  1.00  0.00           C
ATOM     31  N   VAL M  11    -165.058  62.262 -77.047  1.00144.16           N
ATOM     32  CA  VAL M  11    -164.568  62.857 -75.799  1.00140.97           C
ATOM     33  C   VAL M  11    -163.477  61.986 -75.192  1.00138.76           C
ATOM     34  O   VAL M  11    -162.605  62.483 -74.489  1.00138.36           O
ATOM     35  CB  VAL M  11    -165.704  63.150 -74.775  1.00  0.00           C
ATOM     36  CG1 VAL M  11    -166.710  64.147 -75.375  1.00  0.00           C
ATOM     37  CG2 VAL M  11    -166.450  61.881 -74.331  1.00  0.00           C
ATOM     38  N   ALA M  12    -163.457  60.710 -75.559  1.00113.33           N
ATOM     39  CA  ALA M  12    -162.387  59.812 -75.145  1.00111.07           C
ATOM     40  C   ALA M  12    -161.065  60.304 -75.726  1.00111.40           C
ATOM     41  O   ALA M  12    -160.033  60.165 -75.099  1.00111.68           O
ATOM     42  CB  ALA M  12    -162.668  58.391 -75.619  1.00  0.00           C
ATOM     43  N   ALA M  13    -161.114  60.901 -76.911  1.00129.30           N
ATOM     44  CA  ALA M  13    -159.923  61.464 -77.541  1.00128.96           C
ATOM     45  C   ALA M  13    -159.301  62.571 -76.677  1.00128.41           C
ATOM     46  O   ALA M  13    -158.083  62.690 -76.588  1.00128.91           O
ATOM     47  CB  ALA M  13    -160.283  61.999 -78.931  1.00  0.00           C
ATOM     48  N   SER M  14    -160.144  63.357 -76.023  1.00122.69           N
ATOM     49  CA  SER M  14    -159.652  64.415 -75.145  1.00122.38           C
ATOM     50  C   SER M  14    -159.081  63.756 -73.897  1.00120.94           C
ATOM     51  O   SER M  14    -157.959  64.048 -73.493  1.00121.03           O
ATOM     52  CB  SER M  14    -160.780  65.382 -74.774  1.00  0.00           C
ATOM     53  OG  SER M  14    -160.304  66.706 -74.593  1.00  0.00           O
ATOM     54  N   GLU M  15    -159.818  62.809 -73.326  1.00123.31           N
ATOM     55  CA  GLU M  15    -159.362  62.143 -72.106  1.00121.58           C
ATOM     56  C   GLU M  15    -158.014  61.461 -72.309  1.00120.13           C
ATOM     57  O   GLU M  15    -157.133  61.589 -71.461  1.00120.31           O
ATOM     58  CB  GLU M  15    -160.347  61.073 -71.615  1.00  0.00           C
ATOM     59  CG  GLU M  15    -161.687  61.549 -71.069  1.00  0.00           C
ATOM     60  CD  GLU M  15    -162.500  60.384 -70.494  1.00  0.00           C
ATOM     61  OE1 GLU M  15    -162.460  60.166 -69.257  1.00  0.00           O
ATOM     62  OE2 GLU M  15    -163.139  59.639 -71.272  1.00  0.00           O
ATOM     63  N   VAL M  16    -157.814  60.750 -73.412  1.00101.56           N
ATOM     64  CA  VAL M  16    -156.546  60.052 -73.590  1.00 99.81           C
ATOM     65  C   VAL M  16    -155.398  61.031 -73.757  1.00 98.73           C
ATOM     66  O   VAL M  16    -154.361  60.842 -73.139  1.00 98.19           O
ATOM     67  CB  VAL M  16    -156.510  59.007 -74.754  1.00  0.00           C
ATOM     68  CG1 VAL M  16    -157.447  57.851 -74.478  1.00  0.00           C
ATOM     69  CG2 VAL M  16    -156.839  59.598 -76.132  1.00  0.00           C
ATOM     70  N   ASP M  17    -155.538  62.084 -74.547  1.00106.49           N
ATOM     71  CA  ASP M  17    -154.371  62.908 -74.847  1.00105.60           C
ATOM     72  C   ASP M  17    -154.058  63.871 -73.713  1.00104.31           C
ATOM     73  O   ASP M  17    -152.889  64.168 -73.454  1.00104.89           O
ATOM     74  CB  ASP M  17    -154.519  63.632 -76.184  1.00  0.00           C
ATOM     75  CG  ASP M  17    -154.236  62.716 -77.377  1.00  0.00           C
ATOM     76  OD1 ASP M  17    -153.867  61.527 -77.179  1.00  0.00           O
ATOM     77  OD2 ASP M  17    -154.314  63.203 -78.521  1.00  0.00           O
ATOM     78  N   GLU M  18    -155.061  64.286 -72.955  1.00 99.26           N
ATOM     79  CA  GLU M  18    -154.801  65.093 -71.763  1.00 98.10           C
ATOM     80  C   GLU M  18    -154.110  64.236 -70.707  1.00 97.80           C
ATOM     81  O   GLU M  18    -153.177  64.679 -70.029  1.00 97.28           O
ATOM     82  CB  GLU M  18    -156.101  65.659 -71.191  1.00  0.00           C
ATOM     83  CG  GLU M  18    -156.719  66.749 -72.057  1.00  0.00           C
ATOM     84  CD  GLU M  18    -158.058  67.214 -71.512  1.00  0.00           C
ATOM     85  OE1 GLU M  18    -158.090  67.704 -70.362  1.00  0.00           O
ATOM     86  OE2 GLU M  18    -159.078  67.104 -72.229  1.00  0.00           O
ATOM     87  N   LEU M  19    -154.512  62.980 -70.582  1.00100.92           N
ATOM     88  CA  LEU M  19    -153.862  62.103 -69.612  1.00101.27           C
ATOM     89  C   LEU M  19    -152.492  61.670 -70.116  1.00102.80           C
ATOM     90  O   LEU M  19    -151.588  61.497 -69.305  1.00104.56           O
ATOM     91  CB  LEU M  19    -154.716  60.876 -69.289  1.00  0.00           C
ATOM     92  CG  LEU M  19    -155.847  60.977 -68.245  1.00  0.00           C
ATOM     93  CD1 LEU M  19    -156.592  62.311 -68.140  1.00  0.00           C
ATOM     94  CD2 LEU M  19    -156.848  59.869 -68.523  1.00  0.00           C
ATOM     95  N   ARG M  20    -152.290  61.557 -71.423  1.00129.08           N
ATOM     96  CA  ARG M  20    -150.950  61.319 -71.977  1.00129.12           C
ATOM     97  C   ARG M  20    -150.052  62.499 -71.681  1.00126.07           C
ATOM     98  O   ARG M  20    -148.901  62.295 -71.315  1.00126.24           O
ATOM     99  CB  ARG M  20    -150.952  61.120 -73.497  1.00  0.00           C
ATOM    100  CG  ARG M  20    -151.342  59.733 -73.966  1.00  0.00           C
ATOM    101  CD  ARG M  20    -151.189  59.602 -75.480  1.00  0.00           C
ATOM    102  NE  ARG M  20    -152.453  59.276 -76.155  1.00  0.00           N
ATOM    103  CZ  ARG M  20    -153.012  58.077 -76.248  1.00  0.00           C
ATOM    104  NH1 ARG M  20    -154.085  57.935 -76.961  1.00  0.00           N
ATOM    105  NH2 ARG M  20    -152.568  57.022 -75.621  1.00  0.00           N
ATOM    106  N   ARG M  21    -150.565  63.715 -71.806  1.00 75.75           N
ATOM    107  CA  ARG M  21    -149.777  64.898 -71.458  1.00 73.96           C
ATOM    108  C   ARG M  21    -149.407  64.859 -69.988  1.00 73.91           C
ATOM    109  O   ARG M  21    -148.237  65.006 -69.656  1.00 73.60           O
ATOM    110  CB  ARG M  21    -150.534  66.193 -71.768  1.00  0.00           C
ATOM    111  CG  ARG M  21    -149.742  67.430 -71.364  1.00  0.00           C
ATOM    112  CD  ARG M  21    -150.436  68.741 -71.671  1.00  0.00           C
ATOM    113  NE  ARG M  21    -150.581  68.960 -73.118  1.00  0.00           N
ATOM    114  CZ  ARG M  21    -149.665  69.480 -73.925  1.00  0.00           C
ATOM    115  NH1 ARG M  21    -149.978  69.643 -75.181  1.00  0.00           N
ATOM    116  NH2 ARG M  21    -148.457  69.825 -73.561  1.00  0.00           N
ATOM    117  N   LYS M  22    -150.387  64.629 -69.121  1.00 94.31           N
ATOM    118  CA  LYS M  22    -150.123  64.609 -67.683  1.00 94.36           C
ATOM    119  C   LYS M  22    -149.090  63.539 -67.355  1.00 94.16           C
ATOM    120  O   LYS M  22    -148.146  63.817 -66.635  1.00 94.90           O
ATOM    121  CB  LYS M  22    -151.415  64.395 -66.884  1.00  0.00           C
ATOM    122  CG  LYS M  22    -151.229  64.608 -65.382  1.00  0.00           C
ATOM    123  CD  LYS M  22    -152.477  64.253 -64.581  1.00  0.00           C
ATOM    124  CE  LYS M  22    -152.200  64.398 -63.087  1.00  0.00           C
ATOM    125  NZ  LYS M  22    -153.331  63.918 -62.225  1.00  0.00           N
ATOM    126  N   ASN M  23    -149.225  62.361 -67.948  1.00 87.26           N
ATOM    127  CA  ASN M  23    -148.240  61.297 -67.763  1.00 87.93           C
ATOM    128  C   ASN M  23    -146.854  61.745 -68.221  1.00 89.07           C
ATOM    129  O   ASN M  23    -145.907  61.669 -67.465  1.00 89.49           O
ATOM    130  CB  ASN M  23    -148.607  60.035 -68.562  1.00  0.00           C
ATOM    131  CG  ASN M  23    -149.577  59.132 -67.840  1.00  0.00           C
ATOM    132  OD1 ASN M  23    -149.390  58.796 -66.690  1.00  0.00           O
ATOM    133  ND2 ASN M  23    -150.595  58.688 -68.526  1.00  0.00           N
ATOM    134  N   GLY M  24    -146.709  62.190 -69.460  1.00 93.68           N
ATOM    135  CA  GLY M  24    -145.381  62.478 -69.978  1.00 95.26           C
ATOM    136  C   GLY M  24    -144.655  63.627 -69.308  1.00 94.61           C
ATOM    137  O   GLY M  24    -143.461  63.535 -69.028  1.00 94.55           O
ATOM    138  N   GLU M  25    -145.357  64.714 -69.031  1.00 90.41           N
ATOM    139  CA  GLU M  25    -144.721  65.884 -68.426  1.00 90.25           C
ATOM    140  C   GLU M  25    -144.321  65.581 -66.982  1.00 89.14           C
ATOM    141  O   GLU M  25    -143.257  65.994 -66.513  1.00 88.56           O
ATOM    142  CB  GLU M  25    -145.675  67.082 -68.500  1.00  0.00           C
ATOM    143  CG  GLU M  25    -145.903  67.557 -69.945  1.00  0.00           C
ATOM    144  CD  GLU M  25    -146.885  68.718 -70.082  1.00  0.00           C
ATOM    145  OE1 GLU M  25    -147.612  69.049 -69.125  1.00  0.00           O
ATOM    146  OE2 GLU M  25    -146.978  69.270 -71.206  1.00  0.00           O
ATOM    147  N   MET M  26    -145.149  64.820 -66.283  1.00 80.87           N
ATOM    148  CA  MET M  26    -144.859  64.471 -64.897  1.00 81.28           C
ATOM    149  C   MET M  26    -143.816  63.357 -64.794  1.00 82.29           C
ATOM    150  O   MET M  26    -142.996  63.387 -63.885  1.00 82.07           O
ATOM    151  CB  MET M  26    -146.172  64.101 -64.210  1.00  0.00           C
ATOM    152  CG  MET M  26    -146.121  63.851 -62.713  1.00  0.00           C
ATOM    153  SD  MET M  26    -147.803  63.842 -62.018  1.00  0.00           S
ATOM    154  CE  MET M  26    -148.641  62.531 -62.948  1.00  0.00           C
ATOM    155  N   GLU M  27    -143.776  62.417 -65.730  1.00 93.54           N
ATOM    156  CA  GLU M  27    -142.754  61.363 -65.704  1.00 95.26           C
ATOM    157  C   GLU M  27    -141.390  61.998 -65.948  1.00 94.24           C
ATOM    158  O   GLU M  27    -140.415  61.685 -65.276  1.00 94.27           O
ATOM    159  CB  GLU M  27    -143.028  60.272 -66.750  1.00  0.00           C
ATOM    160  CG  GLU M  27    -142.288  58.957 -66.497  1.00  0.00           C
ATOM    161  CD  GLU M  27    -143.232  57.813 -66.116  1.00  0.00           C
ATOM    162  OE1 GLU M  27    -143.954  57.287 -66.993  1.00  0.00           O
ATOM    163  OE2 GLU M  27    -143.264  57.410 -64.932  1.00  0.00           O
ATOM    164  N   LYS M  28    -141.339  62.973 -66.848  1.00 86.71           N
ATOM    165  CA  LYS M  28    -140.102  63.725 -67.093  1.00 87.26           C
ATOM    166  C   LYS M  28    -139.643  64.435 -65.822  1.00 87.82           C
ATOM    167  O   LYS M  28    -138.454  64.515 -65.522  1.00 88.17           O
ATOM    168  CB  LYS M  28    -140.346  64.709 -68.245  1.00  0.00           C
ATOM    169  CG  LYS M  28    -139.133  65.519 -68.692  1.00  0.00           C
ATOM    170  CD  LYS M  28    -139.105  66.898 -68.039  1.00  0.00           C
ATOM    171  CE  LYS M  28    -137.914  67.708 -68.514  1.00  0.00           C
ATOM    172  NZ  LYS M  28    -137.915  69.038 -67.824  1.00  0.00           N
ATOM    173  N   ALA M  29    -140.583  64.932 -65.034  1.00106.96           N
ATOM    174  CA  ALA M  29    -140.226  65.578 -63.776  1.00105.85           C
ATOM    175  C   ALA M  29    -139.606  64.580 -62.782  1.00103.37           C
ATOM    176  O   ALA M  29    -138.743  64.962 -61.989  1.00103.70           O
ATOM    177  CB  ALA M  29    -141.453  66.271 -63.168  1.00  0.00           C
ATOM    178  N   VAL M  30    -139.997  63.310 -62.810  1.00 80.16           N
ATOM    179  CA  VAL M  30    -139.385  62.339 -61.897  1.00 76.96           C
ATOM    180  C   VAL M  30    -137.961  62.016 -62.329  1.00 76.33           C
ATOM    181  O   VAL M  30    -137.130  61.708 -61.477  1.00 76.64           O
ATOM    182  CB  VAL M  30    -140.215  61.033 -61.631  1.00  0.00           C
ATOM    183  CG1 VAL M  30    -141.713  61.286 -61.740  1.00  0.00           C
ATOM    184  CG2 VAL M  30    -139.823  59.826 -62.500  1.00  0.00           C
ATOM    185  N   GLU M  31    -137.649  62.135 -63.614  1.00 94.05           N
ATOM    186  CA  GLU M  31    -136.281  61.902 -64.081  1.00 93.95           C
ATOM    187  C   GLU M  31    -135.381  62.961 -63.461  1.00 91.37           C
ATOM    188  O   GLU M  31    -134.321  62.663 -62.909  1.00 91.07           O
ATOM    189  CB  GLU M  31    -136.156  62.021 -65.605  1.00  0.00           C
ATOM    190  CG  GLU M  31    -136.964  61.029 -66.420  1.00  0.00           C
ATOM    191  CD  GLU M  31    -136.746  61.240 -67.915  1.00  0.00           C
ATOM    192  OE1 GLU M  31    -136.177  60.335 -68.562  1.00  0.00           O
ATOM    193  OE2 GLU M  31    -137.111  62.317 -68.443  1.00  0.00           O
ATOM    194  N   GLU M  32    -135.826  64.206 -63.523  1.00 85.50           N
ATOM    195  CA  GLU M  32    -135.052  65.324 -62.991  1.00 82.00           C
ATOM    196  C   GLU M  32    -134.941  65.242 -61.475  1.00 81.53           C
ATOM    197  O   GLU M  32    -133.867  65.434 -60.904  1.00 80.40           O
ATOM    198  CB  GLU M  32    -135.701  66.646 -63.400  1.00  0.00           C
ATOM    199  CG  GLU M  32    -135.669  66.861 -64.903  1.00  0.00           C
ATOM    200  CD  GLU M  32    -136.321  68.159 -65.329  1.00  0.00           C
ATOM    201  OE1 GLU M  32    -137.533  68.354 -65.080  1.00  0.00           O
ATOM    202  OE2 GLU M  32    -135.667  68.958 -66.035  1.00  0.00           O
ATOM    203  N   MET M  33    -136.035  64.898 -60.814  1.00 97.70           N
ATOM    204  CA  MET M  33    -136.008  64.759 -59.363  1.00 97.61           C
ATOM    205  C   MET M  33    -135.091  63.614 -58.945  1.00 98.05           C
ATOM    206  O   MET M  33    -134.339  63.749 -57.986  1.00 98.65           O
ATOM    207  CB  MET M  33    -137.426  64.567 -58.818  1.00  0.00           C
ATOM    208  CG  MET M  33    -137.499  64.458 -57.297  1.00  0.00           C
ATOM    209  SD  MET M  33    -139.157  64.707 -56.618  1.00  0.00           S
ATOM    210  CE  MET M  33    -140.184  63.553 -57.550  1.00  0.00           C
ATOM    211  N   LYS M  34    -135.082  62.496 -59.659  1.00 91.32           N
ATOM    212  CA  LYS M  34    -134.193  61.396 -59.277  1.00 89.71           C
ATOM    213  C   LYS M  34    -132.738  61.662 -59.666  1.00 88.34           C
ATOM    214  O   LYS M  34    -131.822  61.202 -58.982  1.00 87.33           O
ATOM    215  CB  LYS M  34    -134.697  60.048 -59.807  1.00  0.00           C
ATOM    216  CG  LYS M  34    -134.164  58.825 -59.032  1.00  0.00           C
ATOM    217  CD  LYS M  34    -134.731  58.704 -57.603  1.00  0.00           C
ATOM    218  CE  LYS M  34    -134.112  57.525 -56.854  1.00  0.00           C
ATOM    219  NZ  LYS M  34    -134.687  57.339 -55.474  1.00  0.00           N
ATOM    220  N   LYS M  35    -132.501  62.463 -60.698  1.00 89.76           N
ATOM    221  CA  LYS M  35    -131.148  62.946 -61.005  1.00 90.31           C
ATOM    222  C   LYS M  35    -130.640  63.749 -59.818  1.00 88.74           C
ATOM    223  O   LYS M  35    -129.527  63.523 -59.348  1.00 90.03           O
ATOM    224  CB  LYS M  35    -131.174  63.783 -62.299  1.00  0.00           C
ATOM    225  CG  LYS M  35    -129.850  64.393 -62.791  1.00  0.00           C
ATOM    226  CD  LYS M  35    -129.497  65.717 -62.097  1.00  0.00           C
ATOM    227  CE  LYS M  35    -128.350  66.446 -62.778  1.00  0.00           C
ATOM    228  NZ  LYS M  35    -128.010  67.685 -62.003  1.00  0.00           N
ATOM    229  N   GLU M  36    -131.451  64.668 -59.315  1.00 71.27           N
ATOM    230  CA  GLU M  36    -131.039  65.472 -58.166  1.00 67.02           C
ATOM    231  C   GLU M  36    -130.893  64.603 -56.929  1.00 67.03           C
ATOM    232  O   GLU M  36    -129.968  64.788 -56.153  1.00 65.65           O
ATOM    233  CB  GLU M  36    -132.026  66.612 -57.896  1.00  0.00           C
ATOM    234  CG  GLU M  36    -131.940  67.735 -58.926  1.00  0.00           C
ATOM    235  CD  GLU M  36    -130.539  68.330 -59.000  1.00  0.00           C
ATOM    236  OE1 GLU M  36    -129.997  68.736 -57.951  1.00  0.00           O
ATOM    237  OE2 GLU M  36    -129.941  68.342 -60.103  1.00  0.00           O
ATOM    238  N   MET M  37    -131.736  63.595 -56.782  1.00 70.96           N
ATOM    239  CA  MET M  37    -131.598  62.642 -55.685  1.00 73.22           C
ATOM    240  C   MET M  37    -130.255  61.932 -55.707  1.00 76.44           C
ATOM    241  O   MET M  37    -129.591  61.814 -54.689  1.00 78.59           O
ATOM    242  CB  MET M  37    -132.685  61.580 -55.792  1.00  0.00           C
ATOM    243  CG  MET M  37    -133.160  61.046 -54.477  1.00  0.00           C
ATOM    244  SD  MET M  37    -134.307  62.195 -53.737  1.00  0.00           S
ATOM    245  CE  MET M  37    -135.784  61.919 -54.744  1.00  0.00           C
ATOM    246  N   LEU M  38    -129.832  61.461 -56.872  1.00 84.11           N
ATOM    247  CA  LEU M  38    -128.560  60.756 -56.992  1.00 85.48           C
ATOM    248  C   LEU M  38    -127.412  61.711 -56.695  1.00 84.46           C
ATOM    249  O   LEU M  38    -126.432  61.356 -56.036  1.00 84.53           O
ATOM    250  CB  LEU M  38    -128.420  60.191 -58.410  1.00  0.00           C
ATOM    251  CG  LEU M  38    -127.176  59.335 -58.702  1.00  0.00           C
ATOM    252  CD1 LEU M  38    -127.112  58.078 -57.831  1.00  0.00           C
ATOM    253  CD2 LEU M  38    -127.169  58.935 -60.173  1.00  0.00           C
ATOM    254  N   GLN M  39    -127.557  62.939 -57.162  1.00 69.22           N
ATOM    255  CA  GLN M  39    -126.561  63.975 -56.933  1.00 69.28           C
ATOM    256  C   GLN M  39    -126.460  64.304 -55.440  1.00 68.04           C
ATOM    257  O   GLN M  39    -125.358  64.418 -54.909  1.00 68.04           O
ATOM    258  CB  GLN M  39    -126.940  65.195 -57.777  1.00  0.00           C
ATOM    259  CG  GLN M  39    -125.911  66.303 -57.849  1.00  0.00           C
ATOM    260  CD  GLN M  39    -126.313  67.344 -58.870  1.00  0.00           C
ATOM    261  OE1 GLN M  39    -125.944  67.265 -60.035  1.00  0.00           O
ATOM    262  NE2 GLN M  39    -127.114  68.287 -58.468  1.00  0.00           N
ATOM    263  N   LEU M  40    -127.578  64.409 -54.739  1.00 73.39           N
ATOM    264  CA  LEU M  40    -127.568  64.642 -53.294  1.00 71.91           C
ATOM    265  C   LEU M  40    -127.072  63.438 -52.508  1.00 72.07           C
ATOM    266  O   LEU M  40    -126.305  63.608 -51.567  1.00 74.04           O
ATOM    267  CB  LEU M  40    -128.964  64.967 -52.775  1.00  0.00           C
ATOM    268  CG  LEU M  40    -129.378  66.430 -52.588  1.00  0.00           C
ATOM    269  CD1 LEU M  40    -129.483  67.236 -53.881  1.00  0.00           C
ATOM    270  CD2 LEU M  40    -130.717  66.432 -51.875  1.00  0.00           C
ATOM    271  N   TRP M  41    -127.452  62.227 -52.898  1.00 78.00           N
ATOM    272  CA  TRP M  41    -126.949  61.023 -52.234  1.00 78.19           C
ATOM    273  C   TRP M  41    -125.436  60.996 -52.357  1.00 77.84           C
ATOM    274  O   TRP M  41    -124.739  60.720 -51.389  1.00 76.94           O
ATOM    275  CB  TRP M  41    -127.514  59.728 -52.840  1.00  0.00           C
ATOM    276  CG  TRP M  41    -128.876  59.312 -52.328  1.00  0.00           C
ATOM    277  CD1 TRP M  41    -130.057  59.298 -53.009  1.00  0.00           C
ATOM    278  CD2 TRP M  41    -129.184  58.769 -51.030  1.00  0.00           C
ATOM    279  NE1 TRP M  41    -131.083  58.813 -52.236  1.00  0.00           N
ATOM    280  CE2 TRP M  41    -130.584  58.494 -51.005  1.00  0.00           C
ATOM    281  CE3 TRP M  41    -128.418  58.491 -49.877  1.00  0.00           C
ATOM    282  CZ2 TRP M  41    -131.232  57.988 -49.861  1.00  0.00           C
ATOM    283  CZ3 TRP M  41    -129.065  57.959 -48.729  1.00  0.00           C
ATOM    284  CH2 TRP M  41    -130.471  57.725 -48.735  1.00  0.00           C
ATOM    285  N   ARG M  42    -124.900  61.341 -53.520  1.00 71.54           N
ATOM    286  CA  ARG M  42    -123.447  61.355 -53.680  1.00 71.95           C
ATOM    287  C   ARG M  42    -122.771  62.548 -53.013  1.00 73.34           C
ATOM    288  O   ARG M  42    -121.647  62.431 -52.539  1.00 74.49           O
ATOM    289  CB  ARG M  42    -123.078  61.244 -55.157  1.00  0.00           C
ATOM    290  CG  ARG M  42    -121.672  60.681 -55.339  1.00  0.00           C
ATOM    291  CD  ARG M  42    -121.365  60.247 -56.769  1.00  0.00           C
ATOM    292  NE  ARG M  42    -122.341  59.284 -57.314  1.00  0.00           N
ATOM    293  CZ  ARG M  42    -122.413  57.985 -57.057  1.00  0.00           C
ATOM    294  NH1 ARG M  42    -123.250  57.268 -57.754  1.00  0.00           N
ATOM    295  NH2 ARG M  42    -121.748  57.371 -56.114  1.00  0.00           N
ATOM    296  N   ARG M  43    -123.454  63.679 -52.905  1.00 72.73           N
ATOM    297  CA  ARG M  43    -122.917  64.804 -52.132  1.00 71.92           C
ATOM    298  C   ARG M  43    -122.825  64.398 -50.667  1.00 71.07           C
ATOM    299  O   ARG M  43    -121.854  64.713 -49.992  1.00 71.06           O
ATOM    300  CB  ARG M  43    -123.793  66.056 -52.258  1.00  0.00           C
ATOM    301  CG  ARG M  43    -123.037  67.355 -51.958  1.00  0.00           C
ATOM    302  CD  ARG M  43    -123.892  68.401 -51.254  1.00  0.00           C
ATOM    303  NE  ARG M  43    -125.174  68.689 -51.921  1.00  0.00           N
ATOM    304  CZ  ARG M  43    -126.140  69.463 -51.441  1.00  0.00           C
ATOM    305  NH1 ARG M  43    -127.270  69.520 -52.088  1.00  0.00           N
ATOM    306  NH2 ARG M  43    -126.059  70.142 -50.329  1.00  0.00           N
ATOM    307  N   THR M  44    -123.820  63.661 -50.194  1.00 54.67           N
ATOM    308  CA  THR M  44    -123.800  63.174 -48.821  1.00 57.47           C
ATOM    309  C   THR M  44    -122.682  62.157 -48.673  1.00 59.71           C
ATOM    310  O   THR M  44    -121.931  62.233 -47.721  1.00 60.59           O
ATOM    311  CB  THR M  44    -125.117  62.497 -48.389  1.00  0.00           C
ATOM    312  OG1 THR M  44    -126.238  63.286 -48.789  1.00  0.00           O
ATOM    313  CG2 THR M  44    -125.206  62.389 -46.886  1.00  0.00           C
ATOM    314  N   GLN M  45    -122.518  61.270 -49.646  1.00 93.71           N
ATOM    315  CA  GLN M  45    -121.465  60.255 -49.602  1.00 96.11           C
ATOM    316  C   GLN M  45    -120.092  60.885 -49.415  1.00 96.96           C
ATOM    317  O   GLN M  45    -119.345  60.481 -48.537  1.00 97.51           O
ATOM    318  CB  GLN M  45    -121.460  59.441 -50.904  1.00  0.00           C
ATOM    319  CG  GLN M  45    -120.456  58.293 -50.966  1.00  0.00           C
ATOM    320  CD  GLN M  45    -120.130  57.899 -52.397  1.00  0.00           C
ATOM    321  OE1 GLN M  45    -121.005  57.730 -53.244  1.00  0.00           O
ATOM    322  NE2 GLN M  45    -118.866  57.792 -52.693  1.00  0.00           N
ATOM    323  N   VAL M  46    -119.739  61.887 -50.206  1.00 84.72           N
ATOM    324  CA  VAL M  46    -118.396  62.445 -50.078  1.00 86.19           C
ATOM    325  C   VAL M  46    -118.244  63.274 -48.806  1.00 84.93           C
ATOM    326  O   VAL M  46    -117.130  63.434 -48.317  1.00 84.92           O
ATOM    327  CB  VAL M  46    -117.952  63.240 -51.336  1.00  0.00           C
ATOM    328  CG1 VAL M  46    -117.956  62.315 -52.565  1.00  0.00           C
ATOM    329  CG2 VAL M  46    -118.837  64.467 -51.604  1.00  0.00           C
ATOM    330  N   ALA M  47    -119.343  63.755 -48.237  1.00 89.14           N
ATOM    331  CA  ALA M  47    -119.303  64.451 -46.956  1.00 87.16           C
ATOM    332  C   ALA M  47    -119.152  63.441 -45.810  1.00 87.61           C
ATOM    333  O   ALA M  47    -118.405  63.685 -44.883  1.00 89.56           O
ATOM    334  CB  ALA M  47    -120.564  65.306 -46.778  1.00  0.00           C
ATOM    335  N   GLU M  48    -119.807  62.292 -45.900  1.00 75.51           N
ATOM    336  CA  GLU M  48    -119.675  61.222 -44.903  1.00 75.83           C
ATOM    337  C   GLU M  48    -118.255  60.666 -44.933  1.00 74.83           C
ATOM    338  O   GLU M  48    -117.631  60.446 -43.904  1.00 74.39           O
ATOM    339  CB  GLU M  48    -120.641  60.070 -45.216  1.00  0.00           C
ATOM    340  CG  GLU M  48    -122.115  60.370 -44.973  1.00  0.00           C
ATOM    341  CD  GLU M  48    -123.029  59.303 -45.570  1.00  0.00           C
ATOM    342  OE1 GLU M  48    -123.427  59.411 -46.754  1.00  0.00           O
ATOM    343  OE2 GLU M  48    -123.450  58.381 -44.840  1.00  0.00           O
ATOM    344  N   GLU M  49    -117.710  60.485 -46.126  1.00 80.56           N
ATOM    345  CA  GLU M  49    -116.330  60.026 -46.258  1.00 79.50           C
ATOM    346  C   GLU M  49    -115.373  61.070 -45.695  1.00 78.22           C
ATOM    347  O   GLU M  49    -114.317  60.754 -45.150  1.00 77.20           O
ATOM    348  CB  GLU M  49    -115.933  59.910 -47.721  1.00  0.00           C
ATOM    349  CG  GLU M  49    -116.467  58.793 -48.581  1.00  0.00           C
ATOM    350  CD  GLU M  49    -116.046  59.036 -50.027  1.00  0.00           C
ATOM    351  OE1 GLU M  49    -115.001  59.712 -50.242  1.00  0.00           O
ATOM    352  OE2 GLU M  49    -116.760  58.606 -50.957  1.00  0.00           O
ATOM    353  N   ALA M  50    -115.703  62.340 -45.880  1.00 74.68           N
ATOM    354  CA  ALA M  50    -114.840  63.406 -45.401  1.00 74.69           C
ATOM    355  C   ALA M  50    -114.921  63.458 -43.878  1.00 74.31           C
ATOM    356  O   ALA M  50    -113.894  63.610 -43.235  1.00 75.33           O
ATOM    357  CB  ALA M  50    -115.222  64.732 -46.036  1.00  0.00           C
ATOM    358  N   GLU M  51    -116.099  63.230 -43.319  1.00 79.70           N
ATOM    359  CA  GLU M  51    -116.274  63.169 -41.872  1.00 80.69           C
ATOM    360  C   GLU M  51    -115.442  62.021 -41.304  1.00 81.35           C
ATOM    361  O   GLU M  51    -114.749  62.190 -40.303  1.00 82.01           O
ATOM    362  CB  GLU M  51    -117.763  62.999 -41.531  1.00  0.00           C
ATOM    363  CG  GLU M  51    -118.082  63.084 -40.045  1.00  0.00           C
ATOM    364  CD  GLU M  51    -119.558  62.874 -39.714  1.00  0.00           C
ATOM    365  OE1 GLU M  51    -119.871  62.923 -38.501  1.00  0.00           O
ATOM    366  OE2 GLU M  51    -120.409  62.699 -40.615  1.00  0.00           O
ATOM    367  N   GLU M  52    -115.422  60.871 -41.969  1.00102.39           N
ATOM    368  CA  GLU M  52    -114.555  59.771 -41.534  1.00101.89           C
ATOM    369  C   GLU M  52    -113.084  60.174 -41.603  1.00101.14           C
ATOM    370  O   GLU M  52    -112.311  59.925 -40.673  1.00101.36           O
ATOM    371  CB  GLU M  52    -114.712  58.530 -42.416  1.00  0.00           C
ATOM    372  CG  GLU M  52    -116.019  57.774 -42.284  1.00  0.00           C
ATOM    373  CD  GLU M  52    -115.997  56.502 -43.122  1.00  0.00           C
ATOM    374  OE1 GLU M  52    -115.684  56.582 -44.333  1.00  0.00           O
ATOM    375  OE2 GLU M  52    -116.238  55.411 -42.561  1.00  0.00           O
ATOM    376  N   ARG M  53    -112.689  60.810 -42.699  1.00 81.98           N
ATOM    377  CA  ARG M  53    -111.294  61.223 -42.878  1.00 79.97           C
ATOM    378  C   ARG M  53    -110.886  62.244 -41.830  1.00 78.90           C
ATOM    379  O   ARG M  53    -109.861  62.080 -41.187  1.00 79.06           O
ATOM    380  CB  ARG M  53    -111.058  61.804 -44.279  1.00  0.00           C
ATOM    381  CG  ARG M  53    -110.963  60.753 -45.385  1.00  0.00           C
ATOM    382  CD  ARG M  53    -110.725  61.390 -46.760  1.00  0.00           C
ATOM    383  NE  ARG M  53    -111.927  62.006 -47.352  1.00  0.00           N
ATOM    384  CZ  ARG M  53    -112.715  61.478 -48.283  1.00  0.00           C
ATOM    385  NH1 ARG M  53    -113.726  62.164 -48.735  1.00  0.00           N
ATOM    386  NH2 ARG M  53    -112.545  60.295 -48.812  1.00  0.00           N
ATOM    387  N   LEU M  54    -111.689  63.269 -41.603  1.00 72.21           N
ATOM    388  CA  LEU M  54    -111.332  64.301 -40.636  1.00 71.62           C
ATOM    389  C   LEU M  54    -111.409  63.759 -39.220  1.00 72.32           C
ATOM    390  O   LEU M  54    -110.623  64.169 -38.379  1.00 72.90           O
ATOM    391  CB  LEU M  54    -112.210  65.549 -40.765  1.00  0.00           C
ATOM    392  CG  LEU M  54    -111.698  66.648 -41.711  1.00  0.00           C
ATOM    393  CD1 LEU M  54    -111.726  66.267 -43.189  1.00  0.00           C
ATOM    394  CD2 LEU M  54    -112.506  67.918 -41.498  1.00  0.00           C
ATOM    395  N   CYS M  55    -112.287  62.805 -38.946  1.00 76.39           N
ATOM    396  CA  CYS M  55    -112.303  62.160 -37.635  1.00 78.76           C
ATOM    397  C   CYS M  55    -111.000  61.394 -37.432  1.00 79.08           C
ATOM    398  O   CYS M  55    -110.395  61.461 -36.363  1.00 78.91           O
ATOM    399  CB  CYS M  55    -113.483  61.192 -37.514  1.00  0.00           C
ATOM    400  SG  CYS M  55    -113.671  60.514 -35.842  1.00  0.00           S
ATOM    401  N   SER M  56    -110.557  60.682 -38.458  1.00 90.86           N
ATOM    402  CA  SER M  56    -109.302  59.942 -38.378  1.00 90.70           C
ATOM    403  C   SER M  56    -108.137  60.914 -38.210  1.00 90.60           C
ATOM    404  O   SER M  56    -107.322  60.736 -37.322  1.00 90.26           O
ATOM    405  CB  SER M  56    -109.107  59.069 -39.621  1.00  0.00           C
ATOM    406  OG  SER M  56    -108.040  58.152 -39.449  1.00  0.00           O
ATOM    407  N   GLN M  57    -108.094  61.985 -38.991  1.00 75.71           N
ATOM    408  CA  GLN M  57    -107.022  62.974 -38.875  1.00 75.86           C
ATOM    409  C   GLN M  57    -107.018  63.688 -37.527  1.00 75.96           C
ATOM    410  O   GLN M  57    -105.956  63.985 -36.987  1.00 75.91           O
ATOM    411  CB  GLN M  57    -107.093  64.005 -40.009  1.00  0.00           C
ATOM    412  CG  GLN M  57    -106.264  63.643 -41.249  1.00  0.00           C
ATOM    413  CD  GLN M  57    -106.873  62.571 -42.137  1.00  0.00           C
ATOM    414  OE1 GLN M  57    -107.651  62.864 -43.039  1.00  0.00           O
ATOM    415  NE2 GLN M  57    -106.486  61.341 -41.939  1.00  0.00           N
ATOM    416  N   LEU M  58    -108.185  63.916 -36.942  1.00 95.17           N
ATOM    417  CA  LEU M  58    -108.248  64.479 -35.598  1.00 96.28           C
ATOM    418  C   LEU M  58    -107.626  63.494 -34.613  1.00 97.54           C
ATOM    419  O   LEU M  58    -106.787  63.884 -33.820  1.00 98.16           O
ATOM    420  CB  LEU M  58    -109.699  64.783 -35.205  1.00  0.00           C
ATOM    421  CG  LEU M  58    -109.926  65.493 -33.860  1.00  0.00           C
ATOM    422  CD1 LEU M  58    -109.413  66.929 -33.878  1.00  0.00           C
ATOM    423  CD2 LEU M  58    -111.415  65.502 -33.529  1.00  0.00           C
ATOM    424  N   ALA M  59    -107.995  62.224 -34.694  1.00 94.59           N
ATOM    425  CA  ALA M  59    -107.460  61.206 -33.791  1.00 95.61           C
ATOM    426  C   ALA M  59    -105.955  60.979 -33.994  1.00 95.89           C
ATOM    427  O   ALA M  59    -105.223  60.707 -33.049  1.00 94.94           O
ATOM    428  CB  ALA M  59    -108.231  59.898 -33.992  1.00  0.00           C
ATOM    429  N   GLU M  60    -105.486  61.104 -35.226  1.00 95.90           N
ATOM    430  CA  GLU M  60    -104.058  61.006 -35.530  1.00 96.67           C
ATOM    431  C   GLU M  60    -103.319  62.149 -34.841  1.00 95.96           C
ATOM    432  O   GLU M  60    -102.296  61.937 -34.197  1.00 96.50           O
ATOM    433  CB  GLU M  60    -103.832  61.078 -37.047  1.00  0.00           C
ATOM    434  CG  GLU M  60    -104.241  59.815 -37.815  1.00  0.00           C
ATOM    435  CD  GLU M  60    -104.756  60.104 -39.228  1.00  0.00           C
ATOM    436  OE1 GLU M  60    -104.256  61.021 -39.913  1.00  0.00           O
ATOM    437  OE2 GLU M  60    -105.705  59.416 -39.664  1.00  0.00           O
ATOM    438  N   LEU M  61    -103.856  63.357 -34.923  1.00 78.59           N
ATOM    439  CA  LEU M  61    -103.225  64.501 -34.272  1.00 76.62           C
ATOM    440  C   LEU M  61    -103.336  64.418 -32.749  1.00 76.60           C
ATOM    441  O   LEU M  61    -102.405  64.789 -32.049  1.00 75.87           O
ATOM    442  CB  LEU M  61    -103.831  65.804 -34.800  1.00  0.00           C
ATOM    443  CG  LEU M  61    -103.176  67.117 -34.337  1.00  0.00           C
ATOM    444  CD1 LEU M  61    -101.680  67.212 -34.651  1.00  0.00           C
ATOM    445  CD2 LEU M  61    -103.893  68.288 -34.995  1.00  0.00           C
ATOM    446  N   GLU M  62    -104.425  63.874 -32.225  1.00 85.14           N
ATOM    447  CA  GLU M  62    -104.561  63.637 -30.783  1.00 87.33           C
ATOM    448  C   GLU M  62    -103.515  62.635 -30.299  1.00 88.46           C
ATOM    449  O   GLU M  62    -103.012  62.747 -29.186  1.00 89.46           O
ATOM    450  CB  GLU M  62    -105.952  63.079 -30.448  1.00  0.00           C
ATOM    451  CG  GLU M  62    -107.087  64.100 -30.500  1.00  0.00           C
ATOM    452  CD  GLU M  62    -108.469  63.488 -30.292  1.00  0.00           C
ATOM    453  OE1 GLU M  62    -108.588  62.247 -30.175  1.00  0.00           O
ATOM    454  OE2 GLU M  62    -109.456  64.259 -30.256  1.00  0.00           O
ATOM    455  N   ALA M  63    -103.170  61.667 -31.137  1.00 99.78           N
ATOM    456  CA  ALA M  63    -102.139  60.696 -30.791  1.00100.11           C
ATOM    457  C   ALA M  63    -100.732  61.304 -30.846  1.00 99.86           C
ATOM    458  O   ALA M  63     -99.874  60.945 -30.043  1.00100.11           O
ATOM    459  CB  ALA M  63    -102.236  59.484 -31.728  1.00  0.00           C
ATOM    460  N   GLU M  64    -100.477  62.181 -31.806  1.00 76.15           N
ATOM    461  CA  GLU M  64     -99.161  62.817 -31.919  1.00 76.78           C
ATOM    462  C   GLU M  64     -98.925  63.923 -30.893  1.00 75.71           C
ATOM    463  O   GLU M  64     -97.845  64.020 -30.317  1.00 75.34           O
ATOM    464  CB  GLU M  64     -98.957  63.427 -33.309  1.00  0.00           C
ATOM    465  CG  GLU M  64     -98.785  62.400 -34.418  1.00  0.00           C
ATOM    466  CD  GLU M  64     -98.297  63.035 -35.712  1.00  0.00           C
ATOM    467  OE1 GLU M  64     -98.896  64.033 -36.172  1.00  0.00           O
ATOM    468  OE2 GLU M  64     -97.285  62.544 -36.263  1.00  0.00           O
ATOM    469  N   SER M  65     -99.926  64.757 -30.651  1.00 92.87           N
ATOM    470  CA  SER M  65     -99.812  65.910 -29.751  1.00 93.40           C
ATOM    471  C   SER M  65    -100.033  65.494 -28.291  1.00 95.62           C
ATOM    472  O   SER M  65    -100.834  66.092 -27.567  1.00 97.09           O
ATOM    473  CB  SER M  65    -100.822  66.985 -30.176  1.00  0.00           C
ATOM    474  OG  SER M  65    -100.676  68.179 -29.427  1.00  0.00           O
ATOM    475  N   LEU M  66     -99.365  64.423 -27.891  1.00113.03           N
ATOM    476  CA  LEU M  66     -99.625  63.744 -26.621  1.00114.42           C
ATOM    477  C   LEU M  66     -98.388  63.615 -25.725  1.00115.20           C
ATOM    478  O   LEU M  66     -98.437  63.002 -24.658  1.00115.27           O
ATOM    479  CB  LEU M  66    -100.212  62.369 -26.960  1.00  0.00           C
ATOM    480  CG  LEU M  66    -101.085  61.606 -25.950  1.00  0.00           C
ATOM    481  CD1 LEU M  66    -102.321  62.402 -25.517  1.00  0.00           C
ATOM    482  CD2 LEU M  66    -101.537  60.286 -26.578  1.00  0.00           C
ATOM    483  N   GLY M  67     -97.283  64.208 -26.153  1.00104.26           N
ATOM    484  CA  GLY M  67     -96.035  64.173 -25.412  1.00104.16           C
ATOM    485  C   GLY M  67     -95.153  65.157 -26.138  1.00104.61           C
ATOM    486  O   GLY M  67     -94.030  65.457 -25.691  1.00105.03           O
ATOM    487  OXT GLY M  67     -95.636  65.639 -27.186  1.00105.03           O
TER     488      GLY M  67 
ATOM    489  N   GLY N   7    -169.131  50.290 -82.528  1.00290.02           N
ATOM    490  CA  GLY N   7    -168.259  49.405 -81.711  1.00290.05           C
ATOM    491  C   GLY N   7    -167.194  50.208 -81.009  1.00288.93           C
ATOM    492  O   GLY N   7    -167.391  51.407 -80.895  1.00289.54           O
ATOM    493  N   TYR N   8    -166.107  49.580 -80.567  1.00168.62           N
ATOM    494  CA  TYR N   8    -164.909  50.220 -79.983  1.00165.96           C
ATOM    495  C   TYR N   8    -164.991  51.103 -78.723  1.00164.75           C
ATOM    496  O   TYR N   8    -163.992  51.272 -78.043  1.00164.03           O
ATOM    497  CB  TYR N   8    -164.159  50.986 -81.086  1.00  0.00           C
ATOM    498  CG  TYR N   8    -162.688  51.194 -80.785  1.00  0.00           C
ATOM    499  CD1 TYR N   8    -161.758  50.154 -80.998  1.00  0.00           C
ATOM    500  CD2 TYR N   8    -162.217  52.418 -80.262  1.00  0.00           C
ATOM    501  CE1 TYR N   8    -160.391  50.321 -80.654  1.00  0.00           C
ATOM    502  CE2 TYR N   8    -160.849  52.581 -79.908  1.00  0.00           C
ATOM    503  CZ  TYR N   8    -159.954  51.525 -80.098  1.00  0.00           C
ATOM    504  OH  TYR N   8    -158.640  51.653 -79.730  1.00  0.00           O
ATOM    505  N   VAL N   9    -166.148  51.634 -78.355  1.00199.38           N
ATOM    506  CA  VAL N   9    -166.252  52.543 -77.205  1.00197.77           C
ATOM    507  C   VAL N   9    -165.704  52.008 -75.879  1.00196.49           C
ATOM    508  O   VAL N   9    -165.117  52.761 -75.117  1.00195.57           O
ATOM    509  CB  VAL N   9    -167.716  53.042 -76.997  1.00  0.00           C
ATOM    510  CG1 VAL N   9    -168.159  53.914 -78.182  1.00  0.00           C
ATOM    511  CG2 VAL N   9    -168.716  51.881 -76.824  1.00  0.00           C
ATOM    512  N   THR N  10    -165.806  50.712 -75.629  1.00213.49           N
ATOM    513  CA  THR N  10    -165.257  50.122 -74.411  1.00212.48           C
ATOM    514  C   THR N  10    -163.735  50.023 -74.451  1.00212.18           C
ATOM    515  O   THR N  10    -163.072  50.136 -73.427  1.00212.96           O
ATOM    516  CB  THR N  10    -165.817  48.704 -74.248  1.00  0.00           C
ATOM    517  OG1 THR N  10    -165.731  48.034 -75.510  1.00  0.00           O
ATOM    518  CG2 THR N  10    -167.292  48.726 -73.874  1.00  0.00           C
ATOM    519  N   VAL N  11    -163.172  49.845 -75.636  1.00187.52           N
ATOM    520  CA  VAL N  11    -161.723  49.735 -75.791  1.00186.07           C
ATOM    521  C   VAL N  11    -161.148  51.133 -75.626  1.00184.78           C
ATOM    522  O   VAL N  11    -160.141  51.330 -74.954  1.00184.85           O
ATOM    523  CB  VAL N  11    -161.338  49.151 -77.181  1.00  0.00           C
ATOM    524  CG1 VAL N  11    -159.819  48.988 -77.317  1.00  0.00           C
ATOM    525  CG2 VAL N  11    -162.022  47.791 -77.403  1.00  0.00           C
ATOM    526  N   ALA N  12    -161.847  52.116 -76.181  1.00164.49           N
ATOM    527  CA  ALA N  12    -161.439  53.506 -76.028  1.00161.83           C
ATOM    528  C   ALA N  12    -161.476  53.892 -74.551  1.00160.16           C
ATOM    529  O   ALA N  12    -160.551  54.521 -74.061  1.00160.43           O
ATOM    530  CB  ALA N  12    -162.350  54.423 -76.852  1.00  0.00           C
ATOM    531  N   ALA N  13    -162.525  53.484 -73.847  1.00165.40           N
ATOM    532  CA  ALA N  13    -162.657  53.791 -72.425  1.00164.02           C
ATOM    533  C   ALA N  13    -161.522  53.157 -71.625  1.00163.79           C
ATOM    534  O   ALA N  13    -160.975  53.770 -70.714  1.00164.30           O
ATOM    535  CB  ALA N  13    -164.017  53.304 -71.903  1.00  0.00           C
ATOM    536  N   SER N  14    -161.162  51.934 -71.986  1.00161.22           N
ATOM    537  CA  SER N  14    -160.076  51.235 -71.310  1.00159.73           C
ATOM    538  C   SER N  14    -158.759  51.968 -71.510  1.00158.55           C
ATOM    539  O   SER N  14    -157.967  52.043 -70.587  1.00158.32           O
ATOM    540  CB  SER N  14    -159.940  49.803 -71.829  1.00  0.00           C
ATOM    541  OG  SER N  14    -159.020  49.055 -71.050  1.00  0.00           O
ATOM    542  N   GLU N  15    -158.521  52.531 -72.686  1.00152.78           N
ATOM    543  CA  GLU N  15    -157.261  53.233 -72.936  1.00150.69           C
ATOM    544  C   GLU N  15    -157.115  54.444 -72.015  1.00149.32           C
ATOM    545  O   GLU N  15    -156.059  54.656 -71.426  1.00148.77           O
ATOM    546  CB  GLU N  15    -157.173  53.658 -74.409  1.00  0.00           C
ATOM    547  CG  GLU N  15    -155.837  53.350 -75.091  1.00  0.00           C
ATOM    548  CD  GLU N  15    -154.965  54.578 -75.337  1.00  0.00           C
ATOM    549  OE1 GLU N  15    -155.346  55.460 -76.138  1.00  0.00           O
ATOM    550  OE2 GLU N  15    -153.852  54.648 -74.778  1.00  0.00           O
ATOM    551  N   VAL N  16    -158.182  55.211 -71.824  1.00174.96           N
ATOM    552  CA  VAL N  16    -158.098  56.369 -70.928  1.00173.57           C
ATOM    553  C   VAL N  16    -157.987  55.882 -69.483  1.00173.81           C
ATOM    554  O   VAL N  16    -157.308  56.491 -68.657  1.00174.56           O
ATOM    555  CB  VAL N  16    -159.257  57.419 -71.128  1.00  0.00           C
ATOM    556  CG1 VAL N  16    -160.236  57.039 -72.239  1.00  0.00           C
ATOM    557  CG2 VAL N  16    -160.064  57.660 -69.868  1.00  0.00           C
ATOM    558  N   ASP N  17    -158.622  54.768 -69.155  1.00158.28           N
ATOM    559  CA  ASP N  17    -158.615  54.283 -67.780  1.00157.84           C
ATOM    560  C   ASP N  17    -157.277  53.666 -67.375  1.00156.49           C
ATOM    561  O   ASP N  17    -156.818  53.834 -66.244  1.00156.16           O
ATOM    562  CB  ASP N  17    -159.753  53.288 -67.571  1.00  0.00           C
ATOM    563  CG  ASP N  17    -160.223  53.248 -66.134  1.00  0.00           C
ATOM    564  OD1 ASP N  17    -160.438  54.340 -65.555  1.00  0.00           O
ATOM    565  OD2 ASP N  17    -160.413  52.145 -65.582  1.00  0.00           O
ATOM    566  N   GLU N  18    -156.586  53.033 -68.312  1.00171.94           N
ATOM    567  CA  GLU N  18    -155.222  52.576 -68.047  1.00169.73           C
ATOM    568  C   GLU N  18    -154.288  53.775 -67.955  1.00167.82           C
ATOM    569  O   GLU N  18    -153.367  53.803 -67.143  1.00167.80           O
ATOM    570  CB  GLU N  18    -154.691  51.609 -69.115  1.00  0.00           C
ATOM    571  CG  GLU N  18    -155.384  50.247 -69.175  1.00  0.00           C
ATOM    572  CD  GLU N  18    -155.431  49.529 -67.831  1.00  0.00           C
ATOM    573  OE1 GLU N  18    -154.546  49.711 -66.966  1.00  0.00           O
ATOM    574  OE2 GLU N  18    -156.433  48.827 -67.591  1.00  0.00           O
ATOM    575  N   LEU N  19    -154.556  54.823 -68.720  1.00112.59           N
ATOM    576  CA  LEU N  19    -153.774  56.051 -68.582  1.00109.12           C
ATOM    577  C   LEU N  19    -154.049  56.730 -67.240  1.00107.07           C
ATOM    578  O   LEU N  19    -153.140  57.330 -66.659  1.00106.75           O
ATOM    579  CB  LEU N  19    -154.075  57.017 -69.729  1.00  0.00           C
ATOM    580  CG  LEU N  19    -153.249  56.990 -71.028  1.00  0.00           C
ATOM    581  CD1 LEU N  19    -152.692  55.633 -71.457  1.00  0.00           C
ATOM    582  CD2 LEU N  19    -154.122  57.549 -72.132  1.00  0.00           C
ATOM    583  N   ARG N  20    -155.259  56.615 -66.704  1.00104.13           N
ATOM    584  CA  ARG N  20    -155.534  57.078 -65.337  1.00102.90           C
ATOM    585  C   ARG N  20    -154.723  56.255 -64.351  1.00101.94           C
ATOM    586  O   ARG N  20    -154.136  56.819 -63.435  1.00101.74           O
ATOM    587  CB  ARG N  20    -157.018  56.987 -64.946  1.00  0.00           C
ATOM    588  CG  ARG N  20    -157.898  58.094 -65.505  1.00  0.00           C
ATOM    589  CD  ARG N  20    -159.304  58.072 -64.902  1.00  0.00           C
ATOM    590  NE  ARG N  20    -160.232  57.193 -65.629  1.00  0.00           N
ATOM    591  CZ  ARG N  20    -161.105  57.556 -66.560  1.00  0.00           C
ATOM    592  NH1 ARG N  20    -161.834  56.623 -67.098  1.00  0.00           N
ATOM    593  NH2 ARG N  20    -161.286  58.794 -66.958  1.00  0.00           N
ATOM    594  N   ARG N  21    -154.635  54.946 -64.542  1.00126.29           N
ATOM    595  CA  ARG N  21    -153.810  54.116 -63.659  1.00125.43           C
ATOM    596  C   ARG N  21    -152.326  54.426 -63.752  1.00123.63           C
ATOM    597  O   ARG N  21    -151.674  54.472 -62.717  1.00123.48           O
ATOM    598  CB  ARG N  21    -154.047  52.627 -63.914  1.00  0.00           C
ATOM    599  CG  ARG N  21    -155.194  52.107 -63.073  1.00  0.00           C
ATOM    600  CD  ARG N  21    -155.525  50.638 -63.330  1.00  0.00           C
ATOM    601  NE  ARG N  21    -156.245  50.423 -64.595  1.00  0.00           N
ATOM    602  CZ  ARG N  21    -157.532  50.670 -64.810  1.00  0.00           C
ATOM    603  NH1 ARG N  21    -158.086  50.330 -65.929  1.00  0.00           N
ATOM    604  NH2 ARG N  21    -158.313  51.265 -63.947  1.00  0.00           N
ATOM    605  N   LYS N  22    -151.797  54.715 -64.934  1.00101.86           N
ATOM    606  CA  LYS N  22    -150.391  55.122 -65.035  1.00 99.05           C
ATOM    607  C   LYS N  22    -150.164  56.440 -64.297  1.00 96.68           C
ATOM    608  O   LYS N  22    -149.193  56.590 -63.564  1.00 95.78           O
ATOM    609  CB  LYS N  22    -149.933  55.239 -66.496  1.00  0.00           C
ATOM    610  CG  LYS N  22    -148.531  54.666 -66.782  1.00  0.00           C
ATOM    611  CD  LYS N  22    -147.399  55.302 -65.962  1.00  0.00           C
ATOM    612  CE  LYS N  22    -146.053  54.655 -66.249  1.00  0.00           C
ATOM    613  NZ  LYS N  22    -145.040  55.060 -65.218  1.00  0.00           N
ATOM    614  N   ASN N  23    -151.096  57.374 -64.415  1.00 89.75           N
ATOM    615  CA  ASN N  23    -150.986  58.616 -63.649  1.00 88.09           C
ATOM    616  C   ASN N  23    -151.040  58.318 -62.151  1.00 89.17           C
ATOM    617  O   ASN N  23    -150.300  58.906 -61.383  1.00 89.16           O
ATOM    618  CB  ASN N  23    -152.083  59.617 -64.022  1.00  0.00           C
ATOM    619  CG  ASN N  23    -151.732  60.443 -65.229  1.00  0.00           C
ATOM    620  OD1 ASN N  23    -150.920  61.346 -65.158  1.00  0.00           O
ATOM    621  ND2 ASN N  23    -152.372  60.183 -66.333  1.00  0.00           N
ATOM    622  N   GLY N  24    -151.849  57.354 -61.734  1.00105.81           N
ATOM    623  CA  GLY N  24    -151.897  56.964 -60.333  1.00107.81           C
ATOM    624  C   GLY N  24    -150.615  56.350 -59.791  1.00107.42           C
ATOM    625  O   GLY N  24    -150.303  56.539 -58.615  1.00106.82           O
ATOM    626  N   GLU N  25    -149.837  55.669 -60.625  1.00119.26           N
ATOM    627  CA  GLU N  25    -148.529  55.159 -60.193  1.00118.63           C
ATOM    628  C   GLU N  25    -147.660  56.359 -59.859  1.00115.91           C
ATOM    629  O   GLU N  25    -146.916  56.398 -58.884  1.00115.02           O
ATOM    630  CB  GLU N  25    -147.760  54.462 -61.327  1.00  0.00           C
ATOM    631  CG  GLU N  25    -148.324  53.207 -61.946  1.00  0.00           C
ATOM    632  CD  GLU N  25    -147.538  52.859 -63.210  1.00  0.00           C
ATOM    633  OE1 GLU N  25    -146.327  53.187 -63.286  1.00  0.00           O
ATOM    634  OE2 GLU N  25    -148.139  52.333 -64.166  1.00  0.00           O
ATOM    635  N   MET N  26    -147.734  57.321 -60.760  1.00 77.99           N
ATOM    636  CA  MET N  26    -146.790  58.418 -60.815  1.00 75.21           C
ATOM    637  C   MET N  26    -147.079  59.480 -59.771  1.00 74.54           C
ATOM    638  O   MET N  26    -146.164  60.015 -59.165  1.00 74.13           O
ATOM    639  CB  MET N  26    -146.891  58.989 -62.218  1.00  0.00           C
ATOM    640  CG  MET N  26    -145.679  59.747 -62.697  1.00  0.00           C
ATOM    641  SD  MET N  26    -146.040  60.431 -64.318  1.00  0.00           S
ATOM    642  CE  MET N  26    -146.389  59.004 -65.321  1.00  0.00           C
ATOM    643  N   GLU N  27    -148.351  59.748 -59.520  1.00101.41           N
ATOM    644  CA  GLU N  27    -148.752  60.700 -58.485  1.00102.23           C
ATOM    645  C   GLU N  27    -148.372  60.148 -57.114  1.00101.97           C
ATOM    646  O   GLU N  27    -147.884  60.877 -56.254  1.00101.31           O
ATOM    647  CB  GLU N  27    -150.251  61.004 -58.595  1.00  0.00           C
ATOM    648  CG  GLU N  27    -150.541  61.845 -59.837  1.00  0.00           C
ATOM    649  CD  GLU N  27    -152.012  62.117 -60.105  1.00  0.00           C
ATOM    650  OE1 GLU N  27    -152.526  63.151 -59.623  1.00  0.00           O
ATOM    651  OE2 GLU N  27    -152.624  61.426 -60.951  1.00  0.00           O
ATOM    652  N   LYS N  28    -148.483  58.837 -56.935  1.00111.19           N
ATOM    653  CA  LYS N  28    -147.965  58.210 -55.715  1.00111.75           C
ATOM    654  C   LYS N  28    -146.447  58.368 -55.660  1.00110.63           C
ATOM    655  O   LYS N  28    -145.892  58.792 -54.649  1.00111.70           O
ATOM    656  CB  LYS N  28    -148.360  56.728 -55.691  1.00  0.00           C
ATOM    657  CG  LYS N  28    -147.806  55.939 -54.514  1.00  0.00           C
ATOM    658  CD  LYS N  28    -148.226  54.476 -54.603  1.00  0.00           C
ATOM    659  CE  LYS N  28    -147.598  53.630 -53.496  1.00  0.00           C
ATOM    660  NZ  LYS N  28    -146.127  53.406 -53.702  1.00  0.00           N
ATOM    661  N   ALA N  29    -145.777  58.041 -56.753  1.00106.17           N
ATOM    662  CA  ALA N  29    -144.320  58.054 -56.792  1.00103.07           C
ATOM    663  C   ALA N  29    -143.711  59.439 -56.546  1.00 98.90           C
ATOM    664  O   ALA N  29    -142.686  59.542 -55.871  1.00 97.85           O
ATOM    665  CB  ALA N  29    -143.840  57.486 -58.136  1.00  0.00           C
ATOM    666  N   VAL N  30    -144.311  60.506 -57.060  1.00 70.09           N
ATOM    667  CA  VAL N  30    -143.747  61.834 -56.822  1.00 65.56           C
ATOM    668  C   VAL N  30    -143.890  62.242 -55.368  1.00 65.03           C
ATOM    669  O   VAL N  30    -143.009  62.911 -54.863  1.00 64.95           O
ATOM    670  CB  VAL N  30    -144.300  62.973 -57.736  1.00  0.00           C
ATOM    671  CG1 VAL N  30    -143.931  62.712 -59.192  1.00  0.00           C
ATOM    672  CG2 VAL N  30    -145.806  63.178 -57.603  1.00  0.00           C
ATOM    673  N   GLU N  31    -144.929  61.821 -54.661  1.00 76.58           N
ATOM    674  CA  GLU N  31    -145.051  62.182 -53.250  1.00 76.60           C
ATOM    675  C   GLU N  31    -144.026  61.418 -52.419  1.00 76.57           C
ATOM    676  O   GLU N  31    -143.404  61.967 -51.504  1.00 76.06           O
ATOM    677  CB  GLU N  31    -146.468  61.900 -52.744  1.00  0.00           C
ATOM    678  CG  GLU N  31    -147.498  62.879 -53.296  1.00  0.00           C
ATOM    679  CD  GLU N  31    -147.192  64.306 -52.871  1.00  0.00           C
ATOM    680  OE1 GLU N  31    -147.201  64.587 -51.650  1.00  0.00           O
ATOM    681  OE2 GLU N  31    -146.875  65.160 -53.730  1.00  0.00           O
ATOM    682  N   GLU N  32    -143.806  60.160 -52.766  1.00107.38           N
ATOM    683  CA  GLU N  32    -142.822  59.341 -52.062  1.00106.03           C
ATOM    684  C   GLU N  32    -141.406  59.855 -52.305  1.00104.48           C
ATOM    685  O   GLU N  32    -140.602  59.954 -51.378  1.00104.50           O
ATOM    686  CB  GLU N  32    -142.948  57.886 -52.514  1.00  0.00           C
ATOM    687  CG  GLU N  32    -144.252  57.254 -52.045  1.00  0.00           C
ATOM    688  CD  GLU N  32    -144.440  55.836 -52.547  1.00  0.00           C
ATOM    689  OE1 GLU N  32    -144.331  55.583 -53.768  1.00  0.00           O
ATOM    690  OE2 GLU N  32    -144.785  54.954 -51.730  1.00  0.00           O
ATOM    691  N   MET N  33    -141.098  60.249 -53.530  1.00 65.83           N
ATOM    692  CA  MET N  33    -139.788  60.827 -53.816  1.00 63.06           C
ATOM    693  C   MET N  33    -139.666  62.269 -53.338  1.00 62.37           C
ATOM    694  O   MET N  33    -138.573  62.717 -53.026  1.00 62.07           O
ATOM    695  CB  MET N  33    -139.461  60.724 -55.300  1.00  0.00           C
ATOM    696  CG  MET N  33    -139.092  59.306 -55.702  1.00  0.00           C
ATOM    697  SD  MET N  33    -138.634  59.166 -57.439  1.00  0.00           S
ATOM    698  CE  MET N  33    -140.242  59.234 -58.213  1.00  0.00           C
ATOM    699  N   LYS N  34    -140.761  62.998 -53.187  1.00 65.85           N
ATOM    700  CA  LYS N  34    -140.703  64.317 -52.553  1.00 64.06           C
ATOM    701  C   LYS N  34    -140.333  64.137 -51.089  1.00 63.12           C
ATOM    702  O   LYS N  34    -139.518  64.892 -50.559  1.00 61.35           O
ATOM    703  CB  LYS N  34    -142.050  65.030 -52.695  1.00  0.00           C
ATOM    704  CG  LYS N  34    -142.090  66.469 -52.195  1.00  0.00           C
ATOM    705  CD  LYS N  34    -143.458  67.105 -52.460  1.00  0.00           C
ATOM    706  CE  LYS N  34    -144.553  66.557 -51.543  1.00  0.00           C
ATOM    707  NZ  LYS N  34    -145.908  67.078 -51.908  1.00  0.00           N
ATOM    708  N   LYS N  35    -140.880  63.112 -50.446  1.00 71.82           N
ATOM    709  CA  LYS N  35    -140.481  62.790 -49.073  1.00 73.01           C
ATOM    710  C   LYS N  35    -139.014  62.385 -49.058  1.00 72.02           C
ATOM    711  O   LYS N  35    -138.273  62.854 -48.197  1.00 70.71           O
ATOM    712  CB  LYS N  35    -141.327  61.653 -48.486  1.00  0.00           C
ATOM    713  CG  LYS N  35    -140.959  61.320 -47.041  1.00  0.00           C
ATOM    714  CD  LYS N  35    -141.650  60.067 -46.545  1.00  0.00           C
ATOM    715  CE  LYS N  35    -141.165  59.750 -45.133  1.00  0.00           C
ATOM    716  NZ  LYS N  35    -141.731  58.456 -44.626  1.00  0.00           N
ATOM    717  N   GLU N  36    -138.598  61.548 -50.001  1.00 82.37           N
ATOM    718  CA  GLU N  36    -137.203  61.109 -50.068  1.00 80.95           C
ATOM    719  C   GLU N  36    -136.299  62.325 -50.185  1.00 79.29           C
ATOM    720  O   GLU N  36    -135.368  62.449 -49.413  1.00 80.60           O
ATOM    721  CB  GLU N  36    -136.945  60.166 -51.255  1.00  0.00           C
ATOM    722  CG  GLU N  36    -135.525  59.573 -51.306  1.00  0.00           C
ATOM    723  CD  GLU N  36    -135.221  58.824 -52.606  1.00  0.00           C
ATOM    724  OE1 GLU N  36    -134.054  58.393 -52.804  1.00  0.00           O
ATOM    725  OE2 GLU N  36    -136.113  58.678 -53.472  1.00  0.00           O
ATOM    726  N   MET N  37    -136.589  63.254 -51.082  1.00 49.02           N
ATOM    727  CA  MET N  37    -135.731  64.420 -51.268  1.00 47.36           C
ATOM    728  C   MET N  37    -135.738  65.359 -50.069  1.00 48.90           C
ATOM    729  O   MET N  37    -134.705  65.911 -49.701  1.00 49.18           O
ATOM    730  CB  MET N  37    -136.134  65.165 -52.544  1.00  0.00           C
ATOM    731  CG  MET N  37    -135.107  66.195 -52.991  1.00  0.00           C
ATOM    732  SD  MET N  37    -135.379  66.816 -54.666  1.00  0.00           S
ATOM    733  CE  MET N  37    -136.962  67.664 -54.554  1.00  0.00           C
ATOM    734  N   LEU N  38    -136.876  65.530 -49.411  1.00 65.58           N
ATOM    735  CA  LEU N  38    -136.936  66.389 -48.227  1.00 70.00           C
ATOM    736  C   LEU N  38    -136.091  65.808 -47.094  1.00 72.64           C
ATOM    737  O   LEU N  38    -135.373  66.530 -46.381  1.00 72.43           O
ATOM    738  CB  LEU N  38    -138.395  66.515 -47.771  1.00  0.00           C
ATOM    739  CG  LEU N  38    -138.698  67.487 -46.622  1.00  0.00           C
ATOM    740  CD1 LEU N  38    -138.466  68.947 -47.022  1.00  0.00           C
ATOM    741  CD2 LEU N  38    -140.144  67.311 -46.173  1.00  0.00           C
ATOM    742  N   GLN N  39    -136.173  64.494 -46.941  1.00 93.03           N
ATOM    743  CA  GLN N  39    -135.433  63.767 -45.915  1.00 94.37           C
ATOM    744  C   GLN N  39    -133.945  63.712 -46.270  1.00 92.72           C
ATOM    745  O   GLN N  39    -133.077  63.904 -45.420  1.00 93.17           O
ATOM    746  CB  GLN N  39    -136.040  62.360 -45.815  1.00  0.00           C
ATOM    747  CG  GLN N  39    -135.597  61.528 -44.625  1.00  0.00           C
ATOM    748  CD  GLN N  39    -136.299  60.180 -44.584  1.00  0.00           C
ATOM    749  OE1 GLN N  39    -137.521  60.081 -44.626  1.00  0.00           O
ATOM    750  NE2 GLN N  39    -135.530  59.127 -44.494  1.00  0.00           N
ATOM    751  N   LEU N  40    -133.646  63.488 -47.539  1.00 68.21           N
ATOM    752  CA  LEU N  40    -132.277  63.435 -48.039  1.00 66.50           C
ATOM    753  C   LEU N  40    -131.594  64.783 -47.963  1.00 65.05           C
ATOM    754  O   LEU N  40    -130.424  64.835 -47.625  1.00 65.14           O
ATOM    755  CB  LEU N  40    -132.262  62.957 -49.490  1.00  0.00           C
ATOM    756  CG  LEU N  40    -130.899  62.794 -50.171  1.00  0.00           C
ATOM    757  CD1 LEU N  40    -129.960  61.833 -49.455  1.00  0.00           C
ATOM    758  CD2 LEU N  40    -131.160  62.334 -51.583  1.00  0.00           C
ATOM    759  N   TRP N  41    -132.299  65.880 -48.193  1.00 64.72           N
ATOM    760  CA  TRP N  41    -131.700  67.194 -47.975  1.00 63.75           C
ATOM    761  C   TRP N  41    -131.231  67.323 -46.534  1.00 63.64           C
ATOM    762  O   TRP N  41    -130.149  67.829 -46.301  1.00 62.04           O
ATOM    763  CB  TRP N  41    -132.672  68.333 -48.276  1.00  0.00           C
ATOM    764  CG  TRP N  41    -132.595  68.853 -49.679  1.00  0.00           C
ATOM    765  CD1 TRP N  41    -133.450  68.600 -50.703  1.00  0.00           C
ATOM    766  CD2 TRP N  41    -131.611  69.758 -50.214  1.00  0.00           C
ATOM    767  NE1 TRP N  41    -133.084  69.267 -51.842  1.00  0.00           N
ATOM    768  CE2 TRP N  41    -131.960  70.001 -51.576  1.00  0.00           C
ATOM    769  CE3 TRP N  41    -130.465  70.389 -49.685  1.00  0.00           C
ATOM    770  CZ2 TRP N  41    -131.197  70.844 -52.411  1.00  0.00           C
ATOM    771  CZ3 TRP N  41    -129.712  71.262 -50.513  1.00  0.00           C
ATOM    772  CH2 TRP N  41    -130.090  71.477 -51.872  1.00  0.00           C
ATOM    773  N   ARG N  42    -131.983  66.810 -45.567  1.00 82.42           N
ATOM    774  CA  ARG N  42    -131.520  66.849 -44.174  1.00 83.73           C
ATOM    775  C   ARG N  42    -130.375  65.881 -43.921  1.00 84.74           C
ATOM    776  O   ARG N  42    -129.468  66.187 -43.162  1.00 84.74           O
ATOM    777  CB  ARG N  42    -132.651  66.546 -43.188  1.00  0.00           C
ATOM    778  CG  ARG N  42    -133.121  67.777 -42.414  1.00  0.00           C
ATOM    779  CD  ARG N  42    -134.519  68.247 -42.809  1.00  0.00           C
ATOM    780  NE  ARG N  42    -134.691  68.496 -44.250  1.00  0.00           N
ATOM    781  CZ  ARG N  42    -134.366  69.598 -44.909  1.00  0.00           C
ATOM    782  NH1 ARG N  42    -134.834  69.733 -46.115  1.00  0.00           N
ATOM    783  NH2 ARG N  42    -133.580  70.540 -44.454  1.00  0.00           N
ATOM    784  N   ARG N  43    -130.385  64.728 -44.574  1.00 72.22           N
ATOM    785  CA  ARG N  43    -129.277  63.775 -44.447  1.00 71.02           C
ATOM    786  C   ARG N  43    -127.992  64.396 -44.987  1.00 71.14           C
ATOM    787  O   ARG N  43    -126.926  64.237 -44.407  1.00 70.23           O
ATOM    788  CB  ARG N  43    -129.602  62.475 -45.195  1.00  0.00           C
ATOM    789  CG  ARG N  43    -128.671  61.324 -44.848  1.00  0.00           C
ATOM    790  CD  ARG N  43    -128.950  60.070 -45.674  1.00  0.00           C
ATOM    791  NE  ARG N  43    -128.126  58.958 -45.173  1.00  0.00           N
ATOM    792  CZ  ARG N  43    -126.870  58.692 -45.509  1.00  0.00           C
ATOM    793  NH1 ARG N  43    -126.186  57.889 -44.752  1.00  0.00           N
ATOM    794  NH2 ARG N  43    -126.258  59.227 -46.529  1.00  0.00           N
ATOM    795  N   THR N  44    -128.119  65.135 -46.077  1.00 52.17           N
ATOM    796  CA  THR N  44    -126.987  65.821 -46.690  1.00 55.84           C
ATOM    797  C   THR N  44    -126.515  66.928 -45.756  1.00 60.13           C
ATOM    798  O   THR N  44    -125.333  67.035 -45.451  1.00 60.02           O
ATOM    799  CB  THR N  44    -127.366  66.438 -48.062  1.00  0.00           C
ATOM    800  OG1 THR N  44    -128.084  65.492 -48.862  1.00  0.00           O
ATOM    801  CG2 THR N  44    -126.152  66.796 -48.862  1.00  0.00           C
ATOM    802  N   GLN N  45    -127.473  67.691 -45.245  1.00 97.40           N
ATOM    803  CA  GLN N  45    -127.211  68.829 -44.372  1.00102.87           C
ATOM    804  C   GLN N  45    -126.415  68.435 -43.140  1.00103.68           C
ATOM    805  O   GLN N  45    -125.438  69.086 -42.819  1.00103.94           O
ATOM    806  CB  GLN N  45    -128.553  69.430 -43.930  1.00  0.00           C
ATOM    807  CG  GLN N  45    -128.504  70.678 -43.068  1.00  0.00           C
ATOM    808  CD  GLN N  45    -129.846  70.947 -42.408  1.00  0.00           C
ATOM    809  OE1 GLN N  45    -130.907  70.881 -43.032  1.00  0.00           O
ATOM    810  NE2 GLN N  45    -129.820  71.208 -41.131  1.00  0.00           N
ATOM    811  N   VAL N  46    -126.790  67.375 -42.440  1.00108.31           N
ATOM    812  CA  VAL N  46    -126.079  67.058 -41.201  1.00108.72           C
ATOM    813  C   VAL N  46    -124.668  66.535 -41.453  1.00106.77           C
ATOM    814  O   VAL N  46    -123.814  66.664 -40.581  1.00106.86           O
ATOM    815  CB  VAL N  46    -126.872  66.101 -40.275  1.00  0.00           C
ATOM    816  CG1 VAL N  46    -128.203  66.752 -39.861  1.00  0.00           C
ATOM    817  CG2 VAL N  46    -127.131  64.731 -40.927  1.00  0.00           C
ATOM    818  N   ALA N  47    -124.396  66.004 -42.639  1.00 79.80           N
ATOM    819  CA  ALA N  47    -123.045  65.573 -42.986  1.00 76.63           C
ATOM    820  C   ALA N  47    -122.203  66.804 -43.357  1.00 75.38           C
ATOM    821  O   ALA N  47    -121.032  66.905 -43.016  1.00 75.74           O
ATOM    822  CB  ALA N  47    -123.102  64.568 -44.143  1.00  0.00           C
ATOM    823  N   GLU N  48    -122.815  67.771 -44.024  1.00 61.05           N
ATOM    824  CA  GLU N  48    -122.129  69.023 -44.358  1.00 61.24           C
ATOM    825  C   GLU N  48    -121.842  69.821 -43.083  1.00 61.25           C
ATOM    826  O   GLU N  48    -120.754  70.360 -42.903  1.00 59.96           O
ATOM    827  CB  GLU N  48    -122.986  69.837 -45.335  1.00  0.00           C
ATOM    828  CG  GLU N  48    -123.093  69.189 -46.718  1.00  0.00           C
ATOM    829  CD  GLU N  48    -124.096  69.875 -47.637  1.00  0.00           C
ATOM    830  OE1 GLU N  48    -125.313  69.891 -47.350  1.00  0.00           O
ATOM    831  OE2 GLU N  48    -123.683  70.329 -48.727  1.00  0.00           O
ATOM    832  N   GLU N  49    -122.781  69.825 -42.150  1.00 93.28           N
ATOM    833  CA  GLU N  49    -122.565  70.440 -40.840  1.00 95.22           C
ATOM    834  C   GLU N  49    -121.478  69.698 -40.065  1.00 95.44           C
ATOM    835  O   GLU N  49    -120.745  70.284 -39.270  1.00 95.23           O
ATOM    836  CB  GLU N  49    -123.803  70.298 -39.963  1.00  0.00           C
ATOM    837  CG  GLU N  49    -125.044  71.117 -40.243  1.00  0.00           C
ATOM    838  CD  GLU N  49    -126.192  70.626 -39.358  1.00  0.00           C
ATOM    839  OE1 GLU N  49    -125.914  69.974 -38.314  1.00  0.00           O
ATOM    840  OE2 GLU N  49    -127.372  70.851 -39.701  1.00  0.00           O
ATOM    841  N   ALA N  50    -121.397  68.385 -40.241  1.00 75.23           N
ATOM    842  CA  ALA N  50    -120.407  67.595 -39.521  1.00 74.30           C
ATOM    843  C   ALA N  50    -119.024  67.967 -40.032  1.00 73.11           C
ATOM    844  O   ALA N  50    -118.105  68.121 -39.242  1.00 72.81           O
ATOM    845  CB  ALA N  50    -120.664  66.105 -39.683  1.00  0.00           C
ATOM    846  N   GLU N  51    -118.898  68.184 -41.331  1.00 65.90           N
ATOM    847  CA  GLU N  51    -117.637  68.655 -41.891  1.00 65.86           C
ATOM    848  C   GLU N  51    -117.261  70.024 -41.339  1.00 66.26           C
ATOM    849  O   GLU N  51    -116.106  70.241 -40.989  1.00 67.27           O
ATOM    850  CB  GLU N  51    -117.721  68.710 -43.416  1.00  0.00           C
ATOM    851  CG  GLU N  51    -117.265  67.426 -44.072  1.00  0.00           C
ATOM    852  CD  GLU N  51    -115.767  67.241 -43.909  1.00  0.00           C
ATOM    853  OE1 GLU N  51    -115.343  66.464 -43.031  1.00  0.00           O
ATOM    854  OE2 GLU N  51    -115.004  67.889 -44.661  1.00  0.00           O
ATOM    855  N   GLU N  52    -118.214  70.933 -41.179  1.00 77.21           N
ATOM    856  CA  GLU N  52    -117.900  72.231 -40.570  1.00 78.60           C
ATOM    857  C   GLU N  52    -117.425  72.057 -39.129  1.00 78.76           C
ATOM    858  O   GLU N  52    -116.430  72.656 -38.702  1.00 78.03           O
ATOM    859  CB  GLU N  52    -119.124  73.150 -40.536  1.00  0.00           C
ATOM    860  CG  GLU N  52    -119.637  73.611 -41.886  1.00  0.00           C
ATOM    861  CD  GLU N  52    -120.811  74.563 -41.726  1.00  0.00           C
ATOM    862  OE1 GLU N  52    -121.802  74.184 -41.060  1.00  0.00           O
ATOM    863  OE2 GLU N  52    -120.730  75.706 -42.228  1.00  0.00           O
ATOM    864  N   ARG N  53    -118.123  71.212 -38.380  1.00101.98           N
ATOM    865  CA  ARG N  53    -117.774  70.963 -36.979  1.00102.11           C
ATOM    866  C   ARG N  53    -116.387  70.357 -36.877  1.00102.28           C
ATOM    867  O   ARG N  53    -115.554  70.842 -36.123  1.00102.46           O
ATOM    868  CB  ARG N  53    -118.789  70.023 -36.313  1.00  0.00           C
ATOM    869  CG  ARG N  53    -120.120  70.678 -35.949  1.00  0.00           C
ATOM    870  CD  ARG N  53    -121.077  69.689 -35.271  1.00  0.00           C
ATOM    871  NE  ARG N  53    -121.760  68.772 -36.203  1.00  0.00           N
ATOM    872  CZ  ARG N  53    -122.977  68.927 -36.714  1.00  0.00           C
ATOM    873  NH1 ARG N  53    -123.460  68.026 -37.520  1.00  0.00           N
ATOM    874  NH2 ARG N  53    -123.762  69.936 -36.441  1.00  0.00           N
ATOM    875  N   LEU N  54    -116.118  69.317 -37.645  1.00 81.67           N
ATOM    876  CA  LEU N  54    -114.844  68.618 -37.543  1.00 79.58           C
ATOM    877  C   LEU N  54    -113.703  69.452 -38.095  1.00 80.57           C
ATOM    878  O   LEU N  54    -112.595  69.367 -37.584  1.00 80.50           O
ATOM    879  CB  LEU N  54    -114.895  67.268 -38.258  1.00  0.00           C
ATOM    880  CG  LEU N  54    -115.343  66.063 -37.412  1.00  0.00           C
ATOM    881  CD1 LEU N  54    -116.775  66.113 -36.877  1.00  0.00           C
ATOM    882  CD2 LEU N  54    -115.172  64.821 -38.255  1.00  0.00           C
ATOM    883  N   CYS N  55    -113.960  70.295 -39.086  1.00 85.97           N
ATOM    884  CA  CYS N  55    -112.937  71.218 -39.567  1.00 88.62           C
ATOM    885  C   CYS N  55    -112.559  72.190 -38.453  1.00 89.42           C
ATOM    886  O   CYS N  55    -111.376  72.415 -38.205  1.00 88.49           O
ATOM    887  CB  CYS N  55    -113.444  71.985 -40.793  1.00  0.00           C
ATOM    888  SG  CYS N  55    -112.195  73.049 -41.565  1.00  0.00           S
ATOM    889  N   SER N  56    -113.550  72.726 -37.750  1.00117.34           N
ATOM    890  CA  SER N  56    -113.271  73.631 -36.635  1.00119.28           C
ATOM    891  C   SER N  56    -112.500  72.898 -35.541  1.00119.96           C
ATOM    892  O   SER N  56    -111.468  73.373 -35.094  1.00120.89           O
ATOM    893  CB  SER N  56    -114.567  74.219 -36.073  1.00  0.00           C
ATOM    894  OG  SER N  56    -114.307  75.258 -35.142  1.00  0.00           O
ATOM    895  N   GLN N  57    -112.945  71.705 -35.170  1.00 86.89           N
ATOM    896  CA  GLN N  57    -112.276  70.919 -34.130  1.00 84.95           C
ATOM    897  C   GLN N  57    -110.835  70.574 -34.495  1.00 82.29           C
ATOM    898  O   GLN N  57    -109.945  70.607 -33.645  1.00 82.46           O
ATOM    899  CB  GLN N  57    -113.047  69.621 -33.889  1.00  0.00           C
ATOM    900  CG  GLN N  57    -114.398  69.813 -33.207  1.00  0.00           C
ATOM    901  CD  GLN N  57    -115.224  68.546 -33.219  1.00  0.00           C
ATOM    902  OE1 GLN N  57    -116.162  68.396 -33.990  1.00  0.00           O
ATOM    903  NE2 GLN N  57    -114.877  67.614 -32.371  1.00  0.00           N
ATOM    904  N   LEU N  58    -110.585  70.258 -35.757  1.00 86.28           N
ATOM    905  CA  LEU N  58    -109.222  69.989 -36.194  1.00 85.00           C
ATOM    906  C   LEU N  58    -108.393  71.259 -36.072  1.00 85.45           C
ATOM    907  O   LEU N  58    -107.315  71.214 -35.505  1.00 85.80           O
ATOM    908  CB  LEU N  58    -109.201  69.461 -37.633  1.00  0.00           C
ATOM    909  CG  LEU N  58    -107.836  69.001 -38.173  1.00  0.00           C
ATOM    910  CD1 LEU N  58    -107.273  67.798 -37.405  1.00  0.00           C
ATOM    911  CD2 LEU N  58    -107.973  68.633 -39.646  1.00  0.00           C
ATOM    912  N   ALA N  59    -108.913  72.388 -36.534  1.00 83.82           N
ATOM    913  CA  ALA N  59    -108.188  73.654 -36.470  1.00 85.53           C
ATOM    914  C   ALA N  59    -107.912  74.098 -35.028  1.00 86.87           C
ATOM    915  O   ALA N  59    -106.868  74.677 -34.736  1.00 86.24           O
ATOM    916  CB  ALA N  59    -108.978  74.731 -37.221  1.00  0.00           C
ATOM    917  N   GLU N  60    -108.836  73.812 -34.124  1.00103.53           N
ATOM    918  CA  GLU N  60    -108.656  74.104 -32.703  1.00103.15           C
ATOM    919  C   GLU N  60    -107.472  73.303 -32.161  1.00101.91           C
ATOM    920  O   GLU N  60    -106.587  73.851 -31.503  1.00102.23           O
ATOM    921  CB  GLU N  60    -109.930  73.741 -31.924  1.00  0.00           C
ATOM    922  CG  GLU N  60    -111.118  74.682 -32.154  1.00  0.00           C
ATOM    923  CD  GLU N  60    -112.471  73.977 -32.009  1.00  0.00           C
ATOM    924  OE1 GLU N  60    -113.384  74.255 -32.823  1.00  0.00           O
ATOM    925  OE2 GLU N  60    -112.637  73.145 -31.092  1.00  0.00           O
ATOM    926  N   LEU N  61    -107.416  72.018 -32.478  1.00 82.86           N
ATOM    927  CA  LEU N  61    -106.315  71.179 -32.010  1.00 80.79           C
ATOM    928  C   LEU N  61    -105.000  71.516 -32.713  1.00 82.34           C
ATOM    929  O   LEU N  61    -103.942  71.495 -32.098  1.00 81.45           O
ATOM    930  CB  LEU N  61    -106.661  69.702 -32.212  1.00  0.00           C
ATOM    931  CG  LEU N  61    -105.671  68.688 -31.611  1.00  0.00           C
ATOM    932  CD1 LEU N  61    -105.503  68.798 -30.095  1.00  0.00           C
ATOM    933  CD2 LEU N  61    -106.137  67.287 -31.952  1.00  0.00           C
ATOM    934  N   GLU N  62    -105.053  71.880 -33.985  1.00 94.47           N
ATOM    935  CA  GLU N  62    -103.863  72.317 -34.718  1.00 99.40           C
ATOM    936  C   GLU N  62    -103.300  73.587 -34.091  1.00100.54           C
ATOM    937  O   GLU N  62    -102.087  73.744 -34.008  1.00100.44           O
ATOM    938  CB  GLU N  62    -104.188  72.580 -36.195  1.00  0.00           C
ATOM    939  CG  GLU N  62    -104.381  71.318 -37.034  1.00  0.00           C
ATOM    940  CD  GLU N  62    -104.799  71.616 -38.470  1.00  0.00           C
ATOM    941  OE1 GLU N  62    -105.850  72.261 -38.683  1.00  0.00           O
ATOM    942  OE2 GLU N  62    -104.078  71.186 -39.398  1.00  0.00           O
ATOM    943  N   ALA N  63    -104.163  74.467 -33.603  1.00121.01           N
ATOM    944  CA  ALA N  63    -103.709  75.671 -32.917  1.00121.33           C
ATOM    945  C   ALA N  63    -103.053  75.337 -31.573  1.00121.38           C
ATOM    946  O   ALA N  63    -102.039  75.929 -31.222  1.00121.65           O
ATOM    947  CB  ALA N  63    -104.883  76.639 -32.721  1.00  0.00           C
ATOM    948  N   GLU N  64    -103.605  74.391 -30.824  1.00 91.63           N
ATOM    949  CA  GLU N  64    -102.983  73.984 -29.556  1.00 90.25           C
ATOM    950  C   GLU N  64    -101.644  73.298 -29.807  1.00 90.69           C
ATOM    951  O   GLU N  64    -100.685  73.476 -29.062  1.00 90.96           O
ATOM    952  CB  GLU N  64    -103.883  73.031 -28.763  1.00  0.00           C
ATOM    953  CG  GLU N  64    -105.134  73.688 -28.205  1.00  0.00           C
ATOM    954  CD  GLU N  64    -105.851  72.793 -27.204  1.00  0.00           C
ATOM    955  OE1 GLU N  64    -106.146  71.623 -27.531  1.00  0.00           O
ATOM    956  OE2 GLU N  64    -106.102  73.262 -26.069  1.00  0.00           O
ATOM    957  N   SER N  65    -101.556  72.570 -30.910  1.00 88.80           N
ATOM    958  CA  SER N  65    -100.326  71.901 -31.337  1.00 90.76           C
ATOM    959  C   SER N  65     -99.287  72.876 -31.909  1.00 92.92           C
ATOM    960  O   SER N  65     -98.247  72.454 -32.424  1.00 92.82           O
ATOM    961  CB  SER N  65    -100.677  70.841 -32.388  1.00  0.00           C
ATOM    962  OG  SER N  65     -99.554  70.045 -32.726  1.00  0.00           O
ATOM    963  N   LEU N  66     -99.570  74.170 -31.839  1.00122.45           N
ATOM    964  CA  LEU N  66     -98.690  75.222 -32.346  1.00125.78           C
ATOM    965  C   LEU N  66     -98.446  76.281 -31.263  1.00127.53           C
ATOM    966  O   LEU N  66     -97.981  77.386 -31.549  1.00127.17           O
ATOM    967  CB  LEU N  66     -99.349  75.826 -33.595  1.00  0.00           C
ATOM    968  CG  LEU N  66     -98.517  76.603 -34.628  1.00  0.00           C
ATOM    969  CD1 LEU N  66     -97.444  75.728 -35.286  1.00  0.00           C
ATOM    970  CD2 LEU N  66     -99.451  77.155 -35.709  1.00  0.00           C
ATOM    971  N   GLY N  67     -98.798  75.938 -30.029  1.00121.82           N
ATOM    972  CA  GLY N  67     -98.640  76.839 -28.893  1.00123.11           C
ATOM    973  C   GLY N  67     -97.426  76.532 -28.042  1.00124.99           C
ATOM    974  O   GLY N  67     -97.240  77.228 -27.022  1.00125.71           O
ATOM    975  OXT GLY N  67     -96.677  75.588 -28.368  1.00125.71           O
TER     976      GLY N  67 
END
