# Supplementary material for: Similar but Not Identical—Binding Properties of LSU (Response to Low Sulfur) Proteins From Arabidopsis thaliana
Source: Front Plant Sci. 2020 Aug 14;11:1246. doi: 10.3389/fpls.2020.01246 (PMC7456924; doi:10.3389/fpls.2020.01246)
Supplement: Supplementary file 1 [file DataSheet_1.zip › Suppl_file8_23_d4.pdb]

REMARK YASARA *************************************************************
REMARK YASARA *                                                           *
REMARK YASARA *                     Y  A  S  A  R  A                      *
REMARK YASARA *                                                           *
REMARK YASARA *   Yet Another Scientific Artificial Reality Application   *
REMARK YASARA *                                                           *
REMARK YASARA *            MOLECULE STRUCTURE FILE, PDB FORMAT            *
REMARK YASARA *                                                           *
REMARK YASARA * Just use YASARA every day to make your questions go away! *
REMARK YASARA *                                                           *
REMARK YASARA *                      www.YASARA.org                       *
REMARK YASARA *                                                           *
REMARK YASARA *************************************************************
REMARK YASARA
REMARK YASARA Written on:        Sun Nov 24 10:01:28 2019
REMARK YASARA Number of models: 1
REMARK YASARA Number of atoms:   986
REMARK YASARA Please address questions or suggestions to: Eliza@yasara.org
REMARK YASARA
REMARK   2 RESOLUTION. 3.30 ANGSTROMS.
REMARK 290 CRYSTALLOGRAPHIC SYMMETRY TRANSFORMATIONS
REMARK 290 THE FOLLOWING TRANSFORMATIONS OPERATE ON THE ATOM/HETATM
REMARK 290 RECORDS IN THIS ENTRY TO PRODUCE CRYSTALLOGRAPHICALLY
REMARK 290 RELATED MOLECULES.
REMARK 290   SMTRY1   1  1.000000  0.000000  0.000000        0.00000
REMARK 290   SMTRY2   1  0.000000  1.000000  0.000000        0.00000
REMARK 290   SMTRY3   1  0.000000  0.000000  1.000000        0.00000
REMARK 290   SMTRY1   2 -0.500000 -0.866025  0.000000        0.00000
REMARK 290   SMTRY2   2  0.866025 -0.500000  0.000000        0.00000
REMARK 290   SMTRY3   2  0.000000  0.000000  1.000000       24.89000
REMARK 290   SMTRY1   3 -0.500000  0.866025  0.000000        0.00000
REMARK 290   SMTRY2   3 -0.866025 -0.500000  0.000000        0.00000
REMARK 290   SMTRY3   3  0.000000  0.000000  1.000000       49.78000
REMARK 290   SMTRY1   4 -1.000000  0.000000  0.000000        0.00000
REMARK 290   SMTRY2   4  0.000000 -1.000000  0.000000        0.00000
REMARK 290   SMTRY3   4  0.000000  0.000000  1.000000       37.33500
REMARK 290   SMTRY1   5  0.500000  0.866025  0.000000        0.00000
REMARK 290   SMTRY2   5 -0.866025  0.500000  0.000000        0.00000
REMARK 290   SMTRY3   5  0.000000  0.000000  1.000000       62.22500
REMARK 290   SMTRY1   6  0.500000 -0.866025  0.000000        0.00000
REMARK 290   SMTRY2   6  0.866025  0.500000  0.000000        0.00000
REMARK 290   SMTRY3   6  0.000000  0.000000  1.000000       12.44500
SEQRES   1 M   61  GLY TYR VAL THR VAL ALA ALA GLU GLU VAL GLU GLU LEU 
SEQRES   2 M   61  ARG ARG ARG ASN GLY GLU LEU GLU ARG GLU MET GLU GLU 
SEQRES   3 M   61  MET LYS LYS GLU MET VAL GLN LEU TRP ARG ARG THR VAL 
SEQRES   4 M   61  VAL ALA GLU GLU ALA GLU GLU ARG LEU CYS SER GLN LEU 
SEQRES   5 M   61  ALA GLU LEU GLU VAL GLU SER LEU GLY 
SEQRES   1 N   61  GLY TYR VAL THR VAL ALA ALA SER GLU VAL ASP GLU LEU 
SEQRES   2 N   61  ARG ARG LYS ASN GLY GLU MET GLU LYS ALA VAL GLU GLU 
SEQRES   3 N   61  MET LYS LYS GLU MET LEU GLN LEU TRP ARG ARG THR GLN 
SEQRES   4 N   61  VAL ALA GLU GLU ALA GLU GLU ARG LEU CYS SER GLN LEU 
SEQRES   5 N   61  ALA GLU LEU GLU ALA GLU SER LEU GLY 
CRYST1  140.290  140.290   74.670  90.00  90.00 120.00 P 61         12
ORIGX1      1.000000  0.000000  0.000000        0.00000
ORIGX2      0.000000  1.000000  0.000000        0.00000
ORIGX3      0.000000  0.000000  1.000000        0.00000
SCALE1      0.007128  0.004115  0.000000        0.00000
SCALE2      0.000000  0.008231  0.000000        0.00000
SCALE3      0.000000  0.000000  0.013392        0.00000
ATOM      1  N   GLY M   7    -169.978  60.634 -87.394  1.00184.81           N
ATOM      2  CA  GLY M   7    -170.831  59.407 -87.332  1.00182.48           C
ATOM      3  C   GLY M   7    -170.472  58.587 -86.122  1.00180.57           C
ATOM      4  O   GLY M   7    -169.510  58.978 -85.495  1.00180.26           O
ATOM      5  N   TYR M   8    -171.167  57.513 -85.757  1.00151.11           N
ATOM      6  CA  TYR M   8    -170.843  56.814 -84.501  1.00148.80           C
ATOM      7  C   TYR M   8    -169.409  56.295 -84.398  1.00146.43           C
ATOM      8  O   TYR M   8    -168.710  56.624 -83.453  1.00146.20           O
ATOM      9  CB  TYR M   8    -171.793  55.637 -84.246  1.00  0.00           C
ATOM     10  CG  TYR M   8    -171.315  54.765 -83.096  1.00  0.00           C
ATOM     11  CD1 TYR M   8    -171.236  55.275 -81.782  1.00  0.00           C
ATOM     12  CD2 TYR M   8    -170.869  53.446 -83.329  1.00  0.00           C
ATOM     13  CE1 TYR M   8    -170.676  54.499 -80.731  1.00  0.00           C
ATOM     14  CE2 TYR M   8    -170.312  52.666 -82.280  1.00  0.00           C
ATOM     15  CZ  TYR M   8    -170.213  53.207 -80.994  1.00  0.00           C
ATOM     16  OH  TYR M   8    -169.670  52.474 -79.968  1.00  0.00           O
ATOM     17  N   VAL M   9    -168.936  55.522 -85.366  1.00150.09           N
ATOM     18  CA  VAL M   9    -167.574  54.993 -85.261  1.00146.85           C
ATOM     19  C   VAL M   9    -166.544  56.101 -85.435  1.00144.57           C
ATOM     20  O   VAL M   9    -165.424  55.982 -84.975  1.00144.64           O
ATOM     21  CB  VAL M   9    -167.307  53.831 -86.255  1.00  0.00           C
ATOM     22  CG1 VAL M   9    -168.234  52.647 -85.946  1.00  0.00           C
ATOM     23  CG2 VAL M   9    -167.492  54.261 -87.724  1.00  0.00           C
ATOM     24  N   THR M  10    -166.947  57.204 -86.053  1.00122.57           N
ATOM     25  CA  THR M  10    -166.061  58.349 -86.208  1.00119.96           C
ATOM     26  C   THR M  10    -165.861  59.039 -84.870  1.00118.21           C
ATOM     27  O   THR M  10    -164.732  59.224 -84.463  1.00118.16           O
ATOM     28  CB  THR M  10    -166.646  59.362 -87.202  1.00  0.00           C
ATOM     29  OG1 THR M  10    -167.601  58.689 -88.033  1.00  0.00           O
ATOM     30  CG2 THR M  10    -165.583  59.953 -88.099  1.00  0.00           C
ATOM     31  N   VAL M  11    -166.931  59.351 -84.147  1.00144.16           N
ATOM     32  CA  VAL M  11    -166.764  60.052 -82.874  1.00140.97           C
ATOM     33  C   VAL M  11    -166.134  59.125 -81.850  1.00138.76           C
ATOM     34  O   VAL M  11    -165.373  59.560 -81.008  1.00138.36           O
ATOM     35  CB  VAL M  11    -168.063  60.714 -82.333  1.00  0.00           C
ATOM     36  CG1 VAL M  11    -168.583  61.751 -83.340  1.00  0.00           C
ATOM     37  CG2 VAL M  11    -169.172  59.694 -82.017  1.00  0.00           C
ATOM     38  N   ALA M  12    -166.361  57.828 -81.984  1.00113.33           N
ATOM     39  CA  ALA M  12    -165.703  56.872 -81.111  1.00111.07           C
ATOM     40  C   ALA M  12    -164.196  56.813 -81.402  1.00111.40           C
ATOM     41  O   ALA M  12    -163.393  56.605 -80.500  1.00111.68           O
ATOM     42  CB  ALA M  12    -166.356  55.516 -81.285  1.00  0.00           C
ATOM     43  N   ALA M  13    -163.804  57.020 -82.653  1.00129.30           N
ATOM     44  CA  ALA M  13    -162.390  57.117 -82.997  1.00128.96           C
ATOM     45  C   ALA M  13    -161.822  58.429 -82.450  1.00128.41           C
ATOM     46  O   ALA M  13    -160.722  58.457 -81.913  1.00128.91           O
ATOM     47  CB  ALA M  13    -162.190  57.026 -84.516  1.00  0.00           C
ATOM     48  N   GLU M  14    -162.582  59.506 -82.569  1.00122.69           N
ATOM     49  CA  GLU M  14    -162.162  60.823 -82.084  1.00122.38           C
ATOM     50  C   GLU M  14    -161.945  60.771 -80.567  1.00120.94           C
ATOM     51  O   GLU M  14    -160.958  61.306 -80.059  1.00121.03           O
ATOM     52  CB  GLU M  14    -163.216  61.880 -82.460  1.00  0.00           C
ATOM     53  CG  GLU M  14    -163.347  62.163 -83.973  1.00  0.00           C
ATOM     54  CD  GLU M  14    -164.745  62.657 -84.379  1.00  0.00           C
ATOM     55  OE1 GLU M  14    -165.271  63.587 -83.736  1.00  0.00           O
ATOM     56  OE2 GLU M  14    -165.335  62.107 -85.347  1.00  0.00           O
ATOM     57  N   GLU M  15    -162.811  60.059 -79.854  1.00123.31           N
ATOM     58  CA  GLU M  15    -162.634  59.835 -78.418  1.00121.58           C
ATOM     59  C   GLU M  15    -161.362  59.049 -78.125  1.00120.13           C
ATOM     60  O   GLU M  15    -160.547  59.457 -77.291  1.00120.31           O
ATOM     61  CB  GLU M  15    -163.788  59.012 -77.828  1.00  0.00           C
ATOM     62  CG  GLU M  15    -165.118  59.725 -77.649  1.00  0.00           C
ATOM     63  CD  GLU M  15    -166.182  58.790 -77.077  1.00  0.00           C
ATOM     64  OE1 GLU M  15    -166.451  57.718 -77.670  1.00  0.00           O
ATOM     65  OE2 GLU M  15    -166.744  59.119 -76.009  1.00  0.00           O
ATOM     66  N   VAL M  16    -161.196  57.891 -78.751  1.00101.56           N
ATOM     67  CA  VAL M  16    -160.092  57.024 -78.349  1.00 99.81           C
ATOM     68  C   VAL M  16    -158.748  57.549 -78.805  1.00 98.73           C
ATOM     69  O   VAL M  16    -157.772  57.315 -78.121  1.00 98.19           O
ATOM     70  CB  VAL M  16    -160.242  55.531 -78.755  1.00  0.00           C
ATOM     71  CG1 VAL M  16    -161.518  54.947 -78.148  1.00  0.00           C
ATOM     72  CG2 VAL M  16    -160.213  55.320 -80.268  1.00  0.00           C
ATOM     73  N   GLU M  17    -158.650  58.286 -79.901  1.00106.49           N
ATOM     74  CA  GLU M  17    -157.336  58.787 -80.299  1.00105.60           C
ATOM     75  C   GLU M  17    -156.907  59.923 -79.376  1.00104.31           C
ATOM     76  O   GLU M  17    -155.722  60.048 -79.061  1.00104.89           O
ATOM     77  CB  GLU M  17    -157.290  59.235 -81.764  1.00  0.00           C
ATOM     78  CG  GLU M  17    -157.506  58.123 -82.809  1.00  0.00           C
ATOM     79  CD  GLU M  17    -156.453  57.011 -82.822  1.00  0.00           C
ATOM     80  OE1 GLU M  17    -156.699  56.013 -83.532  1.00  0.00           O
ATOM     81  OE2 GLU M  17    -155.413  57.076 -82.126  1.00  0.00           O
ATOM     82  N   GLU M  18    -157.839  60.722 -78.866  1.00 99.26           N
ATOM     83  CA  GLU M  18    -157.446  61.730 -77.880  1.00 98.10           C
ATOM     84  C   GLU M  18    -157.067  61.025 -76.585  1.00 97.80           C
ATOM     85  O   GLU M  18    -156.071  61.356 -75.964  1.00 97.28           O
ATOM     86  CB  GLU M  18    -158.545  62.758 -77.602  1.00  0.00           C
ATOM     87  CG  GLU M  18    -158.003  64.178 -77.390  1.00  0.00           C
ATOM     88  CD  GLU M  18    -156.979  64.304 -76.259  1.00  0.00           C
ATOM     89  OE1 GLU M  18    -157.313  64.097 -75.073  1.00  0.00           O
ATOM     90  OE2 GLU M  18    -155.813  64.652 -76.555  1.00  0.00           O
ATOM     91  N   LEU M  19    -157.810  59.999 -76.200  1.00100.92           N
ATOM     92  CA  LEU M  19    -157.478  59.231 -74.998  1.00101.27           C
ATOM     93  C   LEU M  19    -156.108  58.560 -75.111  1.00102.80           C
ATOM     94  O   LEU M  19    -155.344  58.499 -74.146  1.00104.56           O
ATOM     95  CB  LEU M  19    -158.569  58.184 -74.780  1.00  0.00           C
ATOM     96  CG  LEU M  19    -158.465  57.225 -73.589  1.00  0.00           C
ATOM     97  CD1 LEU M  19    -158.351  57.920 -72.239  1.00  0.00           C
ATOM     98  CD2 LEU M  19    -159.699  56.335 -73.617  1.00  0.00           C
ATOM     99  N   ARG M  20    -155.769  58.093 -76.300  1.00129.08           N
ATOM    100  CA  ARG M  20    -154.472  57.482 -76.588  1.00129.12           C
ATOM    101  C   ARG M  20    -153.347  58.504 -76.581  1.00126.07           C
ATOM    102  O   ARG M  20    -152.277  58.257 -76.021  1.00126.24           O
ATOM    103  CB  ARG M  20    -154.608  56.804 -77.944  1.00  0.00           C
ATOM    104  CG  ARG M  20    -153.597  55.728 -78.290  1.00  0.00           C
ATOM    105  CD  ARG M  20    -154.112  54.971 -79.513  1.00  0.00           C
ATOM    106  NE  ARG M  20    -155.374  54.284 -79.193  1.00  0.00           N
ATOM    107  CZ  ARG M  20    -156.326  53.916 -80.034  1.00  0.00           C
ATOM    108  NH1 ARG M  20    -157.372  53.308 -79.554  1.00  0.00           N
ATOM    109  NH2 ARG M  20    -156.317  54.196 -81.308  1.00  0.00           N
ATOM    110  N   ARG M  21    -153.611  59.693 -77.105  1.00 75.75           N
ATOM    111  CA  ARG M  21    -152.677  60.814 -76.967  1.00 73.96           C
ATOM    112  C   ARG M  21    -152.498  61.141 -75.495  1.00 73.91           C
ATOM    113  O   ARG M  21    -151.371  61.270 -75.031  1.00 73.60           O
ATOM    114  CB  ARG M  21    -153.184  62.053 -77.719  1.00  0.00           C
ATOM    115  CG  ARG M  21    -152.360  63.301 -77.431  1.00  0.00           C
ATOM    116  CD  ARG M  21    -152.816  64.521 -78.209  1.00  0.00           C
ATOM    117  NE  ARG M  21    -152.417  64.449 -79.619  1.00  0.00           N
ATOM    118  CZ  ARG M  21    -151.242  64.818 -80.116  1.00  0.00           C
ATOM    119  NH1 ARG M  21    -151.060  64.714 -81.403  1.00  0.00           N
ATOM    120  NH2 ARG M  21    -150.241  65.268 -79.402  1.00  0.00           N
ATOM    121  N   ARG M  22    -153.590  61.249 -74.753  1.00 94.31           N
ATOM    122  CA  ARG M  22    -153.528  61.579 -73.331  1.00 94.36           C
ATOM    123  C   ARG M  22    -152.722  60.542 -72.579  1.00 94.16           C
ATOM    124  O   ARG M  22    -151.916  60.887 -71.733  1.00 94.90           O
ATOM    125  CB  ARG M  22    -154.940  61.698 -72.737  1.00  0.00           C
ATOM    126  CG  ARG M  22    -155.017  62.661 -71.551  1.00  0.00           C
ATOM    127  CD  ARG M  22    -155.581  64.047 -71.915  1.00  0.00           C
ATOM    128  NE  ARG M  22    -155.149  64.550 -73.228  1.00  0.00           N
ATOM    129  CZ  ARG M  22    -153.982  65.098 -73.535  1.00  0.00           C
ATOM    130  NH1 ARG M  22    -153.745  65.396 -74.772  1.00  0.00           N
ATOM    131  NH2 ARG M  22    -152.997  65.268 -72.693  1.00  0.00           N
ATOM    132  N   ASN M  23    -152.896  59.281 -72.943  1.00 87.26           N
ATOM    133  CA  ASN M  23    -152.107  58.197 -72.371  1.00 87.93           C
ATOM    134  C   ASN M  23    -150.624  58.389 -72.631  1.00 89.07           C
ATOM    135  O   ASN M  23    -149.849  58.368 -71.693  1.00 89.49           O
ATOM    136  CB  ASN M  23    -152.552  56.848 -72.939  1.00  0.00           C
ATOM    137  CG  ASN M  23    -153.420  56.095 -71.986  1.00  0.00           C
ATOM    138  OD1 ASN M  23    -152.933  55.569 -71.003  1.00  0.00           O
ATOM    139  ND2 ASN M  23    -154.695  56.057 -72.242  1.00  0.00           N
ATOM    140  N   GLY M  24    -150.228  58.599 -73.879  1.00 93.68           N
ATOM    141  CA  GLY M  24    -148.814  58.767 -74.180  1.00 95.26           C
ATOM    142  C   GLY M  24    -148.190  60.018 -73.591  1.00 94.61           C
ATOM    143  O   GLY M  24    -147.050  59.995 -73.147  1.00 94.55           O
ATOM    144  N   GLU M  25    -148.918  61.123 -73.563  1.00 90.41           N
ATOM    145  CA  GLU M  25    -148.385  62.362 -72.994  1.00 90.25           C
ATOM    146  C   GLU M  25    -148.242  62.241 -71.476  1.00 89.14           C
ATOM    147  O   GLU M  25    -147.224  62.638 -70.918  1.00 88.56           O
ATOM    148  CB  GLU M  25    -149.272  63.549 -73.388  1.00  0.00           C
ATOM    149  CG  GLU M  25    -149.153  63.883 -74.884  1.00  0.00           C
ATOM    150  CD  GLU M  25    -150.048  65.027 -75.354  1.00  0.00           C
ATOM    151  OE1 GLU M  25    -150.860  65.563 -74.569  1.00  0.00           O
ATOM    152  OE2 GLU M  25    -149.976  65.364 -76.559  1.00  0.00           O
ATOM    153  N   LEU M  26    -149.212  61.622 -70.815  1.00 80.87           N
ATOM    154  CA  LEU M  26    -149.127  61.384 -69.373  1.00 81.28           C
ATOM    155  C   LEU M  26    -148.022  60.386 -69.054  1.00 82.29           C
ATOM    156  O   LEU M  26    -147.314  60.510 -68.060  1.00 82.07           O
ATOM    157  CB  LEU M  26    -150.464  60.831 -68.874  1.00  0.00           C
ATOM    158  CG  LEU M  26    -150.632  60.556 -67.373  1.00  0.00           C
ATOM    159  CD1 LEU M  26    -150.473  61.796 -66.512  1.00  0.00           C
ATOM    160  CD2 LEU M  26    -152.017  59.972 -67.169  1.00  0.00           C
ATOM    161  N   GLU M  27    -147.846  59.397 -69.917  1.00 93.54           N
ATOM    162  CA  GLU M  27    -146.771  58.427 -69.741  1.00 95.26           C
ATOM    163  C   GLU M  27    -145.433  59.143 -69.826  1.00 94.24           C
ATOM    164  O   GLU M  27    -144.553  58.882 -69.026  1.00 94.27           O
ATOM    165  CB  GLU M  27    -146.844  57.334 -70.807  1.00  0.00           C
ATOM    166  CG  GLU M  27    -145.943  56.138 -70.549  1.00  0.00           C
ATOM    167  CD  GLU M  27    -146.752  54.861 -70.435  1.00  0.00           C
ATOM    168  OE1 GLU M  27    -147.453  54.494 -71.407  1.00  0.00           O
ATOM    169  OE2 GLU M  27    -146.750  54.245 -69.346  1.00  0.00           O
ATOM    170  N   ARG M  28    -145.294  60.092 -70.741  1.00 86.71           N
ATOM    171  CA  ARG M  28    -144.050  60.850 -70.878  1.00 87.26           C
ATOM    172  C   ARG M  28    -143.758  61.698 -69.641  1.00 87.82           C
ATOM    173  O   ARG M  28    -142.604  61.810 -69.222  1.00 88.17           O
ATOM    174  CB  ARG M  28    -144.142  61.723 -72.136  1.00  0.00           C
ATOM    175  CG  ARG M  28    -142.861  62.408 -72.605  1.00  0.00           C
ATOM    176  CD  ARG M  28    -141.892  61.485 -73.360  1.00  0.00           C
ATOM    177  NE  ARG M  28    -141.002  60.699 -72.492  1.00  0.00           N
ATOM    178  CZ  ARG M  28    -139.884  61.127 -71.917  1.00  0.00           C
ATOM    179  NH1 ARG M  28    -139.147  60.305 -71.234  1.00  0.00           N
ATOM    180  NH2 ARG M  28    -139.457  62.359 -71.988  1.00  0.00           N
ATOM    181  N   GLU M  29    -144.787  62.265 -69.028  1.00106.96           N
ATOM    182  CA  GLU M  29    -144.600  63.015 -67.780  1.00105.85           C
ATOM    183  C   GLU M  29    -144.167  62.058 -66.672  1.00103.37           C
ATOM    184  O   GLU M  29    -143.235  62.327 -65.908  1.00103.70           O
ATOM    185  CB  GLU M  29    -145.896  63.698 -67.331  1.00  0.00           C
ATOM    186  CG  GLU M  29    -146.380  64.824 -68.225  1.00  0.00           C
ATOM    187  CD  GLU M  29    -147.626  65.493 -67.658  1.00  0.00           C
ATOM    188  OE1 GLU M  29    -148.679  64.826 -67.530  1.00  0.00           O
ATOM    189  OE2 GLU M  29    -147.549  66.697 -67.329  1.00  0.00           O
ATOM    190  N   MET M  30    -144.824  60.910 -66.615  1.00 80.16           N
ATOM    191  CA  MET M  30    -144.516  59.890 -65.621  1.00 76.96           C
ATOM    192  C   MET M  30    -143.107  59.331 -65.823  1.00 76.33           C
ATOM    193  O   MET M  30    -142.417  59.038 -64.850  1.00 76.64           O
ATOM    194  CB  MET M  30    -145.558  58.769 -65.708  1.00  0.00           C
ATOM    195  CG  MET M  30    -145.371  57.674 -64.672  1.00  0.00           C
ATOM    196  SD  MET M  30    -146.507  56.283 -64.838  1.00  0.00           S
ATOM    197  CE  MET M  30    -146.028  55.570 -66.435  1.00  0.00           C
ATOM    198  N   GLU M  31    -142.644  59.201 -67.058  1.00 94.05           N
ATOM    199  CA  GLU M  31    -141.284  58.737 -67.332  1.00 93.95           C
ATOM    200  C   GLU M  31    -140.272  59.732 -66.794  1.00 91.37           C
ATOM    201  O   GLU M  31    -139.319  59.341 -66.125  1.00 91.07           O
ATOM    202  CB  GLU M  31    -140.994  58.646 -68.829  1.00  0.00           C
ATOM    203  CG  GLU M  31    -141.559  57.484 -69.615  1.00  0.00           C
ATOM    204  CD  GLU M  31    -141.204  57.673 -71.080  1.00  0.00           C
ATOM    205  OE1 GLU M  31    -139.998  57.588 -71.398  1.00  0.00           O
ATOM    206  OE2 GLU M  31    -142.062  58.083 -71.887  1.00  0.00           O
ATOM    207  N   GLU M  32    -140.471  61.013 -67.073  1.00 85.50           N
ATOM    208  CA  GLU M  32    -139.522  62.032 -66.624  1.00 82.00           C
ATOM    209  C   GLU M  32    -139.519  62.106 -65.110  1.00 81.53           C
ATOM    210  O   GLU M  32    -138.465  62.192 -64.490  1.00 80.40           O
ATOM    211  CB  GLU M  32    -139.864  63.408 -67.198  1.00  0.00           C
ATOM    212  CG  GLU M  32    -139.509  63.565 -68.669  1.00  0.00           C
ATOM    213  CD  GLU M  32    -138.018  63.388 -68.934  1.00  0.00           C
ATOM    214  OE1 GLU M  32    -137.653  62.546 -69.786  1.00  0.00           O
ATOM    215  OE2 GLU M  32    -137.198  64.092 -68.304  1.00  0.00           O
ATOM    216  N   MET M  33    -140.687  62.001 -64.498  1.00 97.70           N
ATOM    217  CA  MET M  33    -140.759  61.964 -63.042  1.00 97.61           C
ATOM    218  C   MET M  33    -140.066  60.715 -62.491  1.00 98.05           C
ATOM    219  O   MET M  33    -139.346  60.808 -61.510  1.00 98.65           O
ATOM    220  CB  MET M  33    -142.221  62.010 -62.600  1.00  0.00           C
ATOM    221  CG  MET M  33    -142.433  61.812 -61.100  1.00  0.00           C
ATOM    222  SD  MET M  33    -143.897  60.849 -60.745  1.00  0.00           S
ATOM    223  CE  MET M  33    -143.565  59.269 -61.519  1.00  0.00           C
ATOM    224  N   LYS M  34    -140.219  59.545 -63.100  1.00 91.32           N
ATOM    225  CA  LYS M  34    -139.528  58.344 -62.604  1.00 89.71           C
ATOM    226  C   LYS M  34    -138.020  58.502 -62.748  1.00 88.34           C
ATOM    227  O   LYS M  34    -137.269  58.096 -61.867  1.00 87.33           O
ATOM    228  CB  LYS M  34    -140.013  57.080 -63.327  1.00  0.00           C
ATOM    229  CG  LYS M  34    -141.368  56.588 -62.815  1.00  0.00           C
ATOM    230  CD  LYS M  34    -141.965  55.435 -63.617  1.00  0.00           C
ATOM    231  CE  LYS M  34    -143.309  55.013 -63.005  1.00  0.00           C
ATOM    232  NZ  LYS M  34    -144.032  53.949 -63.786  1.00  0.00           N
ATOM    233  N   LYS M  35    -137.580  59.131 -63.827  1.00 89.76           N
ATOM    234  CA  LYS M  35    -136.162  59.432 -64.041  1.00 90.31           C
ATOM    235  C   LYS M  35    -135.637  60.414 -62.989  1.00 88.74           C
ATOM    236  O   LYS M  35    -134.561  60.200 -62.427  1.00 90.03           O
ATOM    237  CB  LYS M  35    -136.009  59.908 -65.493  1.00  0.00           C
ATOM    238  CG  LYS M  35    -134.837  60.808 -65.862  1.00  0.00           C
ATOM    239  CD  LYS M  35    -135.334  62.235 -66.024  1.00  0.00           C
ATOM    240  CE  LYS M  35    -134.294  63.158 -66.620  1.00  0.00           C
ATOM    241  NZ  LYS M  35    -134.899  64.522 -66.706  1.00  0.00           N
ATOM    242  N   GLU M  36    -136.398  61.441 -62.652  1.00 71.27           N
ATOM    243  CA  GLU M  36    -135.989  62.356 -61.588  1.00 67.02           C
ATOM    244  C   GLU M  36    -136.032  61.686 -60.218  1.00 67.03           C
ATOM    245  O   GLU M  36    -135.157  61.896 -59.387  1.00 65.65           O
ATOM    246  CB  GLU M  36    -136.858  63.615 -61.555  1.00  0.00           C
ATOM    247  CG  GLU M  36    -136.616  64.580 -62.712  1.00  0.00           C
ATOM    248  CD  GLU M  36    -135.158  65.013 -62.820  1.00  0.00           C
ATOM    249  OE1 GLU M  36    -134.526  65.323 -61.790  1.00  0.00           O
ATOM    250  OE2 GLU M  36    -134.621  65.005 -63.949  1.00  0.00           O
ATOM    251  N   MET M  37    -137.008  60.825 -59.986  1.00 70.96           N
ATOM    252  CA  MET M  37    -137.102  60.101 -58.725  1.00 73.22           C
ATOM    253  C   MET M  37    -135.870  59.231 -58.516  1.00 76.44           C
ATOM    254  O   MET M  37    -135.284  59.244 -57.436  1.00 78.59           O
ATOM    255  CB  MET M  37    -138.373  59.249 -58.711  1.00  0.00           C
ATOM    256  CG  MET M  37    -138.632  58.507 -57.419  1.00  0.00           C
ATOM    257  SD  MET M  37    -140.097  57.482 -57.618  1.00  0.00           S
ATOM    258  CE  MET M  37    -140.266  56.773 -55.989  1.00  0.00           C
ATOM    259  N   VAL M  38    -135.424  58.499 -59.529  1.00 84.11           N
ATOM    260  CA  VAL M  38    -134.245  57.657 -59.332  1.00 85.48           C
ATOM    261  C   VAL M  38    -132.952  58.464 -59.278  1.00 84.46           C
ATOM    262  O   VAL M  38    -132.008  58.034 -58.612  1.00 84.53           O
ATOM    263  CB  VAL M  38    -134.124  56.485 -60.349  1.00  0.00           C
ATOM    264  CG1 VAL M  38    -135.351  55.567 -60.247  1.00  0.00           C
ATOM    265  CG2 VAL M  38    -133.942  56.960 -61.793  1.00  0.00           C
ATOM    266  N   GLN M  39    -132.875  59.636 -59.901  1.00 69.22           N
ATOM    267  CA  GLN M  39    -131.665  60.443 -59.742  1.00 69.28           C
ATOM    268  C   GLN M  39    -131.650  61.050 -58.339  1.00 68.04           C
ATOM    269  O   GLN M  39    -130.600  61.075 -57.706  1.00 68.04           O
ATOM    270  CB  GLN M  39    -131.434  61.457 -60.881  1.00  0.00           C
ATOM    271  CG  GLN M  39    -132.219  62.775 -60.890  1.00  0.00           C
ATOM    272  CD  GLN M  39    -131.571  63.927 -60.135  1.00  0.00           C
ATOM    273  OE1 GLN M  39    -130.564  63.783 -59.442  1.00  0.00           O
ATOM    274  NE2 GLN M  39    -132.122  65.096 -60.290  1.00  0.00           N
ATOM    275  N   LEU M  40    -132.802  61.426 -57.796  1.00 73.39           N
ATOM    276  CA  LEU M  40    -132.871  61.898 -56.411  1.00 71.91           C
ATOM    277  C   LEU M  40    -132.554  60.798 -55.413  1.00 72.07           C
ATOM    278  O   LEU M  40    -131.803  61.041 -54.478  1.00 74.04           O
ATOM    279  CB  LEU M  40    -134.249  62.478 -56.080  1.00  0.00           C
ATOM    280  CG  LEU M  40    -134.310  64.011 -56.004  1.00  0.00           C
ATOM    281  CD1 LEU M  40    -133.950  64.703 -57.318  1.00  0.00           C
ATOM    282  CD2 LEU M  40    -135.699  64.445 -55.582  1.00  0.00           C
ATOM    283  N   TRP M  41    -133.048  59.586 -55.619  1.00 78.00           N
ATOM    284  CA  TRP M  41    -132.673  58.464 -54.753  1.00 78.19           C
ATOM    285  C   TRP M  41    -131.172  58.229 -54.799  1.00 77.84           C
ATOM    286  O   TRP M  41    -130.526  58.082 -53.765  1.00 76.94           O
ATOM    287  CB  TRP M  41    -133.366  57.173 -55.190  1.00  0.00           C
ATOM    288  CG  TRP M  41    -134.691  56.950 -54.539  1.00  0.00           C
ATOM    289  CD1 TRP M  41    -135.913  57.353 -54.978  1.00  0.00           C
ATOM    290  CD2 TRP M  41    -134.942  56.244 -53.309  1.00  0.00           C
ATOM    291  NE1 TRP M  41    -136.909  56.948 -54.133  1.00  0.00           N
ATOM    292  CE2 TRP M  41    -136.353  56.216 -53.119  1.00  0.00           C
ATOM    293  CE3 TRP M  41    -134.116  55.618 -52.352  1.00  0.00           C
ATOM    294  CZ2 TRP M  41    -136.955  55.561 -52.023  1.00  0.00           C
ATOM    295  CZ3 TRP M  41    -134.716  54.966 -51.242  1.00  0.00           C
ATOM    296  CH2 TRP M  41    -136.135  54.941 -51.099  1.00  0.00           C
ATOM    297  N   ARG M  42    -130.594  58.238 -55.993  1.00 71.54           N
ATOM    298  CA  ARG M  42    -129.151  58.033 -56.142  1.00 71.95           C
ATOM    299  C   ARG M  42    -128.368  59.133 -55.438  1.00 73.34           C
ATOM    300  O   ARG M  42    -127.374  58.872 -54.768  1.00 74.49           O
ATOM    301  CB  ARG M  42    -128.798  57.981 -57.629  1.00  0.00           C
ATOM    302  CG  ARG M  42    -127.360  57.575 -57.931  1.00  0.00           C
ATOM    303  CD  ARG M  42    -127.106  57.548 -59.439  1.00  0.00           C
ATOM    304  NE  ARG M  42    -127.952  56.559 -60.130  1.00  0.00           N
ATOM    305  CZ  ARG M  42    -127.658  55.285 -60.360  1.00  0.00           C
ATOM    306  NH1 ARG M  42    -128.544  54.539 -60.960  1.00  0.00           N
ATOM    307  NH2 ARG M  42    -126.525  54.722 -60.019  1.00  0.00           N
ATOM    308  N   ARG M  43    -128.831  60.365 -55.577  1.00 72.73           N
ATOM    309  CA  ARG M  43    -128.186  61.523 -54.961  1.00 71.92           C
ATOM    310  C   ARG M  43    -128.292  61.471 -53.442  1.00 71.07           C
ATOM    311  O   ARG M  43    -127.352  61.823 -52.744  1.00 71.06           O
ATOM    312  CB  ARG M  43    -128.841  62.781 -55.532  1.00  0.00           C
ATOM    313  CG  ARG M  43    -128.135  64.094 -55.243  1.00  0.00           C
ATOM    314  CD  ARG M  43    -128.870  65.243 -55.936  1.00  0.00           C
ATOM    315  NE  ARG M  43    -128.862  65.108 -57.404  1.00  0.00           N
ATOM    316  CZ  ARG M  43    -127.943  65.564 -58.244  1.00  0.00           C
ATOM    317  NH1 ARG M  43    -128.092  65.299 -59.508  1.00  0.00           N
ATOM    318  NH2 ARG M  43    -126.892  66.256 -57.879  1.00  0.00           N
ATOM    319  N   THR M  44    -129.420  60.999 -52.938  1.00 54.67           N
ATOM    320  CA  THR M  44    -129.614  60.863 -51.500  1.00 57.47           C
ATOM    321  C   THR M  44    -128.711  59.778 -50.938  1.00 59.71           C
ATOM    322  O   THR M  44    -128.022  60.027 -49.961  1.00 60.59           O
ATOM    323  CB  THR M  44    -131.095  60.568 -51.165  1.00  0.00           C
ATOM    324  OG1 THR M  44    -131.906  61.571 -51.781  1.00  0.00           O
ATOM    325  CG2 THR M  44    -131.384  60.630 -49.676  1.00  0.00           C
ATOM    326  N   VAL M  45    -128.644  58.595 -51.538  1.00 93.71           N
ATOM    327  CA  VAL M  45    -127.834  57.530 -50.936  1.00 96.11           C
ATOM    328  C   VAL M  45    -126.335  57.816 -50.927  1.00 96.96           C
ATOM    329  O   VAL M  45    -125.649  57.414 -49.993  1.00 97.51           O
ATOM    330  CB  VAL M  45    -128.121  56.114 -51.514  1.00  0.00           C
ATOM    331  CG1 VAL M  45    -129.591  55.733 -51.277  1.00  0.00           C
ATOM    332  CG2 VAL M  45    -127.778  55.997 -53.003  1.00  0.00           C
ATOM    333  N   VAL M  46    -125.809  58.559 -51.894  1.00 84.72           N
ATOM    334  CA  VAL M  46    -124.387  58.907 -51.829  1.00 86.19           C
ATOM    335  C   VAL M  46    -124.143  59.994 -50.784  1.00 84.93           C
ATOM    336  O   VAL M  46    -123.052  60.081 -50.232  1.00 84.92           O
ATOM    337  CB  VAL M  46    -123.774  59.306 -53.204  1.00  0.00           C
ATOM    338  CG1 VAL M  46    -123.895  58.136 -54.195  1.00  0.00           C
ATOM    339  CG2 VAL M  46    -124.421  60.562 -53.803  1.00  0.00           C
ATOM    340  N   ALA M  47    -125.155  60.793 -50.469  1.00 89.14           N
ATOM    341  CA  ALA M  47    -125.015  61.784 -49.412  1.00 87.16           C
ATOM    342  C   ALA M  47    -124.979  61.041 -48.076  1.00 87.61           C
ATOM    343  O   ALA M  47    -124.157  61.344 -47.225  1.00 89.56           O
ATOM    344  CB  ALA M  47    -126.169  62.799 -49.456  1.00  0.00           C
ATOM    345  N   GLU M  48    -125.827  60.033 -47.916  1.00 75.51           N
ATOM    346  CA  GLU M  48    -125.869  59.278 -46.661  1.00 75.83           C
ATOM    347  C   GLU M  48    -124.529  58.589 -46.402  1.00 74.83           C
ATOM    348  O   GLU M  48    -124.022  58.583 -45.281  1.00 74.39           O
ATOM    349  CB  GLU M  48    -126.980  58.214 -46.663  1.00  0.00           C
ATOM    350  CG  GLU M  48    -128.355  58.712 -47.120  1.00  0.00           C
ATOM    351  CD  GLU M  48    -129.538  58.253 -46.282  1.00  0.00           C
ATOM    352  OE1 GLU M  48    -129.480  57.236 -45.566  1.00  0.00           O
ATOM    353  OE2 GLU M  48    -130.540  59.001 -46.269  1.00  0.00           O
ATOM    354  N   GLU M  49    -123.940  58.042 -47.457  1.00 80.56           N
ATOM    355  CA  GLU M  49    -122.642  57.373 -47.367  1.00 79.50           C
ATOM    356  C   GLU M  49    -121.554  58.366 -46.954  1.00 78.22           C
ATOM    357  O   GLU M  49    -120.757  58.104 -46.043  1.00 77.20           O
ATOM    358  CB  GLU M  49    -122.328  56.749 -48.737  1.00  0.00           C
ATOM    359  CG  GLU M  49    -121.141  55.787 -48.806  1.00  0.00           C
ATOM    360  CD  GLU M  49    -119.778  56.455 -48.663  1.00  0.00           C
ATOM    361  OE1 GLU M  49    -118.985  55.970 -47.824  1.00  0.00           O
ATOM    362  OE2 GLU M  49    -119.479  57.426 -49.382  1.00  0.00           O
ATOM    363  N   ALA M  50    -121.553  59.523 -47.599  1.00 74.68           N
ATOM    364  CA  ALA M  50    -120.559  60.549 -47.322  1.00 74.69           C
ATOM    365  C   ALA M  50    -120.709  61.065 -45.892  1.00 74.31           C
ATOM    366  O   ALA M  50    -119.725  61.304 -45.208  1.00 75.33           O
ATOM    367  CB  ALA M  50    -120.702  61.694 -48.328  1.00  0.00           C
ATOM    368  N   GLU M  51    -121.938  61.221 -45.430  1.00 79.70           N
ATOM    369  CA  GLU M  51    -122.204  61.696 -44.075  1.00 80.69           C
ATOM    370  C   GLU M  51    -121.806  60.705 -43.001  1.00 81.35           C
ATOM    371  O   GLU M  51    -121.315  61.114 -41.950  1.00 82.01           O
ATOM    372  CB  GLU M  51    -123.683  62.012 -43.927  1.00  0.00           C
ATOM    373  CG  GLU M  51    -124.014  63.337 -44.551  1.00  0.00           C
ATOM    374  CD  GLU M  51    -125.465  63.433 -44.923  1.00  0.00           C
ATOM    375  OE1 GLU M  51    -126.327  63.137 -44.063  1.00  0.00           O
ATOM    376  OE2 GLU M  51    -125.758  63.773 -46.084  1.00  0.00           O
ATOM    377  N   GLU M  52    -121.947  59.412 -43.249  1.00102.39           N
ATOM    378  CA  GLU M  52    -121.439  58.435 -42.289  1.00101.89           C
ATOM    379  C   GLU M  52    -119.928  58.584 -42.200  1.00101.14           C
ATOM    380  O   GLU M  52    -119.348  58.546 -41.116  1.00101.36           O
ATOM    381  CB  GLU M  52    -121.700  56.994 -42.710  1.00  0.00           C
ATOM    382  CG  GLU M  52    -123.107  56.464 -42.553  1.00  0.00           C
ATOM    383  CD  GLU M  52    -123.165  54.970 -42.864  1.00  0.00           C
ATOM    384  OE1 GLU M  52    -122.125  54.386 -43.271  1.00  0.00           O
ATOM    385  OE2 GLU M  52    -124.235  54.365 -42.671  1.00  0.00           O
ATOM    386  N   ARG M  53    -119.276  58.769 -43.338  1.00 81.98           N
ATOM    387  CA  ARG M  53    -117.821  58.916 -43.348  1.00 79.97           C
ATOM    388  C   ARG M  53    -117.365  60.231 -42.739  1.00 78.90           C
ATOM    389  O   ARG M  53    -116.376  60.253 -42.021  1.00 79.06           O
ATOM    390  CB  ARG M  53    -117.297  58.732 -44.777  1.00  0.00           C
ATOM    391  CG  ARG M  53    -116.317  57.559 -44.956  1.00  0.00           C
ATOM    392  CD  ARG M  53    -116.861  56.196 -44.490  1.00  0.00           C
ATOM    393  NE  ARG M  53    -118.109  55.811 -45.162  1.00  0.00           N
ATOM    394  CZ  ARG M  53    -119.144  55.180 -44.627  1.00  0.00           C
ATOM    395  NH1 ARG M  53    -120.183  54.966 -45.367  1.00  0.00           N
ATOM    396  NH2 ARG M  53    -119.212  54.770 -43.389  1.00  0.00           N
ATOM    397  N   LEU M  54    -118.118  61.302 -42.928  1.00 72.21           N
ATOM    398  CA  LEU M  54    -117.834  62.573 -42.260  1.00 71.62           C
ATOM    399  C   LEU M  54    -117.996  62.444 -40.752  1.00 72.32           C
ATOM    400  O   LEU M  54    -117.184  62.946 -39.985  1.00 72.90           O
ATOM    401  CB  LEU M  54    -118.783  63.668 -42.764  1.00  0.00           C
ATOM    402  CG  LEU M  54    -118.197  64.857 -43.543  1.00  0.00           C
ATOM    403  CD1 LEU M  54    -117.232  65.665 -42.677  1.00  0.00           C
ATOM    404  CD2 LEU M  54    -117.501  64.402 -44.822  1.00  0.00           C
ATOM    405  N   CYS M  55    -119.031  61.739 -40.321  1.00 76.39           N
ATOM    406  CA  CYS M  55    -119.248  61.496 -38.897  1.00 78.76           C
ATOM    407  C   CYS M  55    -118.112  60.651 -38.329  1.00 79.08           C
ATOM    408  O   CYS M  55    -117.620  60.919 -37.239  1.00 78.91           O
ATOM    409  CB  CYS M  55    -120.583  60.779 -38.684  1.00  0.00           C
ATOM    410  SG  CYS M  55    -121.079  60.709 -36.942  1.00  0.00           S
ATOM    411  N   SER M  56    -117.673  59.652 -39.084  1.00 90.86           N
ATOM    412  CA  SER M  56    -116.535  58.829 -38.680  1.00 90.70           C
ATOM    413  C   SER M  56    -115.288  59.692 -38.558  1.00 90.60           C
ATOM    414  O   SER M  56    -114.590  59.606 -37.566  1.00 90.26           O
ATOM    415  CB  SER M  56    -116.290  57.702 -39.688  1.00  0.00           C
ATOM    416  OG  SER M  56    -115.296  56.797 -39.238  1.00  0.00           O
ATOM    417  N   GLN M  57    -115.036  60.569 -39.519  1.00 75.71           N
ATOM    418  CA  GLN M  57    -113.851  61.419 -39.472  1.00 75.86           C
ATOM    419  C   GLN M  57    -113.887  62.398 -38.301  1.00 75.96           C
ATOM    420  O   GLN M  57    -112.867  62.676 -37.679  1.00 75.91           O
ATOM    421  CB  GLN M  57    -113.678  62.163 -40.796  1.00  0.00           C
ATOM    422  CG  GLN M  57    -112.251  62.643 -41.030  1.00  0.00           C
ATOM    423  CD  GLN M  57    -111.618  61.987 -42.237  1.00  0.00           C
ATOM    424  OE1 GLN M  57    -111.640  62.530 -43.332  1.00  0.00           O
ATOM    425  NE2 GLN M  57    -111.063  60.819 -42.064  1.00  0.00           N
ATOM    426  N   LEU M  58    -115.069  62.879 -37.944  1.00 95.17           N
ATOM    427  CA  LEU M  58    -115.197  63.695 -36.742  1.00 96.28           C
ATOM    428  C   LEU M  58    -114.846  62.859 -35.510  1.00 97.54           C
ATOM    429  O   LEU M  58    -114.059  63.285 -34.680  1.00 98.16           O
ATOM    430  CB  LEU M  58    -116.620  64.252 -36.620  1.00  0.00           C
ATOM    431  CG  LEU M  58    -116.854  65.251 -35.476  1.00  0.00           C
ATOM    432  CD1 LEU M  58    -116.099  66.555 -35.715  1.00  0.00           C
ATOM    433  CD2 LEU M  58    -118.345  65.552 -35.345  1.00  0.00           C
ATOM    434  N   ALA M  59    -115.380  61.650 -35.420  1.00 94.59           N
ATOM    435  CA  ALA M  59    -115.103  60.764 -34.290  1.00 95.61           C
ATOM    436  C   ALA M  59    -113.624  60.358 -34.220  1.00 95.89           C
ATOM    437  O   ALA M  59    -113.076  60.135 -33.144  1.00 94.94           O
ATOM    438  CB  ALA M  59    -115.998  59.524 -34.382  1.00  0.00           C
ATOM    439  N   GLU M  60    -112.967  60.274 -35.366  1.00 95.90           N
ATOM    440  CA  GLU M  60    -111.533  60.006 -35.420  1.00 96.67           C
ATOM    441  C   GLU M  60    -110.767  61.163 -34.778  1.00 95.96           C
ATOM    442  O   GLU M  60    -109.881  60.932 -33.964  1.00 96.50           O
ATOM    443  CB  GLU M  60    -111.082  59.779 -36.870  1.00  0.00           C
ATOM    444  CG  GLU M  60    -111.543  58.438 -37.463  1.00  0.00           C
ATOM    445  CD  GLU M  60    -111.820  58.506 -38.967  1.00  0.00           C
ATOM    446  OE1 GLU M  60    -112.811  57.887 -39.428  1.00  0.00           O
ATOM    447  OE2 GLU M  60    -111.069  59.184 -39.701  1.00  0.00           O
ATOM    448  N   LEU M  61    -111.136  62.406 -35.052  1.00 78.59           N
ATOM    449  CA  LEU M  61    -110.458  63.534 -34.403  1.00 76.62           C
ATOM    450  C   LEU M  61    -110.844  63.633 -32.925  1.00 76.60           C
ATOM    451  O   LEU M  61    -110.026  64.013 -32.089  1.00 75.87           O
ATOM    452  CB  LEU M  61    -110.760  64.863 -35.100  1.00  0.00           C
ATOM    453  CG  LEU M  61    -109.818  65.300 -36.232  1.00  0.00           C
ATOM    454  CD1 LEU M  61    -109.892  64.432 -37.481  1.00  0.00           C
ATOM    455  CD2 LEU M  61    -110.117  66.754 -36.599  1.00  0.00           C
ATOM    456  N   GLU M  62    -112.053  63.215 -32.577  1.00 85.14           N
ATOM    457  CA  GLU M  62    -112.480  63.145 -31.175  1.00 87.33           C
ATOM    458  C   GLU M  62    -111.686  62.122 -30.359  1.00 88.46           C
ATOM    459  O   GLU M  62    -111.656  62.222 -29.133  1.00 89.46           O
ATOM    460  CB  GLU M  62    -113.981  62.827 -31.070  1.00  0.00           C
ATOM    461  CG  GLU M  62    -114.903  63.979 -31.483  1.00  0.00           C
ATOM    462  CD  GLU M  62    -116.389  63.631 -31.448  1.00  0.00           C
ATOM    463  OE1 GLU M  62    -116.751  62.434 -31.512  1.00  0.00           O
ATOM    464  OE2 GLU M  62    -117.213  64.572 -31.345  1.00  0.00           O
ATOM    465  N   VAL M  63    -111.000  61.184 -31.005  1.00 99.78           N
ATOM    466  CA  VAL M  63    -110.084  60.287 -30.289  1.00100.11           C
ATOM    467  C   VAL M  63    -108.614  60.655 -30.498  1.00 99.86           C
ATOM    468  O   VAL M  63    -107.749  60.117 -29.815  1.00100.11           O
ATOM    469  CB  VAL M  63    -110.345  58.777 -30.572  1.00  0.00           C
ATOM    470  CG1 VAL M  63    -111.786  58.399 -30.189  1.00  0.00           C
ATOM    471  CG2 VAL M  63    -110.087  58.387 -32.026  1.00  0.00           C
ATOM    472  N   GLU M  64    -108.319  61.599 -31.384  1.00 76.15           N
ATOM    473  CA  GLU M  64    -106.960  62.139 -31.491  1.00 76.78           C
ATOM    474  C   GLU M  64    -106.729  63.165 -30.387  1.00 75.71           C
ATOM    475  O   GLU M  64    -105.691  63.145 -29.733  1.00 75.34           O
ATOM    476  CB  GLU M  64    -106.696  62.792 -32.853  1.00  0.00           C
ATOM    477  CG  GLU M  64    -106.502  61.785 -33.977  1.00  0.00           C
ATOM    478  CD  GLU M  64    -106.102  62.441 -35.289  1.00  0.00           C
ATOM    479  OE1 GLU M  64    -106.872  63.269 -35.820  1.00  0.00           O
ATOM    480  OE2 GLU M  64    -105.006  62.117 -35.801  1.00  0.00           O
ATOM    481  N   SER M  65    -107.717  64.007 -30.107  1.00 92.87           N
ATOM    482  CA  SER M  65    -107.648  64.955 -28.984  1.00 93.40           C
ATOM    483  C   SER M  65    -108.000  64.275 -27.655  1.00 95.62           C
ATOM    484  O   SER M  65    -108.860  64.749 -26.909  1.00 97.09           O
ATOM    485  CB  SER M  65    -108.608  66.127 -29.216  1.00  0.00           C
ATOM    486  OG  SER M  65    -108.246  66.870 -30.367  1.00  0.00           O
ATOM    487  N   LEU M  66    -107.402  63.119 -27.394  1.00113.03           N
ATOM    488  CA  LEU M  66    -107.777  62.291 -26.245  1.00114.42           C
ATOM    489  C   LEU M  66    -106.635  61.575 -25.511  1.00115.20           C
ATOM    490  O   LEU M  66    -106.888  60.747 -24.631  1.00115.27           O
ATOM    491  CB  LEU M  66    -108.815  61.267 -26.727  1.00  0.00           C
ATOM    492  CG  LEU M  66    -109.940  60.837 -25.768  1.00  0.00           C
ATOM    493  CD1 LEU M  66    -110.886  61.993 -25.425  1.00  0.00           C
ATOM    494  CD2 LEU M  66    -110.755  59.704 -26.390  1.00  0.00           C
ATOM    495  N   GLY M  67    -105.387  61.874 -25.842  1.00104.26           N
ATOM    496  CA  GLY M  67    -104.253  61.229 -25.197  1.00104.16           C
ATOM    497  C   GLY M  67    -103.009  61.963 -25.628  1.00104.61           C
ATOM    498  O   GLY M  67    -101.907  61.696 -25.106  1.00105.03           O
ATOM    499  OXT GLY M  67    -103.165  62.833 -26.508  1.00105.03           O
TER     500      GLY M  67 
ATOM    501  N   GLY N   7    -169.406  47.444 -79.226  1.00187.52           N
ATOM    502  CA  GLY N   7    -169.384  48.754 -79.929  1.00186.07           C
ATOM    503  C   GLY N   7    -167.973  49.266 -80.022  1.00184.78           C
ATOM    504  O   GLY N   7    -167.148  48.701 -79.336  1.00184.85           O
ATOM    505  N   TYR N   8    -167.677  50.278 -80.827  1.00164.49           N
ATOM    506  CA  TYR N   8    -166.294  50.724 -81.040  1.00161.83           C
ATOM    507  C   TYR N   8    -165.630  51.193 -79.742  1.00160.16           C
ATOM    508  O   TYR N   8    -164.473  50.901 -79.461  1.00160.43           O
ATOM    509  CB  TYR N   8    -166.335  51.866 -82.060  1.00  0.00           C
ATOM    510  CG  TYR N   8    -164.999  52.279 -82.642  1.00  0.00           C
ATOM    511  CD1 TYR N   8    -164.667  51.945 -83.971  1.00  0.00           C
ATOM    512  CD2 TYR N   8    -164.076  53.043 -81.893  1.00  0.00           C
ATOM    513  CE1 TYR N   8    -163.447  52.392 -84.550  1.00  0.00           C
ATOM    514  CE2 TYR N   8    -162.866  53.493 -82.471  1.00  0.00           C
ATOM    515  CZ  TYR N   8    -162.566  53.170 -83.796  1.00  0.00           C
ATOM    516  OH  TYR N   8    -161.402  53.611 -84.370  1.00  0.00           O
ATOM    517  N   VAL N   9    -166.410  51.877 -78.917  1.00165.40           N
ATOM    518  CA  VAL N   9    -165.945  52.430 -77.641  1.00164.02           C
ATOM    519  C   VAL N   9    -165.471  51.430 -76.583  1.00163.79           C
ATOM    520  O   VAL N   9    -164.967  51.831 -75.546  1.00164.30           O
ATOM    521  CB  VAL N   9    -167.067  53.296 -76.991  1.00  0.00           C
ATOM    522  CG1 VAL N   9    -167.457  54.454 -77.912  1.00  0.00           C
ATOM    523  CG2 VAL N   9    -168.320  52.451 -76.657  1.00  0.00           C
ATOM    524  N   THR N  10    -165.591  50.125 -76.794  1.00161.22           N
ATOM    525  CA  THR N  10    -165.199  49.184 -75.742  1.00159.73           C
ATOM    526  C   THR N  10    -163.695  49.171 -75.504  1.00158.55           C
ATOM    527  O   THR N  10    -163.256  48.845 -74.408  1.00158.32           O
ATOM    528  CB  THR N  10    -165.658  47.752 -76.060  1.00  0.00           C
ATOM    529  OG1 THR N  10    -165.246  47.403 -77.383  1.00  0.00           O
ATOM    530  CG2 THR N  10    -167.176  47.639 -76.018  1.00  0.00           C
ATOM    531  N   VAL N  11    -162.895  49.571 -76.484  1.00152.78           N
ATOM    532  CA  VAL N  11    -161.445  49.620 -76.278  1.00150.69           C
ATOM    533  C   VAL N  11    -161.071  50.747 -75.315  1.00149.32           C
ATOM    534  O   VAL N  11    -160.065  50.668 -74.609  1.00148.77           O
ATOM    535  CB  VAL N  11    -160.660  49.744 -77.617  1.00  0.00           C
ATOM    536  CG1 VAL N  11    -160.984  48.550 -78.531  1.00  0.00           C
ATOM    537  CG2 VAL N  11    -160.967  51.053 -78.363  1.00  0.00           C
ATOM    538  N   ALA N  12    -161.942  51.745 -75.196  1.00174.96           N
ATOM    539  CA  ALA N  12    -161.691  52.884 -74.326  1.00173.57           C
ATOM    540  C   ALA N  12    -161.673  52.446 -72.867  1.00173.81           C
ATOM    541  O   ALA N  12    -161.027  53.084 -72.056  1.00174.56           O
ATOM    542  CB  ALA N  12    -162.757  53.967 -74.537  1.00  0.00           C
ATOM    543  N   ALA N  13    -162.351  51.355 -72.531  1.00158.28           N
ATOM    544  CA  ALA N  13    -162.365  50.874 -71.152  1.00157.84           C
ATOM    545  C   ALA N  13    -160.954  50.486 -70.694  1.00156.49           C
ATOM    546  O   ALA N  13    -160.560  50.759 -69.568  1.00156.16           O
ATOM    547  CB  ALA N  13    -163.327  49.688 -71.024  1.00  0.00           C
ATOM    548  N   SER N  14    -160.183  49.885 -71.588  1.00171.94           N
ATOM    549  CA  SER N  14    -158.814  49.494 -71.252  1.00169.73           C
ATOM    550  C   SER N  14    -157.963  50.752 -71.177  1.00167.82           C
ATOM    551  O   SER N  14    -157.165  50.943 -70.268  1.00167.80           O
ATOM    552  CB  SER N  14    -158.250  48.557 -72.324  1.00  0.00           C
ATOM    553  OG  SER N  14    -156.963  48.077 -71.978  1.00  0.00           O
ATOM    554  N   GLU N  15    -158.153  51.632 -72.144  1.00112.59           N
ATOM    555  CA  GLU N  15    -157.333  52.832 -72.244  1.00109.12           C
ATOM    556  C   GLU N  15    -157.584  53.845 -71.119  1.00107.07           C
ATOM    557  O   GLU N  15    -156.647  54.516 -70.686  1.00106.75           O
ATOM    558  CB  GLU N  15    -157.541  53.457 -73.624  1.00  0.00           C
ATOM    559  CG  GLU N  15    -157.077  52.559 -74.766  1.00  0.00           C
ATOM    560  CD  GLU N  15    -157.282  53.190 -76.131  1.00  0.00           C
ATOM    561  OE1 GLU N  15    -156.380  53.924 -76.586  1.00  0.00           O
ATOM    562  OE2 GLU N  15    -158.311  52.927 -76.795  1.00  0.00           O
ATOM    563  N   VAL N  16    -158.790  53.943 -70.571  1.00104.13           N
ATOM    564  CA  VAL N  16    -158.992  54.808 -69.401  1.00102.90           C
ATOM    565  C   VAL N  16    -158.358  54.185 -68.167  1.00101.94           C
ATOM    566  O   VAL N  16    -157.939  54.915 -67.280  1.00101.74           O
ATOM    567  CB  VAL N  16    -160.476  55.172 -69.057  1.00  0.00           C
ATOM    568  CG1 VAL N  16    -161.125  55.988 -70.176  1.00  0.00           C
ATOM    569  CG2 VAL N  16    -161.344  53.950 -68.729  1.00  0.00           C
ATOM    570  N   ASP N  17    -158.250  52.867 -68.090  1.00126.29           N
ATOM    571  CA  ASP N  17    -157.634  52.238 -66.922  1.00125.43           C
ATOM    572  C   ASP N  17    -156.121  52.290 -67.027  1.00123.63           C
ATOM    573  O   ASP N  17    -155.424  52.440 -66.021  1.00123.48           O
ATOM    574  CB  ASP N  17    -158.115  50.798 -66.731  1.00  0.00           C
ATOM    575  CG  ASP N  17    -159.457  50.726 -66.014  1.00  0.00           C
ATOM    576  OD1 ASP N  17    -159.936  51.781 -65.525  1.00  0.00           O
ATOM    577  OD2 ASP N  17    -159.999  49.620 -65.853  1.00  0.00           O
ATOM    578  N   GLU N  18    -155.599  52.293 -68.244  1.00101.86           N
ATOM    579  CA  GLU N  18    -154.191  52.619 -68.444  1.00 99.05           C
ATOM    580  C   GLU N  18    -153.938  54.054 -68.011  1.00 96.68           C
ATOM    581  O   GLU N  18    -152.975  54.328 -67.297  1.00 95.78           O
ATOM    582  CB  GLU N  18    -153.775  52.509 -69.905  1.00  0.00           C
ATOM    583  CG  GLU N  18    -153.550  51.112 -70.419  1.00  0.00           C
ATOM    584  CD  GLU N  18    -152.914  51.157 -71.796  1.00  0.00           C
ATOM    585  OE1 GLU N  18    -151.798  51.727 -71.907  1.00  0.00           O
ATOM    586  OE2 GLU N  18    -153.520  50.652 -72.761  1.00  0.00           O
ATOM    587  N   LEU N  19    -154.818  54.966 -68.401  1.00 89.75           N
ATOM    588  CA  LEU N  19    -154.653  56.369 -68.037  1.00 88.09           C
ATOM    589  C   LEU N  19    -154.710  56.505 -66.518  1.00 89.17           C
ATOM    590  O   LEU N  19    -153.895  57.190 -65.915  1.00 89.16           O
ATOM    591  CB  LEU N  19    -155.748  57.225 -68.687  1.00  0.00           C
ATOM    592  CG  LEU N  19    -155.542  58.744 -68.627  1.00  0.00           C
ATOM    593  CD1 LEU N  19    -154.519  59.186 -69.668  1.00  0.00           C
ATOM    594  CD2 LEU N  19    -156.851  59.483 -68.870  1.00  0.00           C
ATOM    595  N   ARG N  20    -155.644  55.795 -65.899  1.00105.81           N
ATOM    596  CA  ARG N  20    -155.820  55.782 -64.444  1.00107.81           C
ATOM    597  C   ARG N  20    -154.569  55.278 -63.743  1.00107.42           C
ATOM    598  O   ARG N  20    -154.138  55.865 -62.758  1.00106.82           O
ATOM    599  CB  ARG N  20    -157.007  54.876 -64.099  1.00  0.00           C
ATOM    600  CG  ARG N  20    -157.533  54.973 -62.678  1.00  0.00           C
ATOM    601  CD  ARG N  20    -158.482  53.807 -62.365  1.00  0.00           C
ATOM    602  NE  ARG N  20    -159.540  53.598 -63.369  1.00  0.00           N
ATOM    603  CZ  ARG N  20    -160.700  54.229 -63.470  1.00  0.00           C
ATOM    604  NH1 ARG N  20    -161.513  53.838 -64.404  1.00  0.00           N
ATOM    605  NH2 ARG N  20    -161.076  55.209 -62.687  1.00  0.00           N
ATOM    606  N   ARG N  21    -153.965  54.217 -64.263  1.00119.26           N
ATOM    607  CA  ARG N  21    -152.714  53.703 -63.703  1.00118.63           C
ATOM    608  C   ARG N  21    -151.617  54.745 -63.809  1.00115.91           C
ATOM    609  O   ARG N  21    -150.913  54.988 -62.840  1.00115.02           O
ATOM    610  CB  ARG N  21    -152.266  52.423 -64.424  1.00  0.00           C
ATOM    611  CG  ARG N  21    -150.840  51.993 -64.069  1.00  0.00           C
ATOM    612  CD  ARG N  21    -150.416  50.686 -64.712  1.00  0.00           C
ATOM    613  NE  ARG N  21    -151.072  49.529 -64.086  1.00  0.00           N
ATOM    614  CZ  ARG N  21    -150.658  48.896 -62.993  1.00  0.00           C
ATOM    615  NH1 ARG N  21    -151.341  47.862 -62.585  1.00  0.00           N
ATOM    616  NH2 ARG N  21    -149.619  49.248 -62.278  1.00  0.00           N
ATOM    617  N   LYS N  22    -151.445  55.336 -64.979  1.00 77.99           N
ATOM    618  CA  LYS N  22    -150.321  56.245 -65.204  1.00 75.21           C
ATOM    619  C   LYS N  22    -150.482  57.493 -64.351  1.00 74.54           C
ATOM    620  O   LYS N  22    -149.517  57.964 -63.761  1.00 74.13           O
ATOM    621  CB  LYS N  22    -150.209  56.550 -66.701  1.00  0.00           C
ATOM    622  CG  LYS N  22    -149.861  55.290 -67.497  1.00  0.00           C
ATOM    623  CD  LYS N  22    -150.118  55.416 -68.981  1.00  0.00           C
ATOM    624  CE  LYS N  22    -150.082  54.014 -69.588  1.00  0.00           C
ATOM    625  NZ  LYS N  22    -150.257  54.011 -71.069  1.00  0.00           N
ATOM    626  N   ASN N  23    -151.714  57.961 -64.204  1.00101.41           N
ATOM    627  CA  ASN N  23    -151.997  59.081 -63.312  1.00102.23           C
ATOM    628  C   ASN N  23    -151.691  58.695 -61.870  1.00101.97           C
ATOM    629  O   ASN N  23    -150.907  59.365 -61.221  1.00101.31           O
ATOM    630  CB  ASN N  23    -153.457  59.536 -63.444  1.00  0.00           C
ATOM    631  CG  ASN N  23    -153.585  61.036 -63.508  1.00  0.00           C
ATOM    632  OD1 ASN N  23    -153.695  61.606 -64.579  1.00  0.00           O
ATOM    633  ND2 ASN N  23    -153.586  61.684 -62.384  1.00  0.00           N
ATOM    634  N   GLY N  24    -152.253  57.596 -61.383  1.00111.19           N
ATOM    635  CA  GLY N  24    -152.050  57.211 -59.995  1.00111.75           C
ATOM    636  C   GLY N  24    -150.622  56.866 -59.624  1.00110.63           C
ATOM    637  O   GLY N  24    -150.170  57.168 -58.522  1.00111.70           O
ATOM    638  N   GLU N  25    -149.866  56.265 -60.532  1.00106.17           N
ATOM    639  CA  GLU N  25    -148.454  56.004 -60.265  1.00103.07           C
ATOM    640  C   GLU N  25    -147.692  57.320 -60.223  1.00 98.90           C
ATOM    641  O   GLU N  25    -146.786  57.472 -59.410  1.00 97.85           O
ATOM    642  CB  GLU N  25    -147.821  55.088 -61.316  1.00  0.00           C
ATOM    643  CG  GLU N  25    -148.226  53.622 -61.168  1.00  0.00           C
ATOM    644  CD  GLU N  25    -147.484  52.695 -62.125  1.00  0.00           C
ATOM    645  OE1 GLU N  25    -146.341  53.009 -62.526  1.00  0.00           O
ATOM    646  OE2 GLU N  25    -148.026  51.614 -62.449  1.00  0.00           O
ATOM    647  N   MET N  26    -148.066  58.282 -61.056  1.00 70.09           N
ATOM    648  CA  MET N  26    -147.420  59.589 -61.020  1.00 65.56           C
ATOM    649  C   MET N  26    -147.781  60.330 -59.732  1.00 65.03           C
ATOM    650  O   MET N  26    -146.913  60.900 -59.089  1.00 64.95           O
ATOM    651  CB  MET N  26    -147.775  60.406 -62.268  1.00  0.00           C
ATOM    652  CG  MET N  26    -146.917  61.646 -62.451  1.00  0.00           C
ATOM    653  SD  MET N  26    -147.176  62.486 -64.019  1.00  0.00           S
ATOM    654  CE  MET N  26    -148.681  63.421 -63.756  1.00  0.00           C
ATOM    655  N   GLU N  27    -149.035  60.269 -59.308  1.00 76.58           N
ATOM    656  CA  GLU N  27    -149.478  60.914 -58.067  1.00 76.60           C
ATOM    657  C   GLU N  27    -148.753  60.335 -56.857  1.00 76.57           C
ATOM    658  O   GLU N  27    -148.287  61.061 -55.981  1.00 76.06           O
ATOM    659  CB  GLU N  27    -150.981  60.694 -57.867  1.00  0.00           C
ATOM    660  CG  GLU N  27    -151.884  61.444 -58.832  1.00  0.00           C
ATOM    661  CD  GLU N  27    -153.291  60.862 -58.838  1.00  0.00           C
ATOM    662  OE1 GLU N  27    -153.967  60.903 -57.791  1.00  0.00           O
ATOM    663  OE2 GLU N  27    -153.722  60.350 -59.897  1.00  0.00           O
ATOM    664  N   LYS N  28    -148.625  59.015 -56.819  1.00107.38           N
ATOM    665  CA  LYS N  28    -147.899  58.359 -55.734  1.00106.03           C
ATOM    666  C   LYS N  28    -146.441  58.784 -55.749  1.00104.48           C
ATOM    667  O   LYS N  28    -145.871  59.173 -54.732  1.00104.50           O
ATOM    668  CB  LYS N  28    -148.018  56.839 -55.903  1.00  0.00           C
ATOM    669  CG  LYS N  28    -147.227  56.016 -54.895  1.00  0.00           C
ATOM    670  CD  LYS N  28    -147.412  54.525 -55.161  1.00  0.00           C
ATOM    671  CE  LYS N  28    -146.484  53.672 -54.299  1.00  0.00           C
ATOM    672  NZ  LYS N  28    -145.063  53.694 -54.771  1.00  0.00           N
ATOM    673  N   ALA N  29    -145.812  58.676 -56.905  1.00 65.83           N
ATOM    674  CA  ALA N  29    -144.378  58.876 -56.969  1.00 63.06           C
ATOM    675  C   ALA N  29    -143.931  60.337 -56.894  1.00 62.37           C
ATOM    676  O   ALA N  29    -142.807  60.564 -56.470  1.00 62.07           O
ATOM    677  CB  ALA N  29    -143.826  58.190 -58.197  1.00  0.00           C
ATOM    678  N   VAL N  30    -144.757  61.334 -57.201  1.00 65.85           N
ATOM    679  CA  VAL N  30    -144.326  62.714 -56.938  1.00 64.06           C
ATOM    680  C   VAL N  30    -144.228  62.941 -55.434  1.00 63.12           C
ATOM    681  O   VAL N  30    -143.343  63.660 -54.983  1.00 61.35           O
ATOM    682  CB  VAL N  30    -145.200  63.848 -57.574  1.00  0.00           C
ATOM    683  CG1 VAL N  30    -145.093  63.841 -59.099  1.00  0.00           C
ATOM    684  CG2 VAL N  30    -146.674  63.791 -57.153  1.00  0.00           C
ATOM    685  N   GLU N  31    -145.076  62.298 -54.642  1.00 71.82           N
ATOM    686  CA  GLU N  31    -145.007  62.455 -53.191  1.00 73.01           C
ATOM    687  C   GLU N  31    -143.793  61.718 -52.643  1.00 72.02           C
ATOM    688  O   GLU N  31    -143.098  62.216 -51.761  1.00 70.71           O
ATOM    689  CB  GLU N  31    -146.290  61.940 -52.534  1.00  0.00           C
ATOM    690  CG  GLU N  31    -147.496  62.830 -52.811  1.00  0.00           C
ATOM    691  CD  GLU N  31    -147.295  64.224 -52.238  1.00  0.00           C
ATOM    692  OE1 GLU N  31    -147.173  64.350 -50.998  1.00  0.00           O
ATOM    693  OE2 GLU N  31    -147.181  65.209 -53.003  1.00  0.00           O
ATOM    694  N   GLU N  32    -143.489  60.556 -53.199  1.00 82.37           N
ATOM    695  CA  GLU N  32    -142.296  59.813 -52.795  1.00 80.95           C
ATOM    696  C   GLU N  32    -141.019  60.542 -53.219  1.00 79.29           C
ATOM    697  O   GLU N  32    -140.050  60.603 -52.474  1.00 80.60           O
ATOM    698  CB  GLU N  32    -142.328  58.412 -53.399  1.00  0.00           C
ATOM    699  CG  GLU N  32    -143.452  57.548 -52.845  1.00  0.00           C
ATOM    700  CD  GLU N  32    -143.537  56.189 -53.515  1.00  0.00           C
ATOM    701  OE1 GLU N  32    -143.596  56.110 -54.762  1.00  0.00           O
ATOM    702  OE2 GLU N  32    -143.611  55.166 -52.800  1.00  0.00           O
ATOM    703  N   MET N  33    -141.026  61.160 -54.389  1.00 49.02           N
ATOM    704  CA  MET N  33    -139.894  61.960 -54.853  1.00 47.36           C
ATOM    705  C   MET N  33    -139.736  63.211 -53.989  1.00 48.90           C
ATOM    706  O   MET N  33    -138.626  63.616 -53.658  1.00 49.18           O
ATOM    707  CB  MET N  33    -140.125  62.332 -56.320  1.00  0.00           C
ATOM    708  CG  MET N  33    -139.001  63.105 -56.977  1.00  0.00           C
ATOM    709  SD  MET N  33    -139.321  63.374 -58.733  1.00  0.00           S
ATOM    710  CE  MET N  33    -140.649  64.592 -58.734  1.00  0.00           C
ATOM    711  N   LYS N  34    -140.843  63.806 -53.561  1.00 65.58           N
ATOM    712  CA  LYS N  34    -140.808  64.949 -52.643  1.00 70.00           C
ATOM    713  C   LYS N  34    -140.280  64.527 -51.275  1.00 72.64           C
ATOM    714  O   LYS N  34    -139.522  65.260 -50.645  1.00 72.43           O
ATOM    715  CB  LYS N  34    -142.220  65.528 -52.528  1.00  0.00           C
ATOM    716  CG  LYS N  34    -142.340  66.841 -51.762  1.00  0.00           C
ATOM    717  CD  LYS N  34    -143.783  67.361 -51.781  1.00  0.00           C
ATOM    718  CE  LYS N  34    -144.721  66.539 -50.896  1.00  0.00           C
ATOM    719  NZ  LYS N  34    -146.152  66.963 -51.031  1.00  0.00           N
ATOM    720  N   LYS N  35    -140.634  63.329 -50.833  1.00 93.03           N
ATOM    721  CA  LYS N  35    -140.076  62.755 -49.607  1.00 94.37           C
ATOM    722  C   LYS N  35    -138.572  62.554 -49.770  1.00 92.72           C
ATOM    723  O   LYS N  35    -137.813  62.860 -48.857  1.00 93.17           O
ATOM    724  CB  LYS N  35    -140.815  61.446 -49.269  1.00  0.00           C
ATOM    725  CG  LYS N  35    -140.174  60.576 -48.190  1.00  0.00           C
ATOM    726  CD  LYS N  35    -139.332  59.450 -48.805  1.00  0.00           C
ATOM    727  CE  LYS N  35    -138.189  59.075 -47.883  1.00  0.00           C
ATOM    728  NZ  LYS N  35    -137.256  58.056 -48.468  1.00  0.00           N
ATOM    729  N   GLU N  36    -138.123  62.082 -50.921  1.00 68.21           N
ATOM    730  CA  GLU N  36    -136.689  61.914 -51.151  1.00 66.50           C
ATOM    731  C   GLU N  36    -135.958  63.243 -51.181  1.00 65.05           C
ATOM    732  O   GLU N  36    -134.878  63.370 -50.631  1.00 65.14           O
ATOM    733  CB  GLU N  36    -136.436  61.152 -52.453  1.00  0.00           C
ATOM    734  CG  GLU N  36    -135.411  60.048 -52.281  1.00  0.00           C
ATOM    735  CD  GLU N  36    -135.851  59.064 -51.210  1.00  0.00           C
ATOM    736  OE1 GLU N  36    -137.022  58.632 -51.227  1.00  0.00           O
ATOM    737  OE2 GLU N  36    -135.085  58.815 -50.257  1.00  0.00           O
ATOM    738  N   MET N  37    -136.579  64.263 -51.752  1.00 64.72           N
ATOM    739  CA  MET N  37    -136.012  65.608 -51.747  1.00 63.75           C
ATOM    740  C   MET N  37    -135.881  66.137 -50.317  1.00 63.64           C
ATOM    741  O   MET N  37    -134.886  66.763 -49.953  1.00 62.04           O
ATOM    742  CB  MET N  37    -136.918  66.527 -52.567  1.00  0.00           C
ATOM    743  CG  MET N  37    -136.364  67.917 -52.764  1.00  0.00           C
ATOM    744  SD  MET N  37    -137.496  69.009 -53.645  1.00  0.00           S
ATOM    745  CE  MET N  37    -138.745  69.361 -52.380  1.00  0.00           C
ATOM    746  N   LEU N  38    -136.871  65.864 -49.481  1.00 82.42           N
ATOM    747  CA  LEU N  38    -136.811  66.274 -48.080  1.00 83.73           C
ATOM    748  C   LEU N  38    -135.705  65.524 -47.341  1.00 84.74           C
ATOM    749  O   LEU N  38    -134.971  66.117 -46.545  1.00 84.74           O
ATOM    750  CB  LEU N  38    -138.164  66.008 -47.409  1.00  0.00           C
ATOM    751  CG  LEU N  38    -138.319  66.429 -45.938  1.00  0.00           C
ATOM    752  CD1 LEU N  38    -138.151  67.937 -45.732  1.00  0.00           C
ATOM    753  CD2 LEU N  38    -139.691  65.993 -45.433  1.00  0.00           C
ATOM    754  N   GLN N  39    -135.563  64.233 -47.611  1.00 72.22           N
ATOM    755  CA  GLN N  39    -134.518  63.426 -46.982  1.00 71.02           C
ATOM    756  C   GLN N  39    -133.151  63.924 -47.439  1.00 71.14           C
ATOM    757  O   GLN N  39    -132.254  64.089 -46.617  1.00 70.23           O
ATOM    758  CB  GLN N  39    -134.722  61.941 -47.307  1.00  0.00           C
ATOM    759  CG  GLN N  39    -133.821  60.988 -46.512  1.00  0.00           C
ATOM    760  CD  GLN N  39    -134.216  59.531 -46.687  1.00  0.00           C
ATOM    761  OE1 GLN N  39    -135.374  59.170 -46.526  1.00  0.00           O
ATOM    762  NE2 GLN N  39    -133.271  58.681 -46.969  1.00  0.00           N
ATOM    763  N   LEU N  40    -133.021  64.246 -48.719  1.00 52.17           N
ATOM    764  CA  LEU N  40    -131.795  64.808 -49.278  1.00 55.84           C
ATOM    765  C   LEU N  40    -131.422  66.136 -48.636  1.00 60.13           C
ATOM    766  O   LEU N  40    -130.264  66.346 -48.297  1.00 60.02           O
ATOM    767  CB  LEU N  40    -131.972  65.024 -50.785  1.00  0.00           C
ATOM    768  CG  LEU N  40    -130.806  65.634 -51.573  1.00  0.00           C
ATOM    769  CD1 LEU N  40    -129.565  64.751 -51.587  1.00  0.00           C
ATOM    770  CD2 LEU N  40    -131.269  65.906 -53.002  1.00  0.00           C
ATOM    771  N   TRP N  41    -132.361  67.047 -48.431  1.00 97.40           N
ATOM    772  CA  TRP N  41    -131.997  68.310 -47.790  1.00102.87           C
ATOM    773  C   TRP N  41    -131.736  68.145 -46.300  1.00103.68           C
ATOM    774  O   TRP N  41    -130.930  68.872 -45.721  1.00103.94           O
ATOM    775  CB  TRP N  41    -133.046  69.394 -48.032  1.00  0.00           C
ATOM    776  CG  TRP N  41    -133.338  69.696 -49.490  1.00  0.00           C
ATOM    777  CD1 TRP N  41    -134.548  70.048 -50.002  1.00  0.00           C
ATOM    778  CD2 TRP N  41    -132.432  69.709 -50.624  1.00  0.00           C
ATOM    779  NE1 TRP N  41    -134.484  70.268 -51.347  1.00  0.00           N
ATOM    780  CE2 TRP N  41    -133.213  70.018 -51.775  1.00  0.00           C
ATOM    781  CE3 TRP N  41    -131.046  69.487 -50.793  1.00  0.00           C
ATOM    782  CZ2 TRP N  41    -132.665  70.054 -53.075  1.00  0.00           C
ATOM    783  CZ3 TRP N  41    -130.492  69.523 -52.097  1.00  0.00           C
ATOM    784  CH2 TRP N  41    -131.314  69.799 -53.226  1.00  0.00           C
ATOM    785  N   ARG N  42    -132.360  67.161 -45.665  1.00108.31           N
ATOM    786  CA  ARG N  42    -132.052  66.881 -44.262  1.00108.72           C
ATOM    787  C   ARG N  42    -130.623  66.367 -44.157  1.00106.77           C
ATOM    788  O   ARG N  42    -129.872  66.781 -43.276  1.00106.86           O
ATOM    789  CB  ARG N  42    -133.042  65.867 -43.669  1.00  0.00           C
ATOM    790  CG  ARG N  42    -132.985  65.752 -42.141  1.00  0.00           C
ATOM    791  CD  ARG N  42    -134.007  66.649 -41.422  1.00  0.00           C
ATOM    792  NE  ARG N  42    -134.011  68.047 -41.885  1.00  0.00           N
ATOM    793  CZ  ARG N  42    -133.179  69.014 -41.515  1.00  0.00           C
ATOM    794  NH1 ARG N  42    -133.304  70.185 -42.064  1.00  0.00           N
ATOM    795  NH2 ARG N  42    -132.201  68.860 -40.663  1.00  0.00           N
ATOM    796  N   ARG N  43    -130.259  65.506 -45.095  1.00 79.80           N
ATOM    797  CA  ARG N  43    -128.899  64.982 -45.228  1.00 76.63           C
ATOM    798  C   ARG N  43    -127.911  66.107 -45.495  1.00 75.38           C
ATOM    799  O   ARG N  43    -126.934  66.257 -44.777  1.00 75.74           O
ATOM    800  CB  ARG N  43    -128.892  63.945 -46.367  1.00  0.00           C
ATOM    801  CG  ARG N  43    -128.855  62.452 -45.981  1.00  0.00           C
ATOM    802  CD  ARG N  43    -129.518  62.084 -44.648  1.00  0.00           C
ATOM    803  NE  ARG N  43    -129.348  60.658 -44.335  1.00  0.00           N
ATOM    804  CZ  ARG N  43    -128.396  60.106 -43.593  1.00  0.00           C
ATOM    805  NH1 ARG N  43    -128.425  58.821 -43.382  1.00  0.00           N
ATOM    806  NH2 ARG N  43    -127.375  60.752 -43.100  1.00  0.00           N
ATOM    807  N   THR N  44    -128.224  66.966 -46.452  1.00 61.05           N
ATOM    808  CA  THR N  44    -127.356  68.094 -46.787  1.00 61.24           C
ATOM    809  C   THR N  44    -127.052  68.961 -45.569  1.00 61.25           C
ATOM    810  O   THR N  44    -125.890  69.265 -45.330  1.00 59.96           O
ATOM    811  CB  THR N  44    -127.969  68.961 -47.914  1.00  0.00           C
ATOM    812  OG1 THR N  44    -128.275  68.134 -49.043  1.00  0.00           O
ATOM    813  CG2 THR N  44    -127.019  70.034 -48.410  1.00  0.00           C
ATOM    814  N   GLN N  45    -128.043  69.284 -44.744  1.00 93.28           N
ATOM    815  CA  GLN N  45    -127.759  70.094 -43.557  1.00 95.22           C
ATOM    816  C   GLN N  45    -126.774  69.406 -42.616  1.00 95.44           C
ATOM    817  O   GLN N  45    -125.843  70.030 -42.122  1.00 95.23           O
ATOM    818  CB  GLN N  45    -129.031  70.401 -42.759  1.00  0.00           C
ATOM    819  CG  GLN N  45    -128.790  71.388 -41.605  1.00  0.00           C
ATOM    820  CD  GLN N  45    -129.957  71.487 -40.655  1.00  0.00           C
ATOM    821  OE1 GLN N  45    -131.101  71.664 -41.056  1.00  0.00           O
ATOM    822  NE2 GLN N  45    -129.702  71.302 -39.390  1.00  0.00           N
ATOM    823  N   VAL N  46    -126.957  68.125 -42.334  1.00 75.23           N
ATOM    824  CA  VAL N  46    -126.078  67.492 -41.355  1.00 74.30           C
ATOM    825  C   VAL N  46    -124.712  67.191 -41.967  1.00 73.11           C
ATOM    826  O   VAL N  46    -123.734  67.071 -41.236  1.00 72.81           O
ATOM    827  CB  VAL N  46    -126.723  66.267 -40.655  1.00  0.00           C
ATOM    828  CG1 VAL N  46    -128.017  66.697 -39.937  1.00  0.00           C
ATOM    829  CG2 VAL N  46    -127.030  65.130 -41.619  1.00  0.00           C
ATOM    830  N   ALA N  47    -124.609  67.163 -43.291  1.00 65.90           N
ATOM    831  CA  ALA N  47    -123.309  67.101 -43.953  1.00 65.86           C
ATOM    832  C   ALA N  47    -122.570  68.422 -43.739  1.00 66.26           C
ATOM    833  O   ALA N  47    -121.387  68.436 -43.413  1.00 67.27           O
ATOM    834  CB  ALA N  47    -123.487  66.833 -45.459  1.00  0.00           C
ATOM    835  N   GLU N  48    -123.277  69.530 -43.914  1.00 77.21           N
ATOM    836  CA  GLU N  48    -122.690  70.858 -43.745  1.00 78.60           C
ATOM    837  C   GLU N  48    -122.282  71.055 -42.288  1.00 78.76           C
ATOM    838  O   GLU N  48    -121.181  71.516 -42.003  1.00 78.03           O
ATOM    839  CB  GLU N  48    -123.692  71.938 -44.175  1.00  0.00           C
ATOM    840  CG  GLU N  48    -123.964  71.955 -45.681  1.00  0.00           C
ATOM    841  CD  GLU N  48    -125.135  72.853 -46.069  1.00  0.00           C
ATOM    842  OE1 GLU N  48    -126.291  72.583 -45.666  1.00  0.00           O
ATOM    843  OE2 GLU N  48    -124.900  73.822 -46.823  1.00  0.00           O
ATOM    844  N   GLU N  49    -123.120  70.621 -41.358  1.00101.98           N
ATOM    845  CA  GLU N  49    -122.767  70.682 -39.941  1.00102.11           C
ATOM    846  C   GLU N  49    -121.555  69.816 -39.639  1.00102.28           C
ATOM    847  O   GLU N  49    -120.704  70.191 -38.838  1.00102.46           O
ATOM    848  CB  GLU N  49    -123.890  70.152 -39.054  1.00  0.00           C
ATOM    849  CG  GLU N  49    -125.091  71.056 -38.878  1.00  0.00           C
ATOM    850  CD  GLU N  49    -126.086  70.432 -37.916  1.00  0.00           C
ATOM    851  OE1 GLU N  49    -125.668  70.092 -36.779  1.00  0.00           O
ATOM    852  OE2 GLU N  49    -127.270  70.250 -38.278  1.00  0.00           O
ATOM    853  N   ALA N  50    -121.470  68.637 -40.238  1.00 81.67           N
ATOM    854  CA  ALA N  50    -120.350  67.748 -39.971  1.00 79.58           C
ATOM    855  C   ALA N  50    -119.059  68.392 -40.468  1.00 80.57           C
ATOM    856  O   ALA N  50    -118.048  68.323 -39.779  1.00 80.50           O
ATOM    857  CB  ALA N  50    -120.575  66.385 -40.624  1.00  0.00           C
ATOM    858  N   GLU N  51    -119.101  69.051 -41.615  1.00 85.97           N
ATOM    859  CA  GLU N  51    -117.930  69.766 -42.126  1.00 88.62           C
ATOM    860  C   GLU N  51    -117.561  70.946 -41.230  1.00 89.42           C
ATOM    861  O   GLU N  51    -116.384  71.168 -40.970  1.00 88.49           O
ATOM    862  CB  GLU N  51    -118.170  70.284 -43.550  1.00  0.00           C
ATOM    863  CG  GLU N  51    -118.234  69.212 -44.643  1.00  0.00           C
ATOM    864  CD  GLU N  51    -116.879  68.601 -45.005  1.00  0.00           C
ATOM    865  OE1 GLU N  51    -115.849  68.912 -44.365  1.00  0.00           O
ATOM    866  OE2 GLU N  51    -116.853  67.793 -45.957  1.00  0.00           O
ATOM    867  N   GLU N  52    -118.531  71.684 -40.703  1.00117.34           N
ATOM    868  CA  GLU N  52    -118.213  72.780 -39.782  1.00119.28           C
ATOM    869  C   GLU N  52    -117.531  72.248 -38.529  1.00119.96           C
ATOM    870  O   GLU N  52    -116.524  72.788 -38.060  1.00120.89           O
ATOM    871  CB  GLU N  52    -119.464  73.519 -39.301  1.00  0.00           C
ATOM    872  CG  GLU N  52    -120.156  74.409 -40.311  1.00  0.00           C
ATOM    873  CD  GLU N  52    -121.278  75.197 -39.650  1.00  0.00           C
ATOM    874  OE1 GLU N  52    -122.111  74.585 -38.943  1.00  0.00           O
ATOM    875  OE2 GLU N  52    -121.291  76.441 -39.788  1.00  0.00           O
ATOM    876  N   ARG N  53    -118.077  71.169 -37.987  1.00 86.89           N
ATOM    877  CA  ARG N  53    -117.547  70.576 -36.758  1.00 84.95           C
ATOM    878  C   ARG N  53    -116.153  70.033 -37.018  1.00 82.29           C
ATOM    879  O   ARG N  53    -115.256  70.232 -36.208  1.00 82.46           O
ATOM    880  CB  ARG N  53    -118.480  69.465 -36.263  1.00  0.00           C
ATOM    881  CG  ARG N  53    -119.851  69.956 -35.785  1.00  0.00           C
ATOM    882  CD  ARG N  53    -120.870  68.815 -35.799  1.00  0.00           C
ATOM    883  NE  ARG N  53    -122.251  69.288 -35.593  1.00  0.00           N
ATOM    884  CZ  ARG N  53    -122.892  69.402 -34.439  1.00  0.00           C
ATOM    885  NH1 ARG N  53    -124.138  69.780 -34.441  1.00  0.00           N
ATOM    886  NH2 ARG N  53    -122.345  69.132 -33.279  1.00  0.00           N
ATOM    887  N   LEU N  54    -115.956  69.384 -38.157  1.00 86.28           N
ATOM    888  CA  LEU N  54    -114.651  68.830 -38.506  1.00 85.00           C
ATOM    889  C   LEU N  54    -113.634  69.942 -38.722  1.00 85.45           C
ATOM    890  O   LEU N  54    -112.508  69.845 -38.258  1.00 85.80           O
ATOM    891  CB  LEU N  54    -114.754  67.974 -39.775  1.00  0.00           C
ATOM    892  CG  LEU N  54    -113.490  67.197 -40.177  1.00  0.00           C
ATOM    893  CD1 LEU N  54    -113.177  66.078 -39.183  1.00  0.00           C
ATOM    894  CD2 LEU N  54    -113.651  66.600 -41.566  1.00  0.00           C
ATOM    895  N   CYS N  55    -114.027  71.015 -39.392  1.00 83.82           N
ATOM    896  CA  CYS N  55    -113.128  72.139 -39.631  1.00 85.53           C
ATOM    897  C   CYS N  55    -112.722  72.801 -38.319  1.00 86.87           C
ATOM    898  O   CYS N  55    -111.551  73.125 -38.119  1.00 86.24           O
ATOM    899  CB  CYS N  55    -113.812  73.173 -40.530  1.00  0.00           C
ATOM    900  SG  CYS N  55    -112.695  74.495 -41.071  1.00  0.00           S
ATOM    901  N   SER N  56    -113.679  72.990 -37.419  1.00103.53           N
ATOM    902  CA  SER N  56    -113.374  73.589 -36.122  1.00103.15           C
ATOM    903  C   SER N  56    -112.426  72.679 -35.358  1.00101.91           C
ATOM    904  O   SER N  56    -111.385  73.124 -34.889  1.00102.23           O
ATOM    905  CB  SER N  56    -114.646  73.822 -35.303  1.00  0.00           C
ATOM    906  OG  SER N  56    -114.371  74.541 -34.112  1.00  0.00           O
ATOM    907  N   GLN N  57    -112.738  71.392 -35.288  1.00 82.86           N
ATOM    908  CA  GLN N  57    -111.910  70.477 -34.512  1.00 80.79           C
ATOM    909  C   GLN N  57    -110.529  70.276 -35.125  1.00 82.34           C
ATOM    910  O   GLN N  57    -109.565  70.060 -34.407  1.00 81.45           O
ATOM    911  CB  GLN N  57    -112.621  69.142 -34.322  1.00  0.00           C
ATOM    912  CG  GLN N  57    -111.973  68.282 -33.247  1.00  0.00           C
ATOM    913  CD  GLN N  57    -112.779  67.054 -32.938  1.00  0.00           C
ATOM    914  OE1 GLN N  57    -113.346  66.433 -33.815  1.00  0.00           O
ATOM    915  NE2 GLN N  57    -112.846  66.702 -31.688  1.00  0.00           N
ATOM    916  N   LEU N  58    -110.396  70.412 -36.436  1.00 94.47           N
ATOM    917  CA  LEU N  58    -109.074  70.384 -37.051  1.00 99.40           C
ATOM    918  C   LEU N  58    -108.259  71.570 -36.560  1.00100.54           C
ATOM    919  O   LEU N  58    -107.130  71.394 -36.134  1.00100.44           O
ATOM    920  CB  LEU N  58    -109.173  70.419 -38.581  1.00  0.00           C
ATOM    921  CG  LEU N  58    -107.836  70.400 -39.339  1.00  0.00           C
ATOM    922  CD1 LEU N  58    -107.017  69.133 -39.085  1.00  0.00           C
ATOM    923  CD2 LEU N  58    -108.105  70.543 -40.833  1.00  0.00           C
ATOM    924  N   ALA N  59    -108.838  72.762 -36.558  1.00121.01           N
ATOM    925  CA  ALA N  59    -108.118  73.940 -36.084  1.00121.33           C
ATOM    926  C   ALA N  59    -107.783  73.819 -34.589  1.00121.38           C
ATOM    927  O   ALA N  59    -106.720  74.243 -34.143  1.00121.65           O
ATOM    928  CB  ALA N  59    -108.960  75.195 -36.351  1.00  0.00           C
ATOM    929  N   GLU N  60    -108.681  73.224 -33.820  1.00 91.63           N
ATOM    930  CA  GLU N  60    -108.440  72.973 -32.398  1.00 90.25           C
ATOM    931  C   GLU N  60    -107.281  71.988 -32.211  1.00 90.69           C
ATOM    932  O   GLU N  60    -106.375  72.245 -31.427  1.00 90.96           O
ATOM    933  CB  GLU N  60    -109.715  72.429 -31.739  1.00  0.00           C
ATOM    934  CG  GLU N  60    -110.852  73.452 -31.636  1.00  0.00           C
ATOM    935  CD  GLU N  60    -112.217  72.800 -31.426  1.00  0.00           C
ATOM    936  OE1 GLU N  60    -112.404  72.104 -30.407  1.00  0.00           O
ATOM    937  OE2 GLU N  60    -113.117  72.992 -32.281  1.00  0.00           O
ATOM    938  N   LEU N  61    -107.264  70.900 -32.968  1.00 88.80           N
ATOM    939  CA  LEU N  61    -106.195  69.900 -32.891  1.00 90.76           C
ATOM    940  C   LEU N  61    -104.861  70.473 -33.361  1.00 92.92           C
ATOM    941  O   LEU N  61    -103.815  70.202 -32.782  1.00 92.82           O
ATOM    942  CB  LEU N  61    -106.572  68.692 -33.758  1.00  0.00           C
ATOM    943  CG  LEU N  61    -105.619  67.485 -33.785  1.00  0.00           C
ATOM    944  CD1 LEU N  61    -105.468  66.789 -32.434  1.00  0.00           C
ATOM    945  CD2 LEU N  61    -106.130  66.481 -34.810  1.00  0.00           C
ATOM    946  N   GLU N  62    -104.884  71.307 -34.387  1.00122.45           N
ATOM    947  CA  GLU N  62    -103.675  71.979 -34.859  1.00125.78           C
ATOM    948  C   GLU N  62    -103.144  72.938 -33.797  1.00127.53           C
ATOM    949  O   GLU N  62    -101.935  73.060 -33.624  1.00127.17           O
ATOM    950  CB  GLU N  62    -103.958  72.735 -36.161  1.00  0.00           C
ATOM    951  CG  GLU N  62    -104.089  71.814 -37.377  1.00  0.00           C
ATOM    952  CD  GLU N  62    -104.445  72.555 -38.663  1.00  0.00           C
ATOM    953  OE1 GLU N  62    -104.827  73.746 -38.612  1.00  0.00           O
ATOM    954  OE2 GLU N  62    -104.331  71.934 -39.745  1.00  0.00           O
ATOM    955  N   ALA N  63    -104.030  73.575 -33.042  1.00121.82           N
ATOM    956  CA  ALA N  63    -103.609  74.431 -31.936  1.00123.11           C
ATOM    957  C   ALA N  63    -103.046  73.608 -30.769  1.00124.99           C
ATOM    958  O   ALA N  63    -102.089  74.025 -30.129  1.00125.71           O
ATOM    959  CB  ALA N  63    -104.785  75.299 -31.469  1.00  0.00           C
ATOM    960  N   GLU N  64    -103.608  72.436 -30.502  1.00105.36           N
ATOM    961  CA  GLU N  64    -103.063  71.542 -29.472  1.00107.05           C
ATOM    962  C   GLU N  64    -101.672  71.066 -29.887  1.00108.65           C
ATOM    963  O   GLU N  64    -100.763  70.957 -29.073  1.00108.56           O
ATOM    964  CB  GLU N  64    -103.962  70.318 -29.266  1.00  0.00           C
ATOM    965  CG  GLU N  64    -105.293  70.621 -28.596  1.00  0.00           C
ATOM    966  CD  GLU N  64    -106.153  69.375 -28.430  1.00  0.00           C
ATOM    967  OE1 GLU N  64    -106.374  68.641 -29.421  1.00  0.00           O
ATOM    968  OE2 GLU N  64    -106.622  69.132 -27.300  1.00  0.00           O
ATOM    969  N   SER N  65    -101.485  70.860 -31.183  1.00116.31           N
ATOM    970  CA  SER N  65    -100.192  70.472 -31.750  1.00119.26           C
ATOM    971  C   SER N  65     -99.194  71.634 -31.832  1.00120.81           C
ATOM    972  O   SER N  65     -98.116  71.494 -32.419  1.00120.94           O
ATOM    973  CB  SER N  65    -100.415  69.887 -33.148  1.00  0.00           C
ATOM    974  OG  SER N  65     -99.222  69.312 -33.659  1.00  0.00           O
ATOM    975  N   LEU N  66     -99.554  72.780 -31.268  1.00150.99           N
ATOM    976  CA  LEU N  66     -98.725  73.984 -31.275  1.00152.26           C
ATOM    977  C   LEU N  66     -98.559  74.518 -29.847  1.00152.64           C
ATOM    978  O   LEU N  66     -98.120  75.653 -29.640  1.00152.66           O
ATOM    979  CB  LEU N  66     -99.398  75.012 -32.195  1.00  0.00           C
ATOM    980  CG  LEU N  66     -98.603  76.189 -32.784  1.00  0.00           C
ATOM    981  CD1 LEU N  66     -97.457  75.725 -33.687  1.00  0.00           C
ATOM    982  CD2 LEU N  66     -99.555  77.079 -33.589  1.00  0.00           C
ATOM    983  N   GLY N  67     -98.941  73.697 -28.873  1.00128.62           N
ATOM    984  CA  GLY N  67     -98.865  74.057 -27.463  1.00128.28           C
ATOM    985  C   GLY N  67     -97.815  73.267 -26.711  1.00129.19           C
ATOM    986  O   GLY N  67     -97.749  73.412 -25.473  1.00129.29           O
ATOM    987  OXT GLY N  67     -97.076  72.487 -27.347  1.00129.29           O
TER     988      GLY N  67 
END
