# Supplementary material for: Similar but Not Identical—Binding Properties of LSU (Response to Low Sulfur) Proteins From Arabidopsis thaliana
Source: Front Plant Sci. 2020 Aug 14;11:1246. doi: 10.3389/fpls.2020.01246 (PMC7456924; doi:10.3389/fpls.2020.01246)
Supplement: Supplementary file 1 [file DataSheet_1.zip › Suppl_file9_24_00.pdb]

REMARK YASARA *************************************************************
REMARK YASARA *                                                           *
REMARK YASARA *                     Y  A  S  A  R  A                      *
REMARK YASARA *                                                           *
REMARK YASARA *   Yet Another Scientific Artificial Reality Application   *
REMARK YASARA *                                                           *
REMARK YASARA *            MOLECULE STRUCTURE FILE, PDB FORMAT            *
REMARK YASARA *                                                           *
REMARK YASARA * Just use YASARA every day to make your questions go away! *
REMARK YASARA *                                                           *
REMARK YASARA *                      www.YASARA.org                       *
REMARK YASARA *                                                           *
REMARK YASARA *************************************************************
REMARK YASARA
REMARK YASARA Written on:        Sun Nov 24 10:01:28 2019
REMARK YASARA Number of models: 1
REMARK YASARA Number of atoms:   975
REMARK YASARA Please address questions or suggestions to: Eliza@yasara.org
REMARK YASARA
REMARK   2 RESOLUTION. 3.30 ANGSTROMS.
REMARK 290 CRYSTALLOGRAPHIC SYMMETRY TRANSFORMATIONS
REMARK 290 THE FOLLOWING TRANSFORMATIONS OPERATE ON THE ATOM/HETATM
REMARK 290 RECORDS IN THIS ENTRY TO PRODUCE CRYSTALLOGRAPHICALLY
REMARK 290 RELATED MOLECULES.
REMARK 290   SMTRY1   1  1.000000  0.000000  0.000000        0.00000
REMARK 290   SMTRY2   1  0.000000  1.000000  0.000000        0.00000
REMARK 290   SMTRY3   1  0.000000  0.000000  1.000000        0.00000
REMARK 290   SMTRY1   2 -0.500000 -0.866025  0.000000        0.00000
REMARK 290   SMTRY2   2  0.866025 -0.500000  0.000000        0.00000
REMARK 290   SMTRY3   2  0.000000  0.000000  1.000000       24.89000
REMARK 290   SMTRY1   3 -0.500000  0.866025  0.000000        0.00000
REMARK 290   SMTRY2   3 -0.866025 -0.500000  0.000000        0.00000
REMARK 290   SMTRY3   3  0.000000  0.000000  1.000000       49.78000
REMARK 290   SMTRY1   4 -1.000000  0.000000  0.000000        0.00000
REMARK 290   SMTRY2   4  0.000000 -1.000000  0.000000        0.00000
REMARK 290   SMTRY3   4  0.000000  0.000000  1.000000       37.33500
REMARK 290   SMTRY1   5  0.500000  0.866025  0.000000        0.00000
REMARK 290   SMTRY2   5 -0.866025  0.500000  0.000000        0.00000
REMARK 290   SMTRY3   5  0.000000  0.000000  1.000000       62.22500
REMARK 290   SMTRY1   6  0.500000 -0.866025  0.000000        0.00000
REMARK 290   SMTRY2   6  0.866025  0.500000  0.000000        0.00000
REMARK 290   SMTRY3   6  0.000000  0.000000  1.000000       12.44500
SEQRES   1 M   61  GLY TYR VAL MET VAL ALA ALA SER GLU VAL GLU GLU LEU 
SEQRES   2 M   61  ARG GLN LYS ASN GLY GLU MET GLU LYS ALA VAL GLU GLU 
SEQRES   3 M   61  MET ARG LYS GLU MET LEU GLN LEU TRP ARG ARG THR GLN 
SEQRES   4 M   61  VAL ALA GLU GLU ALA GLU GLU HIS LEU CYS SER GLN LEU 
SEQRES   5 M   61  ALA GLU LEU GLU ALA GLU SER LEU GLY 
SEQRES   1 N   61  GLY TYR VAL THR VAL ALA ALA SER GLU VAL ASP GLU LEU 
SEQRES   2 N   61  ARG ARG LYS ASN GLY GLU MET GLU LYS ALA VAL GLU GLU 
SEQRES   3 N   61  MET LYS LYS GLU MET LEU GLN LEU TRP ARG ARG THR GLN 
SEQRES   4 N   61  VAL ALA GLU GLU ALA GLU GLU ARG LEU CYS SER GLN LEU 
SEQRES   5 N   61  ALA GLU LEU GLU ALA GLU SER LEU GLY 
CRYST1  140.290  140.290   74.670  90.00  90.00 120.00 P 61         12
ORIGX1      1.000000  0.000000  0.000000        0.00000
ORIGX2      0.000000  1.000000  0.000000        0.00000
ORIGX3      0.000000  0.000000  1.000000        0.00000
SCALE1      0.007128  0.004115  0.000000        0.00000
SCALE2      0.000000  0.008231  0.000000        0.00000
SCALE3      0.000000  0.000000  0.013392        0.00000
ATOM      1  N   GLY M   7    -170.929  60.518 -80.383  1.00184.81           N
ATOM      2  CA  GLY M   7    -170.671  59.205 -79.725  1.00182.48           C
ATOM      3  C   GLY M   7    -169.544  59.321 -78.732  1.00180.57           C
ATOM      4  O   GLY M   7    -168.880  60.343 -78.779  1.00180.26           O
ATOM      5  N   TYR M   8    -169.304  58.339 -77.867  1.00151.11           N
ATOM      6  CA  TYR M   8    -168.316  58.475 -76.784  1.00148.80           C
ATOM      7  C   TYR M   8    -166.904  58.899 -77.194  1.00146.43           C
ATOM      8  O   TYR M   8    -166.305  59.741 -76.537  1.00146.20           O
ATOM      9  CB  TYR M   8    -168.224  57.160 -76.000  1.00  0.00           C
ATOM     10  CG  TYR M   8    -167.060  57.139 -75.029  1.00  0.00           C
ATOM     11  CD1 TYR M   8    -167.010  58.023 -73.927  1.00  0.00           C
ATOM     12  CD2 TYR M   8    -165.963  56.276 -75.246  1.00  0.00           C
ATOM     13  CE1 TYR M   8    -165.851  58.091 -73.102  1.00  0.00           C
ATOM     14  CE2 TYR M   8    -164.821  56.333 -74.411  1.00  0.00           C
ATOM     15  CZ  TYR M   8    -164.766  57.253 -73.361  1.00  0.00           C
ATOM     16  OH  TYR M   8    -163.619  57.339 -72.620  1.00  0.00           O
ATOM     17  N   VAL M   9    -166.387  58.405 -78.311  1.00150.09           N
ATOM     18  CA  VAL M   9    -165.028  58.762 -78.736  1.00146.85           C
ATOM     19  C   VAL M   9    -164.795  60.262 -78.955  1.00144.57           C
ATOM     20  O   VAL M   9    -163.666  60.725 -78.887  1.00144.64           O
ATOM     21  CB  VAL M   9    -164.584  57.963 -79.988  1.00  0.00           C
ATOM     22  CG1 VAL M   9    -164.517  56.463 -79.659  1.00  0.00           C
ATOM     23  CG2 VAL M   9    -165.530  58.195 -81.183  1.00  0.00           C
ATOM     24  N   MET M  10    -165.862  61.033 -79.119  1.00122.57           N
ATOM     25  CA  MET M  10    -165.755  62.484 -79.241  1.00119.96           C
ATOM     26  C   MET M  10    -165.229  63.127 -77.957  1.00118.21           C
ATOM     27  O   MET M  10    -164.467  64.080 -78.013  1.00118.16           O
ATOM     28  CB  MET M  10    -167.141  63.053 -79.556  1.00  0.00           C
ATOM     29  CG  MET M  10    -167.165  64.518 -79.956  1.00  0.00           C
ATOM     30  SD  MET M  10    -168.871  65.056 -80.201  1.00  0.00           S
ATOM     31  CE  MET M  10    -169.375  65.478 -78.512  1.00  0.00           C
ATOM     32  N   VAL M  11    -165.610  62.599 -76.799  1.00144.16           N
ATOM     33  CA  VAL M  11    -165.148  63.161 -75.524  1.00140.97           C
ATOM     34  C   VAL M  11    -163.962  62.361 -75.006  1.00138.76           C
ATOM     35  O   VAL M  11    -163.144  62.871 -74.248  1.00138.36           O
ATOM     36  CB  VAL M  11    -166.280  63.269 -74.461  1.00  0.00           C
ATOM     37  CG1 VAL M  11    -167.403  64.185 -74.978  1.00  0.00           C
ATOM     38  CG2 VAL M  11    -166.873  61.901 -74.078  1.00  0.00           C
ATOM     39  N   ALA M  12    -163.810  61.140 -75.505  1.00113.33           N
ATOM     40  CA  ALA M  12    -162.642  60.328 -75.185  1.00111.07           C
ATOM     41  C   ALA M  12    -161.397  60.997 -75.752  1.00111.40           C
ATOM     42  O   ALA M  12    -160.318  60.834 -75.211  1.00111.68           O
ATOM     43  CB  ALA M  12    -162.785  58.927 -75.760  1.00  0.00           C
ATOM     44  N   ALA M  13    -161.551  61.757 -76.830  1.00129.30           N
ATOM     45  CA  ALA M  13    -160.439  62.514 -77.392  1.00128.96           C
ATOM     46  C   ALA M  13    -159.884  63.490 -76.349  1.00128.41           C
ATOM     47  O   ALA M  13    -158.680  63.561 -76.140  1.00128.91           O
ATOM     48  CB  ALA M  13    -160.893  63.258 -78.653  1.00  0.00           C
ATOM     49  N   SER M  14    -160.769  64.185 -75.646  1.00122.69           N
ATOM     50  CA  SER M  14    -160.333  65.142 -74.631  1.00122.38           C
ATOM     51  C   SER M  14    -159.656  64.370 -73.508  1.00120.94           C
ATOM     52  O   SER M  14    -158.557  64.712 -73.090  1.00121.03           O
ATOM     53  CB  SER M  14    -161.522  65.947 -74.094  1.00  0.00           C
ATOM     54  OG  SER M  14    -161.120  67.119 -73.403  1.00  0.00           O
ATOM     55  N   GLU M  15    -160.268  63.271 -73.079  1.00123.31           N
ATOM     56  CA  GLU M  15    -159.687  62.475 -72.000  1.00121.58           C
ATOM     57  C   GLU M  15    -158.293  61.973 -72.368  1.00120.13           C
ATOM     58  O   GLU M  15    -157.376  62.070 -71.558  1.00120.31           O
ATOM     59  CB  GLU M  15    -160.560  61.265 -71.638  1.00  0.00           C
ATOM     60  CG  GLU M  15    -161.918  61.594 -71.029  1.00  0.00           C
ATOM     61  CD  GLU M  15    -162.671  60.335 -70.605  1.00  0.00           C
ATOM     62  OE1 GLU M  15    -162.514  59.901 -69.440  1.00  0.00           O
ATOM     63  OE2 GLU M  15    -163.402  59.746 -71.433  1.00  0.00           O
ATOM     64  N   VAL M  16    -158.085  61.458 -73.572  1.00101.56           N
ATOM     65  CA  VAL M  16    -156.758  60.948 -73.903  1.00 99.81           C
ATOM     66  C   VAL M  16    -155.753  62.067 -74.075  1.00 98.73           C
ATOM     67  O   VAL M  16    -154.594  61.874 -73.741  1.00 98.19           O
ATOM     68  CB  VAL M  16    -156.686  60.008 -75.142  1.00  0.00           C
ATOM     69  CG1 VAL M  16    -157.525  58.768 -74.925  1.00  0.00           C
ATOM     70  CG2 VAL M  16    -157.079  60.667 -76.464  1.00  0.00           C
ATOM     71  N   GLU M  17    -156.141  63.222 -74.593  1.00106.49           N
ATOM     72  CA  GLU M  17    -155.172  64.289 -74.814  1.00105.60           C
ATOM     73  C   GLU M  17    -154.752  64.868 -73.470  1.00104.31           C
ATOM     74  O   GLU M  17    -153.557  65.017 -73.207  1.00104.89           O
ATOM     75  CB  GLU M  17    -155.752  65.353 -75.751  1.00  0.00           C
ATOM     76  CG  GLU M  17    -155.830  64.852 -77.198  1.00  0.00           C
ATOM     77  CD  GLU M  17    -156.540  65.818 -78.137  1.00  0.00           C
ATOM     78  OE1 GLU M  17    -156.082  66.974 -78.268  1.00  0.00           O
ATOM     79  OE2 GLU M  17    -157.529  65.404 -78.787  1.00  0.00           O
ATOM     80  N   GLU M  18    -155.707  65.094 -72.579  1.00 99.26           N
ATOM     81  CA  GLU M  18    -155.406  65.615 -71.247  1.00 98.10           C
ATOM     82  C   GLU M  18    -154.558  64.627 -70.457  1.00 97.80           C
ATOM     83  O   GLU M  18    -153.563  64.987 -69.820  1.00 97.28           O
ATOM     84  CB  GLU M  18    -156.701  65.841 -70.461  1.00  0.00           C
ATOM     85  CG  GLU M  18    -157.572  66.988 -70.951  1.00  0.00           C
ATOM     86  CD  GLU M  18    -158.928  66.978 -70.257  1.00  0.00           C
ATOM     87  OE1 GLU M  18    -158.953  67.077 -69.010  1.00  0.00           O
ATOM     88  OE2 GLU M  18    -159.968  66.857 -70.945  1.00  0.00           O
ATOM     89  N   LEU M  19    -154.940  63.359 -70.483  1.00100.92           N
ATOM     90  CA  LEU M  19    -154.235  62.374 -69.671  1.00101.27           C
ATOM     91  C   LEU M  19    -152.879  62.049 -70.271  1.00102.80           C
ATOM     92  O   LEU M  19    -151.956  61.758 -69.519  1.00104.56           O
ATOM     93  CB  LEU M  19    -155.052  61.091 -69.480  1.00  0.00           C
ATOM     94  CG  LEU M  19    -156.185  61.021 -68.434  1.00  0.00           C
ATOM     95  CD1 LEU M  19    -156.918  62.327 -68.105  1.00  0.00           C
ATOM     96  CD2 LEU M  19    -157.210  59.986 -68.886  1.00  0.00           C
ATOM     97  N   ARG M  20    -152.705  62.123 -71.585  1.00129.08           N
ATOM     98  CA  ARG M  20    -151.369  61.927 -72.163  1.00129.12           C
ATOM     99  C   ARG M  20    -150.494  63.133 -71.889  1.00126.07           C
ATOM    100  O   ARG M  20    -149.308  62.944 -71.644  1.00126.24           O
ATOM    101  CB  ARG M  20    -151.388  61.651 -73.670  1.00  0.00           C
ATOM    102  CG  ARG M  20    -151.830  60.229 -74.002  1.00  0.00           C
ATOM    103  CD  ARG M  20    -151.852  59.948 -75.505  1.00  0.00           C
ATOM    104  NE  ARG M  20    -153.079  59.239 -75.897  1.00  0.00           N
ATOM    105  CZ  ARG M  20    -153.311  57.934 -75.826  1.00  0.00           C
ATOM    106  NH1 ARG M  20    -154.494  57.498 -76.120  1.00  0.00           N
ATOM    107  NH2 ARG M  20    -152.458  57.044 -75.403  1.00  0.00           N
ATOM    108  N   GLN M  21    -151.049  64.337 -71.879  1.00 75.75           N
ATOM    109  CA  GLN M  21    -150.254  65.510 -71.521  1.00 73.96           C
ATOM    110  C   GLN M  21    -149.794  65.373 -70.076  1.00 73.91           C
ATOM    111  O   GLN M  21    -148.600  65.453 -69.808  1.00 73.60           O
ATOM    112  CB  GLN M  21    -151.041  66.815 -71.696  1.00  0.00           C
ATOM    113  CG  GLN M  21    -150.186  68.059 -71.462  1.00  0.00           C
ATOM    114  CD  GLN M  21    -150.971  69.349 -71.544  1.00  0.00           C
ATOM    115  OE1 GLN M  21    -151.752  69.566 -72.457  1.00  0.00           O
ATOM    116  NE2 GLN M  21    -150.760  70.224 -70.600  1.00  0.00           N
ATOM    117  N   LYS M  22    -150.715  65.097 -69.160  1.00 94.31           N
ATOM    118  CA  LYS M  22    -150.353  64.954 -67.747  1.00 94.36           C
ATOM    119  C   LYS M  22    -149.349  63.824 -67.549  1.00 94.16           C
ATOM    120  O   LYS M  22    -148.383  63.978 -66.811  1.00 94.90           O
ATOM    121  CB  LYS M  22    -151.602  64.727 -66.889  1.00  0.00           C
ATOM    122  CG  LYS M  22    -151.327  64.820 -65.388  1.00  0.00           C
ATOM    123  CD  LYS M  22    -152.541  64.423 -64.559  1.00  0.00           C
ATOM    124  CE  LYS M  22    -152.208  64.473 -63.069  1.00  0.00           C
ATOM    125  NZ  LYS M  22    -153.331  63.955 -62.219  1.00  0.00           N
ATOM    126  N   ASN M  23    -149.529  62.717 -68.260  1.00 87.26           N
ATOM    127  CA  ASN M  23    -148.557  61.626 -68.205  1.00 87.93           C
ATOM    128  C   ASN M  23    -147.186  62.115 -68.649  1.00 89.07           C
ATOM    129  O   ASN M  23    -146.225  61.898 -67.943  1.00 89.49           O
ATOM    130  CB  ASN M  23    -148.946  60.430 -69.088  1.00  0.00           C
ATOM    131  CG  ASN M  23    -149.807  59.418 -68.371  1.00  0.00           C
ATOM    132  OD1 ASN M  23    -149.519  59.017 -67.262  1.00  0.00           O
ATOM    133  ND2 ASN M  23    -150.845  58.960 -69.017  1.00  0.00           N
ATOM    134  N   GLY M  24    -147.071  62.785 -69.787  1.00 93.68           N
ATOM    135  CA  GLY M  24    -145.763  63.215 -70.259  1.00 95.26           C
ATOM    136  C   GLY M  24    -145.084  64.250 -69.381  1.00 94.61           C
ATOM    137  O   GLY M  24    -143.870  64.209 -69.186  1.00 94.55           O
ATOM    138  N   GLU M  25    -145.859  65.163 -68.814  1.00 90.41           N
ATOM    139  CA  GLU M  25    -145.319  66.182 -67.913  1.00 90.25           C
ATOM    140  C   GLU M  25    -144.758  65.514 -66.664  1.00 89.14           C
ATOM    141  O   GLU M  25    -143.687  65.855 -66.159  1.00 88.56           O
ATOM    142  CB  GLU M  25    -146.448  67.126 -67.486  1.00  0.00           C
ATOM    143  CG  GLU M  25    -146.950  68.058 -68.584  1.00  0.00           C
ATOM    144  CD  GLU M  25    -148.251  68.770 -68.218  1.00  0.00           C
ATOM    145  OE1 GLU M  25    -149.035  68.262 -67.384  1.00  0.00           O
ATOM    146  OE2 GLU M  25    -148.517  69.836 -68.814  1.00  0.00           O
ATOM    147  N   MET M  26    -145.508  64.552 -66.156  1.00 80.87           N
ATOM    148  CA  MET M  26    -145.169  63.912 -64.899  1.00 81.28           C
ATOM    149  C   MET M  26    -144.142  62.796 -65.053  1.00 82.29           C
ATOM    150  O   MET M  26    -143.382  62.537 -64.128  1.00 82.07           O
ATOM    151  CB  MET M  26    -146.463  63.412 -64.283  1.00  0.00           C
ATOM    152  CG  MET M  26    -146.393  63.069 -62.815  1.00  0.00           C
ATOM    153  SD  MET M  26    -148.055  63.081 -62.117  1.00  0.00           S
ATOM    154  CE  MET M  26    -149.011  62.065 -63.282  1.00  0.00           C
ATOM    155  N   GLU M  27    -144.054  62.191 -66.229  1.00 93.54           N
ATOM    156  CA  GLU M  27    -143.001  61.213 -66.512  1.00 95.26           C
ATOM    157  C   GLU M  27    -141.680  61.970 -66.463  1.00 94.24           C
ATOM    158  O   GLU M  27    -140.718  61.558 -65.822  1.00 94.27           O
ATOM    159  CB  GLU M  27    -143.197  60.555 -67.884  1.00  0.00           C
ATOM    160  CG  GLU M  27    -142.474  59.220 -68.066  1.00  0.00           C
ATOM    161  CD  GLU M  27    -143.262  58.035 -67.503  1.00  0.00           C
ATOM    162  OE1 GLU M  27    -144.382  57.762 -67.995  1.00  0.00           O
ATOM    163  OE2 GLU M  27    -142.769  57.338 -66.585  1.00  0.00           O
ATOM    164  N   LYS M  28    -141.665  63.151 -67.066  1.00 86.71           N
ATOM    165  CA  LYS M  28    -140.476  64.001 -67.050  1.00 87.26           C
ATOM    166  C   LYS M  28    -140.166  64.495 -65.637  1.00 87.82           C
ATOM    167  O   LYS M  28    -139.012  64.645 -65.247  1.00 88.17           O
ATOM    168  CB  LYS M  28    -140.697  65.143 -68.045  1.00  0.00           C
ATOM    169  CG  LYS M  28    -139.444  65.882 -68.482  1.00  0.00           C
ATOM    170  CD  LYS M  28    -139.295  67.226 -67.794  1.00  0.00           C
ATOM    171  CE  LYS M  28    -138.119  67.980 -68.396  1.00  0.00           C
ATOM    172  NZ  LYS M  28    -137.963  69.332 -67.767  1.00  0.00           N
ATOM    173  N   ALA M  29    -141.192  64.699 -64.825  1.00106.96           N
ATOM    174  CA  ALA M  29    -140.975  65.055 -63.424  1.00105.85           C
ATOM    175  C   ALA M  29    -140.342  63.899 -62.629  1.00103.37           C
ATOM    176  O   ALA M  29    -139.482  64.135 -61.775  1.00103.70           O
ATOM    177  CB  ALA M  29    -142.296  65.497 -62.777  1.00  0.00           C
ATOM    178  N   VAL M  30    -140.736  62.658 -62.893  1.00 80.16           N
ATOM    179  CA  VAL M  30    -140.151  61.516 -62.184  1.00 76.96           C
ATOM    180  C   VAL M  30    -138.808  61.099 -62.782  1.00 76.33           C
ATOM    181  O   VAL M  30    -138.099  60.298 -62.170  1.00 76.64           O
ATOM    182  CB  VAL M  30    -141.100  60.279 -62.041  1.00  0.00           C
ATOM    183  CG1 VAL M  30    -142.380  60.655 -61.291  1.00  0.00           C
ATOM    184  CG2 VAL M  30    -141.453  59.628 -63.364  1.00  0.00           C
ATOM    185  N   GLU M  31    -138.414  61.667 -63.913  1.00 94.05           N
ATOM    186  CA  GLU M  31    -137.000  61.703 -64.291  1.00 93.95           C
ATOM    187  C   GLU M  31    -136.256  62.751 -63.461  1.00 91.37           C
ATOM    188  O   GLU M  31    -135.325  62.433 -62.723  1.00 91.07           O
ATOM    189  CB  GLU M  31    -136.802  62.076 -65.767  1.00  0.00           C
ATOM    190  CG  GLU M  31    -137.315  61.084 -66.790  1.00  0.00           C
ATOM    191  CD  GLU M  31    -137.010  61.559 -68.205  1.00  0.00           C
ATOM    192  OE1 GLU M  31    -136.245  60.864 -68.909  1.00  0.00           O
ATOM    193  OE2 GLU M  31    -137.495  62.644 -68.606  1.00  0.00           O
ATOM    194  N   GLU M  32    -136.637  64.015 -63.590  1.00 85.50           N
ATOM    195  CA  GLU M  32    -135.839  65.106 -63.029  1.00 82.00           C
ATOM    196  C   GLU M  32    -135.753  65.167 -61.515  1.00 81.53           C
ATOM    197  O   GLU M  32    -134.674  65.382 -60.971  1.00 80.40           O
ATOM    198  CB  GLU M  32    -136.355  66.458 -63.510  1.00  0.00           C
ATOM    199  CG  GLU M  32    -136.083  66.706 -64.974  1.00  0.00           C
ATOM    200  CD  GLU M  32    -136.436  68.119 -65.383  1.00  0.00           C
ATOM    201  OE1 GLU M  32    -137.546  68.597 -65.059  1.00  0.00           O
ATOM    202  OE2 GLU M  32    -135.651  68.746 -66.126  1.00  0.00           O
ATOM    203  N   MET M  33    -136.847  64.956 -60.801  1.00 97.70           N
ATOM    204  CA  MET M  33    -136.762  65.037 -59.344  1.00 97.61           C
ATOM    205  C   MET M  33    -135.969  63.842 -58.828  1.00 98.05           C
ATOM    206  O   MET M  33    -135.246  63.931 -57.844  1.00 98.65           O
ATOM    207  CB  MET M  33    -138.149  65.127 -58.709  1.00  0.00           C
ATOM    208  CG  MET M  33    -138.098  65.407 -57.210  1.00  0.00           C
ATOM    209  SD  MET M  33    -139.692  65.888 -56.513  1.00  0.00           S
ATOM    210  CE  MET M  33    -140.638  64.405 -56.675  1.00  0.00           C
ATOM    211  N   ARG M  34    -136.017  62.732 -59.551  1.00 91.32           N
ATOM    212  CA  ARG M  34    -135.218  61.561 -59.186  1.00 89.71           C
ATOM    213  C   ARG M  34    -133.744  61.834 -59.451  1.00 88.34           C
ATOM    214  O   ARG M  34    -132.885  61.411 -58.688  1.00 87.33           O
ATOM    215  CB  ARG M  34    -135.683  60.359 -59.999  1.00  0.00           C
ATOM    216  CG  ARG M  34    -135.152  59.007 -59.543  1.00  0.00           C
ATOM    217  CD  ARG M  34    -135.495  57.945 -60.585  1.00  0.00           C
ATOM    218  NE  ARG M  34    -136.928  57.931 -60.917  1.00  0.00           N
ATOM    219  CZ  ARG M  34    -137.879  57.204 -60.345  1.00  0.00           C
ATOM    220  NH1 ARG M  34    -139.081  57.280 -60.840  1.00  0.00           N
ATOM    221  NH2 ARG M  34    -137.677  56.402 -59.330  1.00  0.00           N
ATOM    222  N   LYS M  35    -133.448  62.561 -60.520  1.00 89.76           N
ATOM    223  CA  LYS M  35    -132.076  62.982 -60.810  1.00 90.31           C
ATOM    224  C   LYS M  35    -131.578  63.909 -59.710  1.00 88.74           C
ATOM    225  O   LYS M  35    -130.452  63.753 -59.260  1.00 90.03           O
ATOM    226  CB  LYS M  35    -132.001  63.654 -62.192  1.00  0.00           C
ATOM    227  CG  LYS M  35    -130.623  64.200 -62.572  1.00  0.00           C
ATOM    228  CD  LYS M  35    -130.538  65.710 -62.326  1.00  0.00           C
ATOM    229  CE  LYS M  35    -129.110  66.222 -62.423  1.00  0.00           C
ATOM    230  NZ  LYS M  35    -129.060  67.693 -62.140  1.00  0.00           N
ATOM    231  N   GLU M  36    -132.390  64.847 -59.251  1.00 71.27           N
ATOM    232  CA  GLU M  36    -131.970  65.733 -58.165  1.00 67.02           C
ATOM    233  C   GLU M  36    -131.774  64.960 -56.869  1.00 67.03           C
ATOM    234  O   GLU M  36    -130.806  65.174 -56.154  1.00 65.65           O
ATOM    235  CB  GLU M  36    -132.985  66.859 -57.949  1.00  0.00           C
ATOM    236  CG  GLU M  36    -132.966  67.904 -59.058  1.00  0.00           C
ATOM    237  CD  GLU M  36    -131.591  68.542 -59.203  1.00  0.00           C
ATOM    238  OE1 GLU M  36    -131.064  69.084 -58.210  1.00  0.00           O
ATOM    239  OE2 GLU M  36    -130.989  68.441 -60.296  1.00  0.00           O
ATOM    240  N   MET M  37    -132.640  63.998 -56.593  1.00 70.96           N
ATOM    241  CA  MET M  37    -132.488  63.146 -55.418  1.00 73.22           C
ATOM    242  C   MET M  37    -131.210  62.306 -55.493  1.00 76.44           C
ATOM    243  O   MET M  37    -130.477  62.186 -54.521  1.00 78.59           O
ATOM    244  CB  MET M  37    -133.739  62.276 -55.326  1.00  0.00           C
ATOM    245  CG  MET M  37    -133.923  61.491 -54.054  1.00  0.00           C
ATOM    246  SD  MET M  37    -135.549  60.734 -54.172  1.00  0.00           S
ATOM    247  CE  MET M  37    -135.241  59.285 -55.196  1.00  0.00           C
ATOM    248  N   LEU M  38    -130.878  61.781 -56.663  1.00 84.11           N
ATOM    249  CA  LEU M  38    -129.620  61.055 -56.858  1.00 85.48           C
ATOM    250  C   LEU M  38    -128.407  61.977 -56.718  1.00 84.46           C
ATOM    251  O   LEU M  38    -127.366  61.601 -56.174  1.00 84.53           O
ATOM    252  CB  LEU M  38    -129.620  60.416 -58.250  1.00  0.00           C
ATOM    253  CG  LEU M  38    -128.411  59.551 -58.645  1.00  0.00           C
ATOM    254  CD1 LEU M  38    -128.211  58.348 -57.722  1.00  0.00           C
ATOM    255  CD2 LEU M  38    -128.590  59.068 -60.082  1.00  0.00           C
ATOM    256  N   GLN M  39    -128.544  63.205 -57.190  1.00 69.22           N
ATOM    257  CA  GLN M  39    -127.490  64.206 -57.065  1.00 69.28           C
ATOM    258  C   GLN M  39    -127.282  64.547 -55.589  1.00 68.04           C
ATOM    259  O   GLN M  39    -126.145  64.641 -55.132  1.00 68.04           O
ATOM    260  CB  GLN M  39    -127.881  65.431 -57.897  1.00  0.00           C
ATOM    261  CG  GLN M  39    -126.834  66.517 -58.034  1.00  0.00           C
ATOM    262  CD  GLN M  39    -127.305  67.595 -58.986  1.00  0.00           C
ATOM    263  OE1 GLN M  39    -126.928  67.620 -60.152  1.00  0.00           O
ATOM    264  NE2 GLN M  39    -128.174  68.449 -58.526  1.00  0.00           N
ATOM    265  N   LEU M  40    -128.355  64.665 -54.820  1.00 73.39           N
ATOM    266  CA  LEU M  40    -128.250  64.858 -53.374  1.00 71.91           C
ATOM    267  C   LEU M  40    -127.672  63.634 -52.677  1.00 72.07           C
ATOM    268  O   LEU M  40    -126.864  63.787 -51.767  1.00 74.04           O
ATOM    269  CB  LEU M  40    -129.613  65.145 -52.748  1.00  0.00           C
ATOM    270  CG  LEU M  40    -130.004  66.600 -52.467  1.00  0.00           C
ATOM    271  CD1 LEU M  40    -130.188  67.452 -53.718  1.00  0.00           C
ATOM    272  CD2 LEU M  40    -131.297  66.576 -51.666  1.00  0.00           C
ATOM    273  N   TRP M  41    -128.017  62.428 -53.109  1.00 78.00           N
ATOM    274  CA  TRP M  41    -127.406  61.222 -52.548  1.00 78.19           C
ATOM    275  C   TRP M  41    -125.907  61.267 -52.762  1.00 77.84           C
ATOM    276  O   TRP M  41    -125.146  60.967 -51.854  1.00 76.94           O
ATOM    277  CB  TRP M  41    -127.936  59.927 -53.177  1.00  0.00           C
ATOM    278  CG  TRP M  41    -129.174  59.378 -52.533  1.00  0.00           C
ATOM    279  CD1 TRP M  41    -130.425  59.290 -53.068  1.00  0.00           C
ATOM    280  CD2 TRP M  41    -129.275  58.780 -51.226  1.00  0.00           C
ATOM    281  NE1 TRP M  41    -131.302  58.698 -52.195  1.00  0.00           N
ATOM    282  CE2 TRP M  41    -130.634  58.393 -51.043  1.00  0.00           C
ATOM    283  CE3 TRP M  41    -128.355  58.547 -50.179  1.00  0.00           C
ATOM    284  CZ2 TRP M  41    -131.098  57.814 -49.845  1.00  0.00           C
ATOM    285  CZ3 TRP M  41    -128.817  57.948 -48.974  1.00  0.00           C
ATOM    286  CH2 TRP M  41    -130.191  57.595 -48.823  1.00  0.00           C
ATOM    287  N   ARG M  42    -125.457  61.686 -53.935  1.00 71.54           N
ATOM    288  CA  ARG M  42    -124.017  61.753 -54.180  1.00 71.95           C
ATOM    289  C   ARG M  42    -123.338  62.930 -53.487  1.00 73.34           C
ATOM    290  O   ARG M  42    -122.188  62.824 -53.079  1.00 74.49           O
ATOM    291  CB  ARG M  42    -123.734  61.726 -55.679  1.00  0.00           C
ATOM    292  CG  ARG M  42    -122.332  61.191 -55.966  1.00  0.00           C
ATOM    293  CD  ARG M  42    -122.099  60.822 -57.428  1.00  0.00           C
ATOM    294  NE  ARG M  42    -123.086  59.861 -57.955  1.00  0.00           N
ATOM    295  CZ  ARG M  42    -123.120  58.549 -57.747  1.00  0.00           C
ATOM    296  NH1 ARG M  42    -123.991  57.843 -58.414  1.00  0.00           N
ATOM    297  NH2 ARG M  42    -122.376  57.911 -56.879  1.00  0.00           N
ATOM    298  N   ARG M  43    -124.050  64.028 -53.278  1.00 72.73           N
ATOM    299  CA  ARG M  43    -123.521  65.125 -52.461  1.00 71.92           C
ATOM    300  C   ARG M  43    -123.337  64.637 -51.029  1.00 71.07           C
ATOM    301  O   ARG M  43    -122.315  64.895 -50.410  1.00 71.06           O
ATOM    302  CB  ARG M  43    -124.455  66.341 -52.493  1.00  0.00           C
ATOM    303  CG  ARG M  43    -123.837  67.608 -51.900  1.00  0.00           C
ATOM    304  CD  ARG M  43    -124.846  68.755 -51.864  1.00  0.00           C
ATOM    305  NE  ARG M  43    -124.341  69.986 -52.494  1.00  0.00           N
ATOM    306  CZ  ARG M  43    -123.730  70.997 -51.883  1.00  0.00           C
ATOM    307  NH1 ARG M  43    -123.407  72.044 -52.592  1.00  0.00           N
ATOM    308  NH2 ARG M  43    -123.442  71.034 -50.613  1.00  0.00           N
ATOM    309  N   THR M  44    -124.303  63.881 -50.534  1.00 54.67           N
ATOM    310  CA  THR M  44    -124.212  63.322 -49.188  1.00 57.47           C
ATOM    311  C   THR M  44    -123.075  62.314 -49.127  1.00 59.71           C
ATOM    312  O   THR M  44    -122.313  62.322 -48.182  1.00 60.59           O
ATOM    313  CB  THR M  44    -125.520  62.622 -48.759  1.00  0.00           C
ATOM    314  OG1 THR M  44    -126.635  63.465 -49.053  1.00  0.00           O
ATOM    315  CG2 THR M  44    -125.564  62.367 -47.269  1.00  0.00           C
ATOM    316  N   GLN M  45    -122.917  61.506 -50.168  1.00 93.71           N
ATOM    317  CA  GLN M  45    -121.850  60.509 -50.226  1.00 96.11           C
ATOM    318  C   GLN M  45    -120.479  61.153 -50.053  1.00 96.96           C
ATOM    319  O   GLN M  45    -119.700  60.716 -49.220  1.00 97.51           O
ATOM    320  CB  GLN M  45    -121.906  59.778 -51.575  1.00  0.00           C
ATOM    321  CG  GLN M  45    -120.941  58.619 -51.747  1.00  0.00           C
ATOM    322  CD  GLN M  45    -120.640  58.354 -53.212  1.00  0.00           C
ATOM    323  OE1 GLN M  45    -121.527  58.141 -54.037  1.00  0.00           O
ATOM    324  NE2 GLN M  45    -119.385  58.405 -53.561  1.00  0.00           N
ATOM    325  N   VAL M  46    -120.176  62.210 -50.792  1.00 84.72           N
ATOM    326  CA  VAL M  46    -118.845  62.805 -50.665  1.00 86.19           C
ATOM    327  C   VAL M  46    -118.702  63.581 -49.356  1.00 84.93           C
ATOM    328  O   VAL M  46    -117.595  63.738 -48.850  1.00 84.92           O
ATOM    329  CB  VAL M  46    -118.451  63.667 -51.896  1.00  0.00           C
ATOM    330  CG1 VAL M  46    -118.458  62.800 -53.168  1.00  0.00           C
ATOM    331  CG2 VAL M  46    -119.376  64.879 -52.093  1.00  0.00           C
ATOM    332  N   ALA M  47    -119.810  64.016 -48.771  1.00 89.14           N
ATOM    333  CA  ALA M  47    -119.765  64.643 -47.457  1.00 87.16           C
ATOM    334  C   ALA M  47    -119.443  63.577 -46.404  1.00 87.61           C
ATOM    335  O   ALA M  47    -118.649  63.826 -45.520  1.00 89.56           O
ATOM    336  CB  ALA M  47    -121.093  65.347 -47.145  1.00  0.00           C
ATOM    337  N   GLU M  48    -120.014  62.386 -46.525  1.00 75.51           N
ATOM    338  CA  GLU M  48    -119.732  61.277 -45.604  1.00 75.83           C
ATOM    339  C   GLU M  48    -118.288  60.802 -45.745  1.00 74.83           C
ATOM    340  O   GLU M  48    -117.628  60.492 -44.759  1.00 74.39           O
ATOM    341  CB  GLU M  48    -120.653  60.086 -45.906  1.00  0.00           C
ATOM    342  CG  GLU M  48    -122.118  60.295 -45.559  1.00  0.00           C
ATOM    343  CD  GLU M  48    -123.010  59.224 -46.174  1.00  0.00           C
ATOM    344  OE1 GLU M  48    -123.565  59.435 -47.276  1.00  0.00           O
ATOM    345  OE2 GLU M  48    -123.268  58.193 -45.519  1.00  0.00           O
ATOM    346  N   GLU M  49    -117.779  60.766 -46.969  1.00 80.56           N
ATOM    347  CA  GLU M  49    -116.386  60.380 -47.203  1.00 79.50           C
ATOM    348  C   GLU M  49    -115.458  61.382 -46.525  1.00 78.22           C
ATOM    349  O   GLU M  49    -114.470  61.014 -45.884  1.00 77.20           O
ATOM    350  CB  GLU M  49    -116.075  60.365 -48.705  1.00  0.00           C
ATOM    351  CG  GLU M  49    -116.693  59.214 -49.485  1.00  0.00           C
ATOM    352  CD  GLU M  49    -116.528  59.396 -50.989  1.00  0.00           C
ATOM    353  OE1 GLU M  49    -115.378  59.445 -51.473  1.00  0.00           O
ATOM    354  OE2 GLU M  49    -117.552  59.482 -51.705  1.00  0.00           O
ATOM    355  N   ALA M  50    -115.785  62.660 -46.656  1.00 74.68           N
ATOM    356  CA  ALA M  50    -114.994  63.709 -46.032  1.00 74.69           C
ATOM    357  C   ALA M  50    -115.129  63.642 -44.508  1.00 74.31           C
ATOM    358  O   ALA M  50    -114.137  63.770 -43.804  1.00 75.33           O
ATOM    359  CB  ALA M  50    -115.432  65.068 -46.571  1.00  0.00           C
ATOM    360  N   GLU M  51    -116.333  63.384 -44.016  1.00 79.70           N
ATOM    361  CA  GLU M  51    -116.599  63.300 -42.582  1.00 80.69           C
ATOM    362  C   GLU M  51    -115.777  62.178 -41.955  1.00 81.35           C
ATOM    363  O   GLU M  51    -115.132  62.377 -40.926  1.00 82.01           O
ATOM    364  CB  GLU M  51    -118.101  63.077 -42.335  1.00  0.00           C
ATOM    365  CG  GLU M  51    -118.527  63.134 -40.874  1.00  0.00           C
ATOM    366  CD  GLU M  51    -120.013  62.843 -40.648  1.00  0.00           C
ATOM    367  OE1 GLU M  51    -120.363  62.596 -39.469  1.00  0.00           O
ATOM    368  OE2 GLU M  51    -120.836  62.895 -41.590  1.00  0.00           O
ATOM    369  N   GLU M  52    -115.723  61.009 -42.582  1.00102.39           N
ATOM    370  CA  GLU M  52    -114.884  59.938 -42.046  1.00101.89           C
ATOM    371  C   GLU M  52    -113.413  60.333 -42.106  1.00101.14           C
ATOM    372  O   GLU M  52    -112.660  60.100 -41.155  1.00101.36           O
ATOM    373  CB  GLU M  52    -115.057  58.620 -42.805  1.00  0.00           C
ATOM    374  CG  GLU M  52    -116.374  57.904 -42.535  1.00  0.00           C
ATOM    375  CD  GLU M  52    -116.344  56.452 -43.003  1.00  0.00           C
ATOM    376  OE1 GLU M  52    -115.657  56.145 -44.005  1.00  0.00           O
ATOM    377  OE2 GLU M  52    -116.966  55.597 -42.335  1.00  0.00           O
ATOM    378  N   HIS M  53    -113.002  60.962 -43.199  1.00 81.98           N
ATOM    379  CA  HIS M  53    -111.609  61.364 -43.363  1.00 79.97           C
ATOM    380  C   HIS M  53    -111.192  62.371 -42.296  1.00 78.90           C
ATOM    381  O   HIS M  53    -110.157  62.206 -41.661  1.00 79.06           O
ATOM    382  CB  HIS M  53    -111.389  61.957 -44.760  1.00  0.00           C
ATOM    383  CG  HIS M  53    -109.947  62.109 -45.141  1.00  0.00           C
ATOM    384  ND1 HIS M  53    -109.045  62.931 -44.506  1.00  0.00           N
ATOM    385  CD2 HIS M  53    -109.240  61.528 -46.146  1.00  0.00           C
ATOM    386  CE1 HIS M  53    -107.875  62.832 -45.137  1.00  0.00           C
ATOM    387  NE2 HIS M  53    -107.942  61.987 -46.147  1.00  0.00           N
ATOM    388  N   LEU M  54    -111.966  63.421 -42.068  1.00 72.21           N
ATOM    389  CA  LEU M  54    -111.574  64.432 -41.090  1.00 71.62           C
ATOM    390  C   LEU M  54    -111.785  63.941 -39.666  1.00 72.32           C
ATOM    391  O   LEU M  54    -111.040  64.338 -38.776  1.00 72.90           O
ATOM    392  CB  LEU M  54    -112.307  65.759 -41.287  1.00  0.00           C
ATOM    393  CG  LEU M  54    -111.698  66.765 -42.277  1.00  0.00           C
ATOM    394  CD1 LEU M  54    -111.823  66.357 -43.742  1.00  0.00           C
ATOM    395  CD2 LEU M  54    -112.344  68.133 -42.067  1.00  0.00           C
ATOM    396  N   CYS M  55    -112.727  63.039 -39.430  1.00 76.39           N
ATOM    397  CA  CYS M  55    -112.848  62.430 -38.107  1.00 78.76           C
ATOM    398  C   CYS M  55    -111.593  61.612 -37.814  1.00 79.08           C
ATOM    399  O   CYS M  55    -111.034  61.682 -36.719  1.00 78.91           O
ATOM    400  CB  CYS M  55    -114.078  61.523 -38.024  1.00  0.00           C
ATOM    401  SG  CYS M  55    -114.389  60.916 -36.343  1.00  0.00           S
ATOM    402  N   SER M  56    -111.124  60.860 -38.803  1.00 90.86           N
ATOM    403  CA  SER M  56    -109.890  60.096 -38.650  1.00 90.70           C
ATOM    404  C   SER M  56    -108.725  61.055 -38.452  1.00 90.60           C
ATOM    405  O   SER M  56    -107.929  60.876 -37.544  1.00 90.26           O
ATOM    406  CB  SER M  56    -109.640  59.206 -39.872  1.00  0.00           C
ATOM    407  OG  SER M  56    -108.526  58.354 -39.667  1.00  0.00           O
ATOM    408  N   GLN M  57    -108.662  62.119 -39.239  1.00 75.71           N
ATOM    409  CA  GLN M  57    -107.569  63.082 -39.131  1.00 75.86           C
ATOM    410  C   GLN M  57    -107.522  63.802 -37.787  1.00 75.96           C
ATOM    411  O   GLN M  57    -106.448  64.110 -37.281  1.00 75.91           O
ATOM    412  CB  GLN M  57    -107.644  64.103 -40.266  1.00  0.00           C
ATOM    413  CG  GLN M  57    -106.284  64.600 -40.719  1.00  0.00           C
ATOM    414  CD  GLN M  57    -105.996  64.187 -42.146  1.00  0.00           C
ATOM    415  OE1 GLN M  57    -106.416  64.847 -43.086  1.00  0.00           O
ATOM    416  NE2 GLN M  57    -105.319  63.087 -42.326  1.00  0.00           N
ATOM    417  N   LEU M  58    -108.673  64.034 -37.173  1.00 95.17           N
ATOM    418  CA  LEU M  58    -108.696  64.600 -35.829  1.00 96.28           C
ATOM    419  C   LEU M  58    -108.064  63.618 -34.850  1.00 97.54           C
ATOM    420  O   LEU M  58    -107.208  64.006 -34.070  1.00 98.16           O
ATOM    421  CB  LEU M  58    -110.131  64.933 -35.405  1.00  0.00           C
ATOM    422  CG  LEU M  58    -110.304  65.605 -34.032  1.00  0.00           C
ATOM    423  CD1 LEU M  58    -109.622  66.969 -33.954  1.00  0.00           C
ATOM    424  CD2 LEU M  58    -111.792  65.769 -33.734  1.00  0.00           C
ATOM    425  N   ALA M  59    -108.439  62.349 -34.927  1.00 94.59           N
ATOM    426  CA  ALA M  59    -107.879  61.331 -34.038  1.00 95.61           C
ATOM    427  C   ALA M  59    -106.382  61.108 -34.296  1.00 95.89           C
ATOM    428  O   ALA M  59    -105.611  60.831 -33.382  1.00 94.94           O
ATOM    429  CB  ALA M  59    -108.658  60.024 -34.212  1.00  0.00           C
ATOM    430  N   GLU M  60    -105.959  61.243 -35.544  1.00 95.90           N
ATOM    431  CA  GLU M  60    -104.541  61.158 -35.894  1.00 96.67           C
ATOM    432  C   GLU M  60    -103.783  62.308 -35.239  1.00 95.96           C
ATOM    433  O   GLU M  60    -102.732  62.099 -34.644  1.00 96.50           O
ATOM    434  CB  GLU M  60    -104.357  61.239 -37.413  1.00  0.00           C
ATOM    435  CG  GLU M  60    -104.816  60.003 -38.184  1.00  0.00           C
ATOM    436  CD  GLU M  60    -105.262  60.340 -39.604  1.00  0.00           C
ATOM    437  OE1 GLU M  60    -106.263  59.750 -40.070  1.00  0.00           O
ATOM    438  OE2 GLU M  60    -104.653  61.220 -40.251  1.00  0.00           O
ATOM    439  N   LEU M  61    -104.324  63.516 -35.302  1.00 78.59           N
ATOM    440  CA  LEU M  61    -103.664  64.666 -34.689  1.00 76.62           C
ATOM    441  C   LEU M  61    -103.689  64.577 -33.163  1.00 76.60           C
ATOM    442  O   LEU M  61    -102.732  64.967 -32.509  1.00 75.87           O
ATOM    443  CB  LEU M  61    -104.313  65.965 -35.178  1.00  0.00           C
ATOM    444  CG  LEU M  61    -103.617  67.278 -34.780  1.00  0.00           C
ATOM    445  CD1 LEU M  61    -102.174  67.388 -35.272  1.00  0.00           C
ATOM    446  CD2 LEU M  61    -104.411  68.460 -35.323  1.00  0.00           C
ATOM    447  N   GLU M  62    -104.736  64.004 -32.588  1.00 85.14           N
ATOM    448  CA  GLU M  62    -104.784  63.743 -31.145  1.00 87.33           C
ATOM    449  C   GLU M  62    -103.697  62.748 -30.739  1.00 88.46           C
ATOM    450  O   GLU M  62    -103.121  62.859 -29.662  1.00 89.46           O
ATOM    451  CB  GLU M  62    -106.150  63.170 -30.742  1.00  0.00           C
ATOM    452  CG  GLU M  62    -107.288  64.190 -30.724  1.00  0.00           C
ATOM    453  CD  GLU M  62    -108.655  63.573 -30.442  1.00  0.00           C
ATOM    454  OE1 GLU M  62    -108.802  62.331 -30.500  1.00  0.00           O
ATOM    455  OE2 GLU M  62    -109.603  64.345 -30.170  1.00  0.00           O
ATOM    456  N   ALA M  63    -103.396  61.791 -31.607  1.00 99.78           N
ATOM    457  CA  ALA M  63    -102.328  60.834 -31.343  1.00100.11           C
ATOM    458  C   ALA M  63    -100.937  61.462 -31.510  1.00 99.86           C
ATOM    459  O   ALA M  63    -100.003  61.087 -30.807  1.00100.11           O
ATOM    460  CB  ALA M  63    -102.486  59.619 -32.268  1.00  0.00           C
ATOM    461  N   GLU M  64    -100.784  62.381 -32.455  1.00 76.15           N
ATOM    462  CA  GLU M  64     -99.506  63.073 -32.649  1.00 76.78           C
ATOM    463  C   GLU M  64     -99.215  64.081 -31.541  1.00 75.71           C
ATOM    464  O   GLU M  64     -98.097  64.157 -31.039  1.00 75.34           O
ATOM    465  CB  GLU M  64     -99.487  63.836 -33.977  1.00  0.00           C
ATOM    466  CG  GLU M  64     -99.394  62.955 -35.212  1.00  0.00           C
ATOM    467  CD  GLU M  64     -99.195  63.775 -36.480  1.00  0.00           C
ATOM    468  OE1 GLU M  64     -99.972  64.725 -36.723  1.00  0.00           O
ATOM    469  OE2 GLU M  64     -98.237  63.480 -37.231  1.00  0.00           O
ATOM    470  N   SER M  65    -100.218  64.856 -31.153  1.00 92.87           N
ATOM    471  CA  SER M  65    -100.076  65.924 -30.158  1.00 93.40           C
ATOM    472  C   SER M  65    -100.164  65.376 -28.729  1.00 95.62           C
ATOM    473  O   SER M  65    -100.907  65.888 -27.888  1.00 97.09           O
ATOM    474  CB  SER M  65    -101.157  66.985 -30.406  1.00  0.00           C
ATOM    475  OG  SER M  65    -100.998  68.114 -29.566  1.00  0.00           O
ATOM    476  N   LEU M  66     -99.441  64.293 -28.480  1.00113.03           N
ATOM    477  CA  LEU M  66     -99.561  63.515 -27.247  1.00114.42           C
ATOM    478  C   LEU M  66     -98.224  63.304 -26.530  1.00115.20           C
ATOM    479  O   LEU M  66     -98.125  62.526 -25.579  1.00115.27           O
ATOM    480  CB  LEU M  66    -100.211  62.176 -27.615  1.00  0.00           C
ATOM    481  CG  LEU M  66    -101.028  61.391 -26.575  1.00  0.00           C
ATOM    482  CD1 LEU M  66    -102.227  62.185 -26.046  1.00  0.00           C
ATOM    483  CD2 LEU M  66    -101.531  60.093 -27.210  1.00  0.00           C
ATOM    484  N   GLY M  67     -97.197  64.011 -26.982  1.00104.26           N
ATOM    485  CA  GLY M  67     -95.868  63.927 -26.402  1.00104.16           C
ATOM    486  C   GLY M  67     -95.122  65.069 -27.046  1.00104.61           C
ATOM    487  O   GLY M  67     -93.965  65.357 -26.687  1.00105.03           O
ATOM    488  OXT GLY M  67     -95.751  65.689 -27.932  1.00105.03           O
TER     489      GLY M  67 
ATOM    490  N   GLY N   7    -169.489  49.462 -82.270  1.00290.02           N
ATOM    491  CA  GLY N   7    -168.550  48.682 -81.421  1.00290.05           C
ATOM    492  C   GLY N   7    -167.457  49.569 -80.882  1.00288.93           C
ATOM    493  O   GLY N   7    -167.670  50.771 -80.893  1.00289.54           O
ATOM    494  N   TYR N   8    -166.334  49.006 -80.440  1.00168.62           N
ATOM    495  CA  TYR N   8    -165.123  49.720 -79.985  1.00165.96           C
ATOM    496  C   TYR N   8    -165.144  50.720 -78.817  1.00164.75           C
ATOM    497  O   TYR N   8    -164.175  50.799 -78.080  1.00164.03           O
ATOM    498  CB  TYR N   8    -164.425  50.383 -81.182  1.00  0.00           C
ATOM    499  CG  TYR N   8    -163.007  50.805 -80.855  1.00  0.00           C
ATOM    500  CD1 TYR N   8    -161.984  49.842 -80.727  1.00  0.00           C
ATOM    501  CD2 TYR N   8    -162.689  52.161 -80.615  1.00  0.00           C
ATOM    502  CE1 TYR N   8    -160.679  50.218 -80.314  1.00  0.00           C
ATOM    503  CE2 TYR N   8    -161.378  52.538 -80.209  1.00  0.00           C
ATOM    504  CZ  TYR N   8    -160.395  51.557 -80.043  1.00  0.00           C
ATOM    505  OH  TYR N   8    -159.139  51.895 -79.611  1.00  0.00           O
ATOM    506  N   VAL N   9    -166.216  51.466 -78.593  1.00199.38           N
ATOM    507  CA  VAL N   9    -166.233  52.511 -77.561  1.00197.77           C
ATOM    508  C   VAL N   9    -165.865  52.074 -76.138  1.00196.49           C
ATOM    509  O   VAL N   9    -165.291  52.852 -75.391  1.00195.57           O
ATOM    510  CB  VAL N   9    -167.602  53.255 -77.538  1.00  0.00           C
ATOM    511  CG1 VAL N   9    -167.877  53.921 -78.899  1.00  0.00           C
ATOM    512  CG2 VAL N   9    -168.775  52.316 -77.193  1.00  0.00           C
ATOM    513  N   THR N  10    -166.108  50.822 -75.777  1.00213.49           N
ATOM    514  CA  THR N  10    -165.711  50.312 -74.468  1.00212.48           C
ATOM    515  C   THR N  10    -164.209  50.062 -74.376  1.00212.18           C
ATOM    516  O   THR N  10    -163.618  50.175 -73.310  1.00212.96           O
ATOM    517  CB  THR N  10    -166.430  48.979 -74.215  1.00  0.00           C
ATOM    518  OG1 THR N  10    -166.308  48.168 -75.388  1.00  0.00           O
ATOM    519  CG2 THR N  10    -167.921  49.184 -73.988  1.00  0.00           C
ATOM    520  N   VAL N  11    -163.576  49.759 -75.500  1.00187.52           N
ATOM    521  CA  VAL N  11    -162.134  49.526 -75.545  1.00186.07           C
ATOM    522  C   VAL N  11    -161.472  50.891 -75.432  1.00184.78           C
ATOM    523  O   VAL N  11    -160.491  51.061 -74.715  1.00184.85           O
ATOM    524  CB  VAL N  11    -161.707  48.825 -76.869  1.00  0.00           C
ATOM    525  CG1 VAL N  11    -160.198  48.564 -76.912  1.00  0.00           C
ATOM    526  CG2 VAL N  11    -162.467  47.496 -77.041  1.00  0.00           C
ATOM    527  N   ALA N  12    -162.065  51.885 -76.084  1.00164.49           N
ATOM    528  CA  ALA N  12    -161.566  53.250 -75.979  1.00161.83           C
ATOM    529  C   ALA N  12    -161.652  53.719 -74.524  1.00160.16           C
ATOM    530  O   ALA N  12    -160.707  54.292 -74.001  1.00160.43           O
ATOM    531  CB  ALA N  12    -162.362  54.186 -76.903  1.00  0.00           C
ATOM    532  N   ALA N  13    -162.769  53.438 -73.865  1.00165.40           N
ATOM    533  CA  ALA N  13    -162.951  53.826 -72.469  1.00164.02           C
ATOM    534  C   ALA N  13    -161.947  53.121 -71.554  1.00163.79           C
ATOM    535  O   ALA N  13    -161.454  53.700 -70.593  1.00164.30           O
ATOM    536  CB  ALA N  13    -164.389  53.518 -72.030  1.00  0.00           C
ATOM    537  N   SER N  14    -161.625  51.874 -71.864  1.00161.22           N
ATOM    538  CA  SER N  14    -160.628  51.148 -71.084  1.00159.73           C
ATOM    539  C   SER N  14    -159.259  51.793 -71.254  1.00158.55           C
ATOM    540  O   SER N  14    -158.505  51.886 -70.298  1.00158.32           O
ATOM    541  CB  SER N  14    -160.559  49.683 -71.518  1.00  0.00           C
ATOM    542  OG  SER N  14    -159.716  48.931 -70.662  1.00  0.00           O
ATOM    543  N   GLU N  15    -158.926  52.251 -72.451  1.00152.78           N
ATOM    544  CA  GLU N  15    -157.614  52.851 -72.684  1.00150.69           C
ATOM    545  C   GLU N  15    -157.458  54.175 -71.937  1.00149.32           C
ATOM    546  O   GLU N  15    -156.407  54.423 -71.345  1.00148.77           O
ATOM    547  CB  GLU N  15    -157.368  53.004 -74.191  1.00  0.00           C
ATOM    548  CG  GLU N  15    -155.895  53.177 -74.596  1.00  0.00           C
ATOM    549  CD  GLU N  15    -155.402  54.618 -74.716  1.00  0.00           C
ATOM    550  OE1 GLU N  15    -156.186  55.579 -74.596  1.00  0.00           O
ATOM    551  OE2 GLU N  15    -154.202  54.799 -75.036  1.00  0.00           O
ATOM    552  N   VAL N  16    -158.503  54.995 -71.870  1.00174.96           N
ATOM    553  CA  VAL N  16    -158.396  56.240 -71.101  1.00173.57           C
ATOM    554  C   VAL N  16    -158.300  55.920 -69.606  1.00173.81           C
ATOM    555  O   VAL N  16    -157.700  56.656 -68.821  1.00174.56           O
ATOM    556  CB  VAL N  16    -159.526  57.292 -71.401  1.00  0.00           C
ATOM    557  CG1 VAL N  16    -159.963  57.268 -72.868  1.00  0.00           C
ATOM    558  CG2 VAL N  16    -160.761  57.126 -70.527  1.00  0.00           C
ATOM    559  N   ASP N  17    -158.852  54.790 -69.190  1.00158.28           N
ATOM    560  CA  ASP N  17    -158.795  54.397 -67.787  1.00157.84           C
ATOM    561  C   ASP N  17    -157.430  53.815 -67.418  1.00156.49           C
ATOM    562  O   ASP N  17    -156.921  54.034 -66.317  1.00156.16           O
ATOM    563  CB  ASP N  17    -159.918  53.411 -67.475  1.00  0.00           C
ATOM    564  CG  ASP N  17    -160.294  53.414 -66.011  1.00  0.00           C
ATOM    565  OD1 ASP N  17    -160.429  54.523 -65.438  1.00  0.00           O
ATOM    566  OD2 ASP N  17    -160.484  52.329 -65.424  1.00  0.00           O
ATOM    567  N   GLU N  18    -156.765  53.163 -68.362  1.00171.94           N
ATOM    568  CA  GLU N  18    -155.371  52.762 -68.154  1.00169.73           C
ATOM    569  C   GLU N  18    -154.472  53.988 -68.149  1.00167.82           C
ATOM    570  O   GLU N  18    -153.502  54.061 -67.401  1.00167.80           O
ATOM    571  CB  GLU N  18    -154.853  51.791 -69.222  1.00  0.00           C
ATOM    572  CG  GLU N  18    -155.505  50.411 -69.233  1.00  0.00           C
ATOM    573  CD  GLU N  18    -155.482  49.717 -67.876  1.00  0.00           C
ATOM    574  OE1 GLU N  18    -154.562  49.921 -67.054  1.00  0.00           O
ATOM    575  OE2 GLU N  18    -156.465  49.012 -67.582  1.00  0.00           O
ATOM    576  N   LEU N  19    -154.816  55.002 -68.925  1.00112.59           N
ATOM    577  CA  LEU N  19    -154.080  56.262 -68.876  1.00109.12           C
ATOM    578  C   LEU N  19    -154.251  56.927 -67.513  1.00107.07           C
ATOM    579  O   LEU N  19    -153.299  57.506 -66.984  1.00106.75           O
ATOM    580  CB  LEU N  19    -154.567  57.189 -69.986  1.00  0.00           C
ATOM    581  CG  LEU N  19    -153.746  57.327 -71.274  1.00  0.00           C
ATOM    582  CD1 LEU N  19    -153.294  56.005 -71.883  1.00  0.00           C
ATOM    583  CD2 LEU N  19    -154.598  58.087 -72.279  1.00  0.00           C
ATOM    584  N   ARG N  20    -155.423  56.816 -66.899  1.00104.13           N
ATOM    585  CA  ARG N  20    -155.589  57.273 -65.513  1.00102.90           C
ATOM    586  C   ARG N  20    -154.716  56.456 -64.568  1.00101.94           C
ATOM    587  O   ARG N  20    -154.077  57.028 -63.691  1.00101.74           O
ATOM    588  CB  ARG N  20    -157.044  57.202 -65.038  1.00  0.00           C
ATOM    589  CG  ARG N  20    -157.915  58.323 -65.571  1.00  0.00           C
ATOM    590  CD  ARG N  20    -159.322  58.280 -64.985  1.00  0.00           C
ATOM    591  NE  ARG N  20    -160.206  57.348 -65.700  1.00  0.00           N
ATOM    592  CZ  ARG N  20    -161.008  57.641 -66.715  1.00  0.00           C
ATOM    593  NH1 ARG N  20    -161.760  56.693 -67.192  1.00  0.00           N
ATOM    594  NH2 ARG N  20    -161.099  58.834 -67.247  1.00  0.00           N
ATOM    595  N   ARG N  21    -154.631  55.147 -64.757  1.00126.29           N
ATOM    596  CA  ARG N  21    -153.744  54.329 -63.921  1.00125.43           C
ATOM    597  C   ARG N  21    -152.273  54.671 -64.090  1.00123.63           C
ATOM    598  O   ARG N  21    -151.571  54.752 -63.090  1.00123.48           O
ATOM    599  CB  ARG N  21    -153.975  52.836 -64.169  1.00  0.00           C
ATOM    600  CG  ARG N  21    -155.072  52.295 -63.271  1.00  0.00           C
ATOM    601  CD  ARG N  21    -155.424  50.830 -63.527  1.00  0.00           C
ATOM    602  NE  ARG N  21    -156.228  50.634 -64.742  1.00  0.00           N
ATOM    603  CZ  ARG N  21    -157.524  50.892 -64.876  1.00  0.00           C
ATOM    604  NH1 ARG N  21    -158.140  50.564 -65.969  1.00  0.00           N
ATOM    605  NH2 ARG N  21    -158.251  51.473 -63.958  1.00  0.00           N
ATOM    606  N   LYS N  22    -151.814  54.947 -65.304  1.00101.86           N
ATOM    607  CA  LYS N  22    -150.420  55.361 -65.511  1.00 99.05           C
ATOM    608  C   LYS N  22    -150.143  56.684 -64.803  1.00 96.68           C
ATOM    609  O   LYS N  22    -149.121  56.852 -64.146  1.00 95.78           O
ATOM    610  CB  LYS N  22    -150.093  55.470 -67.009  1.00  0.00           C
ATOM    611  CG  LYS N  22    -148.696  54.958 -67.411  1.00  0.00           C
ATOM    612  CD  LYS N  22    -147.535  55.670 -66.713  1.00  0.00           C
ATOM    613  CE  LYS N  22    -146.185  55.084 -67.080  1.00  0.00           C
ATOM    614  NZ  LYS N  22    -145.159  55.623 -66.132  1.00  0.00           N
ATOM    615  N   ASN N  23    -151.088  57.610 -64.864  1.00 89.75           N
ATOM    616  CA  ASN N  23    -150.928  58.870 -64.139  1.00 88.09           C
ATOM    617  C   ASN N  23    -150.823  58.598 -62.638  1.00 89.17           C
ATOM    618  O   ASN N  23    -149.943  59.125 -61.967  1.00 89.16           O
ATOM    619  CB  ASN N  23    -152.088  59.829 -64.425  1.00  0.00           C
ATOM    620  CG  ASN N  23    -151.880  60.631 -65.681  1.00  0.00           C
ATOM    621  OD1 ASN N  23    -151.095  61.556 -65.703  1.00  0.00           O
ATOM    622  ND2 ASN N  23    -152.597  60.316 -66.719  1.00  0.00           N
ATOM    623  N   GLY N  24    -151.659  57.703 -62.128  1.00105.81           N
ATOM    624  CA  GLY N  24    -151.624  57.350 -60.717  1.00107.81           C
ATOM    625  C   GLY N  24    -150.337  56.712 -60.225  1.00107.42           C
ATOM    626  O   GLY N  24    -149.989  56.883 -59.055  1.00106.82           O
ATOM    627  N   GLU N  25    -149.588  56.038 -61.093  1.00119.26           N
ATOM    628  CA  GLU N  25    -148.286  55.479 -60.707  1.00118.63           C
ATOM    629  C   GLU N  25    -147.376  56.613 -60.275  1.00115.91           C
ATOM    630  O   GLU N  25    -146.611  56.526 -59.314  1.00115.02           O
ATOM    631  CB  GLU N  25    -147.540  54.863 -61.897  1.00  0.00           C
ATOM    632  CG  GLU N  25    -148.128  53.660 -62.591  1.00  0.00           C
ATOM    633  CD  GLU N  25    -147.350  53.363 -63.873  1.00  0.00           C
ATOM    634  OE1 GLU N  25    -146.179  53.806 -63.999  1.00  0.00           O
ATOM    635  OE2 GLU N  25    -147.923  52.748 -64.792  1.00  0.00           O
ATOM    636  N   MET N  26    -147.429  57.680 -61.054  1.00 77.99           N
ATOM    637  CA  MET N  26    -146.458  58.746 -60.930  1.00 75.21           C
ATOM    638  C   MET N  26    -146.918  59.799 -59.948  1.00 74.54           C
ATOM    639  O   MET N  26    -146.088  60.423 -59.308  1.00 74.13           O
ATOM    640  CB  MET N  26    -146.172  59.335 -62.301  1.00  0.00           C
ATOM    641  CG  MET N  26    -145.658  58.286 -63.265  1.00  0.00           C
ATOM    642  SD  MET N  26    -145.184  59.006 -64.818  1.00  0.00           S
ATOM    643  CE  MET N  26    -146.740  59.405 -65.567  1.00  0.00           C
ATOM    644  N   GLU N  27    -148.220  59.931 -59.744  1.00101.41           N
ATOM    645  CA  GLU N  27    -148.738  60.783 -58.671  1.00102.23           C
ATOM    646  C   GLU N  27    -148.312  60.190 -57.330  1.00101.97           C
ATOM    647  O   GLU N  27    -147.873  60.906 -56.433  1.00101.31           O
ATOM    648  CB  GLU N  27    -150.261  60.929 -58.773  1.00  0.00           C
ATOM    649  CG  GLU N  27    -150.631  61.784 -59.972  1.00  0.00           C
ATOM    650  CD  GLU N  27    -152.113  61.933 -60.251  1.00  0.00           C
ATOM    651  OE1 GLU N  27    -152.743  62.838 -59.666  1.00  0.00           O
ATOM    652  OE2 GLU N  27    -152.619  61.308 -61.214  1.00  0.00           O
ATOM    653  N   LYS N  28    -148.334  58.868 -57.223  1.00111.19           N
ATOM    654  CA  LYS N  28    -147.763  58.206 -56.050  1.00111.75           C
ATOM    655  C   LYS N  28    -146.256  58.453 -55.981  1.00110.63           C
ATOM    656  O   LYS N  28    -145.730  58.859 -54.949  1.00111.70           O
ATOM    657  CB  LYS N  28    -148.078  56.706 -56.120  1.00  0.00           C
ATOM    658  CG  LYS N  28    -147.489  55.866 -54.999  1.00  0.00           C
ATOM    659  CD  LYS N  28    -147.849  54.397 -55.202  1.00  0.00           C
ATOM    660  CE  LYS N  28    -147.191  53.491 -54.163  1.00  0.00           C
ATOM    661  NZ  LYS N  28    -145.711  53.349 -54.371  1.00  0.00           N
ATOM    662  N   ALA N  29    -145.557  58.220 -57.082  1.00106.17           N
ATOM    663  CA  ALA N  29    -144.101  58.325 -57.091  1.00103.07           C
ATOM    664  C   ALA N  29    -143.560  59.723 -56.772  1.00 98.90           C
ATOM    665  O   ALA N  29    -142.514  59.832 -56.130  1.00 97.85           O
ATOM    666  CB  ALA N  29    -143.552  57.845 -58.438  1.00  0.00           C
ATOM    667  N   VAL N  30    -144.220  60.792 -57.207  1.00 70.09           N
ATOM    668  CA  VAL N  30    -143.709  62.124 -56.893  1.00 65.56           C
ATOM    669  C   VAL N  30    -143.833  62.388 -55.401  1.00 65.03           C
ATOM    670  O   VAL N  30    -142.932  62.978 -54.835  1.00 64.95           O
ATOM    671  CB  VAL N  30    -144.340  63.306 -57.704  1.00  0.00           C
ATOM    672  CG1 VAL N  30    -143.984  63.200 -59.191  1.00  0.00           C
ATOM    673  CG2 VAL N  30    -145.858  63.419 -57.536  1.00  0.00           C
ATOM    674  N   GLU N  31    -144.878  61.929 -54.729  1.00 76.58           N
ATOM    675  CA  GLU N  31    -144.996  62.204 -53.298  1.00 76.60           C
ATOM    676  C   GLU N  31    -143.958  61.416 -52.508  1.00 76.57           C
ATOM    677  O   GLU N  31    -143.343  61.932 -51.570  1.00 76.06           O
ATOM    678  CB  GLU N  31    -146.408  61.880 -52.807  1.00  0.00           C
ATOM    679  CG  GLU N  31    -147.456  62.846 -53.353  1.00  0.00           C
ATOM    680  CD  GLU N  31    -147.154  64.280 -52.946  1.00  0.00           C
ATOM    681  OE1 GLU N  31    -147.147  64.578 -51.729  1.00  0.00           O
ATOM    682  OE2 GLU N  31    -146.847  65.122 -53.822  1.00  0.00           O
ATOM    683  N   GLU N  32    -143.723  60.180 -52.919  1.00107.38           N
ATOM    684  CA  GLU N  32    -142.731  59.336 -52.257  1.00106.03           C
ATOM    685  C   GLU N  32    -141.322  59.889 -52.432  1.00104.48           C
ATOM    686  O   GLU N  32    -140.570  60.009 -51.463  1.00104.50           O
ATOM    687  CB  GLU N  32    -142.810  57.914 -52.812  1.00  0.00           C
ATOM    688  CG  GLU N  32    -144.101  57.210 -52.421  1.00  0.00           C
ATOM    689  CD  GLU N  32    -144.226  55.821 -53.016  1.00  0.00           C
ATOM    690  OE1 GLU N  32    -144.030  55.637 -54.240  1.00  0.00           O
ATOM    691  OE2 GLU N  32    -144.608  54.890 -52.275  1.00  0.00           O
ATOM    692  N   MET N  33    -140.961  60.282 -53.644  1.00 65.83           N
ATOM    693  CA  MET N  33    -139.625  60.830 -53.868  1.00 63.06           C
ATOM    694  C   MET N  33    -139.496  62.244 -53.323  1.00 62.37           C
ATOM    695  O   MET N  33    -138.412  62.659 -52.951  1.00 62.07           O
ATOM    696  CB  MET N  33    -139.254  60.824 -55.346  1.00  0.00           C
ATOM    697  CG  MET N  33    -139.144  59.424 -55.926  1.00  0.00           C
ATOM    698  SD  MET N  33    -138.469  59.443 -57.597  1.00  0.00           S
ATOM    699  CE  MET N  33    -139.754  60.262 -58.509  1.00  0.00           C
ATOM    700  N   LYS N  34    -140.585  62.993 -53.215  1.00 65.85           N
ATOM    701  CA  LYS N  34    -140.528  64.310 -52.575  1.00 64.06           C
ATOM    702  C   LYS N  34    -140.208  64.116 -51.103  1.00 63.12           C
ATOM    703  O   LYS N  34    -139.387  64.846 -50.548  1.00 61.35           O
ATOM    704  CB  LYS N  34    -141.862  65.036 -52.749  1.00  0.00           C
ATOM    705  CG  LYS N  34    -141.930  66.456 -52.199  1.00  0.00           C
ATOM    706  CD  LYS N  34    -143.294  67.089 -52.493  1.00  0.00           C
ATOM    707  CE  LYS N  34    -144.420  66.487 -51.647  1.00  0.00           C
ATOM    708  NZ  LYS N  34    -145.769  67.014 -52.028  1.00  0.00           N
ATOM    709  N   LYS N  35    -140.811  63.113 -50.475  1.00 71.82           N
ATOM    710  CA  LYS N  35    -140.491  62.808 -49.081  1.00 73.01           C
ATOM    711  C   LYS N  35    -139.038  62.376 -48.989  1.00 72.02           C
ATOM    712  O   LYS N  35    -138.314  62.874 -48.128  1.00 70.71           O
ATOM    713  CB  LYS N  35    -141.379  61.690 -48.520  1.00  0.00           C
ATOM    714  CG  LYS N  35    -141.060  61.360 -47.062  1.00  0.00           C
ATOM    715  CD  LYS N  35    -141.767  60.114 -46.576  1.00  0.00           C
ATOM    716  CE  LYS N  35    -141.309  59.811 -45.152  1.00  0.00           C
ATOM    717  NZ  LYS N  35    -141.858  58.510 -44.646  1.00  0.00           N
ATOM    718  N   GLU N  36    -138.617  61.459 -49.849  1.00 82.37           N
ATOM    719  CA  GLU N  36    -137.253  60.942 -49.785  1.00 80.95           C
ATOM    720  C   GLU N  36    -136.254  62.070 -49.974  1.00 79.29           C
ATOM    721  O   GLU N  36    -135.355  62.212 -49.167  1.00 80.60           O
ATOM    722  CB  GLU N  36    -137.010  59.847 -50.829  1.00  0.00           C
ATOM    723  CG  GLU N  36    -135.636  59.178 -50.691  1.00  0.00           C
ATOM    724  CD  GLU N  36    -135.305  58.217 -51.826  1.00  0.00           C
ATOM    725  OE1 GLU N  36    -134.103  58.127 -52.179  1.00  0.00           O
ATOM    726  OE2 GLU N  36    -136.212  57.546 -52.361  1.00  0.00           O
ATOM    727  N   MET N  37    -136.435  62.920 -50.972  1.00 49.02           N
ATOM    728  CA  MET N  37    -135.500  64.011 -51.229  1.00 47.36           C
ATOM    729  C   MET N  37    -135.474  65.038 -50.096  1.00 48.90           C
ATOM    730  O   MET N  37    -134.420  65.558 -49.750  1.00 49.18           O
ATOM    731  CB  MET N  37    -135.850  64.673 -52.564  1.00  0.00           C
ATOM    732  CG  MET N  37    -134.782  65.620 -53.085  1.00  0.00           C
ATOM    733  SD  MET N  37    -135.161  66.291 -54.717  1.00  0.00           S
ATOM    734  CE  MET N  37    -136.471  67.474 -54.367  1.00  0.00           C
ATOM    735  N   LEU N  38    -136.608  65.316 -49.468  1.00 65.58           N
ATOM    736  CA  LEU N  38    -136.632  66.247 -48.336  1.00 70.00           C
ATOM    737  C   LEU N  38    -135.898  65.678 -47.117  1.00 72.64           C
ATOM    738  O   LEU N  38    -135.160  66.384 -46.411  1.00 72.43           O
ATOM    739  CB  LEU N  38    -138.088  66.541 -47.957  1.00  0.00           C
ATOM    740  CG  LEU N  38    -138.333  67.625 -46.895  1.00  0.00           C
ATOM    741  CD1 LEU N  38    -137.950  69.020 -47.396  1.00  0.00           C
ATOM    742  CD2 LEU N  38    -139.802  67.620 -46.489  1.00  0.00           C
ATOM    743  N   GLN N  39    -136.101  64.390 -46.885  1.00 93.03           N
ATOM    744  CA  GLN N  39    -135.477  63.662 -45.782  1.00 94.37           C
ATOM    745  C   GLN N  39    -133.975  63.531 -46.043  1.00 92.72           C
ATOM    746  O   GLN N  39    -133.139  63.708 -45.156  1.00 93.17           O
ATOM    747  CB  GLN N  39    -136.156  62.286 -45.707  1.00  0.00           C
ATOM    748  CG  GLN N  39    -135.784  61.391 -44.541  1.00  0.00           C
ATOM    749  CD  GLN N  39    -136.524  60.065 -44.611  1.00  0.00           C
ATOM    750  OE1 GLN N  39    -137.746  60.001 -44.514  1.00  0.00           O
ATOM    751  NE2 GLN N  39    -135.794  58.997 -44.797  1.00  0.00           N
ATOM    752  N   LEU N  40    -133.631  63.272 -47.292  1.00 68.21           N
ATOM    753  CA  LEU N  40    -132.252  63.192 -47.743  1.00 66.50           C
ATOM    754  C   LEU N  40    -131.548  64.527 -47.653  1.00 65.05           C
ATOM    755  O   LEU N  40    -130.398  64.562 -47.268  1.00 65.14           O
ATOM    756  CB  LEU N  40    -132.238  62.729 -49.192  1.00  0.00           C
ATOM    757  CG  LEU N  40    -130.897  62.613 -49.916  1.00  0.00           C
ATOM    758  CD1 LEU N  40    -129.918  61.662 -49.244  1.00  0.00           C
ATOM    759  CD2 LEU N  40    -131.244  62.168 -51.313  1.00  0.00           C
ATOM    760  N   TRP N  41    -132.225  65.629 -47.938  1.00 64.72           N
ATOM    761  CA  TRP N  41    -131.608  66.946 -47.785  1.00 63.75           C
ATOM    762  C   TRP N  41    -131.182  67.141 -46.335  1.00 63.64           C
ATOM    763  O   TRP N  41    -130.112  67.657 -46.065  1.00 62.04           O
ATOM    764  CB  TRP N  41    -132.588  68.040 -48.216  1.00  0.00           C
ATOM    765  CG  TRP N  41    -131.954  69.372 -48.534  1.00  0.00           C
ATOM    766  CD1 TRP N  41    -131.737  69.882 -49.776  1.00  0.00           C
ATOM    767  CD2 TRP N  41    -131.500  70.397 -47.622  1.00  0.00           C
ATOM    768  NE1 TRP N  41    -131.186  71.130 -49.724  1.00  0.00           N
ATOM    769  CE2 TRP N  41    -131.037  71.489 -48.415  1.00  0.00           C
ATOM    770  CE3 TRP N  41    -131.440  70.512 -46.217  1.00  0.00           C
ATOM    771  CZ2 TRP N  41    -130.543  72.680 -47.846  1.00  0.00           C
ATOM    772  CZ3 TRP N  41    -130.948  71.713 -45.641  1.00  0.00           C
ATOM    773  CH2 TRP N  41    -130.504  72.782 -46.467  1.00  0.00           C
ATOM    774  N   ARG N  42    -131.973  66.654 -45.385  1.00 82.42           N
ATOM    775  CA  ARG N  42    -131.571  66.714 -43.972  1.00 83.73           C
ATOM    776  C   ARG N  42    -130.381  65.809 -43.682  1.00 84.74           C
ATOM    777  O   ARG N  42    -129.537  66.135 -42.860  1.00 84.74           O
ATOM    778  CB  ARG N  42    -132.727  66.316 -43.049  1.00  0.00           C
ATOM    779  CG  ARG N  42    -133.317  67.476 -42.255  1.00  0.00           C
ATOM    780  CD  ARG N  42    -134.706  67.889 -42.741  1.00  0.00           C
ATOM    781  NE  ARG N  42    -134.747  68.317 -44.147  1.00  0.00           N
ATOM    782  CZ  ARG N  42    -134.445  69.520 -44.617  1.00  0.00           C
ATOM    783  NH1 ARG N  42    -134.718  69.775 -45.863  1.00  0.00           N
ATOM    784  NH2 ARG N  42    -133.849  70.457 -43.923  1.00  0.00           N
ATOM    785  N   ARG N  43    -130.283  64.683 -44.370  1.00 72.22           N
ATOM    786  CA  ARG N  43    -129.119  63.804 -44.227  1.00 71.02           C
ATOM    787  C   ARG N  43    -127.868  64.482 -44.793  1.00 71.14           C
ATOM    788  O   ARG N  43    -126.804  64.399 -44.195  1.00 70.23           O
ATOM    789  CB  ARG N  43    -129.389  62.459 -44.914  1.00  0.00           C
ATOM    790  CG  ARG N  43    -128.394  61.369 -44.561  1.00  0.00           C
ATOM    791  CD  ARG N  43    -128.761  60.045 -45.231  1.00  0.00           C
ATOM    792  NE  ARG N  43    -127.850  58.984 -44.776  1.00  0.00           N
ATOM    793  CZ  ARG N  43    -126.680  58.666 -45.314  1.00  0.00           C
ATOM    794  NH1 ARG N  43    -125.879  57.898 -44.638  1.00  0.00           N
ATOM    795  NH2 ARG N  43    -126.265  59.113 -46.469  1.00  0.00           N
ATOM    796  N   THR N  44    -128.006  65.191 -45.904  1.00 52.17           N
ATOM    797  CA  THR N  44    -126.904  65.958 -46.481  1.00 55.84           C
ATOM    798  C   THR N  44    -126.485  67.066 -45.525  1.00 60.13           C
ATOM    799  O   THR N  44    -125.305  67.269 -45.268  1.00 60.02           O
ATOM    800  CB  THR N  44    -127.330  66.619 -47.815  1.00  0.00           C
ATOM    801  OG1 THR N  44    -128.074  65.686 -48.598  1.00  0.00           O
ATOM    802  CG2 THR N  44    -126.154  67.061 -48.643  1.00  0.00           C
ATOM    803  N   GLN N  45    -127.482  67.740 -44.968  1.00 97.40           N
ATOM    804  CA  GLN N  45    -127.280  68.853 -44.050  1.00102.87           C
ATOM    805  C   GLN N  45    -126.437  68.428 -42.859  1.00103.68           C
ATOM    806  O   GLN N  45    -125.433  69.057 -42.570  1.00103.94           O
ATOM    807  CB  GLN N  45    -128.651  69.349 -43.568  1.00  0.00           C
ATOM    808  CG  GLN N  45    -128.665  70.555 -42.651  1.00  0.00           C
ATOM    809  CD  GLN N  45    -129.975  70.655 -41.886  1.00  0.00           C
ATOM    810  OE1 GLN N  45    -131.069  70.552 -42.446  1.00  0.00           O
ATOM    811  NE2 GLN N  45    -129.881  70.812 -40.596  1.00  0.00           N
ATOM    812  N   VAL N  46    -126.805  67.360 -42.166  1.00108.31           N
ATOM    813  CA  VAL N  46    -126.063  67.011 -40.955  1.00108.72           C
ATOM    814  C   VAL N  46    -124.673  66.455 -41.244  1.00106.77           C
ATOM    815  O   VAL N  46    -123.795  66.576 -40.396  1.00106.86           O
ATOM    816  CB  VAL N  46    -126.856  66.064 -40.017  1.00  0.00           C
ATOM    817  CG1 VAL N  46    -128.168  66.737 -39.578  1.00  0.00           C
ATOM    818  CG2 VAL N  46    -127.152  64.702 -40.670  1.00  0.00           C
ATOM    819  N   ALA N  47    -124.445  65.906 -42.431  1.00 79.80           N
ATOM    820  CA  ALA N  47    -123.111  65.437 -42.803  1.00 76.63           C
ATOM    821  C   ALA N  47    -122.213  66.648 -43.080  1.00 75.38           C
ATOM    822  O   ALA N  47    -121.060  66.708 -42.672  1.00 75.74           O
ATOM    823  CB  ALA N  47    -123.201  64.529 -44.038  1.00  0.00           C
ATOM    824  N   GLU N  48    -122.754  67.651 -43.756  1.00 61.05           N
ATOM    825  CA  GLU N  48    -121.977  68.853 -44.055  1.00 61.24           C
ATOM    826  C   GLU N  48    -121.771  69.700 -42.798  1.00 61.25           C
ATOM    827  O   GLU N  48    -120.703  70.263 -42.591  1.00 59.96           O
ATOM    828  CB  GLU N  48    -122.643  69.637 -45.189  1.00  0.00           C
ATOM    829  CG  GLU N  48    -122.552  68.869 -46.514  1.00  0.00           C
ATOM    830  CD  GLU N  48    -123.193  69.571 -47.700  1.00  0.00           C
ATOM    831  OE1 GLU N  48    -123.575  70.756 -47.628  1.00  0.00           O
ATOM    832  OE2 GLU N  48    -123.296  68.924 -48.767  1.00  0.00           O
ATOM    833  N   GLU N  49    -122.734  69.702 -41.887  1.00 93.28           N
ATOM    834  CA  GLU N  49    -122.527  70.313 -40.572  1.00 95.22           C
ATOM    835  C   GLU N  49    -121.444  69.566 -39.794  1.00 95.44           C
ATOM    836  O   GLU N  49    -120.695  70.150 -39.010  1.00 95.23           O
ATOM    837  CB  GLU N  49    -123.761  70.173 -39.690  1.00  0.00           C
ATOM    838  CG  GLU N  49    -124.994  71.011 -39.926  1.00  0.00           C
ATOM    839  CD  GLU N  49    -126.115  70.516 -39.011  1.00  0.00           C
ATOM    840  OE1 GLU N  49    -125.801  69.986 -37.909  1.00  0.00           O
ATOM    841  OE2 GLU N  49    -127.302  70.602 -39.387  1.00  0.00           O
ATOM    842  N   ALA N  50    -121.382  68.249 -39.952  1.00 75.23           N
ATOM    843  CA  ALA N  50    -120.392  67.458 -39.235  1.00 74.30           C
ATOM    844  C   ALA N  50    -119.016  67.792 -39.790  1.00 73.11           C
ATOM    845  O   ALA N  50    -118.071  67.930 -39.026  1.00 72.81           O
ATOM    846  CB  ALA N  50    -120.691  65.969 -39.355  1.00  0.00           C
ATOM    847  N   GLU N  51    -118.926  68.002 -41.093  1.00 65.90           N
ATOM    848  CA  GLU N  51    -117.689  68.466 -41.710  1.00 65.86           C
ATOM    849  C   GLU N  51    -117.269  69.837 -41.190  1.00 66.26           C
ATOM    850  O   GLU N  51    -116.098  70.049 -40.890  1.00 67.27           O
ATOM    851  CB  GLU N  51    -117.852  68.521 -43.231  1.00  0.00           C
ATOM    852  CG  GLU N  51    -117.357  67.281 -43.930  1.00  0.00           C
ATOM    853  CD  GLU N  51    -115.849  67.195 -43.839  1.00  0.00           C
ATOM    854  OE1 GLU N  51    -115.346  66.488 -42.946  1.00  0.00           O
ATOM    855  OE2 GLU N  51    -115.158  67.882 -44.624  1.00  0.00           O
ATOM    856  N   GLU N  52    -118.206  70.760 -41.008  1.00 77.21           N
ATOM    857  CA  GLU N  52    -117.866  72.063 -40.426  1.00 78.60           C
ATOM    858  C   GLU N  52    -117.341  71.894 -39.005  1.00 78.76           C
ATOM    859  O   GLU N  52    -116.338  72.501 -38.615  1.00 78.03           O
ATOM    860  CB  GLU N  52    -119.084  72.988 -40.350  1.00  0.00           C
ATOM    861  CG  GLU N  52    -119.620  73.486 -41.678  1.00  0.00           C
ATOM    862  CD  GLU N  52    -120.806  74.415 -41.475  1.00  0.00           C
ATOM    863  OE1 GLU N  52    -121.793  73.996 -40.827  1.00  0.00           O
ATOM    864  OE2 GLU N  52    -120.739  75.579 -41.928  1.00  0.00           O
ATOM    865  N   ARG N  53    -118.003  71.042 -38.231  1.00101.98           N
ATOM    866  CA  ARG N  53    -117.587  70.789 -36.850  1.00102.11           C
ATOM    867  C   ARG N  53    -116.199  70.171 -36.818  1.00102.28           C
ATOM    868  O   ARG N  53    -115.342  70.633 -36.080  1.00102.46           O
ATOM    869  CB  ARG N  53    -118.587  69.874 -36.129  1.00  0.00           C
ATOM    870  CG  ARG N  53    -119.893  70.565 -35.734  1.00  0.00           C
ATOM    871  CD  ARG N  53    -120.860  69.613 -35.019  1.00  0.00           C
ATOM    872  NE  ARG N  53    -121.628  68.739 -35.927  1.00  0.00           N
ATOM    873  CZ  ARG N  53    -122.857  68.954 -36.385  1.00  0.00           C
ATOM    874  NH1 ARG N  53    -123.430  68.065 -37.146  1.00  0.00           N
ATOM    875  NH2 ARG N  53    -123.568  70.017 -36.108  1.00  0.00           N
ATOM    876  N   LEU N  54    -115.955  69.162 -37.638  1.00 81.67           N
ATOM    877  CA  LEU N  54    -114.662  68.484 -37.659  1.00 79.58           C
ATOM    878  C   LEU N  54    -113.562  69.413 -38.139  1.00 80.57           C
ATOM    879  O   LEU N  54    -112.464  69.383 -37.602  1.00 80.50           O
ATOM    880  CB  LEU N  54    -114.706  67.271 -38.589  1.00  0.00           C
ATOM    881  CG  LEU N  54    -115.156  65.890 -38.081  1.00  0.00           C
ATOM    882  CD1 LEU N  54    -116.126  65.876 -36.894  1.00  0.00           C
ATOM    883  CD2 LEU N  54    -115.785  65.149 -39.245  1.00  0.00           C
ATOM    884  N   CYS N  55    -113.848  70.254 -39.121  1.00 85.97           N
ATOM    885  CA  CYS N  55    -112.866  71.218 -39.603  1.00 88.62           C
ATOM    886  C   CYS N  55    -112.502  72.199 -38.491  1.00 89.42           C
ATOM    887  O   CYS N  55    -111.324  72.464 -38.258  1.00 88.49           O
ATOM    888  CB  CYS N  55    -113.428  71.966 -40.817  1.00  0.00           C
ATOM    889  SG  CYS N  55    -112.235  73.072 -41.618  1.00  0.00           S
ATOM    890  N   SER N  56    -113.500  72.699 -37.773  1.00117.34           N
ATOM    891  CA  SER N  56    -113.240  73.620 -36.669  1.00119.28           C
ATOM    892  C   SER N  56    -112.428  72.927 -35.581  1.00119.96           C
ATOM    893  O   SER N  56    -111.410  73.444 -35.150  1.00120.89           O
ATOM    894  CB  SER N  56    -114.552  74.157 -36.091  1.00  0.00           C
ATOM    895  OG  SER N  56    -114.325  75.209 -35.168  1.00  0.00           O
ATOM    896  N   GLN N  57    -112.825  71.725 -35.186  1.00 86.89           N
ATOM    897  CA  GLN N  57    -112.122  70.988 -34.137  1.00 84.95           C
ATOM    898  C   GLN N  57    -110.692  70.638 -34.527  1.00 82.29           C
ATOM    899  O   GLN N  57    -109.790  70.678 -33.692  1.00 82.46           O
ATOM    900  CB  GLN N  57    -112.881  69.704 -33.804  1.00  0.00           C
ATOM    901  CG  GLN N  57    -114.196  69.943 -33.071  1.00  0.00           C
ATOM    902  CD  GLN N  57    -114.972  68.662 -32.873  1.00  0.00           C
ATOM    903  OE1 GLN N  57    -115.898  68.346 -33.610  1.00  0.00           O
ATOM    904  NE2 GLN N  57    -114.595  67.900 -31.881  1.00  0.00           N
ATOM    905  N   LEU N  58    -110.461  70.323 -35.794  1.00 86.28           N
ATOM    906  CA  LEU N  58    -109.104  70.053 -36.252  1.00 85.00           C
ATOM    907  C   LEU N  58    -108.283  71.329 -36.119  1.00 85.45           C
ATOM    908  O   LEU N  58    -107.205  71.293 -35.549  1.00 85.80           O
ATOM    909  CB  LEU N  58    -109.104  69.552 -37.701  1.00  0.00           C
ATOM    910  CG  LEU N  58    -107.774  69.001 -38.241  1.00  0.00           C
ATOM    911  CD1 LEU N  58    -107.403  67.667 -37.595  1.00  0.00           C
ATOM    912  CD2 LEU N  58    -107.873  68.810 -39.751  1.00  0.00           C
ATOM    913  N   ALA N  59    -108.817  72.456 -36.571  1.00 83.82           N
ATOM    914  CA  ALA N  59    -108.106  73.730 -36.500  1.00 85.53           C
ATOM    915  C   ALA N  59    -107.857  74.190 -35.056  1.00 86.87           C
ATOM    916  O   ALA N  59    -106.828  74.791 -34.753  1.00 86.24           O
ATOM    917  CB  ALA N  59    -108.894  74.792 -37.272  1.00  0.00           C
ATOM    918  N   GLU N  60    -108.788  73.895 -34.161  1.00103.53           N
ATOM    919  CA  GLU N  60    -108.628  74.201 -32.739  1.00103.15           C
ATOM    920  C   GLU N  60    -107.437  73.421 -32.185  1.00101.91           C
ATOM    921  O   GLU N  60    -106.578  73.975 -31.502  1.00102.23           O
ATOM    922  CB  GLU N  60    -109.899  73.815 -31.967  1.00  0.00           C
ATOM    923  CG  GLU N  60    -111.104  74.734 -32.196  1.00  0.00           C
ATOM    924  CD  GLU N  60    -112.443  74.009 -32.032  1.00  0.00           C
ATOM    925  OE1 GLU N  60    -113.361  74.250 -32.852  1.00  0.00           O
ATOM    926  OE2 GLU N  60    -112.591  73.190 -31.100  1.00  0.00           O
ATOM    927  N   LEU N  61    -107.351  72.142 -32.520  1.00 82.86           N
ATOM    928  CA  LEU N  61    -106.244  71.315 -32.050  1.00 80.79           C
ATOM    929  C   LEU N  61    -104.930  71.661 -32.751  1.00 82.34           C
ATOM    930  O   LEU N  61    -103.873  71.632 -32.132  1.00 81.45           O
ATOM    931  CB  LEU N  61    -106.593  69.839 -32.243  1.00  0.00           C
ATOM    932  CG  LEU N  61    -105.604  68.811 -31.670  1.00  0.00           C
ATOM    933  CD1 LEU N  61    -105.338  68.953 -30.171  1.00  0.00           C
ATOM    934  CD2 LEU N  61    -106.150  67.421 -31.944  1.00  0.00           C
ATOM    935  N   GLU N  62    -104.981  72.061 -34.014  1.00 94.47           N
ATOM    936  CA  GLU N  62    -103.790  72.539 -34.721  1.00 99.40           C
ATOM    937  C   GLU N  62    -103.247  73.783 -34.027  1.00100.54           C
ATOM    938  O   GLU N  62    -102.040  73.938 -33.898  1.00100.44           O
ATOM    939  CB  GLU N  62    -104.100  72.908 -36.178  1.00  0.00           C
ATOM    940  CG  GLU N  62    -104.315  71.739 -37.129  1.00  0.00           C
ATOM    941  CD  GLU N  62    -104.773  72.211 -38.503  1.00  0.00           C
ATOM    942  OE1 GLU N  62    -105.955  71.999 -38.855  1.00  0.00           O
ATOM    943  OE2 GLU N  62    -103.952  72.810 -39.233  1.00  0.00           O
ATOM    944  N   ALA N  63    -104.130  74.650 -33.547  1.00121.01           N
ATOM    945  CA  ALA N  63    -103.704  75.840 -32.824  1.00121.33           C
ATOM    946  C   ALA N  63    -103.067  75.480 -31.476  1.00121.38           C
ATOM    947  O   ALA N  63    -102.069  76.077 -31.091  1.00121.65           O
ATOM    948  CB  ALA N  63    -104.892  76.790 -32.628  1.00  0.00           C
ATOM    949  N   GLU N  64    -103.616  74.504 -30.763  1.00 91.63           N
ATOM    950  CA  GLU N  64    -103.008  74.070 -29.500  1.00 90.25           C
ATOM    951  C   GLU N  64    -101.650  73.417 -29.747  1.00 90.69           C
ATOM    952  O   GLU N  64    -100.709  73.593 -28.982  1.00 90.96           O
ATOM    953  CB  GLU N  64    -103.901  73.077 -28.752  1.00  0.00           C
ATOM    954  CG  GLU N  64    -105.170  73.694 -28.187  1.00  0.00           C
ATOM    955  CD  GLU N  64    -105.885  72.753 -27.229  1.00  0.00           C
ATOM    956  OE1 GLU N  64    -106.214  71.613 -27.622  1.00  0.00           O
ATOM    957  OE2 GLU N  64    -106.100  73.154 -26.062  1.00  0.00           O
ATOM    958  N   SER N  65    -101.529  72.719 -30.867  1.00 88.80           N
ATOM    959  CA  SER N  65    -100.277  72.083 -31.282  1.00 90.76           C
ATOM    960  C   SER N  65     -99.249  73.087 -31.821  1.00 92.92           C
ATOM    961  O   SER N  65     -98.190  72.696 -32.321  1.00 92.82           O
ATOM    962  CB  SER N  65    -100.587  71.033 -32.355  1.00  0.00           C
ATOM    963  OG  SER N  65     -99.439  70.269 -32.687  1.00  0.00           O
ATOM    964  N   LEU N  66     -99.564  74.374 -31.743  1.00122.45           N
ATOM    965  CA  LEU N  66     -98.705  75.449 -32.237  1.00125.78           C
ATOM    966  C   LEU N  66     -98.486  76.504 -31.144  1.00127.53           C
ATOM    967  O   LEU N  66     -98.044  77.623 -31.422  1.00127.17           O
ATOM    968  CB  LEU N  66     -99.371  76.047 -33.483  1.00  0.00           C
ATOM    969  CG  LEU N  66     -98.560  76.854 -34.510  1.00  0.00           C
ATOM    970  CD1 LEU N  66     -97.454  76.019 -35.162  1.00  0.00           C
ATOM    971  CD2 LEU N  66     -99.508  77.374 -35.595  1.00  0.00           C
ATOM    972  N   GLY N  67     -98.830  76.144 -29.913  1.00121.82           N
ATOM    973  CA  GLY N  67     -98.686  77.035 -28.769  1.00123.11           C
ATOM    974  C   GLY N  67     -97.451  76.754 -27.940  1.00124.99           C
ATOM    975  O   GLY N  67     -97.239  77.479 -26.945  1.00125.71           O
ATOM    976  OXT GLY N  67     -96.713  75.798 -28.254  1.00125.71           O
TER     977      GLY N  67 
END
