# Supplementary material for: Similar but Not Identical—Binding Properties of LSU (Response to Low Sulfur) Proteins From Arabidopsis thaliana
Source: Front Plant Sci. 2020 Aug 14;11:1246. doi: 10.3389/fpls.2020.01246 (PMC7456924; doi:10.3389/fpls.2020.01246)
Supplement: Supplementary file 1 [file DataSheet_1.zip › Suppl_file10_31_00.pdb]

REMARK YASARA *************************************************************
REMARK YASARA *                                                           *
REMARK YASARA *                     Y  A  S  A  R  A                      *
REMARK YASARA *                                                           *
REMARK YASARA *   Yet Another Scientific Artificial Reality Application   *
REMARK YASARA *                                                           *
REMARK YASARA *            MOLECULE STRUCTURE FILE, PDB FORMAT            *
REMARK YASARA *                                                           *
REMARK YASARA * Just use YASARA every day to make your questions go away! *
REMARK YASARA *                                                           *
REMARK YASARA *                      www.YASARA.org                       *
REMARK YASARA *                                                           *
REMARK YASARA *************************************************************
REMARK YASARA
REMARK YASARA Written on:        Sun Nov 24 10:01:28 2019
REMARK YASARA Number of models: 1
REMARK YASARA Number of atoms:   983
REMARK YASARA Please address questions or suggestions to: Eliza@yasara.org
REMARK YASARA
REMARK   2 RESOLUTION. 3.30 ANGSTROMS.
REMARK 290 CRYSTALLOGRAPHIC SYMMETRY TRANSFORMATIONS
REMARK 290 THE FOLLOWING TRANSFORMATIONS OPERATE ON THE ATOM/HETATM
REMARK 290 RECORDS IN THIS ENTRY TO PRODUCE CRYSTALLOGRAPHICALLY
REMARK 290 RELATED MOLECULES.
REMARK 290   SMTRY1   1  1.000000  0.000000  0.000000        0.00000
REMARK 290   SMTRY2   1  0.000000  1.000000  0.000000        0.00000
REMARK 290   SMTRY3   1  0.000000  0.000000  1.000000        0.00000
REMARK 290   SMTRY1   2 -0.500000 -0.866025  0.000000        0.00000
REMARK 290   SMTRY2   2  0.866025 -0.500000  0.000000        0.00000
REMARK 290   SMTRY3   2  0.000000  0.000000  1.000000       24.89000
REMARK 290   SMTRY1   3 -0.500000  0.866025  0.000000        0.00000
REMARK 290   SMTRY2   3 -0.866025 -0.500000  0.000000        0.00000
REMARK 290   SMTRY3   3  0.000000  0.000000  1.000000       49.78000
REMARK 290   SMTRY1   4 -1.000000  0.000000  0.000000        0.00000
REMARK 290   SMTRY2   4  0.000000 -1.000000  0.000000        0.00000
REMARK 290   SMTRY3   4  0.000000  0.000000  1.000000       37.33500
REMARK 290   SMTRY1   5  0.500000  0.866025  0.000000        0.00000
REMARK 290   SMTRY2   5 -0.866025  0.500000  0.000000        0.00000
REMARK 290   SMTRY3   5  0.000000  0.000000  1.000000       62.22500
REMARK 290   SMTRY1   6  0.500000 -0.866025  0.000000        0.00000
REMARK 290   SMTRY2   6  0.866025  0.500000  0.000000        0.00000
REMARK 290   SMTRY3   6  0.000000  0.000000  1.000000       12.44500
SEQRES   1 M   61  GLY CYS VAL THR VAL ALA ALA GLU GLU MET ASP GLU LEU 
SEQRES   2 M   61  ARG ARG ARG ASN ILE GLU LEU SER ARG GLU VAL ALA GLU 
SEQRES   3 M   61  MET LYS THR GLU MET ILE LYS LEU TRP GLN ARG THR VAL 
SEQRES   4 M   61  VAL ALA GLU GLU ALA GLU GLU GLN LEU CYS SER GLN LEU 
SEQRES   5 M   61  ALA GLU LEU GLU VAL GLU SER LEU GLY 
SEQRES   1 N   61  GLY TYR VAL THR VAL ALA ALA GLU GLU VAL GLU GLU LEU 
SEQRES   2 N   61  ARG ARG ARG ASN GLY GLU LEU GLU ARG GLU MET GLU GLU 
SEQRES   3 N   61  MET LYS LYS GLU MET VAL GLN LEU TRP ARG ARG THR VAL 
SEQRES   4 N   61  VAL ALA GLU GLU ALA GLU GLU ARG LEU CYS SER GLN LEU 
SEQRES   5 N   61  ALA GLU LEU GLU VAL GLU SER LEU GLY 
CRYST1  140.290  140.290   74.670  90.00  90.00 120.00 P 61         12
ORIGX1      1.000000  0.000000  0.000000        0.00000
ORIGX2      0.000000  1.000000  0.000000        0.00000
ORIGX3      0.000000  0.000000  1.000000        0.00000
SCALE1      0.007128  0.004115  0.000000        0.00000
SCALE2      0.000000  0.008231  0.000000        0.00000
SCALE3      0.000000  0.000000  0.013392        0.00000
ATOM      1  N   GLY M   7    -168.176  64.953 -78.800  1.00184.81           N
ATOM      2  CA  GLY M   7    -169.032  63.925 -79.505  1.00182.48           C
ATOM      3  C   GLY M   7    -169.098  62.647 -78.704  1.00180.57           C
ATOM      4  O   GLY M   7    -168.521  62.675 -77.645  1.00180.26           O
ATOM      5  N   CYS M   8    -169.750  61.557 -79.106  1.00151.11           N
ATOM      6  CA  CYS M   8    -169.897  60.403 -78.196  1.00148.80           C
ATOM      7  C   CYS M   8    -168.585  59.706 -77.810  1.00146.43           C
ATOM      8  O   CYS M   8    -168.122  59.850 -76.685  1.00146.20           O
ATOM      9  CB  CYS M   8    -170.874  59.373 -78.778  1.00  0.00           C
ATOM     10  SG  CYS M   8    -171.131  57.951 -77.683  1.00  0.00           S
ATOM     11  N   VAL M   9    -167.934  59.010 -78.735  1.00150.09           N
ATOM     12  CA  VAL M   9    -166.632  58.410 -78.422  1.00146.85           C
ATOM     13  C   VAL M   9    -165.600  59.519 -78.262  1.00144.57           C
ATOM     14  O   VAL M   9    -164.566  59.359 -77.628  1.00144.64           O
ATOM     15  CB  VAL M   9    -166.167  57.386 -79.501  1.00  0.00           C
ATOM     16  CG1 VAL M   9    -167.130  56.192 -79.549  1.00  0.00           C
ATOM     17  CG2 VAL M   9    -166.060  58.018 -80.908  1.00  0.00           C
ATOM     18  N   THR M  10    -165.916  60.677 -78.817  1.00122.57           N
ATOM     19  CA  THR M  10    -165.032  61.819 -78.736  1.00119.96           C
ATOM     20  C   THR M  10    -164.885  62.386 -77.331  1.00118.21           C
ATOM     21  O   THR M  10    -163.774  62.680 -76.979  1.00118.16           O
ATOM     22  CB  THR M  10    -165.499  62.907 -79.694  1.00  0.00           C
ATOM     23  OG1 THR M  10    -166.445  62.332 -80.605  1.00  0.00           O
ATOM     24  CG2 THR M  10    -164.361  63.483 -80.504  1.00  0.00           C
ATOM     25  N   VAL M  11    -165.907  62.472 -76.484  1.00144.16           N
ATOM     26  CA  VAL M  11    -165.664  63.006 -75.132  1.00140.97           C
ATOM     27  C   VAL M  11    -164.823  62.041 -74.306  1.00138.76           C
ATOM     28  O   VAL M  11    -164.063  62.463 -73.441  1.00138.36           O
ATOM     29  CB  VAL M  11    -166.938  63.403 -74.327  1.00  0.00           C
ATOM     30  CG1 VAL M  11    -167.629  64.615 -74.961  1.00  0.00           C
ATOM     31  CG2 VAL M  11    -167.937  62.243 -74.177  1.00  0.00           C
ATOM     32  N   ALA M  12    -164.889  60.753 -74.618  1.00113.33           N
ATOM     33  CA  ALA M  12    -164.011  59.805 -73.950  1.00111.07           C
ATOM     34  C   ALA M  12    -162.585  60.091 -74.421  1.00111.40           C
ATOM     35  O   ALA M  12    -161.669  60.122 -73.621  1.00111.68           O
ATOM     36  CB  ALA M  12    -164.429  58.360 -74.254  1.00  0.00           C
ATOM     37  N   ALA M  13    -162.412  60.351 -75.711  1.00129.30           N
ATOM     38  CA  ALA M  13    -161.101  60.684 -76.263  1.00128.96           C
ATOM     39  C   ALA M  13    -160.558  62.030 -75.761  1.00128.41           C
ATOM     40  O   ALA M  13    -159.363  62.184 -75.557  1.00128.91           O
ATOM     41  CB  ALA M  13    -161.164  60.670 -77.796  1.00  0.00           C
ATOM     42  N   GLU M  14    -161.437  62.995 -75.553  1.00122.69           N
ATOM     43  CA  GLU M  14    -161.064  64.316 -75.054  1.00122.38           C
ATOM     44  C   GLU M  14    -160.498  64.165 -73.632  1.00120.94           C
ATOM     45  O   GLU M  14    -159.485  64.774 -73.289  1.00121.03           O
ATOM     46  CB  GLU M  14    -162.296  65.247 -75.111  1.00  0.00           C
ATOM     47  CG  GLU M  14    -162.742  65.658 -76.550  1.00  0.00           C
ATOM     48  CD  GLU M  14    -164.252  65.958 -76.692  1.00  0.00           C
ATOM     49  OE1 GLU M  14    -164.798  66.683 -75.837  1.00  0.00           O
ATOM     50  OE2 GLU M  14    -164.914  65.485 -77.664  1.00  0.00           O
ATOM     51  N   GLU M  15    -161.089  63.297 -72.819  1.00123.31           N
ATOM     52  CA  GLU M  15    -160.554  63.018 -71.481  1.00121.58           C
ATOM     53  C   GLU M  15    -159.286  62.159 -71.550  1.00120.13           C
ATOM     54  O   GLU M  15    -158.325  62.348 -70.804  1.00120.31           O
ATOM     55  CB  GLU M  15    -161.630  62.306 -70.648  1.00  0.00           C
ATOM     56  CG  GLU M  15    -161.626  62.642 -69.151  1.00  0.00           C
ATOM     57  CD  GLU M  15    -161.035  61.567 -68.242  1.00  0.00           C
ATOM     58  OE1 GLU M  15    -160.309  61.935 -67.294  1.00  0.00           O
ATOM     59  OE2 GLU M  15    -161.361  60.367 -68.376  1.00  0.00           O
ATOM     60  N   MET M  16    -159.283  61.219 -72.484  1.00101.56           N
ATOM     61  CA  MET M  16    -158.175  60.288 -72.691  1.00 99.81           C
ATOM     62  C   MET M  16    -156.904  61.003 -73.094  1.00 98.73           C
ATOM     63  O   MET M  16    -155.824  60.684 -72.613  1.00 98.19           O
ATOM     64  CB  MET M  16    -158.566  59.319 -73.811  1.00  0.00           C
ATOM     65  CG  MET M  16    -157.627  58.190 -74.127  1.00  0.00           C
ATOM     66  SD  MET M  16    -158.421  57.175 -75.410  1.00  0.00           S
ATOM     67  CE  MET M  16    -158.319  58.126 -76.964  1.00  0.00           C
ATOM     68  N   ASP M  17    -157.004  61.971 -73.984  1.00106.49           N
ATOM     69  CA  ASP M  17    -155.806  62.641 -74.461  1.00105.60           C
ATOM     70  C   ASP M  17    -155.358  63.713 -73.483  1.00104.31           C
ATOM     71  O   ASP M  17    -154.166  63.994 -73.406  1.00104.89           O
ATOM     72  CB  ASP M  17    -155.988  63.146 -75.892  1.00  0.00           C
ATOM     73  CG  ASP M  17    -155.938  62.008 -76.913  1.00  0.00           C
ATOM     74  OD1 ASP M  17    -155.368  60.928 -76.599  1.00  0.00           O
ATOM     75  OD2 ASP M  17    -156.419  62.192 -78.045  1.00  0.00           O
ATOM     76  N   GLU M  18    -156.237  64.190 -72.612  1.00 99.26           N
ATOM     77  CA  GLU M  18    -155.784  64.967 -71.454  1.00 98.10           C
ATOM     78  C   GLU M  18    -154.993  64.071 -70.499  1.00 97.80           C
ATOM     79  O   GLU M  18    -153.938  64.450 -69.988  1.00 97.28           O
ATOM     80  CB  GLU M  18    -156.963  65.586 -70.696  1.00  0.00           C
ATOM     81  CG  GLU M  18    -157.107  67.095 -70.886  1.00  0.00           C
ATOM     82  CD  GLU M  18    -155.899  67.878 -70.376  1.00  0.00           C
ATOM     83  OE1 GLU M  18    -155.340  67.539 -69.313  1.00  0.00           O
ATOM     84  OE2 GLU M  18    -155.478  68.847 -71.046  1.00  0.00           O
ATOM     85  N   LEU M  19    -155.443  62.841 -70.295  1.00100.92           N
ATOM     86  CA  LEU M  19    -154.684  61.892 -69.476  1.00101.27           C
ATOM     87  C   LEU M  19    -153.364  61.542 -70.160  1.00102.80           C
ATOM     88  O   LEU M  19    -152.343  61.370 -69.489  1.00104.56           O
ATOM     89  CB  LEU M  19    -155.488  60.609 -69.227  1.00  0.00           C
ATOM     90  CG  LEU M  19    -156.466  60.470 -68.049  1.00  0.00           C
ATOM     91  CD1 LEU M  19    -156.987  61.778 -67.462  1.00  0.00           C
ATOM     92  CD2 LEU M  19    -157.632  59.602 -68.495  1.00  0.00           C
ATOM     93  N   ARG M  20    -153.348  61.458 -71.483  1.00129.08           N
ATOM     94  CA  ARG M  20    -152.110  61.194 -72.219  1.00129.12           C
ATOM     95  C   ARG M  20    -151.142  62.356 -72.083  1.00126.07           C
ATOM     96  O   ARG M  20    -149.970  62.142 -71.805  1.00126.24           O
ATOM     97  CB  ARG M  20    -152.408  60.916 -73.696  1.00  0.00           C
ATOM     98  CG  ARG M  20    -151.481  59.861 -74.311  1.00  0.00           C
ATOM     99  CD  ARG M  20    -151.793  59.579 -75.780  1.00  0.00           C
ATOM    100  NE  ARG M  20    -153.194  59.208 -76.024  1.00  0.00           N
ATOM    101  CZ  ARG M  20    -153.739  58.002 -75.983  1.00  0.00           C
ATOM    102  NH1 ARG M  20    -154.984  57.904 -76.297  1.00  0.00           N
ATOM    103  NH2 ARG M  20    -153.135  56.900 -75.638  1.00  0.00           N
ATOM    104  N   ARG M  21    -151.644  63.578 -72.205  1.00 75.75           N
ATOM    105  CA  ARG M  21    -150.850  64.790 -71.983  1.00 73.96           C
ATOM    106  C   ARG M  21    -150.274  64.775 -70.580  1.00 73.91           C
ATOM    107  O   ARG M  21    -149.080  65.009 -70.406  1.00 73.60           O
ATOM    108  CB  ARG M  21    -151.729  66.035 -72.215  1.00  0.00           C
ATOM    109  CG  ARG M  21    -151.152  67.372 -71.736  1.00  0.00           C
ATOM    110  CD  ARG M  21    -151.617  67.716 -70.315  1.00  0.00           C
ATOM    111  NE  ARG M  21    -152.651  68.750 -70.288  1.00  0.00           N
ATOM    112  CZ  ARG M  21    -152.465  70.051 -70.145  1.00  0.00           C
ATOM    113  NH1 ARG M  21    -153.522  70.805 -70.226  1.00  0.00           N
ATOM    114  NH2 ARG M  21    -151.305  70.623 -69.929  1.00  0.00           N
ATOM    115  N   ARG M  22    -151.100  64.480 -69.585  1.00 94.31           N
ATOM    116  CA  ARG M  22    -150.630  64.509 -68.202  1.00 94.36           C
ATOM    117  C   ARG M  22    -149.520  63.499 -68.011  1.00 94.16           C
ATOM    118  O   ARG M  22    -148.532  63.820 -67.387  1.00 94.90           O
ATOM    119  CB  ARG M  22    -151.757  64.247 -67.201  1.00  0.00           C
ATOM    120  CG  ARG M  22    -151.357  64.605 -65.764  1.00  0.00           C
ATOM    121  CD  ARG M  22    -152.285  64.009 -64.723  1.00  0.00           C
ATOM    122  NE  ARG M  22    -153.692  64.380 -64.925  1.00  0.00           N
ATOM    123  CZ  ARG M  22    -154.710  64.012 -64.159  1.00  0.00           C
ATOM    124  NH1 ARG M  22    -155.915  64.355 -64.525  1.00  0.00           N
ATOM    125  NH2 ARG M  22    -154.584  63.313 -63.058  1.00  0.00           N
ATOM    126  N   ASN M  23    -149.634  62.320 -68.604  1.00 87.26           N
ATOM    127  CA  ASN M  23    -148.582  61.313 -68.465  1.00 87.93           C
ATOM    128  C   ASN M  23    -147.239  61.796 -69.002  1.00 89.07           C
ATOM    129  O   ASN M  23    -146.210  61.446 -68.449  1.00 89.49           O
ATOM    130  CB  ASN M  23    -148.960  60.011 -69.177  1.00  0.00           C
ATOM    131  CG  ASN M  23    -149.676  59.041 -68.275  1.00  0.00           C
ATOM    132  OD1 ASN M  23    -149.071  58.380 -67.452  1.00  0.00           O
ATOM    133  ND2 ASN M  23    -150.959  58.918 -68.447  1.00  0.00           N
ATOM    134  N   ILE M  24    -147.219  62.613 -70.045  1.00 93.68           N
ATOM    135  CA  ILE M  24    -145.952  63.118 -70.587  1.00 95.26           C
ATOM    136  C   ILE M  24    -145.344  64.125 -69.606  1.00 94.61           C
ATOM    137  O   ILE M  24    -144.149  64.083 -69.300  1.00 94.55           O
ATOM    138  CB  ILE M  24    -146.161  63.795 -71.983  1.00  0.00           C
ATOM    139  CG1 ILE M  24    -146.741  62.779 -72.990  1.00  0.00           C
ATOM    140  CG2 ILE M  24    -144.833  64.383 -72.534  1.00  0.00           C
ATOM    141  CD1 ILE M  24    -147.343  63.391 -74.265  1.00  0.00           C
ATOM    142  N   GLU M  25    -146.169  65.024 -69.093  1.00 90.41           N
ATOM    143  CA  GLU M  25    -145.694  66.084 -68.199  1.00 90.25           C
ATOM    144  C   GLU M  25    -145.254  65.498 -66.857  1.00 89.14           C
ATOM    145  O   GLU M  25    -144.196  65.820 -66.320  1.00 88.56           O
ATOM    146  CB  GLU M  25    -146.821  67.111 -68.014  1.00  0.00           C
ATOM    147  CG  GLU M  25    -147.168  67.845 -69.317  1.00  0.00           C
ATOM    148  CD  GLU M  25    -148.353  68.800 -69.201  1.00  0.00           C
ATOM    149  OE1 GLU M  25    -149.050  68.820 -68.167  1.00  0.00           O
ATOM    150  OE2 GLU M  25    -148.636  69.510 -70.192  1.00  0.00           O
ATOM    151  N   LEU M  26    -146.031  64.550 -66.365  1.00 80.87           N
ATOM    152  CA  LEU M  26    -145.740  63.835 -65.128  1.00 81.28           C
ATOM    153  C   LEU M  26    -144.520  62.936 -65.267  1.00 82.29           C
ATOM    154  O   LEU M  26    -143.735  62.804 -64.329  1.00 82.07           O
ATOM    155  CB  LEU M  26    -146.963  62.980 -64.814  1.00  0.00           C
ATOM    156  CG  LEU M  26    -146.986  62.093 -63.574  1.00  0.00           C
ATOM    157  CD1 LEU M  26    -146.899  62.854 -62.263  1.00  0.00           C
ATOM    158  CD2 LEU M  26    -148.281  61.310 -63.665  1.00  0.00           C
ATOM    159  N   SER M  27    -144.319  62.353 -66.442  1.00 93.54           N
ATOM    160  CA  SER M  27    -143.123  61.551 -66.686  1.00 95.26           C
ATOM    161  C   SER M  27    -141.892  62.433 -66.567  1.00 94.24           C
ATOM    162  O   SER M  27    -140.856  61.984 -66.079  1.00 94.27           O
ATOM    163  CB  SER M  27    -143.124  60.891 -68.065  1.00  0.00           C
ATOM    164  OG  SER M  27    -141.971  60.078 -68.231  1.00  0.00           O
ATOM    165  N   ARG M  28    -141.987  63.689 -66.984  1.00 86.71           N
ATOM    166  CA  ARG M  28    -140.869  64.608 -66.787  1.00 87.26           C
ATOM    167  C   ARG M  28    -140.674  64.902 -65.309  1.00 87.82           C
ATOM    168  O   ARG M  28    -139.545  64.864 -64.842  1.00 88.17           O
ATOM    169  CB  ARG M  28    -141.046  65.909 -67.577  1.00  0.00           C
ATOM    170  CG  ARG M  28    -139.937  66.907 -67.280  1.00  0.00           C
ATOM    171  CD  ARG M  28    -139.882  68.082 -68.238  1.00  0.00           C
ATOM    172  NE  ARG M  28    -139.428  67.664 -69.573  1.00  0.00           N
ATOM    173  CZ  ARG M  28    -138.167  67.449 -69.939  1.00  0.00           C
ATOM    174  NH1 ARG M  28    -137.935  67.098 -71.173  1.00  0.00           N
ATOM    175  NH2 ARG M  28    -137.133  67.528 -69.142  1.00  0.00           N
ATOM    176  N   GLU M  29    -141.733  65.163 -64.556  1.00106.96           N
ATOM    177  CA  GLU M  29    -141.543  65.471 -63.135  1.00105.85           C
ATOM    178  C   GLU M  29    -140.920  64.311 -62.368  1.00103.37           C
ATOM    179  O   GLU M  29    -140.010  64.521 -61.560  1.00103.70           O
ATOM    180  CB  GLU M  29    -142.844  65.872 -62.439  1.00  0.00           C
ATOM    181  CG  GLU M  29    -143.392  67.208 -62.905  1.00  0.00           C
ATOM    182  CD  GLU M  29    -144.399  67.787 -61.922  1.00  0.00           C
ATOM    183  OE1 GLU M  29    -143.986  68.150 -60.795  1.00  0.00           O
ATOM    184  OE2 GLU M  29    -145.590  67.908 -62.276  1.00  0.00           O
ATOM    185  N   VAL M  30    -141.343  63.081 -62.630  1.00 80.16           N
ATOM    186  CA  VAL M  30    -140.726  61.957 -61.930  1.00 76.96           C
ATOM    187  C   VAL M  30    -139.282  61.770 -62.386  1.00 76.33           C
ATOM    188  O   VAL M  30    -138.437  61.409 -61.575  1.00 76.64           O
ATOM    189  CB  VAL M  30    -141.525  60.614 -62.015  1.00  0.00           C
ATOM    190  CG1 VAL M  30    -142.915  60.779 -61.397  1.00  0.00           C
ATOM    191  CG2 VAL M  30    -141.658  60.070 -63.432  1.00  0.00           C
ATOM    192  N   ALA M  31    -138.960  62.050 -63.644  1.00 94.05           N
ATOM    193  CA  ALA M  31    -137.589  61.884 -64.117  1.00 93.95           C
ATOM    194  C   ALA M  31    -136.666  62.943 -63.513  1.00 91.37           C
ATOM    195  O   ALA M  31    -135.580  62.622 -63.021  1.00 91.07           O
ATOM    196  CB  ALA M  31    -137.546  61.953 -65.648  1.00  0.00           C
ATOM    197  N   GLU M  32    -137.096  64.194 -63.537  1.00 85.50           N
ATOM    198  CA  GLU M  32    -136.273  65.282 -63.020  1.00 82.00           C
ATOM    199  C   GLU M  32    -136.082  65.106 -61.524  1.00 81.53           C
ATOM    200  O   GLU M  32    -134.967  65.194 -61.026  1.00 80.40           O
ATOM    201  CB  GLU M  32    -136.907  66.653 -63.285  1.00  0.00           C
ATOM    202  CG  GLU M  32    -136.175  67.506 -64.321  1.00  0.00           C
ATOM    203  CD  GLU M  32    -136.631  67.273 -65.757  1.00  0.00           C
ATOM    204  OE1 GLU M  32    -137.111  68.246 -66.384  1.00  0.00           O
ATOM    205  OE2 GLU M  32    -136.496  66.156 -66.298  1.00  0.00           O
ATOM    206  N   MET M  33    -137.142  64.806 -60.787  1.00 97.70           N
ATOM    207  CA  MET M  33    -136.995  64.680 -59.340  1.00 97.61           C
ATOM    208  C   MET M  33    -136.188  63.445 -58.945  1.00 98.05           C
ATOM    209  O   MET M  33    -135.446  63.491 -57.968  1.00 98.65           O
ATOM    210  CB  MET M  33    -138.358  64.721 -58.654  1.00  0.00           C
ATOM    211  CG  MET M  33    -138.272  64.879 -57.140  1.00  0.00           C
ATOM    212  SD  MET M  33    -139.704  65.717 -56.425  1.00  0.00           S
ATOM    213  CE  MET M  33    -141.069  64.772 -57.072  1.00  0.00           C
ATOM    214  N   LYS M  34    -136.232  62.369 -59.723  1.00 91.32           N
ATOM    215  CA  LYS M  34    -135.310  61.249 -59.483  1.00 89.71           C
ATOM    216  C   LYS M  34    -133.878  61.707 -59.698  1.00 88.34           C
ATOM    217  O   LYS M  34    -133.015  61.376 -58.902  1.00 87.33           O
ATOM    218  CB  LYS M  34    -135.588  60.060 -60.408  1.00  0.00           C
ATOM    219  CG  LYS M  34    -136.760  59.206 -59.961  1.00  0.00           C
ATOM    220  CD  LYS M  34    -137.172  58.185 -61.013  1.00  0.00           C
ATOM    221  CE  LYS M  34    -138.418  57.448 -60.539  1.00  0.00           C
ATOM    222  NZ  LYS M  34    -138.990  56.457 -61.507  1.00  0.00           N
ATOM    223  N   THR M  35    -133.617  62.469 -60.747  1.00 89.76           N
ATOM    224  CA  THR M  35    -132.259  62.933 -61.034  1.00 90.31           C
ATOM    225  C   THR M  35    -131.748  63.854 -59.927  1.00 88.74           C
ATOM    226  O   THR M  35    -130.611  63.718 -59.464  1.00 90.03           O
ATOM    227  CB  THR M  35    -132.223  63.660 -62.396  1.00  0.00           C
ATOM    228  OG1 THR M  35    -132.785  62.796 -63.389  1.00  0.00           O
ATOM    229  CG2 THR M  35    -130.809  63.986 -62.842  1.00  0.00           C
ATOM    230  N   GLU M  36    -132.599  64.750 -59.447  1.00 71.27           N
ATOM    231  CA  GLU M  36    -132.234  65.619 -58.330  1.00 67.02           C
ATOM    232  C   GLU M  36    -131.950  64.789 -57.085  1.00 67.03           C
ATOM    233  O   GLU M  36    -130.943  64.990 -56.419  1.00 65.65           O
ATOM    234  CB  GLU M  36    -133.349  66.628 -58.028  1.00  0.00           C
ATOM    235  CG  GLU M  36    -133.560  67.671 -59.122  1.00  0.00           C
ATOM    236  CD  GLU M  36    -132.313  68.500 -59.361  1.00  0.00           C
ATOM    237  OE1 GLU M  36    -131.906  69.255 -58.452  1.00  0.00           O
ATOM    238  OE2 GLU M  36    -131.669  68.359 -60.425  1.00  0.00           O
ATOM    239  N   MET M  37    -132.794  63.815 -56.784  1.00 70.96           N
ATOM    240  CA  MET M  37    -132.593  62.984 -55.600  1.00 73.22           C
ATOM    241  C   MET M  37    -131.308  62.160 -55.696  1.00 76.44           C
ATOM    242  O   MET M  37    -130.592  62.008 -54.712  1.00 78.59           O
ATOM    243  CB  MET M  37    -133.815  62.087 -55.410  1.00  0.00           C
ATOM    244  CG  MET M  37    -133.931  61.455 -54.041  1.00  0.00           C
ATOM    245  SD  MET M  37    -135.465  60.527 -53.959  1.00  0.00           S
ATOM    246  CE  MET M  37    -134.996  58.934 -54.644  1.00  0.00           C
ATOM    247  N   ILE M  38    -130.960  61.679 -56.882  1.00 84.11           N
ATOM    248  CA  ILE M  38    -129.702  60.950 -57.078  1.00 85.48           C
ATOM    249  C   ILE M  38    -128.502  61.885 -56.900  1.00 84.46           C
ATOM    250  O   ILE M  38    -127.537  61.526 -56.221  1.00 84.53           O
ATOM    251  CB  ILE M  38    -129.661  60.250 -58.475  1.00  0.00           C
ATOM    252  CG1 ILE M  38    -130.713  59.121 -58.522  1.00  0.00           C
ATOM    253  CG2 ILE M  38    -128.260  59.650 -58.785  1.00  0.00           C
ATOM    254  CD1 ILE M  38    -131.086  58.624 -59.929  1.00  0.00           C
ATOM    255  N   LYS M  39    -128.522  63.095 -57.446  1.00 69.22           N
ATOM    256  CA  LYS M  39    -127.354  63.969 -57.272  1.00 69.28           C
ATOM    257  C   LYS M  39    -127.266  64.487 -55.835  1.00 68.04           C
ATOM    258  O   LYS M  39    -126.183  64.770 -55.330  1.00 68.04           O
ATOM    259  CB  LYS M  39    -127.318  65.096 -58.312  1.00  0.00           C
ATOM    260  CG  LYS M  39    -128.162  66.312 -57.991  1.00  0.00           C
ATOM    261  CD  LYS M  39    -128.206  67.310 -59.125  1.00  0.00           C
ATOM    262  CE  LYS M  39    -128.821  68.597 -58.608  1.00  0.00           C
ATOM    263  NZ  LYS M  39    -129.238  69.533 -59.700  1.00  0.00           N
ATOM    264  N   LEU M  40    -128.387  64.562 -55.135  1.00 73.39           N
ATOM    265  CA  LEU M  40    -128.367  64.900 -53.712  1.00 71.91           C
ATOM    266  C   LEU M  40    -127.876  63.718 -52.892  1.00 72.07           C
ATOM    267  O   LEU M  40    -127.176  63.919 -51.911  1.00 74.04           O
ATOM    268  CB  LEU M  40    -129.748  65.327 -53.219  1.00  0.00           C
ATOM    269  CG  LEU M  40    -130.209  66.785 -53.394  1.00  0.00           C
ATOM    270  CD1 LEU M  40    -129.610  67.592 -54.555  1.00  0.00           C
ATOM    271  CD2 LEU M  40    -131.717  66.764 -53.537  1.00  0.00           C
ATOM    272  N   TRP M  41    -128.156  62.489 -53.303  1.00 78.00           N
ATOM    273  CA  TRP M  41    -127.559  61.320 -52.654  1.00 78.19           C
ATOM    274  C   TRP M  41    -126.054  61.364 -52.842  1.00 77.84           C
ATOM    275  O   TRP M  41    -125.314  61.147 -51.894  1.00 76.94           O
ATOM    276  CB  TRP M  41    -128.080  60.010 -53.246  1.00  0.00           C
ATOM    277  CG  TRP M  41    -129.156  59.355 -52.442  1.00  0.00           C
ATOM    278  CD1 TRP M  41    -130.497  59.394 -52.666  1.00  0.00           C
ATOM    279  CD2 TRP M  41    -128.981  58.458 -51.329  1.00  0.00           C
ATOM    280  NE1 TRP M  41    -131.177  58.593 -51.788  1.00  0.00           N
ATOM    281  CE2 TRP M  41    -130.274  57.986 -50.960  1.00  0.00           C
ATOM    282  CE3 TRP M  41    -127.856  57.973 -50.627  1.00  0.00           C
ATOM    283  CZ2 TRP M  41    -130.465  57.031 -49.941  1.00  0.00           C
ATOM    284  CZ3 TRP M  41    -128.042  57.004 -49.607  1.00  0.00           C
ATOM    285  CH2 TRP M  41    -129.351  56.537 -49.283  1.00  0.00           C
ATOM    286  N   GLN M  42    -125.601  61.710 -54.038  1.00 71.54           N
ATOM    287  CA  GLN M  42    -124.171  61.851 -54.313  1.00 71.95           C
ATOM    288  C   GLN M  42    -123.543  62.927 -53.425  1.00 73.34           C
ATOM    289  O   GLN M  42    -122.490  62.711 -52.834  1.00 74.49           O
ATOM    290  CB  GLN M  42    -123.977  62.188 -55.793  1.00  0.00           C
ATOM    291  CG  GLN M  42    -122.534  62.179 -56.276  1.00  0.00           C
ATOM    292  CD  GLN M  42    -122.422  62.553 -57.741  1.00  0.00           C
ATOM    293  OE1 GLN M  42    -123.355  63.054 -58.349  1.00  0.00           O
ATOM    294  NE2 GLN M  42    -121.273  62.319 -58.318  1.00  0.00           N
ATOM    295  N   ARG M  43    -124.206  64.069 -53.284  1.00 72.73           N
ATOM    296  CA  ARG M  43    -123.741  65.133 -52.384  1.00 71.92           C
ATOM    297  C   ARG M  43    -123.700  64.660 -50.934  1.00 71.07           C
ATOM    298  O   ARG M  43    -122.774  64.970 -50.201  1.00 71.06           O
ATOM    299  CB  ARG M  43    -124.659  66.356 -52.512  1.00  0.00           C
ATOM    300  CG  ARG M  43    -124.278  67.550 -51.637  1.00  0.00           C
ATOM    301  CD  ARG M  43    -125.230  68.715 -51.870  1.00  0.00           C
ATOM    302  NE  ARG M  43    -125.033  69.773 -50.868  1.00  0.00           N
ATOM    303  CZ  ARG M  43    -125.655  70.939 -50.800  1.00  0.00           C
ATOM    304  NH1 ARG M  43    -125.496  71.669 -49.737  1.00  0.00           N
ATOM    305  NH2 ARG M  43    -126.420  71.405 -51.754  1.00  0.00           N
ATOM    306  N   THR M  44    -124.701  63.902 -50.526  1.00 54.67           N
ATOM    307  CA  THR M  44    -124.775  63.422 -49.151  1.00 57.47           C
ATOM    308  C   THR M  44    -123.659  62.433 -48.854  1.00 59.71           C
ATOM    309  O   THR M  44    -122.994  62.574 -47.838  1.00 60.59           O
ATOM    310  CB  THR M  44    -126.137  62.758 -48.865  1.00  0.00           C
ATOM    311  OG1 THR M  44    -127.185  63.660 -49.224  1.00  0.00           O
ATOM    312  CG2 THR M  44    -126.334  62.447 -47.406  1.00  0.00           C
ATOM    313  N   VAL M  45    -123.418  61.461 -49.726  1.00 93.71           N
ATOM    314  CA  VAL M  45    -122.417  60.448 -49.399  1.00 96.11           C
ATOM    315  C   VAL M  45    -121.013  61.019 -49.363  1.00 96.96           C
ATOM    316  O   VAL M  45    -120.263  60.653 -48.479  1.00 97.51           O
ATOM    317  CB  VAL M  45    -122.483  59.164 -50.275  1.00  0.00           C
ATOM    318  CG1 VAL M  45    -123.852  58.483 -50.108  1.00  0.00           C
ATOM    319  CG2 VAL M  45    -122.206  59.434 -51.758  1.00  0.00           C
ATOM    320  N   VAL M  46    -120.662  61.983 -50.205  1.00 84.72           N
ATOM    321  CA  VAL M  46    -119.308  62.533 -50.110  1.00 86.19           C
ATOM    322  C   VAL M  46    -119.130  63.359 -48.837  1.00 84.93           C
ATOM    323  O   VAL M  46    -118.026  63.451 -48.320  1.00 84.92           O
ATOM    324  CB  VAL M  46    -118.863  63.322 -51.371  1.00  0.00           C
ATOM    325  CG1 VAL M  46    -118.890  62.402 -52.602  1.00  0.00           C
ATOM    326  CG2 VAL M  46    -119.723  64.568 -51.630  1.00  0.00           C
ATOM    327  N   ALA M  47    -120.211  63.903 -48.289  1.00 89.14           N
ATOM    328  CA  ALA M  47    -120.128  64.609 -47.015  1.00 87.16           C
ATOM    329  C   ALA M  47    -119.961  63.595 -45.876  1.00 87.61           C
ATOM    330  O   ALA M  47    -119.192  63.810 -44.951  1.00 89.56           O
ATOM    331  CB  ALA M  47    -121.377  65.474 -46.813  1.00  0.00           C
ATOM    332  N   GLU M  48    -120.645  62.463 -45.965  1.00 75.51           N
ATOM    333  CA  GLU M  48    -120.509  61.395 -44.966  1.00 75.83           C
ATOM    334  C   GLU M  48    -119.105  60.768 -45.026  1.00 74.83           C
ATOM    335  O   GLU M  48    -118.491  60.476 -44.000  1.00 74.39           O
ATOM    336  CB  GLU M  48    -121.589  60.324 -45.206  1.00  0.00           C
ATOM    337  CG  GLU M  48    -123.024  60.810 -44.938  1.00  0.00           C
ATOM    338  CD  GLU M  48    -124.104  59.839 -45.421  1.00  0.00           C
ATOM    339  OE1 GLU M  48    -124.216  59.586 -46.638  1.00  0.00           O
ATOM    340  OE2 GLU M  48    -124.932  59.382 -44.602  1.00  0.00           O
ATOM    341  N   GLU M  49    -118.560  60.617 -46.226  1.00 80.56           N
ATOM    342  CA  GLU M  49    -117.188  60.131 -46.416  1.00 79.50           C
ATOM    343  C   GLU M  49    -116.206  61.134 -45.811  1.00 78.22           C
ATOM    344  O   GLU M  49    -115.224  60.773 -45.151  1.00 77.20           O
ATOM    345  CB  GLU M  49    -116.878  59.995 -47.916  1.00  0.00           C
ATOM    346  CG  GLU M  49    -117.570  58.839 -48.643  1.00  0.00           C
ATOM    347  CD  GLU M  49    -117.523  59.006 -50.165  1.00  0.00           C
ATOM    348  OE1 GLU M  49    -116.407  59.077 -50.725  1.00  0.00           O
ATOM    349  OE2 GLU M  49    -118.597  59.058 -50.814  1.00  0.00           O
ATOM    350  N   ALA M  50    -116.478  62.414 -46.025  1.00 74.68           N
ATOM    351  CA  ALA M  50    -115.639  63.474 -45.490  1.00 74.69           C
ATOM    352  C   ALA M  50    -115.740  63.553 -43.967  1.00 74.31           C
ATOM    353  O   ALA M  50    -114.742  63.859 -43.322  1.00 75.33           O
ATOM    354  CB  ALA M  50    -116.008  64.802 -46.131  1.00  0.00           C
ATOM    355  N   GLU M  51    -116.882  63.232 -43.371  1.00 79.70           N
ATOM    356  CA  GLU M  51    -116.962  63.177 -41.912  1.00 80.69           C
ATOM    357  C   GLU M  51    -115.997  62.127 -41.393  1.00 81.35           C
ATOM    358  O   GLU M  51    -115.243  62.387 -40.456  1.00 82.01           O
ATOM    359  CB  GLU M  51    -118.334  62.771 -41.369  1.00  0.00           C
ATOM    360  CG  GLU M  51    -119.433  63.800 -41.427  1.00  0.00           C
ATOM    361  CD  GLU M  51    -120.616  63.354 -40.576  1.00  0.00           C
ATOM    362  OE1 GLU M  51    -120.435  63.224 -39.340  1.00  0.00           O
ATOM    363  OE2 GLU M  51    -121.723  63.142 -41.114  1.00  0.00           O
ATOM    364  N   GLU M  52    -115.989  60.947 -41.994  1.00102.39           N
ATOM    365  CA  GLU M  52    -115.090  59.898 -41.519  1.00101.89           C
ATOM    366  C   GLU M  52    -113.644  60.332 -41.707  1.00101.14           C
ATOM    367  O   GLU M  52    -112.822  60.187 -40.800  1.00101.36           O
ATOM    368  CB  GLU M  52    -115.319  58.566 -42.237  1.00  0.00           C
ATOM    369  CG  GLU M  52    -116.660  57.922 -41.926  1.00  0.00           C
ATOM    370  CD  GLU M  52    -116.707  56.462 -42.358  1.00  0.00           C
ATOM    371  OE1 GLU M  52    -116.277  56.142 -43.486  1.00  0.00           O
ATOM    372  OE2 GLU M  52    -117.139  55.617 -41.542  1.00  0.00           O
ATOM    373  N   GLN M  53    -113.329  60.910 -42.858  1.00 81.98           N
ATOM    374  CA  GLN M  53    -111.964  61.357 -43.120  1.00 79.97           C
ATOM    375  C   GLN M  53    -111.507  62.444 -42.142  1.00 78.90           C
ATOM    376  O   GLN M  53    -110.407  62.387 -41.598  1.00 79.06           O
ATOM    377  CB  GLN M  53    -111.842  61.885 -44.553  1.00  0.00           C
ATOM    378  CG  GLN M  53    -110.396  62.005 -45.009  1.00  0.00           C
ATOM    379  CD  GLN M  53    -110.215  62.951 -46.173  1.00  0.00           C
ATOM    380  OE1 GLN M  53    -110.754  62.762 -47.249  1.00  0.00           O
ATOM    381  NE2 GLN M  53    -109.435  63.977 -45.966  1.00  0.00           N
ATOM    382  N   LEU M  54    -112.338  63.446 -41.899  1.00 72.21           N
ATOM    383  CA  LEU M  54    -111.950  64.557 -41.031  1.00 71.62           C
ATOM    384  C   LEU M  54    -111.930  64.123 -39.572  1.00 72.32           C
ATOM    385  O   LEU M  54    -111.101  64.593 -38.799  1.00 72.90           O
ATOM    386  CB  LEU M  54    -112.891  65.752 -41.210  1.00  0.00           C
ATOM    387  CG  LEU M  54    -112.536  66.799 -42.281  1.00  0.00           C
ATOM    388  CD1 LEU M  54    -112.356  66.268 -43.704  1.00  0.00           C
ATOM    389  CD2 LEU M  54    -113.619  67.869 -42.286  1.00  0.00           C
ATOM    390  N   CYS M  55    -112.793  63.190 -39.195  1.00 76.39           N
ATOM    391  CA  CYS M  55    -112.743  62.624 -37.849  1.00 78.76           C
ATOM    392  C   CYS M  55    -111.443  61.845 -37.685  1.00 79.08           C
ATOM    393  O   CYS M  55    -110.789  61.933 -36.648  1.00 78.91           O
ATOM    394  CB  CYS M  55    -113.933  61.693 -37.607  1.00  0.00           C
ATOM    395  SG  CYS M  55    -114.075  61.167 -35.880  1.00  0.00           S
ATOM    396  N   SER M  56    -111.044  61.115 -38.719  1.00 90.86           N
ATOM    397  CA  SER M  56    -109.771  60.399 -38.695  1.00 90.70           C
ATOM    398  C   SER M  56    -108.622  61.391 -38.570  1.00 90.60           C
ATOM    399  O   SER M  56    -107.762  61.205 -37.729  1.00 90.26           O
ATOM    400  CB  SER M  56    -109.605  59.524 -39.941  1.00  0.00           C
ATOM    401  OG  SER M  56    -108.489  58.658 -39.821  1.00  0.00           O
ATOM    402  N   GLN M  57    -108.634  62.490 -39.314  1.00 75.71           N
ATOM    403  CA  GLN M  57    -107.587  63.506 -39.172  1.00 75.86           C
ATOM    404  C   GLN M  57    -107.521  64.131 -37.783  1.00 75.96           C
ATOM    405  O   GLN M  57    -106.434  64.400 -37.276  1.00 75.91           O
ATOM    406  CB  GLN M  57    -107.735  64.627 -40.203  1.00  0.00           C
ATOM    407  CG  GLN M  57    -106.801  64.491 -41.399  1.00  0.00           C
ATOM    408  CD  GLN M  57    -107.321  63.555 -42.464  1.00  0.00           C
ATOM    409  OE1 GLN M  57    -108.081  63.967 -43.334  1.00  0.00           O
ATOM    410  NE2 GLN M  57    -106.906  62.319 -42.437  1.00  0.00           N
ATOM    411  N   LEU M  58    -108.664  64.331 -37.141  1.00 95.17           N
ATOM    412  CA  LEU M  58    -108.655  64.819 -35.766  1.00 96.28           C
ATOM    413  C   LEU M  58    -107.971  63.789 -34.871  1.00 97.54           C
ATOM    414  O   LEU M  58    -107.070  64.140 -34.125  1.00 98.16           O
ATOM    415  CB  LEU M  58    -110.080  65.104 -35.276  1.00  0.00           C
ATOM    416  CG  LEU M  58    -110.212  65.631 -33.837  1.00  0.00           C
ATOM    417  CD1 LEU M  58    -109.526  66.978 -33.632  1.00  0.00           C
ATOM    418  CD2 LEU M  58    -111.688  65.756 -33.476  1.00  0.00           C
ATOM    419  N   ALA M  59    -108.352  62.524 -34.986  1.00 94.59           N
ATOM    420  CA  ALA M  59    -107.756  61.462 -34.179  1.00 95.61           C
ATOM    421  C   ALA M  59    -106.257  61.268 -34.459  1.00 95.89           C
ATOM    422  O   ALA M  59    -105.480  60.963 -33.560  1.00 94.94           O
ATOM    423  CB  ALA M  59    -108.518  60.157 -34.426  1.00  0.00           C
ATOM    424  N   GLU M  60    -105.846  61.460 -35.704  1.00 95.90           N
ATOM    425  CA  GLU M  60    -104.437  61.381 -36.086  1.00 96.67           C
ATOM    426  C   GLU M  60    -103.660  62.472 -35.357  1.00 95.96           C
ATOM    427  O   GLU M  60    -102.631  62.204 -34.743  1.00 96.50           O
ATOM    428  CB  GLU M  60    -104.281  61.551 -37.605  1.00  0.00           C
ATOM    429  CG  GLU M  60    -104.718  60.336 -38.431  1.00  0.00           C
ATOM    430  CD  GLU M  60    -105.287  60.709 -39.803  1.00  0.00           C
ATOM    431  OE1 GLU M  60    -104.815  61.671 -40.446  1.00  0.00           O
ATOM    432  OE2 GLU M  60    -106.248  60.043 -40.250  1.00  0.00           O
ATOM    433  N   LEU M  61    -104.168  63.695 -35.359  1.00 78.59           N
ATOM    434  CA  LEU M  61    -103.473  64.770 -34.658  1.00 76.62           C
ATOM    435  C   LEU M  61    -103.538  64.585 -33.143  1.00 76.60           C
ATOM    436  O   LEU M  61    -102.584  64.900 -32.444  1.00 75.87           O
ATOM    437  CB  LEU M  61    -104.030  66.133 -35.075  1.00  0.00           C
ATOM    438  CG  LEU M  61    -103.264  67.361 -34.548  1.00  0.00           C
ATOM    439  CD1 LEU M  61    -101.783  67.396 -34.937  1.00  0.00           C
ATOM    440  CD2 LEU M  61    -103.933  68.623 -35.057  1.00  0.00           C
ATOM    441  N   GLU M  62    -104.620  64.020 -32.625  1.00 85.14           N
ATOM    442  CA  GLU M  62    -104.729  63.726 -31.193  1.00 87.33           C
ATOM    443  C   GLU M  62    -103.661  62.742 -30.725  1.00 88.46           C
ATOM    444  O   GLU M  62    -103.162  62.879 -29.610  1.00 89.46           O
ATOM    445  CB  GLU M  62    -106.110  63.152 -30.853  1.00  0.00           C
ATOM    446  CG  GLU M  62    -107.232  64.188 -30.792  1.00  0.00           C
ATOM    447  CD  GLU M  62    -108.610  63.580 -30.552  1.00  0.00           C
ATOM    448  OE1 GLU M  62    -108.788  62.354 -30.723  1.00  0.00           O
ATOM    449  OE2 GLU M  62    -109.535  64.345 -30.195  1.00  0.00           O
ATOM    450  N   VAL M  63    -103.275  61.773 -31.548  1.00 99.78           N
ATOM    451  CA  VAL M  63    -102.205  60.855 -31.144  1.00100.11           C
ATOM    452  C   VAL M  63    -100.807  61.386 -31.453  1.00 99.86           C
ATOM    453  O   VAL M  63     -99.841  60.937 -30.845  1.00100.11           O
ATOM    454  CB  VAL M  63    -102.386  59.411 -31.697  1.00  0.00           C
ATOM    455  CG1 VAL M  63    -103.722  58.821 -31.213  1.00  0.00           C
ATOM    456  CG2 VAL M  63    -102.312  59.338 -33.223  1.00  0.00           C
ATOM    457  N   GLU M  64    -100.675  62.344 -32.363  1.00 76.15           N
ATOM    458  CA  GLU M  64     -99.370  62.965 -32.616  1.00 76.78           C
ATOM    459  C   GLU M  64     -99.039  64.023 -31.569  1.00 75.71           C
ATOM    460  O   GLU M  64     -97.916  64.092 -31.079  1.00 75.34           O
ATOM    461  CB  GLU M  64     -99.319  63.638 -33.989  1.00  0.00           C
ATOM    462  CG  GLU M  64     -99.213  62.672 -35.158  1.00  0.00           C
ATOM    463  CD  GLU M  64     -98.900  63.390 -36.462  1.00  0.00           C
ATOM    464  OE1 GLU M  64     -99.541  64.420 -36.768  1.00  0.00           O
ATOM    465  OE2 GLU M  64     -97.977  62.934 -37.176  1.00  0.00           O
ATOM    466  N   SER M  65    -100.019  64.839 -31.206  1.00 92.87           N
ATOM    467  CA  SER M  65     -99.837  65.938 -30.251  1.00 93.40           C
ATOM    468  C   SER M  65     -99.956  65.432 -28.809  1.00 95.62           C
ATOM    469  O   SER M  65    -100.682  65.996 -27.985  1.00 97.09           O
ATOM    470  CB  SER M  65    -100.879  67.028 -30.538  1.00  0.00           C
ATOM    471  OG  SER M  65    -100.688  68.174 -29.726  1.00  0.00           O
ATOM    472  N   LEU M  66     -99.285  64.322 -28.531  1.00113.03           N
ATOM    473  CA  LEU M  66     -99.452  63.575 -27.283  1.00114.42           C
ATOM    474  C   LEU M  66     -98.131  63.314 -26.552  1.00115.20           C
ATOM    475  O   LEU M  66     -98.082  62.572 -25.568  1.00115.27           O
ATOM    476  CB  LEU M  66    -100.172  62.262 -27.628  1.00  0.00           C
ATOM    477  CG  LEU M  66    -100.985  61.518 -26.555  1.00  0.00           C
ATOM    478  CD1 LEU M  66    -102.126  62.369 -25.987  1.00  0.00           C
ATOM    479  CD2 LEU M  66    -101.570  60.236 -27.149  1.00  0.00           C
ATOM    480  N   GLY M  67     -97.062  63.934 -27.025  1.00104.26           N
ATOM    481  CA  GLY M  67     -95.743  63.795 -26.430  1.00104.16           C
ATOM    482  C   GLY M  67     -94.925  64.862 -27.112  1.00104.61           C
ATOM    483  O   GLY M  67     -93.756  65.101 -26.749  1.00105.03           O
ATOM    484  OXT GLY M  67     -95.505  65.479 -28.032  1.00105.03           O
TER     485      GLY M  67 
ATOM    486  N   GLY N   7    -167.081  49.965 -83.629  1.00290.02           N
ATOM    487  CA  GLY N   7    -166.042  49.286 -82.807  1.00290.05           C
ATOM    488  C   GLY N   7    -165.516  50.221 -81.750  1.00288.93           C
ATOM    489  O   GLY N   7    -166.091  51.289 -81.649  1.00289.54           O
ATOM    490  N   TYR N   8    -164.482  49.849 -80.998  1.00168.62           N
ATOM    491  CA  TYR N   8    -163.792  50.709 -80.013  1.00165.96           C
ATOM    492  C   TYR N   8    -164.555  51.327 -78.830  1.00164.75           C
ATOM    493  O   TYR N   8    -163.944  51.934 -77.971  1.00164.03           O
ATOM    494  CB  TYR N   8    -163.045  51.836 -80.742  1.00  0.00           C
ATOM    495  CG  TYR N   8    -161.626  52.046 -80.247  1.00  0.00           C
ATOM    496  CD1 TYR N   8    -160.571  51.264 -80.758  1.00  0.00           C
ATOM    497  CD2 TYR N   8    -161.323  53.022 -79.268  1.00  0.00           C
ATOM    498  CE1 TYR N   8    -159.239  51.455 -80.310  1.00  0.00           C
ATOM    499  CE2 TYR N   8    -159.983  53.203 -78.805  1.00  0.00           C
ATOM    500  CZ  TYR N   8    -158.956  52.420 -79.341  1.00  0.00           C
ATOM    501  OH  TYR N   8    -157.650  52.543 -78.946  1.00  0.00           O
ATOM    502  N   VAL N   9    -165.869  51.177 -78.739  1.00199.38           N
ATOM    503  CA  VAL N   9    -166.624  51.819 -77.657  1.00197.77           C
ATOM    504  C   VAL N   9    -166.203  51.398 -76.248  1.00196.49           C
ATOM    505  O   VAL N   9    -166.144  52.234 -75.355  1.00195.57           O
ATOM    506  CB  VAL N   9    -168.161  51.654 -77.845  1.00  0.00           C
ATOM    507  CG1 VAL N   9    -168.619  52.396 -79.111  1.00  0.00           C
ATOM    508  CG2 VAL N   9    -168.593  50.174 -77.943  1.00  0.00           C
ATOM    509  N   THR N  10    -165.838  50.138 -76.043  1.00213.49           N
ATOM    510  CA  THR N  10    -165.341  49.721 -74.735  1.00212.48           C
ATOM    511  C   THR N  10    -163.885  50.124 -74.587  1.00212.18           C
ATOM    512  O   THR N  10    -163.448  50.481 -73.509  1.00212.96           O
ATOM    513  CB  THR N  10    -165.427  48.194 -74.558  1.00  0.00           C
ATOM    514  OG1 THR N  10    -164.675  47.560 -75.598  1.00  0.00           O
ATOM    515  CG2 THR N  10    -166.862  47.696 -74.666  1.00  0.00           C
ATOM    516  N   VAL N  11    -163.145  50.118 -75.687  1.00187.52           N
ATOM    517  CA  VAL N  11    -161.704  50.359 -75.658  1.00186.07           C
ATOM    518  C   VAL N  11    -161.409  51.816 -75.323  1.00184.78           C
ATOM    519  O   VAL N  11    -160.442  52.122 -74.647  1.00184.85           O
ATOM    520  CB  VAL N  11    -161.030  49.912 -76.983  1.00  0.00           C
ATOM    521  CG1 VAL N  11    -159.501  49.952 -76.870  1.00  0.00           C
ATOM    522  CG2 VAL N  11    -161.463  48.475 -77.348  1.00  0.00           C
ATOM    523  N   ALA N  12    -162.305  52.722 -75.685  1.00164.49           N
ATOM    524  CA  ALA N  12    -162.176  54.108 -75.250  1.00161.83           C
ATOM    525  C   ALA N  12    -162.293  54.209 -73.718  1.00160.16           C
ATOM    526  O   ALA N  12    -161.606  55.001 -73.079  1.00160.43           O
ATOM    527  CB  ALA N  12    -163.243  54.965 -75.944  1.00  0.00           C
ATOM    528  N   ALA N  13    -163.145  53.385 -73.121  1.00165.40           N
ATOM    529  CA  ALA N  13    -163.282  53.354 -71.666  1.00164.02           C
ATOM    530  C   ALA N  13    -162.065  52.661 -71.034  1.00163.79           C
ATOM    531  O   ALA N  13    -161.570  53.070 -69.987  1.00164.30           O
ATOM    532  CB  ALA N  13    -164.587  52.649 -71.264  1.00  0.00           C
ATOM    533  N   GLU N  14    -161.577  51.614 -71.684  1.00161.22           N
ATOM    534  CA  GLU N  14    -160.402  50.881 -71.214  1.00159.73           C
ATOM    535  C   GLU N  14    -159.181  51.797 -71.233  1.00158.55           C
ATOM    536  O   GLU N  14    -158.407  51.816 -70.275  1.00158.32           O
ATOM    537  CB  GLU N  14    -160.144  49.655 -72.104  1.00  0.00           C
ATOM    538  CG  GLU N  14    -161.202  48.544 -72.018  1.00  0.00           C
ATOM    539  CD  GLU N  14    -161.236  47.669 -73.274  1.00  0.00           C
ATOM    540  OE1 GLU N  14    -162.332  47.473 -73.860  1.00  0.00           O
ATOM    541  OE2 GLU N  14    -160.164  47.194 -73.701  1.00  0.00           O
ATOM    542  N   GLU N  15    -159.018  52.586 -72.287  1.00152.78           N
ATOM    543  CA  GLU N  15    -157.902  53.523 -72.358  1.00150.69           C
ATOM    544  C   GLU N  15    -158.016  54.631 -71.330  1.00149.32           C
ATOM    545  O   GLU N  15    -157.004  54.942 -70.716  1.00148.77           O
ATOM    546  CB  GLU N  15    -157.750  54.201 -73.720  1.00  0.00           C
ATOM    547  CG  GLU N  15    -156.988  53.407 -74.772  1.00  0.00           C
ATOM    548  CD  GLU N  15    -156.441  54.309 -75.882  1.00  0.00           C
ATOM    549  OE1 GLU N  15    -155.450  55.054 -75.635  1.00  0.00           O
ATOM    550  OE2 GLU N  15    -156.971  54.268 -77.013  1.00  0.00           O
ATOM    551  N   VAL N  16    -159.181  55.230 -71.095  1.00174.96           N
ATOM    552  CA  VAL N  16    -159.218  56.291 -70.081  1.00173.57           C
ATOM    553  C   VAL N  16    -158.876  55.682 -68.736  1.00173.81           C
ATOM    554  O   VAL N  16    -158.125  56.271 -67.978  1.00174.56           O
ATOM    555  CB  VAL N  16    -160.541  57.128 -69.960  1.00  0.00           C
ATOM    556  CG1 VAL N  16    -160.784  57.947 -71.205  1.00  0.00           C
ATOM    557  CG2 VAL N  16    -161.783  56.294 -69.669  1.00  0.00           C
ATOM    558  N   GLU N  17    -159.344  54.480 -68.446  1.00158.28           N
ATOM    559  CA  GLU N  17    -159.070  53.886 -67.148  1.00157.84           C
ATOM    560  C   GLU N  17    -157.623  53.452 -66.967  1.00156.49           C
ATOM    561  O   GLU N  17    -157.027  53.685 -65.912  1.00156.16           O
ATOM    562  CB  GLU N  17    -160.028  52.718 -66.918  1.00  0.00           C
ATOM    563  CG  GLU N  17    -161.387  53.187 -66.439  1.00  0.00           C
ATOM    564  CD  GLU N  17    -161.246  53.933 -65.124  1.00  0.00           C
ATOM    565  OE1 GLU N  17    -161.481  55.164 -65.093  1.00  0.00           O
ATOM    566  OE2 GLU N  17    -160.794  53.307 -64.138  1.00  0.00           O
ATOM    567  N   GLU N  18    -157.013  52.856 -67.979  1.00171.94           N
ATOM    568  CA  GLU N  18    -155.612  52.474 -67.839  1.00169.73           C
ATOM    569  C   GLU N  18    -154.693  53.676 -67.848  1.00167.82           C
ATOM    570  O   GLU N  18    -153.690  53.694 -67.148  1.00167.80           O
ATOM    571  CB  GLU N  18    -155.161  51.510 -68.936  1.00  0.00           C
ATOM    572  CG  GLU N  18    -155.328  50.054 -68.540  1.00  0.00           C
ATOM    573  CD  GLU N  18    -154.623  49.758 -67.221  1.00  0.00           C
ATOM    574  OE1 GLU N  18    -153.452  50.155 -67.043  1.00  0.00           O
ATOM    575  OE2 GLU N  18    -155.285  49.225 -66.304  1.00  0.00           O
ATOM    576  N   LEU N  19    -155.022  54.702 -68.613  1.00112.59           N
ATOM    577  CA  LEU N  19    -154.168  55.881 -68.687  1.00109.12           C
ATOM    578  C   LEU N  19    -154.347  56.740 -67.438  1.00107.07           C
ATOM    579  O   LEU N  19    -153.397  57.368 -66.964  1.00106.75           O
ATOM    580  CB  LEU N  19    -154.505  56.609 -69.984  1.00  0.00           C
ATOM    581  CG  LEU N  19    -153.542  57.547 -70.712  1.00  0.00           C
ATOM    582  CD1 LEU N  19    -152.190  56.908 -71.020  1.00  0.00           C
ATOM    583  CD2 LEU N  19    -154.240  57.903 -72.014  1.00  0.00           C
ATOM    584  N   ARG N  20    -155.532  56.691 -66.839  1.00104.13           N
ATOM    585  CA  ARG N  20    -155.768  57.272 -65.512  1.00102.90           C
ATOM    586  C   ARG N  20    -154.954  56.536 -64.466  1.00101.94           C
ATOM    587  O   ARG N  20    -154.326  57.172 -63.630  1.00101.74           O
ATOM    588  CB  ARG N  20    -157.252  57.190 -65.144  1.00  0.00           C
ATOM    589  CG  ARG N  20    -157.678  57.999 -63.928  1.00  0.00           C
ATOM    590  CD  ARG N  20    -159.146  57.743 -63.533  1.00  0.00           C
ATOM    591  NE  ARG N  20    -160.074  57.586 -64.666  1.00  0.00           N
ATOM    592  CZ  ARG N  20    -160.470  58.512 -65.530  1.00  0.00           C
ATOM    593  NH1 ARG N  20    -161.237  58.152 -66.510  1.00  0.00           N
ATOM    594  NH2 ARG N  20    -160.085  59.760 -65.486  1.00  0.00           N
ATOM    595  N   ARG N  21    -154.920  55.211 -64.515  1.00126.29           N
ATOM    596  CA  ARG N  21    -154.077  54.454 -63.583  1.00125.43           C
ATOM    597  C   ARG N  21    -152.601  54.705 -63.817  1.00123.63           C
ATOM    598  O   ARG N  21    -151.874  54.908 -62.861  1.00123.48           O
ATOM    599  CB  ARG N  21    -154.367  52.957 -63.642  1.00  0.00           C
ATOM    600  CG  ARG N  21    -155.556  52.583 -62.782  1.00  0.00           C
ATOM    601  CD  ARG N  21    -155.831  51.085 -62.765  1.00  0.00           C
ATOM    602  NE  ARG N  21    -156.369  50.592 -64.041  1.00  0.00           N
ATOM    603  CZ  ARG N  21    -157.619  50.702 -64.467  1.00  0.00           C
ATOM    604  NH1 ARG N  21    -157.918  50.129 -65.595  1.00  0.00           N
ATOM    605  NH2 ARG N  21    -158.556  51.354 -63.818  1.00  0.00           N
ATOM    606  N   ARG N  22    -152.167  54.790 -65.066  1.00101.86           N
ATOM    607  CA  ARG N  22    -150.777  55.137 -65.367  1.00 99.05           C
ATOM    608  C   ARG N  22    -150.406  56.489 -64.773  1.00 96.68           C
ATOM    609  O   ARG N  22    -149.353  56.616 -64.160  1.00 95.78           O
ATOM    610  CB  ARG N  22    -150.528  55.124 -66.881  1.00  0.00           C
ATOM    611  CG  ARG N  22    -149.516  54.077 -67.348  1.00  0.00           C
ATOM    612  CD  ARG N  22    -150.102  52.708 -67.774  1.00  0.00           C
ATOM    613  NE  ARG N  22    -151.000  52.030 -66.823  1.00  0.00           N
ATOM    614  CZ  ARG N  22    -150.698  51.546 -65.626  1.00  0.00           C
ATOM    615  NH1 ARG N  22    -151.629  50.933 -64.967  1.00  0.00           N
ATOM    616  NH2 ARG N  22    -149.537  51.692 -65.044  1.00  0.00           N
ATOM    617  N   ASN N  23    -151.306  57.459 -64.868  1.00 89.75           N
ATOM    618  CA  ASN N  23    -151.093  58.735 -64.192  1.00 88.09           C
ATOM    619  C   ASN N  23    -151.035  58.538 -62.684  1.00 89.17           C
ATOM    620  O   ASN N  23    -150.069  58.928 -62.064  1.00 89.16           O
ATOM    621  CB  ASN N  23    -152.205  59.746 -64.496  1.00  0.00           C
ATOM    622  CG  ASN N  23    -151.989  60.481 -65.783  1.00  0.00           C
ATOM    623  OD1 ASN N  23    -150.940  61.047 -66.022  1.00  0.00           O
ATOM    624  ND2 ASN N  23    -152.987  60.502 -66.616  1.00  0.00           N
ATOM    625  N   GLY N  24    -152.040  57.920 -62.081  1.00105.81           N
ATOM    626  CA  GLY N  24    -152.080  57.808 -60.629  1.00107.81           C
ATOM    627  C   GLY N  24    -150.930  57.041 -60.003  1.00107.42           C
ATOM    628  O   GLY N  24    -150.476  57.362 -58.909  1.00106.82           O
ATOM    629  N   GLU N  25    -150.413  56.037 -60.693  1.00119.26           N
ATOM    630  CA  GLU N  25    -149.265  55.282 -60.199  1.00118.63           C
ATOM    631  C   GLU N  25    -147.998  56.139 -60.223  1.00115.91           C
ATOM    632  O   GLU N  25    -147.191  56.085 -59.294  1.00115.02           O
ATOM    633  CB  GLU N  25    -149.091  54.017 -61.043  1.00  0.00           C
ATOM    634  CG  GLU N  25    -150.175  52.971 -60.751  1.00  0.00           C
ATOM    635  CD  GLU N  25    -150.234  51.868 -61.796  1.00  0.00           C
ATOM    636  OE1 GLU N  25    -149.175  51.401 -62.262  1.00  0.00           O
ATOM    637  OE2 GLU N  25    -151.353  51.477 -62.195  1.00  0.00           O
ATOM    638  N   LEU N  26    -147.840  56.976 -61.239  1.00 77.99           N
ATOM    639  CA  LEU N  26    -146.696  57.886 -61.291  1.00 75.21           C
ATOM    640  C   LEU N  26    -146.900  59.085 -60.367  1.00 74.54           C
ATOM    641  O   LEU N  26    -145.940  59.577 -59.803  1.00 74.13           O
ATOM    642  CB  LEU N  26    -146.444  58.392 -62.712  1.00  0.00           C
ATOM    643  CG  LEU N  26    -145.433  57.663 -63.608  1.00  0.00           C
ATOM    644  CD1 LEU N  26    -145.819  56.221 -63.930  1.00  0.00           C
ATOM    645  CD2 LEU N  26    -145.273  58.454 -64.910  1.00  0.00           C
ATOM    646  N   GLU N  27    -148.131  59.525 -60.155  1.00101.41           N
ATOM    647  CA  GLU N  27    -148.432  60.592 -59.191  1.00102.23           C
ATOM    648  C   GLU N  27    -148.081  60.089 -57.790  1.00101.97           C
ATOM    649  O   GLU N  27    -147.488  60.800 -56.980  1.00101.31           O
ATOM    650  CB  GLU N  27    -149.922  60.978 -59.259  1.00  0.00           C
ATOM    651  CG  GLU N  27    -150.307  61.799 -60.503  1.00  0.00           C
ATOM    652  CD  GLU N  27    -151.809  61.844 -60.809  1.00  0.00           C
ATOM    653  OE1 GLU N  27    -152.640  61.382 -60.001  1.00  0.00           O
ATOM    654  OE2 GLU N  27    -152.175  62.343 -61.905  1.00  0.00           O
ATOM    655  N   ARG N  28    -148.378  58.826 -57.519  1.00111.19           N
ATOM    656  CA  ARG N  28    -147.979  58.208 -56.253  1.00111.75           C
ATOM    657  C   ARG N  28    -146.458  58.136 -56.144  1.00110.63           C
ATOM    658  O   ARG N  28    -145.891  58.399 -55.087  1.00111.70           O
ATOM    659  CB  ARG N  28    -148.579  56.800 -56.162  1.00  0.00           C
ATOM    660  CG  ARG N  28    -148.352  56.108 -54.832  1.00  0.00           C
ATOM    661  CD  ARG N  28    -148.290  54.594 -55.007  1.00  0.00           C
ATOM    662  NE  ARG N  28    -147.639  53.992 -53.835  1.00  0.00           N
ATOM    663  CZ  ARG N  28    -146.330  53.952 -53.608  1.00  0.00           C
ATOM    664  NH1 ARG N  28    -145.906  53.532 -52.451  1.00  0.00           N
ATOM    665  NH2 ARG N  28    -145.425  54.377 -54.450  1.00  0.00           N
ATOM    666  N   GLU N  29    -145.790  57.762 -57.225  1.00106.17           N
ATOM    667  CA  GLU N  29    -144.330  57.646 -57.211  1.00103.07           C
ATOM    668  C   GLU N  29    -143.691  59.020 -56.991  1.00 98.90           C
ATOM    669  O   GLU N  29    -142.722  59.164 -56.247  1.00 97.85           O
ATOM    670  CB  GLU N  29    -143.829  57.049 -58.532  1.00  0.00           C
ATOM    671  CG  GLU N  29    -142.392  56.558 -58.454  1.00  0.00           C
ATOM    672  CD  GLU N  29    -141.731  56.360 -59.810  1.00  0.00           C
ATOM    673  OE1 GLU N  29    -141.141  55.283 -60.048  1.00  0.00           O
ATOM    674  OE2 GLU N  29    -141.666  57.318 -60.610  1.00  0.00           O
ATOM    675  N   MET N  30    -144.277  60.039 -57.603  1.00 70.09           N
ATOM    676  CA  MET N  30    -143.802  61.414 -57.494  1.00 65.56           C
ATOM    677  C   MET N  30    -143.783  61.856 -56.042  1.00 65.03           C
ATOM    678  O   MET N  30    -142.791  62.408 -55.570  1.00 64.95           O
ATOM    679  CB  MET N  30    -144.706  62.335 -58.320  1.00  0.00           C
ATOM    680  CG  MET N  30    -144.232  63.769 -58.402  1.00  0.00           C
ATOM    681  SD  MET N  30    -145.302  64.772 -59.438  1.00  0.00           S
ATOM    682  CE  MET N  30    -146.802  64.924 -58.438  1.00  0.00           C
ATOM    683  N   GLU N  31    -144.845  61.566 -55.310  1.00 76.58           N
ATOM    684  CA  GLU N  31    -144.902  61.937 -53.899  1.00 76.60           C
ATOM    685  C   GLU N  31    -143.881  61.163 -53.064  1.00 76.57           C
ATOM    686  O   GLU N  31    -143.364  61.691 -52.084  1.00 76.06           O
ATOM    687  CB  GLU N  31    -146.316  61.748 -53.345  1.00  0.00           C
ATOM    688  CG  GLU N  31    -147.346  62.694 -53.974  1.00  0.00           C
ATOM    689  CD  GLU N  31    -146.997  64.166 -53.774  1.00  0.00           C
ATOM    690  OE1 GLU N  31    -146.946  64.641 -52.616  1.00  0.00           O
ATOM    691  OE2 GLU N  31    -146.743  64.877 -54.772  1.00  0.00           O
ATOM    692  N   GLU N  32    -143.506  59.954 -53.453  1.00107.38           N
ATOM    693  CA  GLU N  32    -142.458  59.247 -52.715  1.00106.03           C
ATOM    694  C   GLU N  32    -141.042  59.742 -53.007  1.00104.48           C
ATOM    695  O   GLU N  32    -140.245  59.832 -52.074  1.00104.50           O
ATOM    696  CB  GLU N  32    -142.547  57.732 -52.878  1.00  0.00           C
ATOM    697  CG  GLU N  32    -143.786  57.176 -52.195  1.00  0.00           C
ATOM    698  CD  GLU N  32    -143.622  55.733 -51.758  1.00  0.00           C
ATOM    699  OE1 GLU N  32    -143.827  55.461 -50.552  1.00  0.00           O
ATOM    700  OE2 GLU N  32    -143.344  54.850 -52.598  1.00  0.00           O
ATOM    701  N   MET N  33    -140.714  60.167 -54.222  1.00 65.83           N
ATOM    702  CA  MET N  33    -139.422  60.845 -54.403  1.00 63.06           C
ATOM    703  C   MET N  33    -139.443  62.183 -53.690  1.00 62.37           C
ATOM    704  O   MET N  33    -138.442  62.604 -53.138  1.00 62.07           O
ATOM    705  CB  MET N  33    -139.047  61.158 -55.850  1.00  0.00           C
ATOM    706  CG  MET N  33    -138.420  60.022 -56.632  1.00  0.00           C
ATOM    707  SD  MET N  33    -139.582  58.875 -57.354  1.00  0.00           S
ATOM    708  CE  MET N  33    -140.404  59.919 -58.566  1.00  0.00           C
ATOM    709  N   LYS N  34    -140.579  62.863 -53.679  1.00 65.85           N
ATOM    710  CA  LYS N  34    -140.695  64.159 -53.004  1.00 64.06           C
ATOM    711  C   LYS N  34    -140.435  63.989 -51.511  1.00 63.12           C
ATOM    712  O   LYS N  34    -139.673  64.747 -50.910  1.00 61.35           O
ATOM    713  CB  LYS N  34    -142.108  64.664 -53.283  1.00  0.00           C
ATOM    714  CG  LYS N  34    -142.496  66.062 -52.874  1.00  0.00           C
ATOM    715  CD  LYS N  34    -143.968  66.144 -53.249  1.00  0.00           C
ATOM    716  CE  LYS N  34    -144.641  67.475 -53.007  1.00  0.00           C
ATOM    717  NZ  LYS N  34    -146.082  67.272 -53.385  1.00  0.00           N
ATOM    718  N   LYS N  35    -141.024  62.946 -50.941  1.00 71.82           N
ATOM    719  CA  LYS N  35    -140.799  62.544 -49.551  1.00 73.01           C
ATOM    720  C   LYS N  35    -139.333  62.224 -49.308  1.00 72.02           C
ATOM    721  O   LYS N  35    -138.739  62.760 -48.375  1.00 70.71           O
ATOM    722  CB  LYS N  35    -141.646  61.296 -49.277  1.00  0.00           C
ATOM    723  CG  LYS N  35    -141.396  60.537 -47.975  1.00  0.00           C
ATOM    724  CD  LYS N  35    -142.005  59.149 -48.133  1.00  0.00           C
ATOM    725  CE  LYS N  35    -141.692  58.232 -46.963  1.00  0.00           C
ATOM    726  NZ  LYS N  35    -142.130  56.832 -47.320  1.00  0.00           N
ATOM    727  N   GLU N  36    -138.745  61.339 -50.098  1.00 82.37           N
ATOM    728  CA  GLU N  36    -137.371  60.938 -49.818  1.00 80.95           C
ATOM    729  C   GLU N  36    -136.426  62.107 -50.036  1.00 79.29           C
ATOM    730  O   GLU N  36    -135.533  62.304 -49.242  1.00 80.60           O
ATOM    731  CB  GLU N  36    -136.921  59.715 -50.622  1.00  0.00           C
ATOM    732  CG  GLU N  36    -135.517  59.260 -50.195  1.00  0.00           C
ATOM    733  CD  GLU N  36    -135.031  57.997 -50.874  1.00  0.00           C
ATOM    734  OE1 GLU N  36    -133.955  58.044 -51.514  1.00  0.00           O
ATOM    735  OE2 GLU N  36    -135.668  56.940 -50.701  1.00  0.00           O
ATOM    736  N   MET N  37    -136.641  62.948 -51.032  1.00 49.02           N
ATOM    737  CA  MET N  37    -135.752  64.085 -51.249  1.00 47.36           C
ATOM    738  C   MET N  37    -135.734  65.059 -50.067  1.00 48.90           C
ATOM    739  O   MET N  37    -134.668  65.521 -49.662  1.00 49.18           O
ATOM    740  CB  MET N  37    -136.139  64.788 -52.552  1.00  0.00           C
ATOM    741  CG  MET N  37    -135.146  65.838 -52.997  1.00  0.00           C
ATOM    742  SD  MET N  37    -135.506  66.516 -54.631  1.00  0.00           S
ATOM    743  CE  MET N  37    -136.998  67.485 -54.354  1.00  0.00           C
ATOM    744  N   VAL N  38    -136.869  65.350 -49.442  1.00 65.58           N
ATOM    745  CA  VAL N  38    -136.843  66.252 -48.283  1.00 70.00           C
ATOM    746  C   VAL N  38    -136.332  65.552 -47.019  1.00 72.64           C
ATOM    747  O   VAL N  38    -135.861  66.202 -46.078  1.00 72.43           O
ATOM    748  CB  VAL N  38    -138.209  66.950 -48.021  1.00  0.00           C
ATOM    749  CG1 VAL N  38    -138.634  67.764 -49.251  1.00  0.00           C
ATOM    750  CG2 VAL N  38    -139.319  65.967 -47.632  1.00  0.00           C
ATOM    751  N   GLN N  39    -136.393  64.229 -46.992  1.00 93.03           N
ATOM    752  CA  GLN N  39    -135.811  63.428 -45.915  1.00 94.37           C
ATOM    753  C   GLN N  39    -134.286  63.393 -46.085  1.00 92.72           C
ATOM    754  O   GLN N  39    -133.520  63.529 -45.130  1.00 93.17           O
ATOM    755  CB  GLN N  39    -136.423  62.022 -46.007  1.00  0.00           C
ATOM    756  CG  GLN N  39    -136.092  61.040 -44.904  1.00  0.00           C
ATOM    757  CD  GLN N  39    -136.766  59.701 -45.156  1.00  0.00           C
ATOM    758  OE1 GLN N  39    -137.983  59.583 -45.135  1.00  0.00           O
ATOM    759  NE2 GLN N  39    -135.984  58.689 -45.423  1.00  0.00           N
ATOM    760  N   LEU N  40    -133.852  63.252 -47.326  1.00 68.21           N
ATOM    761  CA  LEU N  40    -132.449  63.205 -47.715  1.00 66.50           C
ATOM    762  C   LEU N  40    -131.756  64.526 -47.467  1.00 65.05           C
ATOM    763  O   LEU N  40    -130.687  64.524 -46.879  1.00 65.14           O
ATOM    764  CB  LEU N  40    -132.370  62.862 -49.203  1.00  0.00           C
ATOM    765  CG  LEU N  40    -131.014  62.752 -49.908  1.00  0.00           C
ATOM    766  CD1 LEU N  40    -130.136  61.641 -49.344  1.00  0.00           C
ATOM    767  CD2 LEU N  40    -131.327  62.501 -51.371  1.00  0.00           C
ATOM    768  N   TRP N  41    -132.384  65.643 -47.815  1.00 64.72           N
ATOM    769  CA  TRP N  41    -131.808  66.964 -47.542  1.00 63.75           C
ATOM    770  C   TRP N  41    -131.486  67.170 -46.072  1.00 63.64           C
ATOM    771  O   TRP N  41    -130.486  67.793 -45.726  1.00 62.04           O
ATOM    772  CB  TRP N  41    -132.773  68.084 -47.929  1.00  0.00           C
ATOM    773  CG  TRP N  41    -132.723  68.490 -49.363  1.00  0.00           C
ATOM    774  CD1 TRP N  41    -133.714  68.393 -50.287  1.00  0.00           C
ATOM    775  CD2 TRP N  41    -131.637  69.155 -50.033  1.00  0.00           C
ATOM    776  NE1 TRP N  41    -133.356  68.983 -51.469  1.00  0.00           N
ATOM    777  CE2 TRP N  41    -132.089  69.486 -51.342  1.00  0.00           C
ATOM    778  CE3 TRP N  41    -130.325  69.512 -49.657  1.00  0.00           C
ATOM    779  CZ2 TRP N  41    -131.280  70.180 -52.267  1.00  0.00           C
ATOM    780  CZ3 TRP N  41    -129.501  70.190 -50.587  1.00  0.00           C
ATOM    781  CH2 TRP N  41    -129.995  70.523 -51.884  1.00  0.00           C
ATOM    782  N   ARG N  42    -132.315  66.615 -45.200  1.00 82.42           N
ATOM    783  CA  ARG N  42    -132.094  66.730 -43.760  1.00 83.73           C
ATOM    784  C   ARG N  42    -130.806  66.032 -43.356  1.00 84.74           C
ATOM    785  O   ARG N  42    -130.079  66.518 -42.503  1.00 84.74           O
ATOM    786  CB  ARG N  42    -133.288  66.123 -43.024  1.00  0.00           C
ATOM    787  CG  ARG N  42    -133.992  67.084 -42.075  1.00  0.00           C
ATOM    788  CD  ARG N  42    -135.475  66.744 -41.983  1.00  0.00           C
ATOM    789  NE  ARG N  42    -136.160  67.129 -43.229  1.00  0.00           N
ATOM    790  CZ  ARG N  42    -136.811  68.259 -43.465  1.00  0.00           C
ATOM    791  NH1 ARG N  42    -137.231  68.477 -44.676  1.00  0.00           N
ATOM    792  NH2 ARG N  42    -137.044  69.177 -42.560  1.00  0.00           N
ATOM    793  N   ARG N  43    -130.503  64.916 -44.004  1.00 72.22           N
ATOM    794  CA  ARG N  43    -129.255  64.202 -43.736  1.00 71.02           C
ATOM    795  C   ARG N  43    -128.079  64.925 -44.380  1.00 71.14           C
ATOM    796  O   ARG N  43    -127.006  64.982 -43.801  1.00 70.23           O
ATOM    797  CB  ARG N  43    -129.310  62.774 -44.279  1.00  0.00           C
ATOM    798  CG  ARG N  43    -128.428  61.796 -43.500  1.00  0.00           C
ATOM    799  CD  ARG N  43    -127.753  60.773 -44.397  1.00  0.00           C
ATOM    800  NE  ARG N  43    -128.669  60.135 -45.353  1.00  0.00           N
ATOM    801  CZ  ARG N  43    -128.318  59.341 -46.356  1.00  0.00           C
ATOM    802  NH1 ARG N  43    -129.243  58.971 -47.195  1.00  0.00           N
ATOM    803  NH2 ARG N  43    -127.099  58.929 -46.583  1.00  0.00           N
ATOM    804  N   THR N  44    -128.287  65.483 -45.565  1.00 52.17           N
ATOM    805  CA  THR N  44    -127.218  66.171 -46.283  1.00 55.84           C
ATOM    806  C   THR N  44    -126.655  67.313 -45.456  1.00 60.13           C
ATOM    807  O   THR N  44    -125.450  67.411 -45.265  1.00 60.02           O
ATOM    808  CB  THR N  44    -127.733  66.776 -47.613  1.00  0.00           C
ATOM    809  OG1 THR N  44    -128.530  65.816 -48.305  1.00  0.00           O
ATOM    810  CG2 THR N  44    -126.611  67.193 -48.539  1.00  0.00           C
ATOM    811  N   VAL N  45    -127.524  68.170 -44.939  1.00 97.40           N
ATOM    812  CA  VAL N  45    -127.032  69.362 -44.258  1.00102.87           C
ATOM    813  C   VAL N  45    -126.366  69.062 -42.923  1.00103.68           C
ATOM    814  O   VAL N  45    -125.442  69.767 -42.549  1.00103.94           O
ATOM    815  CB  VAL N  45    -128.128  70.452 -44.098  1.00  0.00           C
ATOM    816  CG1 VAL N  45    -128.640  70.884 -45.484  1.00  0.00           C
ATOM    817  CG2 VAL N  45    -129.307  69.985 -43.222  1.00  0.00           C
ATOM    818  N   VAL N  46    -126.764  68.013 -42.211  1.00108.31           N
ATOM    819  CA  VAL N  46    -126.096  67.721 -40.941  1.00108.72           C
ATOM    820  C   VAL N  46    -124.742  67.065 -41.180  1.00106.77           C
ATOM    821  O   VAL N  46    -123.847  67.202 -40.356  1.00106.86           O
ATOM    822  CB  VAL N  46    -126.955  66.887 -39.949  1.00  0.00           C
ATOM    823  CG1 VAL N  46    -128.238  67.655 -39.590  1.00  0.00           C
ATOM    824  CG2 VAL N  46    -127.317  65.500 -40.494  1.00  0.00           C
ATOM    825  N   ALA N  47    -124.563  66.397 -42.314  1.00 79.80           N
ATOM    826  CA  ALA N  47    -123.266  65.810 -42.634  1.00 76.63           C
ATOM    827  C   ALA N  47    -122.295  66.936 -42.997  1.00 75.38           C
ATOM    828  O   ALA N  47    -121.153  66.961 -42.560  1.00 75.74           O
ATOM    829  CB  ALA N  47    -123.412  64.805 -43.782  1.00  0.00           C
ATOM    830  N   GLU N  48    -122.774  67.909 -43.758  1.00 61.05           N
ATOM    831  CA  GLU N  48    -121.952  69.065 -44.125  1.00 61.24           C
ATOM    832  C   GLU N  48    -121.635  69.925 -42.893  1.00 61.25           C
ATOM    833  O   GLU N  48    -120.515  70.397 -42.715  1.00 59.96           O
ATOM    834  CB  GLU N  48    -122.689  69.883 -45.192  1.00  0.00           C
ATOM    835  CG  GLU N  48    -122.836  69.131 -46.521  1.00  0.00           C
ATOM    836  CD  GLU N  48    -123.678  69.868 -47.555  1.00  0.00           C
ATOM    837  OE1 GLU N  48    -124.801  70.334 -47.258  1.00  0.00           O
ATOM    838  OE2 GLU N  48    -123.255  69.941 -48.729  1.00  0.00           O
ATOM    839  N   GLU N  49    -122.594  70.076 -41.992  1.00 93.28           N
ATOM    840  CA  GLU N  49    -122.362  70.789 -40.731  1.00 95.22           C
ATOM    841  C   GLU N  49    -121.340  70.029 -39.882  1.00 95.44           C
ATOM    842  O   GLU N  49    -120.517  70.613 -39.179  1.00 95.23           O
ATOM    843  CB  GLU N  49    -123.684  70.908 -39.962  1.00  0.00           C
ATOM    844  CG  GLU N  49    -123.645  71.830 -38.731  1.00  0.00           C
ATOM    845  CD  GLU N  49    -124.162  71.196 -37.436  1.00  0.00           C
ATOM    846  OE1 GLU N  49    -123.901  71.776 -36.360  1.00  0.00           O
ATOM    847  OE2 GLU N  49    -124.751  70.095 -37.437  1.00  0.00           O
ATOM    848  N   ALA N  50    -121.362  68.707 -39.954  1.00 75.23           N
ATOM    849  CA  ALA N  50    -120.395  67.896 -39.232  1.00 74.30           C
ATOM    850  C   ALA N  50    -119.001  67.986 -39.853  1.00 73.11           C
ATOM    851  O   ALA N  50    -118.017  67.953 -39.115  1.00 72.81           O
ATOM    852  CB  ALA N  50    -120.873  66.459 -39.156  1.00  0.00           C
ATOM    853  N   GLU N  51    -118.888  68.174 -41.161  1.00 65.90           N
ATOM    854  CA  GLU N  51    -117.579  68.447 -41.755  1.00 65.86           C
ATOM    855  C   GLU N  51    -117.041  69.747 -41.179  1.00 66.26           C
ATOM    856  O   GLU N  51    -115.893  69.805 -40.745  1.00 67.27           O
ATOM    857  CB  GLU N  51    -117.614  68.644 -43.271  1.00  0.00           C
ATOM    858  CG  GLU N  51    -117.921  67.433 -44.116  1.00  0.00           C
ATOM    859  CD  GLU N  51    -117.723  67.769 -45.588  1.00  0.00           C
ATOM    860  OE1 GLU N  51    -116.572  68.108 -45.960  1.00  0.00           O
ATOM    861  OE2 GLU N  51    -118.694  67.719 -46.372  1.00  0.00           O
ATOM    862  N   GLU N  52    -117.866  70.785 -41.133  1.00 77.21           N
ATOM    863  CA  GLU N  52    -117.423  72.076 -40.598  1.00 78.60           C
ATOM    864  C   GLU N  52    -117.042  71.944 -39.130  1.00 78.76           C
ATOM    865  O   GLU N  52    -116.030  72.483 -38.685  1.00 78.03           O
ATOM    866  CB  GLU N  52    -118.510  73.147 -40.728  1.00  0.00           C
ATOM    867  CG  GLU N  52    -118.821  73.557 -42.157  1.00  0.00           C
ATOM    868  CD  GLU N  52    -119.754  74.759 -42.206  1.00  0.00           C
ATOM    869  OE1 GLU N  52    -120.866  74.693 -41.638  1.00  0.00           O
ATOM    870  OE2 GLU N  52    -119.357  75.793 -42.791  1.00  0.00           O
ATOM    871  N   ARG N  53    -117.817  71.170 -38.386  1.00101.98           N
ATOM    872  CA  ARG N  53    -117.542  70.913 -36.972  1.00102.11           C
ATOM    873  C   ARG N  53    -116.194  70.242 -36.780  1.00102.28           C
ATOM    874  O   ARG N  53    -115.385  70.678 -35.970  1.00102.46           O
ATOM    875  CB  ARG N  53    -118.644  70.008 -36.420  1.00  0.00           C
ATOM    876  CG  ARG N  53    -118.707  69.869 -34.907  1.00  0.00           C
ATOM    877  CD  ARG N  53    -119.573  68.668 -34.474  1.00  0.00           C
ATOM    878  NE  ARG N  53    -120.647  68.303 -35.419  1.00  0.00           N
ATOM    879  CZ  ARG N  53    -121.797  68.940 -35.620  1.00  0.00           C
ATOM    880  NH1 ARG N  53    -122.611  68.479 -36.525  1.00  0.00           N
ATOM    881  NH2 ARG N  53    -122.126  70.047 -35.010  1.00  0.00           N
ATOM    882  N   LEU N  54    -115.935  69.185 -37.532  1.00 81.67           N
ATOM    883  CA  LEU N  54    -114.700  68.423 -37.368  1.00 79.58           C
ATOM    884  C   LEU N  54    -113.523  69.236 -37.886  1.00 80.57           C
ATOM    885  O   LEU N  54    -112.437  69.164 -37.331  1.00 80.50           O
ATOM    886  CB  LEU N  54    -114.778  67.086 -38.110  1.00  0.00           C
ATOM    887  CG  LEU N  54    -115.481  65.863 -37.488  1.00  0.00           C
ATOM    888  CD1 LEU N  54    -116.584  66.137 -36.460  1.00  0.00           C
ATOM    889  CD2 LEU N  54    -116.060  65.019 -38.614  1.00  0.00           C
ATOM    890  N   CYS N  55    -113.742  70.045 -38.911  1.00 85.97           N
ATOM    891  CA  CYS N  55    -112.708  70.948 -39.410  1.00 88.62           C
ATOM    892  C   CYS N  55    -112.353  71.984 -38.347  1.00 89.42           C
ATOM    893  O   CYS N  55    -111.176  72.236 -38.105  1.00 88.49           O
ATOM    894  CB  CYS N  55    -113.194  71.645 -40.685  1.00  0.00           C
ATOM    895  SG  CYS N  55    -111.930  72.657 -41.501  1.00  0.00           S
ATOM    896  N   SER N  56    -113.352  72.549 -37.682  1.00117.34           N
ATOM    897  CA  SER N  56    -113.101  73.511 -36.611  1.00119.28           C
ATOM    898  C   SER N  56    -112.338  72.842 -35.477  1.00119.96           C
ATOM    899  O   SER N  56    -111.323  73.357 -35.038  1.00120.89           O
ATOM    900  CB  SER N  56    -114.413  74.104 -36.088  1.00  0.00           C
ATOM    901  OG  SER N  56    -114.177  75.176 -35.190  1.00  0.00           O
ATOM    902  N   GLN N  57    -112.763  71.658 -35.056  1.00 86.89           N
ATOM    903  CA  GLN N  57    -112.070  70.933 -33.989  1.00 84.95           C
ATOM    904  C   GLN N  57    -110.631  70.592 -34.363  1.00 82.29           C
ATOM    905  O   GLN N  57    -109.731  70.671 -33.528  1.00 82.46           O
ATOM    906  CB  GLN N  57    -112.820  69.646 -33.651  1.00  0.00           C
ATOM    907  CG  GLN N  57    -114.148  69.875 -32.942  1.00  0.00           C
ATOM    908  CD  GLN N  57    -114.878  68.578 -32.680  1.00  0.00           C
ATOM    909  OE1 GLN N  57    -115.815  68.212 -33.378  1.00  0.00           O
ATOM    910  NE2 GLN N  57    -114.451  67.861 -31.673  1.00  0.00           N
ATOM    911  N   LEU N  58    -110.391  70.243 -35.619  1.00 86.28           N
ATOM    912  CA  LEU N  58    -109.028  70.005 -36.076  1.00 85.00           C
ATOM    913  C   LEU N  58    -108.221  71.293 -35.976  1.00 85.45           C
ATOM    914  O   LEU N  58    -107.132  71.271 -35.433  1.00 85.80           O
ATOM    915  CB  LEU N  58    -109.022  69.476 -37.515  1.00  0.00           C
ATOM    916  CG  LEU N  58    -107.651  69.129 -38.118  1.00  0.00           C
ATOM    917  CD1 LEU N  58    -106.958  67.981 -37.389  1.00  0.00           C
ATOM    918  CD2 LEU N  58    -107.827  68.763 -39.588  1.00  0.00           C
ATOM    919  N   ALA N  59    -108.758  72.411 -36.443  1.00 83.82           N
ATOM    920  CA  ALA N  59    -108.048  73.689 -36.397  1.00 85.53           C
ATOM    921  C   ALA N  59    -107.787  74.164 -34.959  1.00 86.87           C
ATOM    922  O   ALA N  59    -106.750  74.756 -34.664  1.00 86.24           O
ATOM    923  CB  ALA N  59    -108.851  74.740 -37.171  1.00  0.00           C
ATOM    924  N   GLU N  60    -108.721  73.888 -34.059  1.00103.53           N
ATOM    925  CA  GLU N  60    -108.563  74.211 -32.641  1.00103.15           C
ATOM    926  C   GLU N  60    -107.370  73.436 -32.082  1.00101.91           C
ATOM    927  O   GLU N  60    -106.505  73.996 -31.411  1.00102.23           O
ATOM    928  CB  GLU N  60    -109.838  73.836 -31.870  1.00  0.00           C
ATOM    929  CG  GLU N  60    -111.044  74.748 -32.129  1.00  0.00           C
ATOM    930  CD  GLU N  60    -112.385  74.021 -31.985  1.00  0.00           C
ATOM    931  OE1 GLU N  60    -112.546  73.198 -31.059  1.00  0.00           O
ATOM    932  OE2 GLU N  60    -113.293  74.267 -32.817  1.00  0.00           O
ATOM    933  N   LEU N  61    -107.282  72.154 -32.403  1.00 82.86           N
ATOM    934  CA  LEU N  61    -106.159  71.347 -31.940  1.00 80.79           C
ATOM    935  C   LEU N  61    -104.859  71.722 -32.653  1.00 82.34           C
ATOM    936  O   LEU N  61    -103.792  71.705 -32.050  1.00 81.45           O
ATOM    937  CB  LEU N  61    -106.479  69.864 -32.138  1.00  0.00           C
ATOM    938  CG  LEU N  61    -105.471  68.856 -31.563  1.00  0.00           C
ATOM    939  CD1 LEU N  61    -105.234  68.991 -30.058  1.00  0.00           C
ATOM    940  CD2 LEU N  61    -105.970  67.454 -31.863  1.00  0.00           C
ATOM    941  N   GLU N  62    -104.932  72.112 -33.917  1.00 94.47           N
ATOM    942  CA  GLU N  62    -103.749  72.543 -34.665  1.00 99.40           C
ATOM    943  C   GLU N  62    -103.106  73.767 -34.034  1.00100.54           C
ATOM    944  O   GLU N  62    -101.884  73.835 -33.974  1.00100.44           O
ATOM    945  CB  GLU N  62    -104.094  72.881 -36.121  1.00  0.00           C
ATOM    946  CG  GLU N  62    -104.255  71.677 -37.045  1.00  0.00           C
ATOM    947  CD  GLU N  62    -104.697  72.056 -38.455  1.00  0.00           C
ATOM    948  OE1 GLU N  62    -105.037  73.236 -38.700  1.00  0.00           O
ATOM    949  OE2 GLU N  62    -104.696  71.165 -39.333  1.00  0.00           O
ATOM    950  N   VAL N  63    -103.885  74.719 -33.534  1.00121.01           N
ATOM    951  CA  VAL N  63    -103.269  75.887 -32.901  1.00121.33           C
ATOM    952  C   VAL N  63    -102.760  75.578 -31.494  1.00121.38           C
ATOM    953  O   VAL N  63    -101.816  76.212 -31.039  1.00121.65           O
ATOM    954  CB  VAL N  63    -104.166  77.160 -32.915  1.00  0.00           C
ATOM    955  CG1 VAL N  63    -104.480  77.568 -34.365  1.00  0.00           C
ATOM    956  CG2 VAL N  63    -105.472  76.985 -32.137  1.00  0.00           C
ATOM    957  N   GLU N  64    -103.309  74.577 -30.816  1.00 91.63           N
ATOM    958  CA  GLU N  64    -102.733  74.153 -29.535  1.00 90.25           C
ATOM    959  C   GLU N  64    -101.414  73.429 -29.791  1.00 90.69           C
ATOM    960  O   GLU N  64    -100.446  73.576 -29.052  1.00 90.96           O
ATOM    961  CB  GLU N  64    -103.669  73.225 -28.759  1.00  0.00           C
ATOM    962  CG  GLU N  64    -104.894  73.924 -28.194  1.00  0.00           C
ATOM    963  CD  GLU N  64    -105.645  73.049 -27.201  1.00  0.00           C
ATOM    964  OE1 GLU N  64    -106.037  71.915 -27.554  1.00  0.00           O
ATOM    965  OE2 GLU N  64    -105.821  73.495 -26.043  1.00  0.00           O
ATOM    966  N   SER N  65    -101.354  72.711 -30.903  1.00 88.80           N
ATOM    967  CA  SER N  65    -100.148  72.012 -31.353  1.00 90.76           C
ATOM    968  C   SER N  65     -99.119  72.967 -31.978  1.00 92.92           C
ATOM    969  O   SER N  65     -98.152  72.529 -32.607  1.00 92.82           O
ATOM    970  CB  SER N  65    -100.551  70.934 -32.367  1.00  0.00           C
ATOM    971  OG  SER N  65     -99.454  70.111 -32.727  1.00  0.00           O
ATOM    972  N   LEU N  66     -99.339  74.266 -31.823  1.00122.45           N
ATOM    973  CA  LEU N  66     -98.471  75.308 -32.371  1.00125.78           C
ATOM    974  C   LEU N  66     -98.036  76.276 -31.263  1.00127.53           C
ATOM    975  O   LEU N  66     -97.507  77.355 -31.536  1.00127.17           O
ATOM    976  CB  LEU N  66     -99.245  76.031 -33.482  1.00  0.00           C
ATOM    977  CG  LEU N  66     -98.524  76.858 -34.558  1.00  0.00           C
ATOM    978  CD1 LEU N  66     -97.565  76.008 -35.398  1.00  0.00           C
ATOM    979  CD2 LEU N  66     -99.574  77.497 -35.473  1.00  0.00           C
ATOM    980  N   GLY N  67     -98.293  75.883 -30.022  1.00121.82           N
ATOM    981  CA  GLY N  67     -97.929  76.686 -28.860  1.00123.11           C
ATOM    982  C   GLY N  67     -96.636  76.237 -28.213  1.00124.99           C
ATOM    983  O   GLY N  67     -96.210  76.893 -27.240  1.00125.71           O
ATOM    984  OXT GLY N  67     -96.067  75.216 -28.649  1.00125.71           O
TER     985      GLY N  67 
END
