# Supplementary material for: Similar but Not Identical—Binding Properties of LSU (Response to Low Sulfur) Proteins From Arabidopsis thaliana
Source: Front Plant Sci. 2020 Aug 14;11:1246. doi: 10.3389/fpls.2020.01246 (PMC7456924; doi:10.3389/fpls.2020.01246)
Supplement: Supplementary file 1 [file DataSheet_1.zip › Suppl_file11_32_u4.pdb]

REMARK YASARA *************************************************************
REMARK YASARA *                                                           *
REMARK YASARA *                     Y  A  S  A  R  A                      *
REMARK YASARA *                                                           *
REMARK YASARA *   Yet Another Scientific Artificial Reality Application   *
REMARK YASARA *                                                           *
REMARK YASARA *            MOLECULE STRUCTURE FILE, PDB FORMAT            *
REMARK YASARA *                                                           *
REMARK YASARA * Just use YASARA every day to make your questions go away! *
REMARK YASARA *                                                           *
REMARK YASARA *                      www.YASARA.org                       *
REMARK YASARA *                                                           *
REMARK YASARA *************************************************************
REMARK YASARA
REMARK YASARA Written on:        Sun Nov 24 10:01:28 2019
REMARK YASARA Number of models: 1
REMARK YASARA Number of atoms:   986
REMARK YASARA Please address questions or suggestions to: Eliza@yasara.org
REMARK YASARA
REMARK   2 RESOLUTION. 3.30 ANGSTROMS.
REMARK 290 CRYSTALLOGRAPHIC SYMMETRY TRANSFORMATIONS
REMARK 290 THE FOLLOWING TRANSFORMATIONS OPERATE ON THE ATOM/HETATM
REMARK 290 RECORDS IN THIS ENTRY TO PRODUCE CRYSTALLOGRAPHICALLY
REMARK 290 RELATED MOLECULES.
REMARK 290   SMTRY1   1  1.000000  0.000000  0.000000        0.00000
REMARK 290   SMTRY2   1  0.000000  1.000000  0.000000        0.00000
REMARK 290   SMTRY3   1  0.000000  0.000000  1.000000        0.00000
REMARK 290   SMTRY1   2 -0.500000 -0.866025  0.000000        0.00000
REMARK 290   SMTRY2   2  0.866025 -0.500000  0.000000        0.00000
REMARK 290   SMTRY3   2  0.000000  0.000000  1.000000       24.89000
REMARK 290   SMTRY1   3 -0.500000  0.866025  0.000000        0.00000
REMARK 290   SMTRY2   3 -0.866025 -0.500000  0.000000        0.00000
REMARK 290   SMTRY3   3  0.000000  0.000000  1.000000       49.78000
REMARK 290   SMTRY1   4 -1.000000  0.000000  0.000000        0.00000
REMARK 290   SMTRY2   4  0.000000 -1.000000  0.000000        0.00000
REMARK 290   SMTRY3   4  0.000000  0.000000  1.000000       37.33500
REMARK 290   SMTRY1   5  0.500000  0.866025  0.000000        0.00000
REMARK 290   SMTRY2   5 -0.866025  0.500000  0.000000        0.00000
REMARK 290   SMTRY3   5  0.000000  0.000000  1.000000       62.22500
REMARK 290   SMTRY1   6  0.500000 -0.866025  0.000000        0.00000
REMARK 290   SMTRY2   6  0.866025  0.500000  0.000000        0.00000
REMARK 290   SMTRY3   6  0.000000  0.000000  1.000000       12.44500
SEQRES   1 M   61  GLY TYR VAL THR VAL ALA ALA SER GLU VAL ASP GLU LEU 
SEQRES   2 M   61  ARG ARG LYS ASN GLY GLU MET GLU LYS ALA VAL GLU GLU 
SEQRES   3 M   61  MET LYS LYS GLU MET LEU GLN LEU TRP ARG ARG THR GLN 
SEQRES   4 M   61  VAL ALA GLU GLU ALA GLU GLU ARG LEU CYS SER GLN LEU 
SEQRES   5 M   61  ALA GLU LEU GLU ALA GLU SER LEU GLY 
SEQRES   1 N   61  GLY TYR VAL THR VAL ALA ALA GLU GLU VAL GLU GLU LEU 
SEQRES   2 N   61  ARG ARG ARG ASN GLY GLU LEU GLU ARG GLU MET GLU GLU 
SEQRES   3 N   61  MET LYS LYS GLU MET VAL GLN LEU TRP ARG ARG THR VAL 
SEQRES   4 N   61  VAL ALA GLU GLU ALA GLU GLU ARG LEU CYS SER GLN LEU 
SEQRES   5 N   61  ALA GLU LEU GLU VAL GLU SER LEU GLY 
CRYST1  140.290  140.290   74.670  90.00  90.00 120.00 P 61         12
ORIGX1      1.000000  0.000000  0.000000        0.00000
ORIGX2      0.000000  1.000000  0.000000        0.00000
ORIGX3      0.000000  0.000000  1.000000        0.00000
SCALE1      0.007128  0.004115  0.000000        0.00000
SCALE2      0.000000  0.008231  0.000000        0.00000
SCALE3      0.000000  0.000000  0.013392        0.00000
ATOM      1  N   GLY M   7    -165.020  63.600 -77.024  1.00144.16           N
ATOM      2  CA  GLY M   7    -165.041  62.111 -77.071  1.00140.97           C
ATOM      3  C   GLY M   7    -163.965  61.540 -76.187  1.00138.76           C
ATOM      4  O   GLY M   7    -163.290  62.332 -75.554  1.00138.36           O
ATOM      5  N   TYR M   8    -163.759  60.231 -76.124  1.00113.33           N
ATOM      6  CA  TYR M   8    -162.743  59.676 -75.219  1.00111.07           C
ATOM      7  C   TYR M   8    -161.322  60.108 -75.584  1.00111.40           C
ATOM      8  O   TYR M   8    -160.512  60.391 -74.714  1.00111.68           O
ATOM      9  CB  TYR M   8    -162.837  58.150 -75.173  1.00  0.00           C
ATOM     10  CG  TYR M   8    -162.440  57.450 -76.457  1.00  0.00           C
ATOM     11  CD1 TYR M   8    -161.165  56.857 -76.583  1.00  0.00           C
ATOM     12  CD2 TYR M   8    -163.330  57.366 -77.551  1.00  0.00           C
ATOM     13  CE1 TYR M   8    -160.769  56.234 -77.797  1.00  0.00           C
ATOM     14  CE2 TYR M   8    -162.925  56.768 -78.772  1.00  0.00           C
ATOM     15  CZ  TYR M   8    -161.647  56.220 -78.886  1.00  0.00           C
ATOM     16  OH  TYR M   8    -161.282  55.687 -80.091  1.00  0.00           O
ATOM     17  N   VAL M   9    -161.044  60.276 -76.870  1.00129.30           N
ATOM     18  CA  VAL M   9    -159.741  60.776 -77.309  1.00128.96           C
ATOM     19  C   VAL M   9    -159.436  62.190 -76.814  1.00128.41           C
ATOM     20  O   VAL M   9    -158.285  62.593 -76.752  1.00128.91           O
ATOM     21  CB  VAL M   9    -159.600  60.730 -78.857  1.00  0.00           C
ATOM     22  CG1 VAL M   9    -159.687  59.288 -79.358  1.00  0.00           C
ATOM     23  CG2 VAL M   9    -160.679  61.583 -79.566  1.00  0.00           C
ATOM     24  N   THR M  10    -160.455  62.943 -76.423  1.00122.69           N
ATOM     25  CA  THR M  10    -160.246  64.297 -75.927  1.00122.38           C
ATOM     26  C   THR M  10    -159.608  64.242 -74.544  1.00120.94           C
ATOM     27  O   THR M  10    -158.648  64.955 -74.275  1.00121.03           O
ATOM     28  CB  THR M  10    -161.586  65.058 -75.857  1.00  0.00           C
ATOM     29  OG1 THR M  10    -162.276  64.892 -77.103  1.00  0.00           O
ATOM     30  CG2 THR M  10    -161.405  66.543 -75.622  1.00  0.00           C
ATOM     31  N   VAL M  11    -160.101  63.371 -73.671  1.00123.31           N
ATOM     32  CA  VAL M  11    -159.495  63.265 -72.344  1.00121.58           C
ATOM     33  C   VAL M  11    -158.176  62.517 -72.465  1.00120.13           C
ATOM     34  O   VAL M  11    -157.224  62.863 -71.785  1.00120.31           O
ATOM     35  CB  VAL M  11    -160.425  62.655 -71.250  1.00  0.00           C
ATOM     36  CG1 VAL M  11    -161.681  63.528 -71.087  1.00  0.00           C
ATOM     37  CG2 VAL M  11    -160.847  61.211 -71.541  1.00  0.00           C
ATOM     38  N   ALA M  12    -158.071  61.588 -73.409  1.00101.56           N
ATOM     39  CA  ALA M  12    -156.815  60.880 -73.633  1.00 99.81           C
ATOM     40  C   ALA M  12    -155.699  61.846 -74.039  1.00 98.73           C
ATOM     41  O   ALA M  12    -154.559  61.676 -73.630  1.00 98.19           O
ATOM     42  CB  ALA M  12    -156.996  59.801 -74.705  1.00  0.00           C
ATOM     43  N   ALA M  13    -156.017  62.872 -74.817  1.00106.49           N
ATOM     44  CA  ALA M  13    -155.021  63.864 -75.215  1.00105.60           C
ATOM     45  C   ALA M  13    -154.467  64.626 -74.004  1.00104.31           C
ATOM     46  O   ALA M  13    -153.273  64.916 -73.926  1.00104.89           O
ATOM     47  CB  ALA M  13    -155.636  64.834 -76.232  1.00  0.00           C
ATOM     48  N   SER M  14    -155.333  64.928 -73.048  1.00 99.26           N
ATOM     49  CA  SER M  14    -154.906  65.610 -71.826  1.00 98.10           C
ATOM     50  C   SER M  14    -154.112  64.646 -70.954  1.00 97.80           C
ATOM     51  O   SER M  14    -153.117  65.004 -70.337  1.00 97.28           O
ATOM     52  CB  SER M  14    -156.127  66.101 -71.044  1.00  0.00           C
ATOM     53  OG  SER M  14    -155.744  66.864 -69.910  1.00  0.00           O
ATOM     54  N   GLU M  15    -154.555  63.404 -70.896  1.00100.92           N
ATOM     55  CA  GLU M  15    -153.922  62.398 -70.055  1.00101.27           C
ATOM     56  C   GLU M  15    -152.565  61.932 -70.565  1.00102.80           C
ATOM     57  O   GLU M  15    -151.688  61.657 -69.752  1.00104.56           O
ATOM     58  CB  GLU M  15    -154.863  61.213 -69.900  1.00  0.00           C
ATOM     59  CG  GLU M  15    -156.030  61.544 -69.008  1.00  0.00           C
ATOM     60  CD  GLU M  15    -157.095  60.469 -68.945  1.00  0.00           C
ATOM     61  OE1 GLU M  15    -156.903  59.363 -69.482  1.00  0.00           O
ATOM     62  OE2 GLU M  15    -158.138  60.749 -68.304  1.00  0.00           O
ATOM     63  N   VAL M  16    -152.323  61.894 -71.868  1.00129.08           N
ATOM     64  CA  VAL M  16    -150.963  61.608 -72.334  1.00129.12           C
ATOM     65  C   VAL M  16    -150.057  62.793 -72.025  1.00126.07           C
ATOM     66  O   VAL M  16    -148.870  62.592 -71.774  1.00126.24           O
ATOM     67  CB  VAL M  16    -150.831  61.212 -73.839  1.00  0.00           C
ATOM     68  CG1 VAL M  16    -151.568  59.901 -74.126  1.00  0.00           C
ATOM     69  CG2 VAL M  16    -151.320  62.305 -74.796  1.00  0.00           C
ATOM     70  N   ASP M  17    -150.581  64.014 -71.976  1.00 75.75           N
ATOM     71  CA  ASP M  17    -149.744  65.138 -71.560  1.00 73.96           C
ATOM     72  C   ASP M  17    -149.462  65.034 -70.077  1.00 73.91           C
ATOM     73  O   ASP M  17    -148.330  65.224 -69.665  1.00 73.60           O
ATOM     74  CB  ASP M  17    -150.351  66.516 -71.797  1.00  0.00           C
ATOM     75  CG  ASP M  17    -149.370  67.621 -71.427  1.00  0.00           C
ATOM     76  OD1 ASP M  17    -148.291  67.670 -72.064  1.00  0.00           O
ATOM     77  OD2 ASP M  17    -149.626  68.418 -70.499  1.00  0.00           O
ATOM     78  N   GLU M  18    -150.458  64.680 -69.278  1.00 94.31           N
ATOM     79  CA  GLU M  18    -150.229  64.481 -67.851  1.00 94.36           C
ATOM     80  C   GLU M  18    -149.214  63.374 -67.624  1.00 94.16           C
ATOM     81  O   GLU M  18    -148.371  63.503 -66.748  1.00 94.90           O
ATOM     82  CB  GLU M  18    -151.491  64.075 -67.089  1.00  0.00           C
ATOM     83  CG  GLU M  18    -152.477  65.173 -66.754  1.00  0.00           C
ATOM     84  CD  GLU M  18    -153.544  64.655 -65.795  1.00  0.00           C
ATOM     85  OE1 GLU M  18    -153.176  64.104 -64.729  1.00  0.00           O
ATOM     86  OE2 GLU M  18    -154.754  64.766 -66.096  1.00  0.00           O
ATOM     87  N   LEU M  19    -149.267  62.302 -68.403  1.00 87.26           N
ATOM     88  CA  LEU M  19    -148.353  61.182 -68.194  1.00 87.93           C
ATOM     89  C   LEU M  19    -146.936  61.593 -68.551  1.00 89.07           C
ATOM     90  O   LEU M  19    -145.996  61.325 -67.816  1.00 89.49           O
ATOM     91  CB  LEU M  19    -148.784  59.967 -69.024  1.00  0.00           C
ATOM     92  CG  LEU M  19    -148.069  58.649 -68.681  1.00  0.00           C
ATOM     93  CD1 LEU M  19    -148.503  58.114 -67.314  1.00  0.00           C
ATOM     94  CD2 LEU M  19    -148.363  57.595 -69.740  1.00  0.00           C
ATOM     95  N   ARG M  20    -146.805  62.300 -69.665  1.00 93.68           N
ATOM     96  CA  ARG M  20    -145.526  62.852 -70.119  1.00 95.26           C
ATOM     97  C   ARG M  20    -144.962  63.804 -69.077  1.00 94.61           C
ATOM     98  O   ARG M  20    -143.776  63.772 -68.765  1.00 94.55           O
ATOM     99  CB  ARG M  20    -145.800  63.572 -71.445  1.00  0.00           C
ATOM    100  CG  ARG M  20    -144.666  64.370 -72.060  1.00  0.00           C
ATOM    101  CD  ARG M  20    -145.048  64.760 -73.489  1.00  0.00           C
ATOM    102  NE  ARG M  20    -146.262  65.596 -73.592  1.00  0.00           N
ATOM    103  CZ  ARG M  20    -147.030  65.732 -74.667  1.00  0.00           C
ATOM    104  NH1 ARG M  20    -148.028  66.562 -74.625  1.00  0.00           N
ATOM    105  NH2 ARG M  20    -146.845  65.073 -75.783  1.00  0.00           N
ATOM    106  N   ARG M  21    -145.833  64.633 -68.527  1.00 90.41           N
ATOM    107  CA  ARG M  21    -145.462  65.602 -67.502  1.00 90.25           C
ATOM    108  C   ARG M  21    -145.031  64.899 -66.224  1.00 89.14           C
ATOM    109  O   ARG M  21    -143.936  65.159 -65.759  1.00 88.56           O
ATOM    110  CB  ARG M  21    -146.657  66.534 -67.295  1.00  0.00           C
ATOM    111  CG  ARG M  21    -146.433  67.756 -66.433  1.00  0.00           C
ATOM    112  CD  ARG M  21    -147.704  68.605 -66.399  1.00  0.00           C
ATOM    113  NE  ARG M  21    -148.066  69.121 -67.733  1.00  0.00           N
ATOM    114  CZ  ARG M  21    -147.621  70.235 -68.299  1.00  0.00           C
ATOM    115  NH1 ARG M  21    -148.005  70.504 -69.511  1.00  0.00           N
ATOM    116  NH2 ARG M  21    -146.807  71.076 -67.710  1.00  0.00           N
ATOM    117  N   LYS M  22    -145.809  63.942 -65.734  1.00 80.87           N
ATOM    118  CA  LYS M  22    -145.454  63.189 -64.524  1.00 81.28           C
ATOM    119  C   LYS M  22    -144.130  62.472 -64.704  1.00 82.29           C
ATOM    120  O   LYS M  22    -143.302  62.458 -63.802  1.00 82.07           O
ATOM    121  CB  LYS M  22    -146.526  62.142 -64.184  1.00  0.00           C
ATOM    122  CG  LYS M  22    -147.170  62.308 -62.812  1.00  0.00           C
ATOM    123  CD  LYS M  22    -148.227  63.415 -62.717  1.00  0.00           C
ATOM    124  CE  LYS M  22    -149.553  63.010 -63.375  1.00  0.00           C
ATOM    125  NZ  LYS M  22    -150.650  64.005 -63.109  1.00  0.00           N
ATOM    126  N   ASN M  23    -143.922  61.896 -65.880  1.00 93.54           N
ATOM    127  CA  ASN M  23    -142.670  61.213 -66.176  1.00 95.26           C
ATOM    128  C   ASN M  23    -141.518  62.209 -66.104  1.00 94.24           C
ATOM    129  O   ASN M  23    -140.586  61.988 -65.353  1.00 94.27           O
ATOM    130  CB  ASN M  23    -142.734  60.524 -67.546  1.00  0.00           C
ATOM    131  CG  ASN M  23    -141.939  59.244 -67.590  1.00  0.00           C
ATOM    132  OD1 ASN M  23    -142.499  58.164 -67.506  1.00  0.00           O
ATOM    133  ND2 ASN M  23    -140.654  59.334 -67.739  1.00  0.00           N
ATOM    134  N   GLY M  24    -141.600  63.330 -66.811  1.00 86.71           N
ATOM    135  CA  GLY M  24    -140.516  64.305 -66.795  1.00 87.26           C
ATOM    136  C   GLY M  24    -140.257  64.986 -65.463  1.00 87.82           C
ATOM    137  O   GLY M  24    -139.116  65.296 -65.117  1.00 88.17           O
ATOM    138  N   GLU M  25    -141.304  65.211 -64.684  1.00106.96           N
ATOM    139  CA  GLU M  25    -141.166  65.806 -63.354  1.00105.85           C
ATOM    140  C   GLU M  25    -140.425  64.818 -62.455  1.00103.37           C
ATOM    141  O   GLU M  25    -139.522  65.192 -61.697  1.00103.70           O
ATOM    142  CB  GLU M  25    -142.555  66.128 -62.790  1.00  0.00           C
ATOM    143  CG  GLU M  25    -143.223  67.321 -63.484  1.00  0.00           C
ATOM    144  CD  GLU M  25    -144.726  67.441 -63.224  1.00  0.00           C
ATOM    145  OE1 GLU M  25    -145.193  68.599 -63.118  1.00  0.00           O
ATOM    146  OE2 GLU M  25    -145.461  66.427 -63.226  1.00  0.00           O
ATOM    147  N   MET M  26    -140.755  63.541 -62.589  1.00 80.16           N
ATOM    148  CA  MET M  26    -140.052  62.498 -61.855  1.00 76.96           C
ATOM    149  C   MET M  26    -138.622  62.320 -62.372  1.00 76.33           C
ATOM    150  O   MET M  26    -137.709  62.180 -61.574  1.00 76.64           O
ATOM    151  CB  MET M  26    -140.853  61.193 -61.913  1.00  0.00           C
ATOM    152  CG  MET M  26    -140.267  60.064 -61.085  1.00  0.00           C
ATOM    153  SD  MET M  26    -141.472  58.807 -60.629  1.00  0.00           S
ATOM    154  CE  MET M  26    -141.913  58.031 -62.188  1.00  0.00           C
ATOM    155  N   GLU M  27    -138.390  62.390 -63.676  1.00 94.05           N
ATOM    156  CA  GLU M  27    -137.036  62.268 -64.240  1.00 93.95           C
ATOM    157  C   GLU M  27    -136.118  63.364 -63.715  1.00 91.37           C
ATOM    158  O   GLU M  27    -134.974  63.104 -63.344  1.00 91.07           O
ATOM    159  CB  GLU M  27    -137.057  62.388 -65.766  1.00  0.00           C
ATOM    160  CG  GLU M  27    -137.602  61.186 -66.516  1.00  0.00           C
ATOM    161  CD  GLU M  27    -137.889  61.532 -67.971  1.00  0.00           C
ATOM    162  OE1 GLU M  27    -136.934  61.764 -68.737  1.00  0.00           O
ATOM    163  OE2 GLU M  27    -139.083  61.582 -68.349  1.00  0.00           O
ATOM    164  N   LYS M  28    -136.626  64.586 -63.640  1.00 85.50           N
ATOM    165  CA  LYS M  28    -135.839  65.692 -63.097  1.00 82.00           C
ATOM    166  C   LYS M  28    -135.458  65.390 -61.656  1.00 81.53           C
ATOM    167  O   LYS M  28    -134.299  65.491 -61.260  1.00 80.40           O
ATOM    168  CB  LYS M  28    -136.652  66.992 -63.160  1.00  0.00           C
ATOM    169  CG  LYS M  28    -135.954  68.199 -62.540  1.00  0.00           C
ATOM    170  CD  LYS M  28    -136.841  69.437 -62.587  1.00  0.00           C
ATOM    171  CE  LYS M  28    -136.188  70.624 -61.877  1.00  0.00           C
ATOM    172  NZ  LYS M  28    -136.187  70.472 -60.381  1.00  0.00           N
ATOM    173  N   ALA M  29    -136.447  65.051 -60.852  1.00 97.70           N
ATOM    174  CA  ALA M  29    -136.207  64.945 -59.425  1.00 97.61           C
ATOM    175  C   ALA M  29    -135.577  63.627 -58.955  1.00 98.05           C
ATOM    176  O   ALA M  29    -134.987  63.615 -57.881  1.00 98.65           O
ATOM    177  CB  ALA M  29    -137.474  65.289 -58.681  1.00  0.00           C
ATOM    178  N   VAL M  30    -135.585  62.548 -59.733  1.00 91.32           N
ATOM    179  CA  VAL M  30    -134.776  61.382 -59.349  1.00 89.71           C
ATOM    180  C   VAL M  30    -133.303  61.736 -59.491  1.00 88.34           C
ATOM    181  O   VAL M  30    -132.484  61.255 -58.716  1.00 87.33           O
ATOM    182  CB  VAL M  30    -135.050  60.046 -60.122  1.00  0.00           C
ATOM    183  CG1 VAL M  30    -136.442  59.496 -59.811  1.00  0.00           C
ATOM    184  CG2 VAL M  30    -134.863  60.171 -61.636  1.00  0.00           C
ATOM    185  N   GLU M  31    -132.950  62.607 -60.427  1.00 89.76           N
ATOM    186  CA  GLU M  31    -131.556  63.013 -60.573  1.00 90.31           C
ATOM    187  C   GLU M  31    -131.163  63.935 -59.430  1.00 88.74           C
ATOM    188  O   GLU M  31    -130.061  63.835 -58.901  1.00 90.03           O
ATOM    189  CB  GLU M  31    -131.325  63.696 -61.925  1.00  0.00           C
ATOM    190  CG  GLU M  31    -131.378  62.721 -63.094  1.00  0.00           C
ATOM    191  CD  GLU M  31    -130.273  61.683 -62.996  1.00  0.00           C
ATOM    192  OE1 GLU M  31    -129.080  62.065 -63.049  1.00  0.00           O
ATOM    193  OE2 GLU M  31    -130.557  60.478 -62.796  1.00  0.00           O
ATOM    194  N   GLU M  32    -132.074  64.790 -58.991  1.00 71.27           N
ATOM    195  CA  GLU M  32    -131.818  65.651 -57.832  1.00 67.02           C
ATOM    196  C   GLU M  32    -131.726  64.827 -56.545  1.00 67.03           C
ATOM    197  O   GLU M  32    -130.861  65.057 -55.701  1.00 65.65           O
ATOM    198  CB  GLU M  32    -132.920  66.706 -57.722  1.00  0.00           C
ATOM    199  CG  GLU M  32    -132.903  67.693 -58.884  1.00  0.00           C
ATOM    200  CD  GLU M  32    -134.067  68.670 -58.868  1.00  0.00           C
ATOM    201  OE1 GLU M  32    -135.239  68.244 -58.966  1.00  0.00           O
ATOM    202  OE2 GLU M  32    -133.827  69.897 -58.862  1.00  0.00           O
ATOM    203  N   MET M  33    -132.563  63.807 -56.421  1.00 70.96           N
ATOM    204  CA  MET M  33    -132.505  62.883 -55.290  1.00 73.22           C
ATOM    205  C   MET M  33    -131.192  62.105 -55.305  1.00 76.44           C
ATOM    206  O   MET M  33    -130.551  61.920 -54.271  1.00 78.59           O
ATOM    207  CB  MET M  33    -133.693  61.922 -55.376  1.00  0.00           C
ATOM    208  CG  MET M  33    -133.824  60.946 -54.222  1.00  0.00           C
ATOM    209  SD  MET M  33    -135.305  59.926 -54.382  1.00  0.00           S
ATOM    210  CE  MET M  33    -134.884  58.805 -55.735  1.00  0.00           C
ATOM    211  N   LYS M  34    -130.757  61.680 -56.484  1.00 84.11           N
ATOM    212  CA  LYS M  34    -129.486  60.970 -56.638  1.00 85.48           C
ATOM    213  C   LYS M  34    -128.319  61.894 -56.327  1.00 84.46           C
ATOM    214  O   LYS M  34    -127.350  61.471 -55.705  1.00 84.53           O
ATOM    215  CB  LYS M  34    -129.383  60.437 -58.069  1.00  0.00           C
ATOM    216  CG  LYS M  34    -128.205  59.504 -58.339  1.00  0.00           C
ATOM    217  CD  LYS M  34    -128.207  59.009 -59.788  1.00  0.00           C
ATOM    218  CE  LYS M  34    -127.775  60.092 -60.778  1.00  0.00           C
ATOM    219  NZ  LYS M  34    -127.919  59.650 -62.202  1.00  0.00           N
ATOM    220  N   LYS M  35    -128.414  63.156 -56.722  1.00 69.22           N
ATOM    221  CA  LYS M  35    -127.393  64.156 -56.402  1.00 69.28           C
ATOM    222  C   LYS M  35    -127.301  64.327 -54.897  1.00 68.04           C
ATOM    223  O   LYS M  35    -126.204  64.362 -54.357  1.00 68.04           O
ATOM    224  CB  LYS M  35    -127.719  65.489 -57.097  1.00  0.00           C
ATOM    225  CG  LYS M  35    -126.762  66.641 -56.787  1.00  0.00           C
ATOM    226  CD  LYS M  35    -127.304  67.556 -55.680  1.00  0.00           C
ATOM    227  CE  LYS M  35    -126.272  68.589 -55.269  1.00  0.00           C
ATOM    228  NZ  LYS M  35    -126.768  69.433 -54.133  1.00  0.00           N
ATOM    229  N   GLU M  36    -128.425  64.424 -54.209  1.00 73.39           N
ATOM    230  CA  GLU M  36    -128.384  64.571 -52.757  1.00 71.91           C
ATOM    231  C   GLU M  36    -127.875  63.319 -52.063  1.00 72.07           C
ATOM    232  O   GLU M  36    -127.104  63.406 -51.119  1.00 74.04           O
ATOM    233  CB  GLU M  36    -129.758  64.946 -52.206  1.00  0.00           C
ATOM    234  CG  GLU M  36    -130.081  66.414 -52.373  1.00  0.00           C
ATOM    235  CD  GLU M  36    -129.012  67.273 -51.720  1.00  0.00           C
ATOM    236  OE1 GLU M  36    -128.513  68.212 -52.377  1.00  0.00           O
ATOM    237  OE2 GLU M  36    -128.593  66.955 -50.586  1.00  0.00           O
ATOM    238  N   MET M  37    -128.227  62.150 -52.570  1.00 78.00           N
ATOM    239  CA  MET M  37    -127.691  60.904 -52.030  1.00 78.19           C
ATOM    240  C   MET M  37    -126.177  60.843 -52.217  1.00 77.84           C
ATOM    241  O   MET M  37    -125.438  60.435 -51.319  1.00 76.94           O
ATOM    242  CB  MET M  37    -128.371  59.723 -52.725  1.00  0.00           C
ATOM    243  CG  MET M  37    -127.993  58.368 -52.160  1.00  0.00           C
ATOM    244  SD  MET M  37    -128.871  57.021 -52.976  1.00  0.00           S
ATOM    245  CE  MET M  37    -128.058  56.939 -54.592  1.00  0.00           C
ATOM    246  N   LEU M  38    -125.695  61.282 -53.370  1.00 71.54           N
ATOM    247  CA  LEU M  38    -124.260  61.317 -53.624  1.00 71.95           C
ATOM    248  C   LEU M  38    -123.577  62.332 -52.717  1.00 73.34           C
ATOM    249  O   LEU M  38    -122.509  62.050 -52.175  1.00 74.49           O
ATOM    250  CB  LEU M  38    -123.998  61.670 -55.092  1.00  0.00           C
ATOM    251  CG  LEU M  38    -122.534  61.711 -55.561  1.00  0.00           C
ATOM    252  CD1 LEU M  38    -121.822  60.363 -55.418  1.00  0.00           C
ATOM    253  CD2 LEU M  38    -122.491  62.162 -57.019  1.00  0.00           C
ATOM    254  N   GLN M  39    -124.179  63.499 -52.532  1.00 72.73           N
ATOM    255  CA  GLN M  39    -123.590  64.533 -51.687  1.00 71.92           C
ATOM    256  C   GLN M  39    -123.539  64.037 -50.246  1.00 71.07           C
ATOM    257  O   GLN M  39    -122.512  64.185 -49.590  1.00 71.06           O
ATOM    258  CB  GLN M  39    -124.360  65.857 -51.813  1.00  0.00           C
ATOM    259  CG  GLN M  39    -123.662  67.050 -51.140  1.00  0.00           C
ATOM    260  CD  GLN M  39    -124.261  68.395 -51.528  1.00  0.00           C
ATOM    261  OE1 GLN M  39    -124.299  68.746 -52.700  1.00  0.00           O
ATOM    262  NE2 GLN M  39    -124.675  69.179 -50.567  1.00  0.00           N
ATOM    263  N   LEU M  40    -124.593  63.381 -49.782  1.00 54.67           N
ATOM    264  CA  LEU M  40    -124.606  62.797 -48.445  1.00 57.47           C
ATOM    265  C   LEU M  40    -123.508  61.758 -48.266  1.00 59.71           C
ATOM    266  O   LEU M  40    -122.727  61.851 -47.325  1.00 60.59           O
ATOM    267  CB  LEU M  40    -125.962  62.135 -48.167  1.00  0.00           C
ATOM    268  CG  LEU M  40    -126.105  61.353 -46.850  1.00  0.00           C
ATOM    269  CD1 LEU M  40    -125.900  62.225 -45.621  1.00  0.00           C
ATOM    270  CD2 LEU M  40    -127.477  60.694 -46.804  1.00  0.00           C
ATOM    271  N   TRP M  41    -123.413  60.763 -49.135  1.00 93.71           N
ATOM    272  CA  TRP M  41    -122.420  59.715 -48.911  1.00 96.11           C
ATOM    273  C   TRP M  41    -120.996  60.186 -49.152  1.00 96.96           C
ATOM    274  O   TRP M  41    -120.064  59.735 -48.487  1.00 97.51           O
ATOM    275  CB  TRP M  41    -122.727  58.474 -49.744  1.00  0.00           C
ATOM    276  CG  TRP M  41    -123.995  57.815 -49.291  1.00  0.00           C
ATOM    277  CD1 TRP M  41    -125.159  57.714 -49.975  1.00  0.00           C
ATOM    278  CD2 TRP M  41    -124.240  57.177 -48.022  1.00  0.00           C
ATOM    279  NE1 TRP M  41    -126.115  57.056 -49.252  1.00  0.00           N
ATOM    280  CE2 TRP M  41    -125.589  56.719 -48.036  1.00  0.00           C
ATOM    281  CE3 TRP M  41    -123.461  56.956 -46.865  1.00  0.00           C
ATOM    282  CZ2 TRP M  41    -126.171  56.052 -46.938  1.00  0.00           C
ATOM    283  CZ3 TRP M  41    -124.044  56.291 -45.756  1.00  0.00           C
ATOM    284  CH2 TRP M  41    -125.396  55.841 -45.811  1.00  0.00           C
ATOM    285  N   ARG M  42    -120.797  61.143 -50.049  1.00 84.72           N
ATOM    286  CA  ARG M  42    -119.457  61.698 -50.228  1.00 86.19           C
ATOM    287  C   ARG M  42    -119.067  62.477 -48.984  1.00 84.93           C
ATOM    288  O   ARG M  42    -117.922  62.414 -48.536  1.00 84.92           O
ATOM    289  CB  ARG M  42    -119.381  62.582 -51.483  1.00  0.00           C
ATOM    290  CG  ARG M  42    -117.961  62.961 -51.927  1.00  0.00           C
ATOM    291  CD  ARG M  42    -117.328  61.944 -52.895  1.00  0.00           C
ATOM    292  NE  ARG M  42    -117.297  60.564 -52.381  1.00  0.00           N
ATOM    293  CZ  ARG M  42    -116.403  60.045 -51.548  1.00  0.00           C
ATOM    294  NH1 ARG M  42    -116.568  58.825 -51.131  1.00  0.00           N
ATOM    295  NH2 ARG M  42    -115.370  60.692 -51.076  1.00  0.00           N
ATOM    296  N   ARG M  43    -120.022  63.183 -48.398  1.00 89.14           N
ATOM    297  CA  ARG M  43    -119.740  63.952 -47.193  1.00 87.16           C
ATOM    298  C   ARG M  43    -119.589  63.075 -45.961  1.00 87.61           C
ATOM    299  O   ARG M  43    -118.828  63.400 -45.060  1.00 89.56           O
ATOM    300  CB  ARG M  43    -120.812  65.014 -46.979  1.00  0.00           C
ATOM    301  CG  ARG M  43    -120.328  66.096 -46.055  1.00  0.00           C
ATOM    302  CD  ARG M  43    -121.283  67.250 -45.939  1.00  0.00           C
ATOM    303  NE  ARG M  43    -121.600  67.931 -47.206  1.00  0.00           N
ATOM    304  CZ  ARG M  43    -120.885  68.877 -47.806  1.00  0.00           C
ATOM    305  NH1 ARG M  43    -121.476  69.614 -48.701  1.00  0.00           N
ATOM    306  NH2 ARG M  43    -119.653  69.186 -47.507  1.00  0.00           N
ATOM    307  N   THR M  44    -120.257  61.933 -45.952  1.00 75.51           N
ATOM    308  CA  THR M  44    -120.096  60.972 -44.866  1.00 75.83           C
ATOM    309  C   THR M  44    -118.627  60.585 -44.776  1.00 74.83           C
ATOM    310  O   THR M  44    -118.053  60.645 -43.694  1.00 74.39           O
ATOM    311  CB  THR M  44    -120.984  59.717 -45.067  1.00  0.00           C
ATOM    312  OG1 THR M  44    -122.353  60.119 -45.191  1.00  0.00           O
ATOM    313  CG2 THR M  44    -120.914  58.763 -43.892  1.00  0.00           C
ATOM    314  N   GLN M  45    -117.975  60.310 -45.902  1.00 80.56           N
ATOM    315  CA  GLN M  45    -116.555  59.975 -45.823  1.00 79.50           C
ATOM    316  C   GLN M  45    -115.710  61.129 -45.294  1.00 78.22           C
ATOM    317  O   GLN M  45    -114.826  60.894 -44.494  1.00 77.20           O
ATOM    318  CB  GLN M  45    -115.961  59.502 -47.155  1.00  0.00           C
ATOM    319  CG  GLN M  45    -114.609  58.782 -46.947  1.00  0.00           C
ATOM    320  CD  GLN M  45    -113.809  58.575 -48.209  1.00  0.00           C
ATOM    321  OE1 GLN M  45    -114.344  58.592 -49.316  1.00  0.00           O
ATOM    322  NE2 GLN M  45    -112.519  58.423 -48.072  1.00  0.00           N
ATOM    323  N   VAL M  46    -115.937  62.377 -45.687  1.00 74.68           N
ATOM    324  CA  VAL M  46    -115.035  63.428 -45.197  1.00 74.69           C
ATOM    325  C   VAL M  46    -115.239  63.687 -43.705  1.00 74.31           C
ATOM    326  O   VAL M  46    -114.314  64.124 -43.025  1.00 75.33           O
ATOM    327  CB  VAL M  46    -115.068  64.752 -46.017  1.00  0.00           C
ATOM    328  CG1 VAL M  46    -114.826  64.459 -47.510  1.00  0.00           C
ATOM    329  CG2 VAL M  46    -116.362  65.532 -45.843  1.00  0.00           C
ATOM    330  N   ALA M  47    -116.405  63.345 -43.171  1.00 79.70           N
ATOM    331  CA  ALA M  47    -116.610  63.416 -41.732  1.00 80.69           C
ATOM    332  C   ALA M  47    -115.789  62.315 -41.045  1.00 81.35           C
ATOM    333  O   ALA M  47    -115.122  62.564 -40.047  1.00 82.01           O
ATOM    334  CB  ALA M  47    -118.103  63.284 -41.401  1.00  0.00           C
ATOM    335  N   GLU M  48    -115.807  61.113 -41.602  1.00102.39           N
ATOM    336  CA  GLU M  48    -115.046  59.984 -41.054  1.00101.89           C
ATOM    337  C   GLU M  48    -113.537  60.226 -41.168  1.00101.14           C
ATOM    338  O   GLU M  48    -112.777  59.940 -40.242  1.00101.36           O
ATOM    339  CB  GLU M  48    -115.428  58.700 -41.803  1.00  0.00           C
ATOM    340  CG  GLU M  48    -116.882  58.265 -41.586  1.00  0.00           C
ATOM    341  CD  GLU M  48    -117.319  57.146 -42.528  1.00  0.00           C
ATOM    342  OE1 GLU M  48    -117.362  57.364 -43.763  1.00  0.00           O
ATOM    343  OE2 GLU M  48    -117.656  56.049 -42.034  1.00  0.00           O
ATOM    344  N   GLU M  49    -113.111  60.825 -42.274  1.00 81.98           N
ATOM    345  CA  GLU M  49    -111.709  61.197 -42.479  1.00 79.97           C
ATOM    346  C   GLU M  49    -111.298  62.175 -41.393  1.00 78.90           C
ATOM    347  O   GLU M  49    -110.222  62.063 -40.808  1.00 79.06           O
ATOM    348  CB  GLU M  49    -111.504  61.924 -43.819  1.00  0.00           C
ATOM    349  CG  GLU M  49    -111.577  61.090 -45.096  1.00  0.00           C
ATOM    350  CD  GLU M  49    -110.413  60.137 -45.260  1.00  0.00           C
ATOM    351  OE1 GLU M  49    -109.274  60.488 -44.882  1.00  0.00           O
ATOM    352  OE2 GLU M  49    -110.630  59.014 -45.758  1.00  0.00           O
ATOM    353  N   ALA M  50    -112.151  63.153 -41.130  1.00 72.21           N
ATOM    354  CA  ALA M  50    -111.820  64.158 -40.139  1.00 71.62           C
ATOM    355  C   ALA M  50    -111.765  63.530 -38.748  1.00 72.32           C
ATOM    356  O   ALA M  50    -110.816  63.777 -38.020  1.00 72.90           O
ATOM    357  CB  ALA M  50    -112.825  65.305 -40.188  1.00  0.00           C
ATOM    358  N   GLU M  51    -112.744  62.721 -38.371  1.00 76.39           N
ATOM    359  CA  GLU M  51    -112.769  62.167 -37.015  1.00 78.76           C
ATOM    360  C   GLU M  51    -111.658  61.157 -36.744  1.00 79.08           C
ATOM    361  O   GLU M  51    -111.059  61.192 -35.667  1.00 78.91           O
ATOM    362  CB  GLU M  51    -114.128  61.539 -36.696  1.00  0.00           C
ATOM    363  CG  GLU M  51    -115.224  62.590 -36.547  1.00  0.00           C
ATOM    364  CD  GLU M  51    -116.571  62.032 -36.104  1.00  0.00           C
ATOM    365  OE1 GLU M  51    -116.687  60.816 -35.842  1.00  0.00           O
ATOM    366  OE2 GLU M  51    -117.524  62.838 -35.989  1.00  0.00           O
ATOM    367  N   GLU M  52    -111.310  60.304 -37.701  1.00 90.86           N
ATOM    368  CA  GLU M  52    -110.207  59.362 -37.476  1.00 90.70           C
ATOM    369  C   GLU M  52    -108.913  60.121 -37.233  1.00 90.60           C
ATOM    370  O   GLU M  52    -108.090  59.767 -36.385  1.00 90.26           O
ATOM    371  CB  GLU M  52    -109.930  58.465 -38.689  1.00  0.00           C
ATOM    372  CG  GLU M  52    -110.813  57.245 -38.859  1.00  0.00           C
ATOM    373  CD  GLU M  52    -110.115  56.196 -39.723  1.00  0.00           C
ATOM    374  OE1 GLU M  52    -109.738  56.491 -40.884  1.00  0.00           O
ATOM    375  OE2 GLU M  52    -109.848  55.093 -39.206  1.00  0.00           O
ATOM    376  N   ARG M  53    -108.703  61.166 -38.015  1.00 75.71           N
ATOM    377  CA  ARG M  53    -107.393  61.807 -38.043  1.00 75.86           C
ATOM    378  C   ARG M  53    -107.300  62.895 -36.991  1.00 75.96           C
ATOM    379  O   ARG M  53    -106.228  63.124 -36.462  1.00 75.91           O
ATOM    380  CB  ARG M  53    -107.050  62.204 -39.484  1.00  0.00           C
ATOM    381  CG  ARG M  53    -107.188  60.940 -40.356  1.00  0.00           C
ATOM    382  CD  ARG M  53    -106.756  60.959 -41.817  1.00  0.00           C
ATOM    383  NE  ARG M  53    -107.613  60.060 -42.619  1.00  0.00           N
ATOM    384  CZ  ARG M  53    -107.926  58.790 -42.378  1.00  0.00           C
ATOM    385  NH1 ARG M  53    -108.893  58.254 -43.058  1.00  0.00           N
ATOM    386  NH2 ARG M  53    -107.394  58.033 -41.454  1.00  0.00           N
ATOM    387  N   LEU M  54    -108.436  63.419 -36.552  1.00 95.17           N
ATOM    388  CA  LEU M  54    -108.507  64.208 -35.320  1.00 96.28           C
ATOM    389  C   LEU M  54    -108.200  63.330 -34.109  1.00 97.54           C
ATOM    390  O   LEU M  54    -107.511  63.750 -33.188  1.00 98.16           O
ATOM    391  CB  LEU M  54    -109.915  64.798 -35.163  1.00  0.00           C
ATOM    392  CG  LEU M  54    -110.204  65.729 -33.978  1.00  0.00           C
ATOM    393  CD1 LEU M  54    -109.400  67.010 -34.070  1.00  0.00           C
ATOM    394  CD2 LEU M  54    -111.692  66.069 -33.948  1.00  0.00           C
ATOM    395  N   CYS M  55    -108.684  62.095 -34.104  1.00 94.59           N
ATOM    396  CA  CYS M  55    -108.369  61.179 -33.009  1.00 95.61           C
ATOM    397  C   CYS M  55    -106.869  60.875 -32.982  1.00 95.89           C
ATOM    398  O   CYS M  55    -106.251  60.868 -31.920  1.00 94.94           O
ATOM    399  CB  CYS M  55    -109.165  59.879 -33.151  1.00  0.00           C
ATOM    400  SG  CYS M  55    -109.053  58.823 -31.682  1.00  0.00           S
ATOM    401  N   SER M  56    -106.277  60.660 -34.150  1.00 95.90           N
ATOM    402  CA  SER M  56    -104.829  60.453 -34.236  1.00 96.67           C
ATOM    403  C   SER M  56    -104.082  61.693 -33.747  1.00 95.96           C
ATOM    404  O   SER M  56    -103.181  61.592 -32.922  1.00 96.50           O
ATOM    405  CB  SER M  56    -104.426  60.122 -35.676  1.00  0.00           C
ATOM    406  OG  SER M  56    -103.072  59.711 -35.760  1.00  0.00           O
ATOM    407  N   GLN M  57    -104.514  62.866 -34.189  1.00 78.59           N
ATOM    408  CA  GLN M  57    -103.915  64.137 -33.786  1.00 76.62           C
ATOM    409  C   GLN M  57    -103.980  64.349 -32.277  1.00 76.60           C
ATOM    410  O   GLN M  57    -103.046  64.874 -31.689  1.00 75.87           O
ATOM    411  CB  GLN M  57    -104.647  65.285 -34.486  1.00  0.00           C
ATOM    412  CG  GLN M  57    -103.980  66.646 -34.356  1.00  0.00           C
ATOM    413  CD  GLN M  57    -104.797  67.740 -35.001  1.00  0.00           C
ATOM    414  OE1 GLN M  57    -105.993  67.604 -35.210  1.00  0.00           O
ATOM    415  NE2 GLN M  57    -104.168  68.842 -35.300  1.00  0.00           N
ATOM    416  N   LEU M  58    -105.050  63.916 -31.627  1.00 85.14           N
ATOM    417  CA  LEU M  58    -105.115  64.013 -30.172  1.00 87.33           C
ATOM    418  C   LEU M  58    -104.031  63.158 -29.524  1.00 88.46           C
ATOM    419  O   LEU M  58    -103.329  63.632 -28.647  1.00 89.46           O
ATOM    420  CB  LEU M  58    -106.494  63.590 -29.656  1.00  0.00           C
ATOM    421  CG  LEU M  58    -106.707  63.706 -28.137  1.00  0.00           C
ATOM    422  CD1 LEU M  58    -106.578  65.141 -27.619  1.00  0.00           C
ATOM    423  CD2 LEU M  58    -108.085  63.158 -27.777  1.00  0.00           C
ATOM    424  N   ALA M  59    -103.845  61.930 -29.986  1.00 99.78           N
ATOM    425  CA  ALA M  59    -102.808  61.065 -29.424  1.00100.11           C
ATOM    426  C   ALA M  59    -101.409  61.642 -29.691  1.00 99.86           C
ATOM    427  O   ALA M  59    -100.508  61.548 -28.859  1.00100.11           O
ATOM    428  CB  ALA M  59    -102.941  59.656 -30.017  1.00  0.00           C
ATOM    429  N   GLU M  60    -101.235  62.259 -30.850  1.00 76.15           N
ATOM    430  CA  GLU M  60     -99.980  62.928 -31.195  1.00 76.78           C
ATOM    431  C   GLU M  60     -99.735  64.115 -30.260  1.00 75.71           C
ATOM    432  O   GLU M  60     -98.638  64.273 -29.735  1.00 75.34           O
ATOM    433  CB  GLU M  60    -100.027  63.395 -32.655  1.00  0.00           C
ATOM    434  CG  GLU M  60    -100.012  62.256 -33.680  1.00  0.00           C
ATOM    435  CD  GLU M  60    -100.659  62.643 -35.010  1.00  0.00           C
ATOM    436  OE1 GLU M  60    -100.365  63.732 -35.542  1.00  0.00           O
ATOM    437  OE2 GLU M  60    -101.474  61.845 -35.534  1.00  0.00           O
ATOM    438  N   LEU M  61    -100.761  64.912 -29.994  1.00 92.87           N
ATOM    439  CA  LEU M  61    -100.666  66.050 -29.076  1.00 93.40           C
ATOM    440  C   LEU M  61    -100.404  65.593 -27.642  1.00 95.62           C
ATOM    441  O   LEU M  61     -99.626  66.201 -26.918  1.00 97.09           O
ATOM    442  CB  LEU M  61    -101.973  66.849 -29.124  1.00  0.00           C
ATOM    443  CG  LEU M  61    -102.099  68.086 -28.218  1.00  0.00           C
ATOM    444  CD1 LEU M  61    -101.132  69.211 -28.575  1.00  0.00           C
ATOM    445  CD2 LEU M  61    -103.528  68.605 -28.294  1.00  0.00           C
ATOM    446  N   GLU M  62    -101.016  64.497 -27.225  1.00113.03           N
ATOM    447  CA  GLU M  62    -100.770  63.946 -25.893  1.00114.42           C
ATOM    448  C   GLU M  62     -99.322  63.471 -25.774  1.00115.20           C
ATOM    449  O   GLU M  62     -98.709  63.607 -24.718  1.00115.27           O
ATOM    450  CB  GLU M  62    -101.734  62.794 -25.600  1.00  0.00           C
ATOM    451  CG  GLU M  62    -103.168  63.254 -25.332  1.00  0.00           C
ATOM    452  CD  GLU M  62    -104.128  62.090 -25.121  1.00  0.00           C
ATOM    453  OE1 GLU M  62    -104.220  61.205 -26.001  1.00  0.00           O
ATOM    454  OE2 GLU M  62    -104.806  62.065 -24.070  1.00  0.00           O
ATOM    455  N   ALA M  63     -98.750  62.974 -26.863  1.00104.26           N
ATOM    456  CA  ALA M  63     -97.338  62.602 -26.873  1.00104.16           C
ATOM    457  C   ALA M  63     -96.428  63.840 -26.842  1.00104.61           C
ATOM    458  O   ALA M  63     -95.387  63.822 -26.194  1.00105.03           O
ATOM    459  CB  ALA M  63     -97.035  61.734 -28.102  1.00  0.00           C
ATOM    460  N   GLU M  64     -96.815  64.919 -27.511  1.00 76.02           N
ATOM    461  CA  GLU M  64     -96.056  66.175 -27.450  1.00 76.82           C
ATOM    462  C   GLU M  64     -96.091  66.729 -26.028  1.00 77.96           C
ATOM    463  O   GLU M  64     -95.101  67.233 -25.510  1.00 77.64           O
ATOM    464  CB  GLU M  64     -96.639  67.229 -28.400  1.00  0.00           C
ATOM    465  CG  GLU M  64     -96.418  66.941 -29.877  1.00  0.00           C
ATOM    466  CD  GLU M  64     -97.006  68.024 -30.772  1.00  0.00           C
ATOM    467  OE1 GLU M  64     -98.213  68.339 -30.652  1.00  0.00           O
ATOM    468  OE2 GLU M  64     -96.251  68.571 -31.602  1.00  0.00           O
ATOM    469  N   SER M  65     -97.227  66.559 -25.367  1.00 97.47           N
ATOM    470  CA  SER M  65     -97.421  66.970 -23.975  1.00 99.44           C
ATOM    471  C   SER M  65     -96.720  66.057 -22.958  1.00101.29           C
ATOM    472  O   SER M  65     -96.926  66.199 -21.748  1.00101.88           O
ATOM    473  CB  SER M  65     -98.924  67.012 -23.679  1.00  0.00           C
ATOM    474  OG  SER M  65     -99.185  67.580 -22.405  1.00  0.00           O
ATOM    475  N   LEU M  66     -95.913  65.121 -23.439  1.00101.24           N
ATOM    476  CA  LEU M  66     -95.181  64.177 -22.596  1.00103.75           C
ATOM    477  C   LEU M  66     -93.674  64.292 -22.859  1.00104.51           C
ATOM    478  O   LEU M  66     -92.890  63.439 -22.436  1.00104.73           O
ATOM    479  CB  LEU M  66     -95.708  62.765 -22.889  1.00  0.00           C
ATOM    480  CG  LEU M  66     -95.511  61.633 -21.868  1.00  0.00           C
ATOM    481  CD1 LEU M  66     -96.216  61.915 -20.537  1.00  0.00           C
ATOM    482  CD2 LEU M  66     -96.049  60.326 -22.458  1.00  0.00           C
ATOM    483  N   GLY M  67     -93.291  65.341 -23.577  1.00112.02           N
ATOM    484  CA  GLY M  67     -91.892  65.605 -23.896  1.00112.93           C
ATOM    485  C   GLY M  67     -91.291  66.696 -23.035  1.00113.63           C
ATOM    486  O   GLY M  67     -90.064  66.906 -23.124  1.00113.81           O
ATOM    487  OXT GLY M  67     -92.045  67.365 -22.299  1.00113.81           O
TER     488      GLY M  67 
ATOM    489  N   GLY N   7    -167.905  51.287 -83.451  1.00290.02           N
ATOM    490  CA  GLY N   7    -166.724  50.467 -83.072  1.00290.05           C
ATOM    491  C   GLY N   7    -166.161  50.950 -81.763  1.00288.93           C
ATOM    492  O   GLY N   7    -166.814  51.811 -81.205  1.00289.54           O
ATOM    493  N   TYR N   8    -165.018  50.447 -81.298  1.00168.62           N
ATOM    494  CA  TYR N   8    -164.345  50.937 -80.078  1.00165.96           C
ATOM    495  C   TYR N   8    -165.139  50.879 -78.758  1.00164.75           C
ATOM    496  O   TYR N   8    -164.813  51.557 -77.794  1.00164.03           O
ATOM    497  CB  TYR N   8    -163.839  52.369 -80.331  1.00  0.00           C
ATOM    498  CG  TYR N   8    -162.363  52.545 -80.058  1.00  0.00           C
ATOM    499  CD1 TYR N   8    -161.427  52.523 -81.112  1.00  0.00           C
ATOM    500  CD2 TYR N   8    -161.892  52.744 -78.747  1.00  0.00           C
ATOM    501  CE1 TYR N   8    -160.042  52.700 -80.854  1.00  0.00           C
ATOM    502  CE2 TYR N   8    -160.507  52.890 -78.485  1.00  0.00           C
ATOM    503  CZ  TYR N   8    -159.596  52.880 -79.543  1.00  0.00           C
ATOM    504  OH  TYR N   8    -158.259  53.069 -79.335  1.00  0.00           O
ATOM    505  N   VAL N   9    -166.201  50.086 -78.709  1.00199.38           N
ATOM    506  CA  VAL N   9    -167.279  50.327 -77.742  1.00197.77           C
ATOM    507  C   VAL N   9    -166.938  50.264 -76.249  1.00196.49           C
ATOM    508  O   VAL N   9    -167.418  51.105 -75.503  1.00195.57           O
ATOM    509  CB  VAL N   9    -168.523  49.440 -78.044  1.00  0.00           C
ATOM    510  CG1 VAL N   9    -169.113  49.804 -79.418  1.00  0.00           C
ATOM    511  CG2 VAL N   9    -168.196  47.931 -78.028  1.00  0.00           C
ATOM    512  N   THR N  10    -166.102  49.336 -75.801  1.00213.49           N
ATOM    513  CA  THR N  10    -165.723  49.294 -74.387  1.00212.48           C
ATOM    514  C   THR N  10    -164.378  49.970 -74.167  1.00212.18           C
ATOM    515  O   THR N  10    -164.178  50.658 -73.167  1.00212.96           O
ATOM    516  CB  THR N  10    -165.624  47.845 -73.880  1.00  0.00           C
ATOM    517  OG1 THR N  10    -164.708  47.127 -74.709  1.00  0.00           O
ATOM    518  CG2 THR N  10    -166.961  47.127 -73.953  1.00  0.00           C
ATOM    519  N   VAL N  11    -163.478  49.839 -75.132  1.00187.52           N
ATOM    520  CA  VAL N  11    -162.127  50.389 -75.020  1.00186.07           C
ATOM    521  C   VAL N  11    -162.101  51.907 -74.986  1.00184.78           C
ATOM    522  O   VAL N  11    -161.177  52.498 -74.442  1.00184.85           O
ATOM    523  CB  VAL N  11    -161.169  49.854 -76.118  1.00  0.00           C
ATOM    524  CG1 VAL N  11    -160.380  48.657 -75.584  1.00  0.00           C
ATOM    525  CG2 VAL N  11    -161.920  49.440 -77.396  1.00  0.00           C
ATOM    526  N   ALA N  12    -163.176  52.537 -75.439  1.00164.49           N
ATOM    527  CA  ALA N  12    -163.336  53.978 -75.291  1.00161.83           C
ATOM    528  C   ALA N  12    -163.306  54.384 -73.810  1.00160.16           C
ATOM    529  O   ALA N  12    -162.865  55.476 -73.472  1.00160.43           O
ATOM    530  CB  ALA N  12    -164.655  54.408 -75.947  1.00  0.00           C
ATOM    531  N   ALA N  13    -163.754  53.500 -72.929  1.00165.40           N
ATOM    532  CA  ALA N  13    -163.654  53.730 -71.494  1.00164.02           C
ATOM    533  C   ALA N  13    -162.398  53.060 -70.925  1.00163.79           C
ATOM    534  O   ALA N  13    -161.696  53.646 -70.113  1.00164.30           O
ATOM    535  CB  ALA N  13    -164.913  53.194 -70.798  1.00  0.00           C
ATOM    536  N   GLU N  14    -162.124  51.826 -71.326  1.00161.22           N
ATOM    537  CA  GLU N  14    -161.041  51.049 -70.713  1.00159.73           C
ATOM    538  C   GLU N  14    -159.657  51.649 -70.933  1.00158.55           C
ATOM    539  O   GLU N  14    -158.822  51.628 -70.034  1.00158.32           O
ATOM    540  CB  GLU N  14    -161.026  49.615 -71.258  1.00  0.00           C
ATOM    541  CG  GLU N  14    -162.288  48.805 -70.979  1.00  0.00           C
ATOM    542  CD  GLU N  14    -162.328  47.504 -71.772  1.00  0.00           C
ATOM    543  OE1 GLU N  14    -162.580  47.549 -73.000  1.00  0.00           O
ATOM    544  OE2 GLU N  14    -162.141  46.430 -71.171  1.00  0.00           O
ATOM    545  N   GLU N  15    -159.392  52.198 -72.111  1.00152.78           N
ATOM    546  CA  GLU N  15    -158.059  52.731 -72.390  1.00150.69           C
ATOM    547  C   GLU N  15    -157.763  53.970 -71.561  1.00149.32           C
ATOM    548  O   GLU N  15    -156.651  54.135 -71.066  1.00148.77           O
ATOM    549  CB  GLU N  15    -157.912  53.074 -73.873  1.00  0.00           C
ATOM    550  CG  GLU N  15    -157.893  51.839 -74.764  1.00  0.00           C
ATOM    551  CD  GLU N  15    -157.824  52.170 -76.247  1.00  0.00           C
ATOM    552  OE1 GLU N  15    -157.791  53.362 -76.630  1.00  0.00           O
ATOM    553  OE2 GLU N  15    -157.823  51.221 -77.055  1.00  0.00           O
ATOM    554  N   VAL N  16    -158.751  54.837 -71.380  1.00174.96           N
ATOM    555  CA  VAL N  16    -158.527  56.062 -70.610  1.00173.57           C
ATOM    556  C   VAL N  16    -158.545  55.743 -69.117  1.00173.81           C
ATOM    557  O   VAL N  16    -157.898  56.408 -68.316  1.00174.56           O
ATOM    558  CB  VAL N  16    -159.518  57.204 -70.988  1.00  0.00           C
ATOM    559  CG1 VAL N  16    -159.349  57.565 -72.473  1.00  0.00           C
ATOM    560  CG2 VAL N  16    -160.985  56.836 -70.729  1.00  0.00           C
ATOM    561  N   GLU N  17    -159.233  54.678 -68.731  1.00158.28           N
ATOM    562  CA  GLU N  17    -159.243  54.260 -67.334  1.00157.84           C
ATOM    563  C   GLU N  17    -157.855  53.725 -66.973  1.00156.49           C
ATOM    564  O   GLU N  17    -157.293  54.079 -65.930  1.00156.16           O
ATOM    565  CB  GLU N  17    -160.372  53.244 -67.123  1.00  0.00           C
ATOM    566  CG  GLU N  17    -160.722  52.922 -65.674  1.00  0.00           C
ATOM    567  CD  GLU N  17    -159.994  51.720 -65.088  1.00  0.00           C
ATOM    568  OE1 GLU N  17    -160.122  51.514 -63.864  1.00  0.00           O
ATOM    569  OE2 GLU N  17    -159.303  50.965 -65.802  1.00  0.00           O
ATOM    570  N   GLU N  18    -157.247  52.967 -67.878  1.00171.94           N
ATOM    571  CA  GLU N  18    -155.867  52.532 -67.680  1.00169.73           C
ATOM    572  C   GLU N  18    -154.907  53.713 -67.729  1.00167.82           C
ATOM    573  O   GLU N  18    -153.999  53.809 -66.917  1.00167.80           O
ATOM    574  CB  GLU N  18    -155.436  51.518 -68.748  1.00  0.00           C
ATOM    575  CG  GLU N  18    -154.750  50.273 -68.191  1.00  0.00           C
ATOM    576  CD  GLU N  18    -153.542  50.581 -67.312  1.00  0.00           C
ATOM    577  OE1 GLU N  18    -152.531  51.115 -67.808  1.00  0.00           O
ATOM    578  OE2 GLU N  18    -153.588  50.257 -66.100  1.00  0.00           O
ATOM    579  N   LEU N  19    -155.096  54.631 -68.665  1.00112.59           N
ATOM    580  CA  LEU N  19    -154.185  55.763 -68.813  1.00109.12           C
ATOM    581  C   LEU N  19    -154.217  56.696 -67.605  1.00107.07           C
ATOM    582  O   LEU N  19    -153.168  57.143 -67.122  1.00106.75           O
ATOM    583  CB  LEU N  19    -154.543  56.522 -70.092  1.00  0.00           C
ATOM    584  CG  LEU N  19    -153.638  57.666 -70.557  1.00  0.00           C
ATOM    585  CD1 LEU N  19    -152.200  57.240 -70.827  1.00  0.00           C
ATOM    586  CD2 LEU N  19    -154.241  58.265 -71.825  1.00  0.00           C
ATOM    587  N   ARG N  20    -155.393  56.960 -67.053  1.00104.13           N
ATOM    588  CA  ARG N  20    -155.468  57.745 -65.821  1.00102.90           C
ATOM    589  C   ARG N  20    -154.967  56.959 -64.614  1.00101.94           C
ATOM    590  O   ARG N  20    -154.318  57.538 -63.743  1.00101.74           O
ATOM    591  CB  ARG N  20    -156.871  58.312 -65.599  1.00  0.00           C
ATOM    592  CG  ARG N  20    -156.900  59.287 -64.418  1.00  0.00           C
ATOM    593  CD  ARG N  20    -158.026  60.306 -64.479  1.00  0.00           C
ATOM    594  NE  ARG N  20    -157.813  61.292 -65.548  1.00  0.00           N
ATOM    595  CZ  ARG N  20    -157.079  62.397 -65.487  1.00  0.00           C
ATOM    596  NH1 ARG N  20    -157.132  63.229 -66.481  1.00  0.00           N
ATOM    597  NH2 ARG N  20    -156.236  62.683 -64.530  1.00  0.00           N
ATOM    598  N   ARG N  21    -155.152  55.645 -64.570  1.00126.29           N
ATOM    599  CA  ARG N  21    -154.487  54.849 -63.527  1.00125.43           C
ATOM    600  C   ARG N  21    -152.973  54.939 -63.668  1.00123.63           C
ATOM    601  O   ARG N  21    -152.288  55.164 -62.679  1.00123.48           O
ATOM    602  CB  ARG N  21    -154.942  53.387 -63.560  1.00  0.00           C
ATOM    603  CG  ARG N  21    -154.105  52.466 -62.666  1.00  0.00           C
ATOM    604  CD  ARG N  21    -154.682  51.071 -62.471  1.00  0.00           C
ATOM    605  NE  ARG N  21    -155.183  50.500 -63.729  1.00  0.00           N
ATOM    606  CZ  ARG N  21    -156.454  50.393 -64.086  1.00  0.00           C
ATOM    607  NH1 ARG N  21    -156.727  49.987 -65.285  1.00  0.00           N
ATOM    608  NH2 ARG N  21    -157.455  50.733 -63.320  1.00  0.00           N
ATOM    609  N   ARG N  22    -152.442  54.832 -64.878  1.00101.86           N
ATOM    610  CA  ARG N  22    -150.998  54.941 -65.106  1.00 99.05           C
ATOM    611  C   ARG N  22    -150.475  56.289 -64.644  1.00 96.68           C
ATOM    612  O   ARG N  22    -149.422  56.382 -64.027  1.00 95.78           O
ATOM    613  CB  ARG N  22    -150.673  54.731 -66.593  1.00  0.00           C
ATOM    614  CG  ARG N  22    -149.267  54.179 -66.831  1.00  0.00           C
ATOM    615  CD  ARG N  22    -149.250  52.689 -67.215  1.00  0.00           C
ATOM    616  NE  ARG N  22    -150.201  51.868 -66.447  1.00  0.00           N
ATOM    617  CZ  ARG N  22    -150.070  51.435 -65.201  1.00  0.00           C
ATOM    618  NH1 ARG N  22    -151.093  50.856 -64.644  1.00  0.00           N
ATOM    619  NH2 ARG N  22    -149.002  51.638 -64.475  1.00  0.00           N
ATOM    620  N   ASN N  23    -151.258  57.327 -64.889  1.00 89.75           N
ATOM    621  CA  ASN N  23    -150.946  58.660 -64.387  1.00 88.09           C
ATOM    622  C   ASN N  23    -150.868  58.701 -62.872  1.00 89.17           C
ATOM    623  O   ASN N  23    -149.877  59.166 -62.327  1.00 89.16           O
ATOM    624  CB  ASN N  23    -152.004  59.651 -64.866  1.00  0.00           C
ATOM    625  CG  ASN N  23    -151.522  60.460 -66.010  1.00  0.00           C
ATOM    626  OD1 ASN N  23    -150.553  61.170 -65.868  1.00  0.00           O
ATOM    627  ND2 ASN N  23    -152.139  60.326 -67.149  1.00  0.00           N
ATOM    628  N   GLY N  24    -151.885  58.184 -62.196  1.00105.81           N
ATOM    629  CA  GLY N  24    -151.887  58.178 -60.741  1.00107.81           C
ATOM    630  C   GLY N  24    -150.805  57.306 -60.131  1.00107.42           C
ATOM    631  O   GLY N  24    -150.274  57.628 -59.074  1.00106.82           O
ATOM    632  N   GLU N  25    -150.429  56.217 -60.786  1.00119.26           N
ATOM    633  CA  GLU N  25    -149.332  55.385 -60.291  1.00118.63           C
ATOM    634  C   GLU N  25    -148.004  56.128 -60.385  1.00115.91           C
ATOM    635  O   GLU N  25    -147.240  56.138 -59.423  1.00115.02           O
ATOM    636  CB  GLU N  25    -149.240  54.066 -61.061  1.00  0.00           C
ATOM    637  CG  GLU N  25    -150.295  53.047 -60.631  1.00  0.00           C
ATOM    638  CD  GLU N  25    -150.199  51.739 -61.404  1.00  0.00           C
ATOM    639  OE1 GLU N  25    -149.081  51.275 -61.695  1.00  0.00           O
ATOM    640  OE2 GLU N  25    -151.251  51.178 -61.775  1.00  0.00           O
ATOM    641  N   LEU N  26    -147.747  56.810 -61.493  1.00 77.99           N
ATOM    642  CA  LEU N  26    -146.514  57.593 -61.614  1.00 75.21           C
ATOM    643  C   LEU N  26    -146.526  58.758 -60.637  1.00 74.54           C
ATOM    644  O   LEU N  26    -145.511  59.112 -60.064  1.00 74.13           O
ATOM    645  CB  LEU N  26    -146.339  58.166 -63.022  1.00  0.00           C
ATOM    646  CG  LEU N  26    -145.443  57.374 -63.984  1.00  0.00           C
ATOM    647  CD1 LEU N  26    -146.027  56.036 -64.422  1.00  0.00           C
ATOM    648  CD2 LEU N  26    -145.160  58.245 -65.203  1.00  0.00           C
ATOM    649  N   GLU N  27    -147.688  59.349 -60.418  1.00101.41           N
ATOM    650  CA  GLU N  27    -147.832  60.453 -59.471  1.00102.23           C
ATOM    651  C   GLU N  27    -147.546  59.982 -58.044  1.00101.97           C
ATOM    652  O   GLU N  27    -146.877  60.659 -57.265  1.00101.31           O
ATOM    653  CB  GLU N  27    -149.252  60.997 -59.630  1.00  0.00           C
ATOM    654  CG  GLU N  27    -149.563  62.335 -59.011  1.00  0.00           C
ATOM    655  CD  GLU N  27    -150.868  62.864 -59.590  1.00  0.00           C
ATOM    656  OE1 GLU N  27    -151.911  62.190 -59.460  1.00  0.00           O
ATOM    657  OE2 GLU N  27    -150.833  63.911 -60.277  1.00  0.00           O
ATOM    658  N   ARG N  28    -147.972  58.768 -57.722  1.00111.19           N
ATOM    659  CA  ARG N  28    -147.652  58.130 -56.442  1.00111.75           C
ATOM    660  C   ARG N  28    -146.155  57.847 -56.313  1.00110.63           C
ATOM    661  O   ARG N  28    -145.584  57.984 -55.231  1.00111.70           O
ATOM    662  CB  ARG N  28    -148.504  56.853 -56.319  1.00  0.00           C
ATOM    663  CG  ARG N  28    -148.116  55.859 -55.234  1.00  0.00           C
ATOM    664  CD  ARG N  28    -147.266  54.723 -55.820  1.00  0.00           C
ATOM    665  NE  ARG N  28    -146.698  53.874 -54.762  1.00  0.00           N
ATOM    666  CZ  ARG N  28    -145.569  54.104 -54.101  1.00  0.00           C
ATOM    667  NH1 ARG N  28    -145.225  53.299 -53.138  1.00  0.00           N
ATOM    668  NH2 ARG N  28    -144.791  55.129 -54.312  1.00  0.00           N
ATOM    669  N   GLU N  29    -145.499  57.437 -57.386  1.00106.17           N
ATOM    670  CA  GLU N  29    -144.053  57.197 -57.333  1.00103.07           C
ATOM    671  C   GLU N  29    -143.327  58.520 -57.139  1.00 98.90           C
ATOM    672  O   GLU N  29    -142.404  58.632 -56.331  1.00 97.85           O
ATOM    673  CB  GLU N  29    -143.560  56.539 -58.621  1.00  0.00           C
ATOM    674  CG  GLU N  29    -143.983  55.093 -58.777  1.00  0.00           C
ATOM    675  CD  GLU N  29    -143.463  54.489 -60.071  1.00  0.00           C
ATOM    676  OE1 GLU N  29    -143.807  54.991 -61.165  1.00  0.00           O
ATOM    677  OE2 GLU N  29    -142.691  53.510 -59.988  1.00  0.00           O
ATOM    678  N   MET N  30    -143.794  59.536 -57.846  1.00 70.09           N
ATOM    679  CA  MET N  30    -143.230  60.876 -57.777  1.00 65.56           C
ATOM    680  C   MET N  30    -143.372  61.465 -56.377  1.00 65.03           C
ATOM    681  O   MET N  30    -142.455  62.103 -55.877  1.00 64.95           O
ATOM    682  CB  MET N  30    -143.928  61.755 -58.821  1.00  0.00           C
ATOM    683  CG  MET N  30    -143.349  63.143 -58.987  1.00  0.00           C
ATOM    684  SD  MET N  30    -144.191  64.062 -60.284  1.00  0.00           S
ATOM    685  CE  MET N  30    -145.786  64.484 -59.540  1.00  0.00           C
ATOM    686  N   GLU N  31    -144.481  61.238 -55.692  1.00 76.58           N
ATOM    687  CA  GLU N  31    -144.612  61.741 -54.325  1.00 76.60           C
ATOM    688  C   GLU N  31    -143.639  61.084 -53.346  1.00 76.57           C
ATOM    689  O   GLU N  31    -143.058  61.768 -52.500  1.00 76.06           O
ATOM    690  CB  GLU N  31    -146.048  61.579 -53.825  1.00  0.00           C
ATOM    691  CG  GLU N  31    -146.984  62.655 -54.367  1.00  0.00           C
ATOM    692  CD  GLU N  31    -146.546  64.046 -53.931  1.00  0.00           C
ATOM    693  OE1 GLU N  31    -146.496  64.314 -52.709  1.00  0.00           O
ATOM    694  OE2 GLU N  31    -146.174  64.881 -54.789  1.00  0.00           O
ATOM    695  N   GLU N  32    -143.391  59.787 -53.457  1.00107.38           N
ATOM    696  CA  GLU N  32    -142.422  59.160 -52.554  1.00106.03           C
ATOM    697  C   GLU N  32    -140.985  59.495 -52.937  1.00104.48           C
ATOM    698  O   GLU N  32    -140.136  59.662 -52.062  1.00104.50           O
ATOM    699  CB  GLU N  32    -142.607  57.649 -52.469  1.00  0.00           C
ATOM    700  CG  GLU N  32    -143.821  57.271 -51.627  1.00  0.00           C
ATOM    701  CD  GLU N  32    -143.917  55.777 -51.365  1.00  0.00           C
ATOM    702  OE1 GLU N  32    -144.796  55.361 -50.588  1.00  0.00           O
ATOM    703  OE2 GLU N  32    -143.151  54.997 -51.975  1.00  0.00           O
ATOM    704  N   MET N  33    -140.714  59.694 -54.217  1.00 65.83           N
ATOM    705  CA  MET N  33    -139.415  60.214 -54.638  1.00 63.06           C
ATOM    706  C   MET N  33    -139.221  61.620 -54.071  1.00 62.37           C
ATOM    707  O   MET N  33    -138.161  61.939 -53.545  1.00 62.07           O
ATOM    708  CB  MET N  33    -139.356  60.257 -56.165  1.00  0.00           C
ATOM    709  CG  MET N  33    -138.192  61.060 -56.748  1.00  0.00           C
ATOM    710  SD  MET N  33    -138.679  61.866 -58.274  1.00  0.00           S
ATOM    711  CE  MET N  33    -139.887  63.076 -57.741  1.00  0.00           C
ATOM    712  N   LYS N  34    -140.243  62.465 -54.133  1.00 65.85           N
ATOM    713  CA  LYS N  34    -140.144  63.834 -53.620  1.00 64.06           C
ATOM    714  C   LYS N  34    -139.889  63.806 -52.122  1.00 63.12           C
ATOM    715  O   LYS N  34    -139.075  64.573 -51.603  1.00 61.35           O
ATOM    716  CB  LYS N  34    -141.446  64.580 -53.926  1.00  0.00           C
ATOM    717  CG  LYS N  34    -141.445  66.068 -53.586  1.00  0.00           C
ATOM    718  CD  LYS N  34    -142.821  66.697 -53.824  1.00  0.00           C
ATOM    719  CE  LYS N  34    -143.829  66.316 -52.736  1.00  0.00           C
ATOM    720  NZ  LYS N  34    -145.202  66.837 -53.032  1.00  0.00           N
ATOM    721  N   LYS N  35    -140.564  62.895 -51.435  1.00 71.82           N
ATOM    722  CA  LYS N  35    -140.355  62.691 -50.003  1.00 73.01           C
ATOM    723  C   LYS N  35    -138.916  62.280 -49.726  1.00 72.02           C
ATOM    724  O   LYS N  35    -138.266  62.881 -48.877  1.00 70.71           O
ATOM    725  CB  LYS N  35    -141.316  61.613 -49.498  1.00  0.00           C
ATOM    726  CG  LYS N  35    -141.234  61.315 -48.015  1.00  0.00           C
ATOM    727  CD  LYS N  35    -142.103  60.113 -47.698  1.00  0.00           C
ATOM    728  CE  LYS N  35    -142.025  59.758 -46.225  1.00  0.00           C
ATOM    729  NZ  LYS N  35    -142.805  58.506 -45.946  1.00  0.00           N
ATOM    730  N   GLU N  36    -138.392  61.284 -50.423  1.00 82.37           N
ATOM    731  CA  GLU N  36    -137.023  60.861 -50.149  1.00 80.95           C
ATOM    732  C   GLU N  36    -136.022  61.938 -50.523  1.00 79.29           C
ATOM    733  O   GLU N  36    -135.076  62.146 -49.789  1.00 80.60           O
ATOM    734  CB  GLU N  36    -136.650  59.548 -50.840  1.00  0.00           C
ATOM    735  CG  GLU N  36    -136.626  58.346 -49.892  1.00  0.00           C
ATOM    736  CD  GLU N  36    -135.591  58.485 -48.770  1.00  0.00           C
ATOM    737  OE1 GLU N  36    -135.952  58.980 -47.681  1.00  0.00           O
ATOM    738  OE2 GLU N  36    -134.407  58.132 -48.948  1.00  0.00           O
ATOM    739  N   MET N  37    -136.247  62.682 -51.594  1.00 49.02           N
ATOM    740  CA  MET N  37    -135.347  63.769 -51.978  1.00 47.36           C
ATOM    741  C   MET N  37    -135.176  64.808 -50.871  1.00 48.90           C
ATOM    742  O   MET N  37    -134.051  65.192 -50.538  1.00 49.18           O
ATOM    743  CB  MET N  37    -135.884  64.442 -53.244  1.00  0.00           C
ATOM    744  CG  MET N  37    -134.992  65.531 -53.813  1.00  0.00           C
ATOM    745  SD  MET N  37    -135.707  66.226 -55.314  1.00  0.00           S
ATOM    746  CE  MET N  37    -137.048  67.253 -54.700  1.00  0.00           C
ATOM    747  N   VAL N  38    -136.263  65.247 -50.249  1.00 65.58           N
ATOM    748  CA  VAL N  38    -136.125  66.246 -49.187  1.00 70.00           C
ATOM    749  C   VAL N  38    -135.562  65.616 -47.915  1.00 72.64           C
ATOM    750  O   VAL N  38    -134.859  66.275 -47.146  1.00 72.43           O
ATOM    751  CB  VAL N  38    -137.438  67.036 -48.911  1.00  0.00           C
ATOM    752  CG1 VAL N  38    -137.883  67.777 -50.184  1.00  0.00           C
ATOM    753  CG2 VAL N  38    -138.582  66.146 -48.412  1.00  0.00           C
ATOM    754  N   GLN N  39    -135.799  64.328 -47.707  1.00 93.03           N
ATOM    755  CA  GLN N  39    -135.218  63.622 -46.568  1.00 94.37           C
ATOM    756  C   GLN N  39    -133.721  63.378 -46.789  1.00 92.72           C
ATOM    757  O   GLN N  39    -132.948  63.418 -45.832  1.00 93.17           O
ATOM    758  CB  GLN N  39    -135.978  62.313 -46.305  1.00  0.00           C
ATOM    759  CG  GLN N  39    -137.397  62.558 -45.750  1.00  0.00           C
ATOM    760  CD  GLN N  39    -138.248  61.310 -45.517  1.00  0.00           C
ATOM    761  OE1 GLN N  39    -139.351  61.403 -44.998  1.00  0.00           O
ATOM    762  NE2 GLN N  39    -137.769  60.151 -45.877  1.00  0.00           N
ATOM    763  N   LEU N  40    -133.274  63.166 -48.021  1.00 68.21           N
ATOM    764  CA  LEU N  40    -131.842  63.064 -48.313  1.00 66.50           C
ATOM    765  C   LEU N  40    -131.216  64.416 -48.034  1.00 65.05           C
ATOM    766  O   LEU N  40    -130.250  64.479 -47.301  1.00 65.14           O
ATOM    767  CB  LEU N  40    -131.521  62.703 -49.773  1.00  0.00           C
ATOM    768  CG  LEU N  40    -131.251  61.287 -50.308  1.00  0.00           C
ATOM    769  CD1 LEU N  40    -130.325  60.495 -49.386  1.00  0.00           C
ATOM    770  CD2 LEU N  40    -132.490  60.481 -50.608  1.00  0.00           C
ATOM    771  N   TRP N  41    -131.806  65.492 -48.533  1.00 64.72           N
ATOM    772  CA  TRP N  41    -131.291  66.845 -48.290  1.00 63.75           C
ATOM    773  C   TRP N  41    -131.226  67.183 -46.797  1.00 63.64           C
ATOM    774  O   TRP N  41    -130.314  67.857 -46.323  1.00 62.04           O
ATOM    775  CB  TRP N  41    -132.183  67.833 -49.051  1.00  0.00           C
ATOM    776  CG  TRP N  41    -131.878  69.318 -48.946  1.00  0.00           C
ATOM    777  CD1 TRP N  41    -132.802  70.318 -48.994  1.00  0.00           C
ATOM    778  CD2 TRP N  41    -130.596  69.993 -48.906  1.00  0.00           C
ATOM    779  NE1 TRP N  41    -132.216  71.553 -48.970  1.00  0.00           N
ATOM    780  CE2 TRP N  41    -130.860  71.395 -48.897  1.00  0.00           C
ATOM    781  CE3 TRP N  41    -129.254  69.565 -48.863  1.00  0.00           C
ATOM    782  CZ2 TRP N  41    -129.831  72.358 -48.828  1.00  0.00           C
ATOM    783  CZ3 TRP N  41    -128.217  70.528 -48.793  1.00  0.00           C
ATOM    784  CH2 TRP N  41    -128.521  71.917 -48.774  1.00  0.00           C
ATOM    785  N   ARG N  42    -132.170  66.685 -46.012  1.00 82.42           N
ATOM    786  CA  ARG N  42    -132.116  66.893 -44.561  1.00 83.73           C
ATOM    787  C   ARG N  42    -131.017  66.084 -43.887  1.00 84.74           C
ATOM    788  O   ARG N  42    -130.414  66.547 -42.925  1.00 84.74           O
ATOM    789  CB  ARG N  42    -133.486  66.621 -43.930  1.00  0.00           C
ATOM    790  CG  ARG N  42    -134.284  67.889 -43.560  1.00  0.00           C
ATOM    791  CD  ARG N  42    -134.767  68.773 -44.737  1.00  0.00           C
ATOM    792  NE  ARG N  42    -133.684  69.490 -45.438  1.00  0.00           N
ATOM    793  CZ  ARG N  42    -133.099  70.620 -45.065  1.00  0.00           C
ATOM    794  NH1 ARG N  42    -132.078  71.046 -45.749  1.00  0.00           N
ATOM    795  NH2 ARG N  42    -133.467  71.326 -44.024  1.00  0.00           N
ATOM    796  N   ARG N  43    -130.702  64.914 -44.417  1.00 72.22           N
ATOM    797  CA  ARG N  43    -129.557  64.141 -43.928  1.00 71.02           C
ATOM    798  C   ARG N  43    -128.250  64.795 -44.374  1.00 71.14           C
ATOM    799  O   ARG N  43    -127.280  64.801 -43.627  1.00 70.23           O
ATOM    800  CB  ARG N  43    -129.654  62.689 -44.412  1.00  0.00           C
ATOM    801  CG  ARG N  43    -130.683  61.865 -43.637  1.00  0.00           C
ATOM    802  CD  ARG N  43    -130.994  60.513 -44.285  1.00  0.00           C
ATOM    803  NE  ARG N  43    -131.903  60.679 -45.428  1.00  0.00           N
ATOM    804  CZ  ARG N  43    -132.455  59.719 -46.159  1.00  0.00           C
ATOM    805  NH1 ARG N  43    -133.268  60.055 -47.105  1.00  0.00           N
ATOM    806  NH2 ARG N  43    -132.258  58.440 -45.983  1.00  0.00           N
ATOM    807  N   THR N  44    -128.219  65.383 -45.559  1.00 52.17           N
ATOM    808  CA  THR N  44    -127.027  66.079 -46.037  1.00 55.84           C
ATOM    809  C   THR N  44    -126.658  67.265 -45.152  1.00 60.13           C
ATOM    810  O   THR N  44    -125.499  67.405 -44.771  1.00 60.02           O
ATOM    811  CB  THR N  44    -127.239  66.580 -47.479  1.00  0.00           C
ATOM    812  OG1 THR N  44    -127.708  65.507 -48.294  1.00  0.00           O
ATOM    813  CG2 THR N  44    -125.967  67.072 -48.110  1.00  0.00           C
ATOM    814  N   VAL N  45    -127.610  68.108 -44.772  1.00 97.40           N
ATOM    815  CA  VAL N  45    -127.253  69.281 -43.965  1.00102.87           C
ATOM    816  C   VAL N  45    -126.797  68.968 -42.542  1.00103.68           C
ATOM    817  O   VAL N  45    -126.021  69.727 -41.974  1.00103.94           O
ATOM    818  CB  VAL N  45    -128.364  70.363 -43.909  1.00  0.00           C
ATOM    819  CG1 VAL N  45    -128.634  70.913 -45.305  1.00  0.00           C
ATOM    820  CG2 VAL N  45    -129.668  69.836 -43.290  1.00  0.00           C
ATOM    821  N   VAL N  46    -127.197  67.849 -41.951  1.00108.31           N
ATOM    822  CA  VAL N  46    -126.668  67.531 -40.620  1.00108.72           C
ATOM    823  C   VAL N  46    -125.240  66.999 -40.751  1.00106.77           C
ATOM    824  O   VAL N  46    -124.438  67.130 -39.833  1.00106.86           O
ATOM    825  CB  VAL N  46    -127.585  66.588 -39.791  1.00  0.00           C
ATOM    826  CG1 VAL N  46    -128.948  67.262 -39.548  1.00  0.00           C
ATOM    827  CG2 VAL N  46    -127.806  65.231 -40.459  1.00  0.00           C
ATOM    828  N   ALA N  47    -124.886  66.469 -41.915  1.00 79.80           N
ATOM    829  CA  ALA N  47    -123.503  66.083 -42.170  1.00 76.63           C
ATOM    830  C   ALA N  47    -122.666  67.349 -42.395  1.00 75.38           C
ATOM    831  O   ALA N  47    -121.500  67.391 -42.031  1.00 75.74           O
ATOM    832  CB  ALA N  47    -123.423  65.135 -43.380  1.00  0.00           C
ATOM    833  N   GLU N  48    -123.260  68.378 -42.982  1.00 61.05           N
ATOM    834  CA  GLU N  48    -122.580  69.664 -43.187  1.00 61.24           C
ATOM    835  C   GLU N  48    -122.308  70.353 -41.853  1.00 61.25           C
ATOM    836  O   GLU N  48    -121.210  70.846 -41.615  1.00 59.96           O
ATOM    837  CB  GLU N  48    -123.419  70.557 -44.120  1.00  0.00           C
ATOM    838  CG  GLU N  48    -123.380  69.998 -45.529  1.00  0.00           C
ATOM    839  CD  GLU N  48    -124.312  70.588 -46.572  1.00  0.00           C
ATOM    840  OE1 GLU N  48    -125.169  71.446 -46.292  1.00  0.00           O
ATOM    841  OE2 GLU N  48    -124.171  70.119 -47.736  1.00  0.00           O
ATOM    842  N   GLU N  49    -123.280  70.313 -40.953  1.00 93.28           N
ATOM    843  CA  GLU N  49    -123.122  70.872 -39.608  1.00 95.22           C
ATOM    844  C   GLU N  49    -122.020  70.129 -38.845  1.00 95.44           C
ATOM    845  O   GLU N  49    -121.179  70.728 -38.157  1.00 95.23           O
ATOM    846  CB  GLU N  49    -124.482  70.771 -38.898  1.00  0.00           C
ATOM    847  CG  GLU N  49    -124.597  71.471 -37.540  1.00  0.00           C
ATOM    848  CD  GLU N  49    -124.203  70.614 -36.338  1.00  0.00           C
ATOM    849  OE1 GLU N  49    -124.145  71.168 -35.222  1.00  0.00           O
ATOM    850  OE2 GLU N  49    -123.957  69.394 -36.459  1.00  0.00           O
ATOM    851  N   ALA N  50    -121.980  68.815 -39.020  1.00 75.23           N
ATOM    852  CA  ALA N  50    -120.929  68.009 -38.418  1.00 74.30           C
ATOM    853  C   ALA N  50    -119.561  68.366 -39.001  1.00 73.11           C
ATOM    854  O   ALA N  50    -118.593  68.501 -38.259  1.00 72.81           O
ATOM    855  CB  ALA N  50    -121.235  66.517 -38.607  1.00  0.00           C
ATOM    856  N   GLU N  51    -119.478  68.527 -40.313  1.00 65.90           N
ATOM    857  CA  GLU N  51    -118.209  68.836 -40.968  1.00 65.86           C
ATOM    858  C   GLU N  51    -117.665  70.190 -40.521  1.00 66.26           C
ATOM    859  O   GLU N  51    -116.467  70.307 -40.267  1.00 67.27           O
ATOM    860  CB  GLU N  51    -118.373  68.800 -42.490  1.00  0.00           C
ATOM    861  CG  GLU N  51    -117.055  68.888 -43.262  1.00  0.00           C
ATOM    862  CD  GLU N  51    -117.261  68.884 -44.769  1.00  0.00           C
ATOM    863  OE1 GLU N  51    -116.393  69.379 -45.516  1.00  0.00           O
ATOM    864  OE2 GLU N  51    -118.299  68.368 -45.229  1.00  0.00           O
ATOM    865  N   GLU N  52    -118.510  71.199 -40.354  1.00 77.21           N
ATOM    866  CA  GLU N  52    -118.022  72.493 -39.868  1.00 78.60           C
ATOM    867  C   GLU N  52    -117.438  72.365 -38.464  1.00 78.76           C
ATOM    868  O   GLU N  52    -116.354  72.886 -38.175  1.00 78.03           O
ATOM    869  CB  GLU N  52    -119.122  73.555 -39.853  1.00  0.00           C
ATOM    870  CG  GLU N  52    -119.515  74.051 -41.235  1.00  0.00           C
ATOM    871  CD  GLU N  52    -120.379  75.304 -41.169  1.00  0.00           C
ATOM    872  OE1 GLU N  52    -121.450  75.282 -40.524  1.00  0.00           O
ATOM    873  OE2 GLU N  52    -119.963  76.333 -41.748  1.00  0.00           O
ATOM    874  N   ARG N  53    -118.110  71.619 -37.594  1.00101.98           N
ATOM    875  CA  ARG N  53    -117.577  71.371 -36.250  1.00102.11           C
ATOM    876  C   ARG N  53    -116.261  70.614 -36.320  1.00102.28           C
ATOM    877  O   ARG N  53    -115.312  70.966 -35.636  1.00102.46           O
ATOM    878  CB  ARG N  53    -118.598  70.596 -35.412  1.00  0.00           C
ATOM    879  CG  ARG N  53    -118.041  69.939 -34.136  1.00  0.00           C
ATOM    880  CD  ARG N  53    -119.124  69.336 -33.238  1.00  0.00           C
ATOM    881  NE  ARG N  53    -120.067  68.458 -33.955  1.00  0.00           N
ATOM    882  CZ  ARG N  53    -121.272  68.802 -34.401  1.00  0.00           C
ATOM    883  NH1 ARG N  53    -121.986  67.935 -35.052  1.00  0.00           N
ATOM    884  NH2 ARG N  53    -121.787  69.989 -34.232  1.00  0.00           N
ATOM    885  N   LEU N  54    -116.179  69.588 -37.148  1.00 81.67           N
ATOM    886  CA  LEU N  54    -114.963  68.783 -37.239  1.00 79.58           C
ATOM    887  C   LEU N  54    -113.809  69.609 -37.798  1.00 80.57           C
ATOM    888  O   LEU N  54    -112.680  69.487 -37.333  1.00 80.50           O
ATOM    889  CB  LEU N  54    -115.215  67.560 -38.124  1.00  0.00           C
ATOM    890  CG  LEU N  54    -115.817  66.271 -37.529  1.00  0.00           C
ATOM    891  CD1 LEU N  54    -116.666  66.417 -36.259  1.00  0.00           C
ATOM    892  CD2 LEU N  54    -116.649  65.588 -38.606  1.00  0.00           C
ATOM    893  N   CYS N  55    -114.087  70.491 -38.746  1.00 85.97           N
ATOM    894  CA  CYS N  55    -113.067  71.394 -39.270  1.00 88.62           C
ATOM    895  C   CYS N  55    -112.588  72.350 -38.178  1.00 89.42           C
ATOM    896  O   CYS N  55    -111.390  72.586 -38.045  1.00 88.49           O
ATOM    897  CB  CYS N  55    -113.621  72.202 -40.446  1.00  0.00           C
ATOM    898  SG  CYS N  55    -112.333  73.147 -41.307  1.00  0.00           S
ATOM    899  N   SER N  56    -113.512  72.877 -37.385  1.00117.34           N
ATOM    900  CA  SER N  56    -113.138  73.751 -36.272  1.00119.28           C
ATOM    901  C   SER N  56    -112.263  72.996 -35.284  1.00119.96           C
ATOM    902  O   SER N  56    -111.223  73.490 -34.882  1.00120.89           O
ATOM    903  CB  SER N  56    -114.376  74.283 -35.544  1.00  0.00           C
ATOM    904  OG  SER N  56    -114.022  75.210 -34.528  1.00  0.00           O
ATOM    905  N   GLN N  57    -112.642  71.779 -34.925  1.00 86.89           N
ATOM    906  CA  GLN N  57    -111.880  71.033 -33.931  1.00 84.95           C
ATOM    907  C   GLN N  57    -110.526  70.552 -34.434  1.00 82.29           C
ATOM    908  O   GLN N  57    -109.593  70.421 -33.646  1.00 82.46           O
ATOM    909  CB  GLN N  57    -112.717  69.894 -33.356  1.00  0.00           C
ATOM    910  CG  GLN N  57    -113.905  70.440 -32.573  1.00  0.00           C
ATOM    911  CD  GLN N  57    -114.595  69.409 -31.727  1.00  0.00           C
ATOM    912  OE1 GLN N  57    -115.280  68.518 -32.212  1.00  0.00           O
ATOM    913  NE2 GLN N  57    -114.439  69.534 -30.436  1.00  0.00           N
ATOM    914  N   LEU N  58    -110.371  70.375 -35.739  1.00 86.28           N
ATOM    915  CA  LEU N  58    -109.042  70.125 -36.290  1.00 85.00           C
ATOM    916  C   LEU N  58    -108.182  71.363 -36.059  1.00 85.45           C
ATOM    917  O   LEU N  58    -107.072  71.268 -35.548  1.00 85.80           O
ATOM    918  CB  LEU N  58    -109.122  69.813 -37.788  1.00  0.00           C
ATOM    919  CG  LEU N  58    -107.818  69.286 -38.406  1.00  0.00           C
ATOM    920  CD1 LEU N  58    -107.678  67.779 -38.166  1.00  0.00           C
ATOM    921  CD2 LEU N  58    -107.782  69.571 -39.901  1.00  0.00           C
ATOM    922  N   ALA N  59    -108.726  72.528 -36.386  1.00 83.82           N
ATOM    923  CA  ALA N  59    -108.003  73.788 -36.246  1.00 85.53           C
ATOM    924  C   ALA N  59    -107.687  74.108 -34.782  1.00 86.87           C
ATOM    925  O   ALA N  59    -106.649  74.687 -34.476  1.00 86.24           O
ATOM    926  CB  ALA N  59    -108.812  74.919 -36.889  1.00  0.00           C
ATOM    927  N   GLU N  60    -108.571  73.713 -33.879  1.00103.53           N
ATOM    928  CA  GLU N  60    -108.342  73.875 -32.443  1.00103.15           C
ATOM    929  C   GLU N  60    -107.104  73.088 -32.015  1.00101.91           C
ATOM    930  O   GLU N  60    -106.236  73.631 -31.344  1.00102.23           O
ATOM    931  CB  GLU N  60    -109.574  73.418 -31.649  1.00  0.00           C
ATOM    932  CG  GLU N  60    -110.763  74.386 -31.724  1.00  0.00           C
ATOM    933  CD  GLU N  60    -112.115  73.706 -31.491  1.00  0.00           C
ATOM    934  OE1 GLU N  60    -112.263  72.933 -30.519  1.00  0.00           O
ATOM    935  OE2 GLU N  60    -113.046  73.939 -32.303  1.00  0.00           O
ATOM    936  N   LEU N  61    -106.958  71.844 -32.448  1.00 82.86           N
ATOM    937  CA  LEU N  61    -105.764  71.081 -32.075  1.00 80.79           C
ATOM    938  C   LEU N  61    -104.537  71.539 -32.862  1.00 82.34           C
ATOM    939  O   LEU N  61    -103.418  71.485 -32.362  1.00 81.45           O
ATOM    940  CB  LEU N  61    -105.971  69.577 -32.261  1.00  0.00           C
ATOM    941  CG  LEU N  61    -106.557  68.803 -31.070  1.00  0.00           C
ATOM    942  CD1 LEU N  61    -108.003  69.159 -30.733  1.00  0.00           C
ATOM    943  CD2 LEU N  61    -106.452  67.307 -31.347  1.00  0.00           C
ATOM    944  N   GLU N  62    -104.726  72.052 -34.068  1.00 94.47           N
ATOM    945  CA  GLU N  62    -103.614  72.612 -34.842  1.00 99.40           C
ATOM    946  C   GLU N  62    -103.014  73.841 -34.162  1.00100.54           C
ATOM    947  O   GLU N  62    -101.811  74.059 -34.267  1.00100.44           O
ATOM    948  CB  GLU N  62    -104.050  72.977 -36.267  1.00  0.00           C
ATOM    949  CG  GLU N  62    -104.224  71.772 -37.191  1.00  0.00           C
ATOM    950  CD  GLU N  62    -104.730  72.145 -38.579  1.00  0.00           C
ATOM    951  OE1 GLU N  62    -105.870  72.644 -38.704  1.00  0.00           O
ATOM    952  OE2 GLU N  62    -103.985  71.919 -39.558  1.00  0.00           O
ATOM    953  N   VAL N  63    -103.803  74.621 -33.431  1.00121.01           N
ATOM    954  CA  VAL N  63    -103.233  75.738 -32.667  1.00121.33           C
ATOM    955  C   VAL N  63    -102.752  75.319 -31.279  1.00121.38           C
ATOM    956  O   VAL N  63    -102.020  76.067 -30.639  1.00121.65           O
ATOM    957  CB  VAL N  63    -104.162  76.986 -32.582  1.00  0.00           C
ATOM    958  CG1 VAL N  63    -104.491  77.507 -33.993  1.00  0.00           C
ATOM    959  CG2 VAL N  63    -105.456  76.722 -31.813  1.00  0.00           C
ATOM    960  N   GLU N  64    -103.112  74.130 -30.813  1.00 91.63           N
ATOM    961  CA  GLU N  64    -102.539  73.607 -29.568  1.00 90.25           C
ATOM    962  C   GLU N  64    -101.127  73.083 -29.819  1.00 90.69           C
ATOM    963  O   GLU N  64    -100.228  73.337 -29.023  1.00 90.96           O
ATOM    964  CB  GLU N  64    -103.402  72.501 -28.952  1.00  0.00           C
ATOM    965  CG  GLU N  64    -104.670  73.023 -28.289  1.00  0.00           C
ATOM    966  CD  GLU N  64    -105.459  71.928 -27.587  1.00  0.00           C
ATOM    967  OE1 GLU N  64    -105.951  70.996 -28.258  1.00  0.00           O
ATOM    968  OE2 GLU N  64    -105.600  72.010 -26.345  1.00  0.00           O
ATOM    969  N   SER N  65    -100.892  72.443 -30.958  1.00 88.80           N
ATOM    970  CA  SER N  65     -99.542  72.014 -31.359  1.00 90.76           C
ATOM    971  C   SER N  65     -98.728  73.163 -31.969  1.00 92.92           C
ATOM    972  O   SER N  65     -98.107  73.009 -33.023  1.00 92.82           O
ATOM    973  CB  SER N  65     -99.628  70.879 -32.387  1.00  0.00           C
ATOM    974  OG  SER N  65    -100.259  69.730 -31.847  1.00  0.00           O
ATOM    975  N   LEU N  66     -98.794  74.341 -31.360  1.00122.45           N
ATOM    976  CA  LEU N  66     -98.224  75.558 -31.947  1.00125.78           C
ATOM    977  C   LEU N  66     -97.548  76.537 -30.981  1.00127.53           C
ATOM    978  O   LEU N  66     -97.290  77.688 -31.345  1.00127.17           O
ATOM    979  CB  LEU N  66     -99.345  76.278 -32.709  1.00  0.00           C
ATOM    980  CG  LEU N  66     -99.010  76.965 -34.042  1.00  0.00           C
ATOM    981  CD1 LEU N  66     -98.612  75.962 -35.131  1.00  0.00           C
ATOM    982  CD2 LEU N  66    -100.218  77.767 -34.529  1.00  0.00           C
ATOM    983  N   GLY N  67     -97.250  76.112 -29.761  1.00121.82           N
ATOM    984  CA  GLY N  67     -96.616  76.985 -28.785  1.00123.11           C
ATOM    985  C   GLY N  67     -96.131  76.128 -27.642  1.00124.99           C
ATOM    986  O   GLY N  67     -95.406  76.619 -26.755  1.00125.71           O
ATOM    987  OXT GLY N  67     -96.482  74.932 -27.665  1.00125.71           O
TER     988      GLY N  67 
END
