# Supplementary material for: Similar but Not Identical—Binding Properties of LSU (Response to Low Sulfur) Proteins From Arabidopsis thaliana
Source: Front Plant Sci. 2020 Aug 14;11:1246. doi: 10.3389/fpls.2020.01246 (PMC7456924; doi:10.3389/fpls.2020.01246)
Supplement: Supplementary file 1 [file DataSheet_1.zip › Suppl_file12_33_00.pdb]

REMARK YASARA *************************************************************
REMARK YASARA *                                                           *
REMARK YASARA *                     Y  A  S  A  R  A                      *
REMARK YASARA *                                                           *
REMARK YASARA *   Yet Another Scientific Artificial Reality Application   *
REMARK YASARA *                                                           *
REMARK YASARA *            MOLECULE STRUCTURE FILE, PDB FORMAT            *
REMARK YASARA *                                                           *
REMARK YASARA * Just use YASARA every day to make your questions go away! *
REMARK YASARA *                                                           *
REMARK YASARA *                      www.YASARA.org                       *
REMARK YASARA *                                                           *
REMARK YASARA *************************************************************
REMARK YASARA
REMARK YASARA Written on:        Sun Nov 24 10:01:28 2019
REMARK YASARA Number of models: 1
REMARK YASARA Number of atoms:   998
REMARK YASARA Please address questions or suggestions to: Eliza@yasara.org
REMARK YASARA
REMARK   2 RESOLUTION. 3.30 ANGSTROMS.
REMARK 290 CRYSTALLOGRAPHIC SYMMETRY TRANSFORMATIONS
REMARK 290 THE FOLLOWING TRANSFORMATIONS OPERATE ON THE ATOM/HETATM
REMARK 290 RECORDS IN THIS ENTRY TO PRODUCE CRYSTALLOGRAPHICALLY
REMARK 290 RELATED MOLECULES.
REMARK 290   SMTRY1   1  1.000000  0.000000  0.000000        0.00000
REMARK 290   SMTRY2   1  0.000000  1.000000  0.000000        0.00000
REMARK 290   SMTRY3   1  0.000000  0.000000  1.000000        0.00000
REMARK 290   SMTRY1   2 -0.500000 -0.866025  0.000000        0.00000
REMARK 290   SMTRY2   2  0.866025 -0.500000  0.000000        0.00000
REMARK 290   SMTRY3   2  0.000000  0.000000  1.000000       24.89000
REMARK 290   SMTRY1   3 -0.500000  0.866025  0.000000        0.00000
REMARK 290   SMTRY2   3 -0.866025 -0.500000  0.000000        0.00000
REMARK 290   SMTRY3   3  0.000000  0.000000  1.000000       49.78000
REMARK 290   SMTRY1   4 -1.000000  0.000000  0.000000        0.00000
REMARK 290   SMTRY2   4  0.000000 -1.000000  0.000000        0.00000
REMARK 290   SMTRY3   4  0.000000  0.000000  1.000000       37.33500
REMARK 290   SMTRY1   5  0.500000  0.866025  0.000000        0.00000
REMARK 290   SMTRY2   5 -0.866025  0.500000  0.000000        0.00000
REMARK 290   SMTRY3   5  0.000000  0.000000  1.000000       62.22500
REMARK 290   SMTRY1   6  0.500000 -0.866025  0.000000        0.00000
REMARK 290   SMTRY2   6  0.866025  0.500000  0.000000        0.00000
REMARK 290   SMTRY3   6  0.000000  0.000000  1.000000       12.44500
SEQRES   1 M   61  GLY TYR VAL THR VAL ALA ALA GLU GLU VAL GLU GLU LEU 
SEQRES   2 M   61  ARG ARG ARG ASN GLY GLU LEU GLU ARG GLU MET GLU GLU 
SEQRES   3 M   61  MET LYS LYS GLU MET VAL GLN LEU TRP ARG ARG THR VAL 
SEQRES   4 M   61  VAL ALA GLU GLU ALA GLU GLU ARG LEU CYS SER GLN LEU 
SEQRES   5 M   61  ALA GLU LEU GLU VAL GLU SER LEU GLY 
SEQRES   1 N   61  GLY TYR VAL THR VAL ALA ALA GLU GLU VAL GLU GLU LEU 
SEQRES   2 N   61  ARG ARG ARG ASN GLY GLU LEU GLU ARG GLU MET GLU GLU 
SEQRES   3 N   61  MET LYS LYS GLU MET VAL GLN LEU TRP ARG ARG THR VAL 
SEQRES   4 N   61  VAL ALA GLU GLU ALA GLU GLU ARG LEU CYS SER GLN LEU 
SEQRES   5 N   61  ALA GLU LEU GLU VAL GLU SER LEU GLY 
CRYST1  140.290  140.290   74.670  90.00  90.00 120.00 P 61         12
ORIGX1      1.000000  0.000000  0.000000        0.00000
ORIGX2      0.000000  1.000000  0.000000        0.00000
ORIGX3      0.000000  0.000000  1.000000        0.00000
SCALE1      0.007128  0.004115  0.000000        0.00000
SCALE2      0.000000  0.008231  0.000000        0.00000
SCALE3      0.000000  0.000000  0.013392        0.00000
ATOM      1  N   GLY M   7    -170.012  63.728 -79.646  1.00184.81           N
ATOM      2  CA  GLY M   7    -170.301  62.283 -79.870  1.00182.48           C
ATOM      3  C   GLY M   7    -169.614  61.443 -78.824  1.00180.57           C
ATOM      4  O   GLY M   7    -168.828  62.021 -78.098  1.00180.26           O
ATOM      5  N   TYR M   8    -169.859  60.144 -78.701  1.00151.11           N
ATOM      6  CA  TYR M   8    -169.232  59.376 -77.616  1.00148.80           C
ATOM      7  C   TYR M   8    -167.703  59.363 -77.662  1.00146.43           C
ATOM      8  O   TYR M   8    -167.037  59.618 -76.670  1.00146.20           O
ATOM      9  CB  TYR M   8    -169.738  57.932 -77.617  1.00  0.00           C
ATOM     10  CG  TYR M   8    -169.196  57.153 -76.440  1.00  0.00           C
ATOM     11  CD1 TYR M   8    -169.738  57.330 -75.150  1.00  0.00           C
ATOM     12  CD2 TYR M   8    -168.105  56.271 -76.597  1.00  0.00           C
ATOM     13  CE1 TYR M   8    -169.176  56.663 -74.028  1.00  0.00           C
ATOM     14  CE2 TYR M   8    -167.548  55.607 -75.476  1.00  0.00           C
ATOM     15  CZ  TYR M   8    -168.077  55.816 -74.204  1.00  0.00           C
ATOM     16  OH  TYR M   8    -167.511  55.184 -73.129  1.00  0.00           O
ATOM     17  N   VAL M   9    -167.125  59.149 -78.835  1.00150.09           N
ATOM     18  CA  VAL M   9    -165.667  59.145 -78.953  1.00146.85           C
ATOM     19  C   VAL M   9    -165.058  60.539 -78.803  1.00144.57           C
ATOM     20  O   VAL M   9    -163.856  60.679 -78.634  1.00144.64           O
ATOM     21  CB  VAL M   9    -165.210  58.499 -80.289  1.00  0.00           C
ATOM     22  CG1 VAL M   9    -165.670  57.032 -80.351  1.00  0.00           C
ATOM     23  CG2 VAL M   9    -165.751  59.265 -81.516  1.00  0.00           C
ATOM     24  N   THR M  10    -165.881  61.579 -78.826  1.00122.57           N
ATOM     25  CA  THR M  10    -165.373  62.938 -78.674  1.00119.96           C
ATOM     26  C   THR M  10    -164.947  63.149 -77.229  1.00118.21           C
ATOM     27  O   THR M  10    -163.852  63.622 -76.985  1.00118.16           O
ATOM     28  CB  THR M  10    -166.438  63.983 -79.056  1.00  0.00           C
ATOM     29  OG1 THR M  10    -167.066  63.577 -80.279  1.00  0.00           O
ATOM     30  CG2 THR M  10    -165.847  65.356 -79.284  1.00  0.00           C
ATOM     31  N   VAL M  11    -165.758  62.719 -76.268  1.00144.16           N
ATOM     32  CA  VAL M  11    -165.378  62.906 -74.867  1.00140.97           C
ATOM     33  C   VAL M  11    -164.239  61.968 -74.486  1.00138.76           C
ATOM     34  O   VAL M  11    -163.448  62.269 -73.607  1.00138.36           O
ATOM     35  CB  VAL M  11    -166.575  62.797 -73.880  1.00  0.00           C
ATOM     36  CG1 VAL M  11    -167.617  63.882 -74.197  1.00  0.00           C
ATOM     37  CG2 VAL M  11    -167.255  61.419 -73.913  1.00  0.00           C
ATOM     38  N   ALA M  12    -164.083  60.871 -75.215  1.00113.33           N
ATOM     39  CA  ALA M  12    -162.922  60.012 -75.013  1.00111.07           C
ATOM     40  C   ALA M  12    -161.658  60.745 -75.479  1.00111.40           C
ATOM     41  O   ALA M  12    -160.606  60.644 -74.859  1.00111.68           O
ATOM     42  CB  ALA M  12    -163.103  58.694 -75.769  1.00  0.00           C
ATOM     43  N   ALA M  13    -161.763  61.500 -76.566  1.00129.30           N
ATOM     44  CA  ALA M  13    -160.634  62.276 -77.070  1.00128.96           C
ATOM     45  C   ALA M  13    -160.285  63.404 -76.092  1.00128.41           C
ATOM     46  O   ALA M  13    -159.114  63.709 -75.877  1.00128.91           O
ATOM     47  CB  ALA M  13    -160.951  62.836 -78.463  1.00  0.00           C
ATOM     48  N   GLU M  14    -161.304  64.005 -75.496  1.00122.69           N
ATOM     49  CA  GLU M  14    -161.110  65.065 -74.505  1.00122.38           C
ATOM     50  C   GLU M  14    -160.417  64.508 -73.259  1.00120.94           C
ATOM     51  O   GLU M  14    -159.471  65.107 -72.745  1.00121.03           O
ATOM     52  CB  GLU M  14    -162.469  65.673 -74.128  1.00  0.00           C
ATOM     53  CG  GLU M  14    -163.147  66.453 -75.260  1.00  0.00           C
ATOM     54  CD  GLU M  14    -164.642  66.662 -75.020  1.00  0.00           C
ATOM     55  OE1 GLU M  14    -165.015  67.269 -73.996  1.00  0.00           O
ATOM     56  OE2 GLU M  14    -165.455  66.206 -75.862  1.00  0.00           O
ATOM     57  N   GLU M  15    -160.841  63.334 -72.809  1.00123.31           N
ATOM     58  CA  GLU M  15    -160.229  62.685 -71.647  1.00121.58           C
ATOM     59  C   GLU M  15    -158.763  62.367 -71.900  1.00120.13           C
ATOM     60  O   GLU M  15    -157.905  62.621 -71.052  1.00120.31           O
ATOM     61  CB  GLU M  15    -160.937  61.362 -71.334  1.00  0.00           C
ATOM     62  CG  GLU M  15    -162.246  61.480 -70.575  1.00  0.00           C
ATOM     63  CD  GLU M  15    -162.083  61.086 -69.118  1.00  0.00           C
ATOM     64  OE1 GLU M  15    -161.355  61.766 -68.363  1.00  0.00           O
ATOM     65  OE2 GLU M  15    -162.645  60.047 -68.710  1.00  0.00           O
ATOM     66  N   VAL M  16    -158.450  61.799 -73.056  1.00101.56           N
ATOM     67  CA  VAL M  16    -157.068  61.389 -73.296  1.00 99.81           C
ATOM     68  C   VAL M  16    -156.149  62.567 -73.559  1.00 98.73           C
ATOM     69  O   VAL M  16    -154.939  62.394 -73.462  1.00 98.19           O
ATOM     70  CB  VAL M  16    -156.888  60.332 -74.414  1.00  0.00           C
ATOM     71  CG1 VAL M  16    -157.664  59.070 -74.084  1.00  0.00           C
ATOM     72  CG2 VAL M  16    -157.272  60.854 -75.797  1.00  0.00           C
ATOM     73  N   GLU M  17    -156.670  63.750 -73.864  1.00106.49           N
ATOM     74  CA  GLU M  17    -155.795  64.908 -74.034  1.00105.60           C
ATOM     75  C   GLU M  17    -155.160  65.174 -72.677  1.00104.31           C
ATOM     76  O   GLU M  17    -153.943  65.078 -72.534  1.00104.89           O
ATOM     77  CB  GLU M  17    -156.555  66.147 -74.531  1.00  0.00           C
ATOM     78  CG  GLU M  17    -155.694  67.197 -75.257  1.00  0.00           C
ATOM     79  CD  GLU M  17    -154.567  67.829 -74.431  1.00  0.00           C
ATOM     80  OE1 GLU M  17    -153.453  67.960 -74.986  1.00  0.00           O
ATOM     81  OE2 GLU M  17    -154.770  68.277 -73.284  1.00  0.00           O
ATOM     82  N   GLU M  18    -155.987  65.411 -71.666  1.00 99.26           N
ATOM     83  CA  GLU M  18    -155.476  65.738 -70.338  1.00 98.10           C
ATOM     84  C   GLU M  18    -154.719  64.556 -69.754  1.00 97.80           C
ATOM     85  O   GLU M  18    -153.661  64.720 -69.162  1.00 97.28           O
ATOM     86  CB  GLU M  18    -156.619  66.158 -69.407  1.00  0.00           C
ATOM     87  CG  GLU M  18    -156.183  66.830 -68.089  1.00  0.00           C
ATOM     88  CD  GLU M  18    -155.690  65.875 -67.000  1.00  0.00           C
ATOM     89  OE1 GLU M  18    -154.843  66.280 -66.175  1.00  0.00           O
ATOM     90  OE2 GLU M  18    -156.190  64.737 -66.890  1.00  0.00           O
ATOM     91  N   LEU M  19    -155.219  63.346 -69.949  1.00100.92           N
ATOM     92  CA  LEU M  19    -154.547  62.188 -69.378  1.00101.27           C
ATOM     93  C   LEU M  19    -153.168  61.937 -69.974  1.00102.80           C
ATOM     94  O   LEU M  19    -152.231  61.624 -69.236  1.00104.56           O
ATOM     95  CB  LEU M  19    -155.407  60.937 -69.547  1.00  0.00           C
ATOM     96  CG  LEU M  19    -156.411  60.508 -68.461  1.00  0.00           C
ATOM     97  CD1 LEU M  19    -157.043  61.623 -67.640  1.00  0.00           C
ATOM     98  CD2 LEU M  19    -157.516  59.711 -69.124  1.00  0.00           C
ATOM     99  N   ARG M  20    -152.987  62.072 -71.282  1.00129.08           N
ATOM    100  CA  ARG M  20    -151.651  61.857 -71.861  1.00129.12           C
ATOM    101  C   ARG M  20    -150.766  63.042 -71.526  1.00126.07           C
ATOM    102  O   ARG M  20    -149.584  62.858 -71.236  1.00126.24           O
ATOM    103  CB  ARG M  20    -151.688  61.685 -73.382  1.00  0.00           C
ATOM    104  CG  ARG M  20    -152.402  60.420 -73.845  1.00  0.00           C
ATOM    105  CD  ARG M  20    -152.452  60.333 -75.369  1.00  0.00           C
ATOM    106  NE  ARG M  20    -153.629  59.580 -75.822  1.00  0.00           N
ATOM    107  CZ  ARG M  20    -153.773  58.263 -75.858  1.00  0.00           C
ATOM    108  NH1 ARG M  20    -154.944  57.789 -76.147  1.00  0.00           N
ATOM    109  NH2 ARG M  20    -152.856  57.394 -75.521  1.00  0.00           N
ATOM    110  N   ARG M  21    -151.340  64.238 -71.529  1.00 75.75           N
ATOM    111  CA  ARG M  21    -150.603  65.451 -71.182  1.00 73.96           C
ATOM    112  C   ARG M  21    -150.056  65.367 -69.780  1.00 73.91           C
ATOM    113  O   ARG M  21    -148.866  65.592 -69.570  1.00 73.60           O
ATOM    114  CB  ARG M  21    -151.537  66.660 -71.276  1.00  0.00           C
ATOM    115  CG  ARG M  21    -150.952  67.949 -70.742  1.00  0.00           C
ATOM    116  CD  ARG M  21    -151.903  69.111 -70.929  1.00  0.00           C
ATOM    117  NE  ARG M  21    -152.118  69.352 -72.358  1.00  0.00           N
ATOM    118  CZ  ARG M  21    -151.303  70.005 -73.170  1.00  0.00           C
ATOM    119  NH1 ARG M  21    -151.602  70.031 -74.435  1.00  0.00           N
ATOM    120  NH2 ARG M  21    -150.170  70.559 -72.797  1.00  0.00           N
ATOM    121  N   ARG M  22    -150.915  65.034 -68.826  1.00 94.31           N
ATOM    122  CA  ARG M  22    -150.506  65.008 -67.432  1.00 94.36           C
ATOM    123  C   ARG M  22    -149.413  63.985 -67.272  1.00 94.16           C
ATOM    124  O   ARG M  22    -148.437  64.296 -66.637  1.00 94.90           O
ATOM    125  CB  ARG M  22    -151.668  64.697 -66.491  1.00  0.00           C
ATOM    126  CG  ARG M  22    -151.348  64.996 -65.024  1.00  0.00           C
ATOM    127  CD  ARG M  22    -152.241  64.228 -64.067  1.00  0.00           C
ATOM    128  NE  ARG M  22    -153.670  64.415 -64.344  1.00  0.00           N
ATOM    129  CZ  ARG M  22    -154.674  63.859 -63.684  1.00  0.00           C
ATOM    130  NH1 ARG M  22    -155.876  64.018 -64.152  1.00  0.00           N
ATOM    131  NH2 ARG M  22    -154.532  63.135 -62.602  1.00  0.00           N
ATOM    132  N   ASN M  23    -149.528  62.822 -67.901  1.00 87.26           N
ATOM    133  CA  ASN M  23    -148.491  61.796 -67.767  1.00 87.93           C
ATOM    134  C   ASN M  23    -147.127  62.346 -68.173  1.00 89.07           C
ATOM    135  O   ASN M  23    -146.177  62.229 -67.416  1.00 89.49           O
ATOM    136  CB  ASN M  23    -148.809  60.544 -68.598  1.00  0.00           C
ATOM    137  CG  ASN M  23    -149.580  59.497 -67.824  1.00  0.00           C
ATOM    138  OD1 ASN M  23    -149.040  58.810 -66.977  1.00  0.00           O
ATOM    139  ND2 ASN M  23    -150.829  59.323 -68.152  1.00  0.00           N
ATOM    140  N   GLY M  24    -147.027  62.993 -69.327  1.00 93.68           N
ATOM    141  CA  GLY M  24    -145.739  63.532 -69.741  1.00 95.26           C
ATOM    142  C   GLY M  24    -145.229  64.698 -68.910  1.00 94.61           C
ATOM    143  O   GLY M  24    -144.043  64.781 -68.600  1.00 94.55           O
ATOM    144  N   GLU M  25    -146.103  65.625 -68.545  1.00 90.41           N
ATOM    145  CA  GLU M  25    -145.685  66.802 -67.779  1.00 90.25           C
ATOM    146  C   GLU M  25    -145.285  66.403 -66.350  1.00 89.14           C
ATOM    147  O   GLU M  25    -144.285  66.876 -65.811  1.00 88.56           O
ATOM    148  CB  GLU M  25    -146.807  67.854 -67.807  1.00  0.00           C
ATOM    149  CG  GLU M  25    -147.014  68.456 -69.221  1.00  0.00           C
ATOM    150  CD  GLU M  25    -148.175  69.452 -69.334  1.00  0.00           C
ATOM    151  OE1 GLU M  25    -148.905  69.671 -68.348  1.00  0.00           O
ATOM    152  OE2 GLU M  25    -148.381  70.003 -70.449  1.00  0.00           O
ATOM    153  N   LEU M  26    -146.012  65.454 -65.780  1.00 80.87           N
ATOM    154  CA  LEU M  26    -145.711  64.878 -64.470  1.00 81.28           C
ATOM    155  C   LEU M  26    -144.410  64.099 -64.497  1.00 82.29           C
ATOM    156  O   LEU M  26    -143.613  64.171 -63.571  1.00 82.07           O
ATOM    157  CB  LEU M  26    -146.829  63.895 -64.132  1.00  0.00           C
ATOM    158  CG  LEU M  26    -146.833  63.019 -62.883  1.00  0.00           C
ATOM    159  CD1 LEU M  26    -147.040  63.818 -61.614  1.00  0.00           C
ATOM    160  CD2 LEU M  26    -147.964  62.021 -63.089  1.00  0.00           C
ATOM    161  N   GLU M  27    -144.185  63.336 -65.557  1.00 93.54           N
ATOM    162  CA  GLU M  27    -142.958  62.557 -65.660  1.00 95.26           C
ATOM    163  C   GLU M  27    -141.763  63.496 -65.761  1.00 94.24           C
ATOM    164  O   GLU M  27    -140.739  63.251 -65.141  1.00 94.27           O
ATOM    165  CB  GLU M  27    -143.030  61.585 -66.840  1.00  0.00           C
ATOM    166  CG  GLU M  27    -141.915  60.556 -66.855  1.00  0.00           C
ATOM    167  CD  GLU M  27    -142.258  59.350 -67.720  1.00  0.00           C
ATOM    168  OE1 GLU M  27    -142.525  59.514 -68.930  1.00  0.00           O
ATOM    169  OE2 GLU M  27    -142.268  58.223 -67.174  1.00  0.00           O
ATOM    170  N   ARG M  28    -141.910  64.629 -66.435  1.00 86.71           N
ATOM    171  CA  ARG M  28    -140.840  65.631 -66.471  1.00 87.26           C
ATOM    172  C   ARG M  28    -140.547  66.224 -65.088  1.00 87.82           C
ATOM    173  O   ARG M  28    -139.385  66.474 -64.760  1.00 88.17           O
ATOM    174  CB  ARG M  28    -141.218  66.731 -67.469  1.00  0.00           C
ATOM    175  CG  ARG M  28    -140.149  67.783 -67.781  1.00  0.00           C
ATOM    176  CD  ARG M  28    -139.067  67.315 -68.767  1.00  0.00           C
ATOM    177  NE  ARG M  28    -137.978  66.526 -68.170  1.00  0.00           N
ATOM    178  CZ  ARG M  28    -136.899  67.001 -67.564  1.00  0.00           C
ATOM    179  NH1 ARG M  28    -135.941  66.201 -67.201  1.00  0.00           N
ATOM    180  NH2 ARG M  28    -136.710  68.271 -67.322  1.00  0.00           N
ATOM    181  N   GLU M  29    -141.561  66.427 -64.256  1.00106.96           N
ATOM    182  CA  GLU M  29    -141.307  66.891 -62.885  1.00105.85           C
ATOM    183  C   GLU M  29    -140.590  65.798 -62.105  1.00103.37           C
ATOM    184  O   GLU M  29    -139.611  66.054 -61.394  1.00103.70           O
ATOM    185  CB  GLU M  29    -142.583  67.195 -62.092  1.00  0.00           C
ATOM    186  CG  GLU M  29    -143.341  68.452 -62.461  1.00  0.00           C
ATOM    187  CD  GLU M  29    -144.365  68.797 -61.380  1.00  0.00           C
ATOM    188  OE1 GLU M  29    -143.938  69.180 -60.263  1.00  0.00           O
ATOM    189  OE2 GLU M  29    -145.585  68.677 -61.622  1.00  0.00           O
ATOM    190  N   MET M  30    -141.082  64.576 -62.255  1.00 80.16           N
ATOM    191  CA  MET M  30    -140.543  63.424 -61.544  1.00 76.96           C
ATOM    192  C   MET M  30    -139.091  63.219 -61.939  1.00 76.33           C
ATOM    193  O   MET M  30    -138.268  62.937 -61.078  1.00 76.64           O
ATOM    194  CB  MET M  30    -141.395  62.178 -61.829  1.00  0.00           C
ATOM    195  CG  MET M  30    -140.995  60.925 -61.049  1.00  0.00           C
ATOM    196  SD  MET M  30    -139.968  59.801 -62.022  1.00  0.00           S
ATOM    197  CE  MET M  30    -141.212  59.015 -63.090  1.00  0.00           C
ATOM    198  N   GLU M  31    -138.744  63.438 -63.199  1.00 94.05           N
ATOM    199  CA  GLU M  31    -137.355  63.339 -63.643  1.00 93.95           C
ATOM    200  C   GLU M  31    -136.464  64.305 -62.886  1.00 91.37           C
ATOM    201  O   GLU M  31    -135.446  63.894 -62.341  1.00 91.07           O
ATOM    202  CB  GLU M  31    -137.186  63.705 -65.118  1.00  0.00           C
ATOM    203  CG  GLU M  31    -137.549  62.667 -66.157  1.00  0.00           C
ATOM    204  CD  GLU M  31    -137.265  63.236 -67.535  1.00  0.00           C
ATOM    205  OE1 GLU M  31    -136.070  63.387 -67.874  1.00  0.00           O
ATOM    206  OE2 GLU M  31    -138.198  63.710 -68.216  1.00  0.00           O
ATOM    207  N   GLU M  32    -136.823  65.581 -62.845  1.00 85.50           N
ATOM    208  CA  GLU M  32    -135.963  66.587 -62.218  1.00 82.00           C
ATOM    209  C   GLU M  32    -135.840  66.373 -60.720  1.00 81.53           C
ATOM    210  O   GLU M  32    -134.762  66.469 -60.138  1.00 80.40           O
ATOM    211  CB  GLU M  32    -136.519  67.992 -62.453  1.00  0.00           C
ATOM    212  CG  GLU M  32    -136.338  68.504 -63.871  1.00  0.00           C
ATOM    213  CD  GLU M  32    -134.875  68.580 -64.291  1.00  0.00           C
ATOM    214  OE1 GLU M  32    -134.034  69.074 -63.507  1.00  0.00           O
ATOM    215  OE2 GLU M  32    -134.558  68.156 -65.426  1.00  0.00           O
ATOM    216  N   MET M  33    -136.952  66.029 -60.097  1.00 97.70           N
ATOM    217  CA  MET M  33    -136.972  65.781 -58.665  1.00 97.61           C
ATOM    218  C   MET M  33    -136.124  64.556 -58.323  1.00 98.05           C
ATOM    219  O   MET M  33    -135.375  64.551 -57.350  1.00 98.65           O
ATOM    220  CB  MET M  33    -138.432  65.571 -58.273  1.00  0.00           C
ATOM    221  CG  MET M  33    -138.684  65.099 -56.858  1.00  0.00           C
ATOM    222  SD  MET M  33    -140.132  64.060 -56.899  1.00  0.00           S
ATOM    223  CE  MET M  33    -139.518  62.562 -57.678  1.00  0.00           C
ATOM    224  N   LYS M  34    -136.200  63.506 -59.127  1.00 91.32           N
ATOM    225  CA  LYS M  34    -135.463  62.269 -58.848  1.00 89.71           C
ATOM    226  C   LYS M  34    -133.986  62.433 -59.187  1.00 88.34           C
ATOM    227  O   LYS M  34    -133.118  61.854 -58.535  1.00 87.33           O
ATOM    228  CB  LYS M  34    -136.157  61.160 -59.638  1.00  0.00           C
ATOM    229  CG  LYS M  34    -136.014  59.721 -59.182  1.00  0.00           C
ATOM    230  CD  LYS M  34    -137.131  58.967 -59.907  1.00  0.00           C
ATOM    231  CE  LYS M  34    -137.264  57.503 -59.553  1.00  0.00           C
ATOM    232  NZ  LYS M  34    -138.489  57.008 -60.260  1.00  0.00           N
ATOM    233  N   LYS M  35    -133.692  63.309 -60.140  1.00 89.76           N
ATOM    234  CA  LYS M  35    -132.322  63.747 -60.419  1.00 90.31           C
ATOM    235  C   LYS M  35    -131.770  64.551 -59.244  1.00 88.74           C
ATOM    236  O   LYS M  35    -130.650  64.296 -58.826  1.00 90.03           O
ATOM    237  CB  LYS M  35    -132.307  64.509 -61.755  1.00  0.00           C
ATOM    238  CG  LYS M  35    -131.231  65.568 -62.019  1.00  0.00           C
ATOM    239  CD  LYS M  35    -131.839  66.958 -61.836  1.00  0.00           C
ATOM    240  CE  LYS M  35    -130.939  68.076 -62.303  1.00  0.00           C
ATOM    241  NZ  LYS M  35    -131.666  69.366 -62.057  1.00  0.00           N
ATOM    242  N   GLU M  36    -132.532  65.458 -58.651  1.00 71.27           N
ATOM    243  CA  GLU M  36    -132.046  66.164 -57.465  1.00 67.02           C
ATOM    244  C   GLU M  36    -131.903  65.224 -56.282  1.00 67.03           C
ATOM    245  O   GLU M  36    -130.955  65.340 -55.522  1.00 65.65           O
ATOM    246  CB  GLU M  36    -132.940  67.343 -57.074  1.00  0.00           C
ATOM    247  CG  GLU M  36    -132.865  68.543 -58.021  1.00  0.00           C
ATOM    248  CD  GLU M  36    -131.444  69.087 -58.199  1.00  0.00           C
ATOM    249  OE1 GLU M  36    -130.605  69.023 -57.264  1.00  0.00           O
ATOM    250  OE2 GLU M  36    -131.152  69.560 -59.322  1.00  0.00           O
ATOM    251  N   MET M  37    -132.771  64.233 -56.162  1.00 70.96           N
ATOM    252  CA  MET M  37    -132.623  63.235 -55.109  1.00 73.22           C
ATOM    253  C   MET M  37    -131.284  62.502 -55.233  1.00 76.44           C
ATOM    254  O   MET M  37    -130.540  62.396 -54.263  1.00 78.59           O
ATOM    255  CB  MET M  37    -133.788  62.250 -55.174  1.00  0.00           C
ATOM    256  CG  MET M  37    -133.924  61.320 -53.990  1.00  0.00           C
ATOM    257  SD  MET M  37    -135.241  60.162 -54.370  1.00  0.00           S
ATOM    258  CE  MET M  37    -134.360  58.904 -55.314  1.00  0.00           C
ATOM    259  N   VAL M  38    -130.906  62.028 -56.413  1.00 84.11           N
ATOM    260  CA  VAL M  38    -129.614  61.341 -56.521  1.00 85.48           C
ATOM    261  C   VAL M  38    -128.435  62.315 -56.497  1.00 84.46           C
ATOM    262  O   VAL M  38    -127.319  61.942 -56.128  1.00 84.53           O
ATOM    263  CB  VAL M  38    -129.529  60.370 -57.732  1.00  0.00           C
ATOM    264  CG1 VAL M  38    -130.610  59.282 -57.604  1.00  0.00           C
ATOM    265  CG2 VAL M  38    -129.673  61.087 -59.078  1.00  0.00           C
ATOM    266  N   GLN M  39    -128.663  63.580 -56.823  1.00 69.22           N
ATOM    267  CA  GLN M  39    -127.638  64.611 -56.669  1.00 69.28           C
ATOM    268  C   GLN M  39    -127.377  64.871 -55.186  1.00 68.04           C
ATOM    269  O   GLN M  39    -126.228  64.986 -54.758  1.00 68.04           O
ATOM    270  CB  GLN M  39    -128.085  65.889 -57.387  1.00  0.00           C
ATOM    271  CG  GLN M  39    -127.063  67.009 -57.397  1.00  0.00           C
ATOM    272  CD  GLN M  39    -127.163  67.850 -58.651  1.00  0.00           C
ATOM    273  OE1 GLN M  39    -126.351  67.712 -59.552  1.00  0.00           O
ATOM    274  NE2 GLN M  39    -128.148  68.698 -58.734  1.00  0.00           N
ATOM    275  N   LEU M  40    -128.426  64.910 -54.380  1.00 73.39           N
ATOM    276  CA  LEU M  40    -128.280  65.040 -52.935  1.00 71.91           C
ATOM    277  C   LEU M  40    -127.641  63.790 -52.355  1.00 72.07           C
ATOM    278  O   LEU M  40    -126.785  63.916 -51.493  1.00 74.04           O
ATOM    279  CB  LEU M  40    -129.630  65.235 -52.256  1.00  0.00           C
ATOM    280  CG  LEU M  40    -130.295  66.606 -52.069  1.00  0.00           C
ATOM    281  CD1 LEU M  40    -130.051  67.655 -53.156  1.00  0.00           C
ATOM    282  CD2 LEU M  40    -131.785  66.332 -51.940  1.00  0.00           C
ATOM    283  N   TRP M  41    -127.976  62.598 -52.836  1.00 78.00           N
ATOM    284  CA  TRP M  41    -127.278  61.392 -52.375  1.00 78.19           C
ATOM    285  C   TRP M  41    -125.792  61.499 -52.669  1.00 77.84           C
ATOM    286  O   TRP M  41    -124.965  61.246 -51.799  1.00 76.94           O
ATOM    287  CB  TRP M  41    -127.784  60.109 -53.042  1.00  0.00           C
ATOM    288  CG  TRP M  41    -128.985  59.505 -52.391  1.00  0.00           C
ATOM    289  CD1 TRP M  41    -130.236  59.367 -52.913  1.00  0.00           C
ATOM    290  CD2 TRP M  41    -129.042  58.887 -51.091  1.00  0.00           C
ATOM    291  NE1 TRP M  41    -131.072  58.723 -52.039  1.00  0.00           N
ATOM    292  CE2 TRP M  41    -130.378  58.431 -50.900  1.00  0.00           C
ATOM    293  CE3 TRP M  41    -128.100  58.679 -50.060  1.00  0.00           C
ATOM    294  CZ2 TRP M  41    -130.799  57.803 -49.710  1.00  0.00           C
ATOM    295  CZ3 TRP M  41    -128.514  58.032 -48.865  1.00  0.00           C
ATOM    296  CH2 TRP M  41    -129.868  57.608 -48.704  1.00  0.00           C
ATOM    297  N   ARG M  42    -125.447  61.933 -53.874  1.00 71.54           N
ATOM    298  CA  ARG M  42    -124.046  62.108 -54.255  1.00 71.95           C
ATOM    299  C   ARG M  42    -123.352  63.118 -53.351  1.00 73.34           C
ATOM    300  O   ARG M  42    -122.228  62.892 -52.922  1.00 74.49           O
ATOM    301  CB  ARG M  42    -123.966  62.546 -55.720  1.00  0.00           C
ATOM    302  CG  ARG M  42    -122.559  62.570 -56.309  1.00  0.00           C
ATOM    303  CD  ARG M  42    -122.571  63.108 -57.743  1.00  0.00           C
ATOM    304  NE  ARG M  42    -123.422  62.310 -58.643  1.00  0.00           N
ATOM    305  CZ  ARG M  42    -123.075  61.210 -59.298  1.00  0.00           C
ATOM    306  NH1 ARG M  42    -123.972  60.614 -60.032  1.00  0.00           N
ATOM    307  NH2 ARG M  42    -121.879  60.676 -59.246  1.00  0.00           N
ATOM    308  N   ARG M  43    -124.018  64.220 -53.036  1.00 72.73           N
ATOM    309  CA  ARG M  43    -123.424  65.232 -52.162  1.00 71.92           C
ATOM    310  C   ARG M  43    -123.287  64.724 -50.732  1.00 71.07           C
ATOM    311  O   ARG M  43    -122.317  65.031 -50.055  1.00 71.06           O
ATOM    312  CB  ARG M  43    -124.266  66.510 -52.160  1.00  0.00           C
ATOM    313  CG  ARG M  43    -123.452  67.763 -51.839  1.00  0.00           C
ATOM    314  CD  ARG M  43    -124.213  68.752 -50.973  1.00  0.00           C
ATOM    315  NE  ARG M  43    -125.532  69.124 -51.508  1.00  0.00           N
ATOM    316  CZ  ARG M  43    -126.435  69.869 -50.883  1.00  0.00           C
ATOM    317  NH1 ARG M  43    -127.617  69.990 -51.422  1.00  0.00           N
ATOM    318  NH2 ARG M  43    -126.237  70.454 -49.731  1.00  0.00           N
ATOM    319  N   THR M  44    -124.259  63.948 -50.277  1.00 54.67           N
ATOM    320  CA  THR M  44    -124.237  63.442 -48.910  1.00 57.47           C
ATOM    321  C   THR M  44    -123.096  62.459 -48.739  1.00 59.71           C
ATOM    322  O   THR M  44    -122.345  62.577 -47.786  1.00 60.59           O
ATOM    323  CB  THR M  44    -125.537  62.709 -48.506  1.00  0.00           C
ATOM    324  OG1 THR M  44    -126.674  63.520 -48.793  1.00  0.00           O
ATOM    325  CG2 THR M  44    -125.590  62.452 -47.017  1.00  0.00           C
ATOM    326  N   VAL M  45    -122.922  61.515 -49.655  1.00 93.71           N
ATOM    327  CA  VAL M  45    -121.888  60.505 -49.439  1.00 96.11           C
ATOM    328  C   VAL M  45    -120.485  61.095 -49.477  1.00 96.96           C
ATOM    329  O   VAL M  45    -119.655  60.699 -48.677  1.00 97.51           O
ATOM    330  CB  VAL M  45    -122.011  59.265 -50.369  1.00  0.00           C
ATOM    331  CG1 VAL M  45    -123.361  58.564 -50.138  1.00  0.00           C
ATOM    332  CG2 VAL M  45    -121.846  59.613 -51.856  1.00  0.00           C
ATOM    333  N   VAL M  46    -120.211  62.100 -50.298  1.00 84.72           N
ATOM    334  CA  VAL M  46    -118.870  62.690 -50.264  1.00 86.19           C
ATOM    335  C   VAL M  46    -118.670  63.534 -49.005  1.00 84.93           C
ATOM    336  O   VAL M  46    -117.541  63.716 -48.559  1.00 84.92           O
ATOM    337  CB  VAL M  46    -118.513  63.496 -51.545  1.00  0.00           C
ATOM    338  CG1 VAL M  46    -118.584  62.585 -52.778  1.00  0.00           C
ATOM    339  CG2 VAL M  46    -119.418  64.719 -51.750  1.00  0.00           C
ATOM    340  N   ALA M  47    -119.752  64.013 -48.404  1.00 89.14           N
ATOM    341  CA  ALA M  47    -119.662  64.731 -47.138  1.00 87.16           C
ATOM    342  C   ALA M  47    -119.445  63.725 -46.003  1.00 87.61           C
ATOM    343  O   ALA M  47    -118.653  63.978 -45.118  1.00 89.56           O
ATOM    344  CB  ALA M  47    -120.924  65.575 -46.903  1.00  0.00           C
ATOM    345  N   GLU M  48    -120.092  62.568 -46.060  1.00 75.51           N
ATOM    346  CA  GLU M  48    -119.884  61.502 -45.072  1.00 75.83           C
ATOM    347  C   GLU M  48    -118.461  60.954 -45.167  1.00 74.83           C
ATOM    348  O   GLU M  48    -117.805  60.716 -44.161  1.00 74.39           O
ATOM    349  CB  GLU M  48    -120.869  60.348 -45.304  1.00  0.00           C
ATOM    350  CG  GLU M  48    -122.320  60.663 -44.960  1.00  0.00           C
ATOM    351  CD  GLU M  48    -123.275  59.551 -45.384  1.00  0.00           C
ATOM    352  OE1 GLU M  48    -123.667  59.492 -46.573  1.00  0.00           O
ATOM    353  OE2 GLU M  48    -123.731  58.765 -44.527  1.00  0.00           O
ATOM    354  N   GLU M  49    -117.942  60.808 -46.378  1.00 80.56           N
ATOM    355  CA  GLU M  49    -116.555  60.376 -46.557  1.00 79.50           C
ATOM    356  C   GLU M  49    -115.600  61.410 -45.973  1.00 78.22           C
ATOM    357  O   GLU M  49    -114.540  61.093 -45.430  1.00 77.20           O
ATOM    358  CB  GLU M  49    -116.166  60.343 -48.029  1.00  0.00           C
ATOM    359  CG  GLU M  49    -116.618  59.235 -48.943  1.00  0.00           C
ATOM    360  CD  GLU M  49    -116.133  59.553 -50.356  1.00  0.00           C
ATOM    361  OE1 GLU M  49    -114.937  59.934 -50.493  1.00  0.00           O
ATOM    362  OE2 GLU M  49    -116.930  59.516 -51.314  1.00  0.00           O
ATOM    363  N   ALA M  50    -115.936  62.679 -46.155  1.00 74.68           N
ATOM    364  CA  ALA M  50    -115.078  63.750 -45.684  1.00 74.69           C
ATOM    365  C   ALA M  50    -115.138  63.792 -44.159  1.00 74.31           C
ATOM    366  O   ALA M  50    -114.105  63.939 -43.520  1.00 75.33           O
ATOM    367  CB  ALA M  50    -115.495  65.072 -46.312  1.00  0.00           C
ATOM    368  N   GLU M  51    -116.319  63.564 -43.600  1.00 79.70           N
ATOM    369  CA  GLU M  51    -116.514  63.502 -42.155  1.00 80.69           C
ATOM    370  C   GLU M  51    -115.665  62.374 -41.574  1.00 81.35           C
ATOM    371  O   GLU M  51    -114.971  62.567 -40.578  1.00 82.01           O
ATOM    372  CB  GLU M  51    -118.003  63.288 -41.840  1.00  0.00           C
ATOM    373  CG  GLU M  51    -118.357  63.367 -40.364  1.00  0.00           C
ATOM    374  CD  GLU M  51    -119.816  63.045 -40.054  1.00  0.00           C
ATOM    375  OE1 GLU M  51    -120.093  62.839 -38.847  1.00  0.00           O
ATOM    376  OE2 GLU M  51    -120.687  63.035 -40.952  1.00  0.00           O
ATOM    377  N   GLU M  52    -115.631  61.214 -42.220  1.00102.39           N
ATOM    378  CA  GLU M  52    -114.754  60.134 -41.762  1.00101.89           C
ATOM    379  C   GLU M  52    -113.293  60.566 -41.825  1.00101.14           C
ATOM    380  O   GLU M  52    -112.521  60.347 -40.888  1.00101.36           O
ATOM    381  CB  GLU M  52    -114.880  58.877 -42.626  1.00  0.00           C
ATOM    382  CG  GLU M  52    -116.167  58.091 -42.478  1.00  0.00           C
ATOM    383  CD  GLU M  52    -116.100  56.790 -43.267  1.00  0.00           C
ATOM    384  OE1 GLU M  52    -115.748  56.828 -44.468  1.00  0.00           O
ATOM    385  OE2 GLU M  52    -116.344  55.716 -42.671  1.00  0.00           O
ATOM    386  N   ARG M  53    -112.901  61.194 -42.926  1.00 81.98           N
ATOM    387  CA  ARG M  53    -111.511  61.620 -43.098  1.00 79.97           C
ATOM    388  C   ARG M  53    -111.094  62.662 -42.076  1.00 78.90           C
ATOM    389  O   ARG M  53    -110.013  62.549 -41.513  1.00 79.06           O
ATOM    390  CB  ARG M  53    -111.260  62.168 -44.506  1.00  0.00           C
ATOM    391  CG  ARG M  53    -111.132  61.088 -45.574  1.00  0.00           C
ATOM    392  CD  ARG M  53    -110.823  61.687 -46.947  1.00  0.00           C
ATOM    393  NE  ARG M  53    -111.991  62.294 -47.608  1.00  0.00           N
ATOM    394  CZ  ARG M  53    -112.775  61.712 -48.510  1.00  0.00           C
ATOM    395  NH1 ARG M  53    -113.738  62.394 -49.062  1.00  0.00           N
ATOM    396  NH2 ARG M  53    -112.633  60.478 -48.919  1.00  0.00           N
ATOM    397  N   LEU M  54    -111.910  63.666 -41.802  1.00 72.21           N
ATOM    398  CA  LEU M  54    -111.508  64.697 -40.848  1.00 71.62           C
ATOM    399  C   LEU M  54    -111.654  64.208 -39.417  1.00 72.32           C
ATOM    400  O   LEU M  54    -110.889  64.624 -38.556  1.00 72.90           O
ATOM    401  CB  LEU M  54    -112.279  66.005 -41.038  1.00  0.00           C
ATOM    402  CG  LEU M  54    -111.686  67.015 -42.035  1.00  0.00           C
ATOM    403  CD1 LEU M  54    -111.773  66.581 -43.497  1.00  0.00           C
ATOM    404  CD2 LEU M  54    -112.372  68.363 -41.854  1.00  0.00           C
ATOM    405  N   CYS M  55    -112.560  63.277 -39.149  1.00 76.39           N
ATOM    406  CA  CYS M  55    -112.612  62.656 -37.826  1.00 78.76           C
ATOM    407  C   CYS M  55    -111.327  61.865 -37.598  1.00 79.08           C
ATOM    408  O   CYS M  55    -110.725  61.935 -36.527  1.00 78.91           O
ATOM    409  CB  CYS M  55    -113.815  61.718 -37.705  1.00  0.00           C
ATOM    410  SG  CYS M  55    -114.046  61.087 -36.020  1.00  0.00           S
ATOM    411  N   SER M  56    -110.887  61.136 -38.616  1.00 90.86           N
ATOM    412  CA  SER M  56    -109.630  60.396 -38.529  1.00 90.70           C
ATOM    413  C   SER M  56    -108.476  61.372 -38.350  1.00 90.60           C
ATOM    414  O   SER M  56    -107.651  61.185 -37.473  1.00 90.26           O
ATOM    415  CB  SER M  56    -109.412  59.538 -39.777  1.00  0.00           C
ATOM    416  OG  SER M  56    -108.284  58.691 -39.633  1.00  0.00           O
ATOM    417  N   GLN M  57    -108.448  62.451 -39.119  1.00 75.71           N
ATOM    418  CA  GLN M  57    -107.366  63.428 -39.018  1.00 75.86           C
ATOM    419  C   GLN M  57    -107.311  64.126 -37.661  1.00 75.96           C
ATOM    420  O   GLN M  57    -106.234  64.422 -37.152  1.00 75.91           O
ATOM    421  CB  GLN M  57    -107.474  64.455 -40.145  1.00  0.00           C
ATOM    422  CG  GLN M  57    -106.151  65.133 -40.471  1.00  0.00           C
ATOM    423  CD  GLN M  57    -105.699  64.839 -41.886  1.00  0.00           C
ATOM    424  OE1 GLN M  57    -106.028  65.562 -42.817  1.00  0.00           O
ATOM    425  NE2 GLN M  57    -104.963  63.778 -42.069  1.00  0.00           N
ATOM    426  N   LEU M  58    -108.458  64.341 -37.033  1.00 95.17           N
ATOM    427  CA  LEU M  58    -108.469  64.870 -35.673  1.00 96.28           C
ATOM    428  C   LEU M  58    -107.815  63.871 -34.728  1.00 97.54           C
ATOM    429  O   LEU M  58    -106.953  64.250 -33.951  1.00 98.16           O
ATOM    430  CB  LEU M  58    -109.901  65.181 -35.221  1.00  0.00           C
ATOM    431  CG  LEU M  58    -110.062  65.798 -33.821  1.00  0.00           C
ATOM    432  CD1 LEU M  58    -109.376  67.155 -33.690  1.00  0.00           C
ATOM    433  CD2 LEU M  58    -111.549  65.953 -33.507  1.00  0.00           C
ATOM    434  N   ALA M  59    -108.179  62.600 -34.824  1.00 94.59           N
ATOM    435  CA  ALA M  59    -107.601  61.570 -33.961  1.00 95.61           C
ATOM    436  C   ALA M  59    -106.101  61.373 -34.229  1.00 95.89           C
ATOM    437  O   ALA M  59    -105.325  61.093 -33.320  1.00 94.94           O
ATOM    438  CB  ALA M  59    -108.362  60.256 -34.160  1.00  0.00           C
ATOM    439  N   GLU M  60    -105.688  61.536 -35.476  1.00 95.90           N
ATOM    440  CA  GLU M  60    -104.273  61.477 -35.840  1.00 96.67           C
ATOM    441  C   GLU M  60    -103.530  62.616 -35.150  1.00 95.96           C
ATOM    442  O   GLU M  60    -102.506  62.397 -34.514  1.00 96.50           O
ATOM    443  CB  GLU M  60    -104.101  61.596 -37.359  1.00  0.00           C
ATOM    444  CG  GLU M  60    -104.547  60.367 -38.154  1.00  0.00           C
ATOM    445  CD  GLU M  60    -105.043  60.723 -39.554  1.00  0.00           C
ATOM    446  OE1 GLU M  60    -104.485  61.643 -40.194  1.00  0.00           O
ATOM    447  OE2 GLU M  60    -106.028  60.102 -40.016  1.00  0.00           O
ATOM    448  N   LEU M  61    -104.066  63.826 -35.215  1.00 78.59           N
ATOM    449  CA  LEU M  61    -103.415  64.963 -34.572  1.00 76.62           C
ATOM    450  C   LEU M  61    -103.435  64.832 -33.049  1.00 76.60           C
ATOM    451  O   LEU M  61    -102.483  65.218 -32.380  1.00 75.87           O
ATOM    452  CB  LEU M  61    -104.074  66.270 -35.025  1.00  0.00           C
ATOM    453  CG  LEU M  61    -103.392  67.578 -34.587  1.00  0.00           C
ATOM    454  CD1 LEU M  61    -101.942  67.711 -35.057  1.00  0.00           C
ATOM    455  CD2 LEU M  61    -104.190  68.765 -35.113  1.00  0.00           C
ATOM    456  N   GLU M  62    -104.475  64.227 -32.492  1.00 85.14           N
ATOM    457  CA  GLU M  62    -104.542  63.962 -31.052  1.00 87.33           C
ATOM    458  C   GLU M  62    -103.428  63.026 -30.588  1.00 88.46           C
ATOM    459  O   GLU M  62    -102.915  63.199 -29.486  1.00 89.46           O
ATOM    460  CB  GLU M  62    -105.892  63.344 -30.669  1.00  0.00           C
ATOM    461  CG  GLU M  62    -107.053  64.337 -30.612  1.00  0.00           C
ATOM    462  CD  GLU M  62    -108.401  63.680 -30.334  1.00  0.00           C
ATOM    463  OE1 GLU M  62    -108.518  62.437 -30.416  1.00  0.00           O
ATOM    464  OE2 GLU M  62    -109.366  64.422 -30.039  1.00  0.00           O
ATOM    465  N   VAL M  63    -103.024  62.060 -31.406  1.00 99.78           N
ATOM    466  CA  VAL M  63    -101.921  61.179 -31.009  1.00100.11           C
ATOM    467  C   VAL M  63    -100.551  61.721 -31.412  1.00 99.86           C
ATOM    468  O   VAL M  63     -99.543  61.305 -30.849  1.00100.11           O
ATOM    469  CB  VAL M  63    -102.104  59.705 -31.476  1.00  0.00           C
ATOM    470  CG1 VAL M  63    -103.410  59.127 -30.905  1.00  0.00           C
ATOM    471  CG2 VAL M  63    -102.094  59.552 -32.998  1.00  0.00           C
ATOM    472  N   GLU M  64    -100.493  62.662 -32.346  1.00 76.15           N
ATOM    473  CA  GLU M  64     -99.230  63.341 -32.651  1.00 76.78           C
ATOM    474  C   GLU M  64     -98.901  64.357 -31.563  1.00 75.71           C
ATOM    475  O   GLU M  64     -97.770  64.439 -31.097  1.00 75.34           O
ATOM    476  CB  GLU M  64     -99.297  64.093 -33.984  1.00  0.00           C
ATOM    477  CG  GLU M  64     -99.236  63.206 -35.216  1.00  0.00           C
ATOM    478  CD  GLU M  64     -99.137  64.022 -36.498  1.00  0.00           C
ATOM    479  OE1 GLU M  64     -99.939  64.963 -36.690  1.00  0.00           O
ATOM    480  OE2 GLU M  64     -98.229  63.736 -37.311  1.00  0.00           O
ATOM    481  N   SER M  65     -99.895  65.127 -31.141  1.00 92.87           N
ATOM    482  CA  SER M  65     -99.719  66.187 -30.144  1.00 93.40           C
ATOM    483  C   SER M  65     -99.787  65.623 -28.720  1.00 95.62           C
ATOM    484  O   SER M  65    -100.494  66.151 -27.856  1.00 97.09           O
ATOM    485  CB  SER M  65    -100.793  67.261 -30.364  1.00  0.00           C
ATOM    486  OG  SER M  65    -100.605  68.384 -29.519  1.00  0.00           O
ATOM    487  N   LEU M  66     -99.096  64.513 -28.497  1.00113.03           N
ATOM    488  CA  LEU M  66     -99.215  63.739 -27.259  1.00114.42           C
ATOM    489  C   LEU M  66     -97.888  63.488 -26.536  1.00115.20           C
ATOM    490  O   LEU M  66     -97.858  62.869 -25.472  1.00115.27           O
ATOM    491  CB  LEU M  66     -99.910  62.415 -27.606  1.00  0.00           C
ATOM    492  CG  LEU M  66    -100.659  61.619 -26.523  1.00  0.00           C
ATOM    493  CD1 LEU M  66    -101.802  62.422 -25.892  1.00  0.00           C
ATOM    494  CD2 LEU M  66    -101.231  60.333 -27.123  1.00  0.00           C
ATOM    495  N   GLY M  67     -96.790  63.983 -27.090  1.00104.26           N
ATOM    496  CA  GLY M  67     -95.477  63.821 -26.491  1.00104.16           C
ATOM    497  C   GLY M  67     -94.579  64.715 -27.306  1.00104.61           C
ATOM    498  O   GLY M  67     -93.393  64.903 -26.970  1.00105.03           O
ATOM    499  OXT GLY M  67     -95.110  65.243 -28.306  1.00105.03           O
TER     500      GLY M  67 
ATOM    501  N   GLY N   7    -167.691  49.032 -83.348  1.00290.02           N
ATOM    502  CA  GLY N   7    -166.763  48.342 -82.412  1.00290.05           C
ATOM    503  C   GLY N   7    -166.135  49.335 -81.471  1.00288.93           C
ATOM    504  O   GLY N   7    -166.598  50.461 -81.503  1.00289.54           O
ATOM    505  N   TYR N   8    -165.131  48.957 -80.682  1.00168.62           N
ATOM    506  CA  TYR N   8    -164.333  49.863 -79.831  1.00165.96           C
ATOM    507  C   TYR N   8    -165.011  50.693 -78.719  1.00164.75           C
ATOM    508  O   TYR N   8    -164.323  51.283 -77.910  1.00164.03           O
ATOM    509  CB  TYR N   8    -163.505  50.794 -80.740  1.00  0.00           C
ATOM    510  CG  TYR N   8    -162.189  51.259 -80.139  1.00  0.00           C
ATOM    511  CD1 TYR N   8    -161.034  50.454 -80.218  1.00  0.00           C
ATOM    512  CD2 TYR N   8    -162.092  52.505 -79.480  1.00  0.00           C
ATOM    513  CE1 TYR N   8    -159.816  50.867 -79.609  1.00  0.00           C
ATOM    514  CE2 TYR N   8    -160.882  52.907 -78.849  1.00  0.00           C
ATOM    515  CZ  TYR N   8    -159.762  52.077 -78.911  1.00  0.00           C
ATOM    516  OH  TYR N   8    -158.600  52.432 -78.275  1.00  0.00           O
ATOM    517  N   VAL N   9    -166.332  50.754 -78.626  1.00199.38           N
ATOM    518  CA  VAL N   9    -166.978  51.650 -77.654  1.00197.77           C
ATOM    519  C   VAL N   9    -166.599  51.472 -76.182  1.00196.49           C
ATOM    520  O   VAL N   9    -166.488  52.460 -75.475  1.00195.57           O
ATOM    521  CB  VAL N   9    -168.528  51.644 -77.795  1.00  0.00           C
ATOM    522  CG1 VAL N   9    -168.936  52.223 -79.158  1.00  0.00           C
ATOM    523  CG2 VAL N   9    -169.128  50.230 -77.635  1.00  0.00           C
ATOM    524  N   THR N  10    -166.328  50.263 -75.710  1.00213.49           N
ATOM    525  CA  THR N  10    -165.890  50.104 -74.324  1.00212.48           C
ATOM    526  C   THR N  10    -164.409  50.443 -74.198  1.00212.18           C
ATOM    527  O   THR N  10    -163.966  50.986 -73.195  1.00212.96           O
ATOM    528  CB  THR N  10    -166.110  48.663 -73.841  1.00  0.00           C
ATOM    529  OG1 THR N  10    -165.418  47.770 -74.718  1.00  0.00           O
ATOM    530  CG2 THR N  10    -167.584  48.278 -73.873  1.00  0.00           C
ATOM    531  N   VAL N  11    -163.648  50.185 -75.252  1.00187.52           N
ATOM    532  CA  VAL N  11    -162.201  50.397 -75.256  1.00186.07           C
ATOM    533  C   VAL N  11    -161.898  51.892 -75.246  1.00184.78           C
ATOM    534  O   VAL N  11    -160.916  52.360 -74.668  1.00184.85           O
ATOM    535  CB  VAL N  11    -161.528  49.687 -76.460  1.00  0.00           C
ATOM    536  CG1 VAL N  11    -160.007  49.625 -76.275  1.00  0.00           C
ATOM    537  CG2 VAL N  11    -162.072  48.252 -76.622  1.00  0.00           C
ATOM    538  N   ALA N  12    -162.839  52.655 -75.784  1.00164.49           N
ATOM    539  CA  ALA N  12    -162.813  54.113 -75.726  1.00161.83           C
ATOM    540  C   ALA N  12    -163.008  54.656 -74.302  1.00160.16           C
ATOM    541  O   ALA N  12    -162.848  55.848 -74.085  1.00160.43           O
ATOM    542  CB  ALA N  12    -163.878  54.677 -76.675  1.00  0.00           C
ATOM    543  N   ALA N  13    -163.313  53.795 -73.340  1.00165.40           N
ATOM    544  CA  ALA N  13    -163.220  54.131 -71.921  1.00164.02           C
ATOM    545  C   ALA N  13    -162.051  53.383 -71.261  1.00163.79           C
ATOM    546  O   ALA N  13    -161.358  53.939 -70.421  1.00164.30           O
ATOM    547  CB  ALA N  13    -164.544  53.797 -71.224  1.00  0.00           C
ATOM    548  N   GLU N  14    -161.811  52.133 -71.639  1.00161.22           N
ATOM    549  CA  GLU N  14    -160.749  51.318 -71.035  1.00159.73           C
ATOM    550  C   GLU N  14    -159.350  51.907 -71.204  1.00158.55           C
ATOM    551  O   GLU N  14    -158.536  51.861 -70.283  1.00158.32           O
ATOM    552  CB  GLU N  14    -160.699  49.931 -71.681  1.00  0.00           C
ATOM    553  CG  GLU N  14    -161.907  49.022 -71.462  1.00  0.00           C
ATOM    554  CD  GLU N  14    -162.044  47.995 -72.587  1.00  0.00           C
ATOM    555  OE1 GLU N  14    -163.184  47.718 -73.028  1.00  0.00           O
ATOM    556  OE2 GLU N  14    -161.007  47.502 -73.073  1.00  0.00           O
ATOM    557  N   GLU N  15    -159.050  52.449 -72.376  1.00152.78           N
ATOM    558  CA  GLU N  15    -157.710  52.976 -72.630  1.00150.69           C
ATOM    559  C   GLU N  15    -157.493  54.265 -71.842  1.00149.32           C
ATOM    560  O   GLU N  15    -156.415  54.510 -71.297  1.00148.77           O
ATOM    561  CB  GLU N  15    -157.517  53.165 -74.140  1.00  0.00           C
ATOM    562  CG  GLU N  15    -156.063  53.380 -74.590  1.00  0.00           C
ATOM    563  CD  GLU N  15    -155.645  54.837 -74.769  1.00  0.00           C
ATOM    564  OE1 GLU N  15    -154.460  55.075 -75.108  1.00  0.00           O
ATOM    565  OE2 GLU N  15    -156.482  55.757 -74.671  1.00  0.00           O
ATOM    566  N   VAL N  16    -158.545  55.061 -71.703  1.00174.96           N
ATOM    567  CA  VAL N  16    -158.448  56.307 -70.943  1.00173.57           C
ATOM    568  C   VAL N  16    -158.320  55.941 -69.468  1.00173.81           C
ATOM    569  O   VAL N  16    -157.555  56.546 -68.729  1.00174.56           O
ATOM    570  CB  VAL N  16    -159.605  57.323 -71.265  1.00  0.00           C
ATOM    571  CG1 VAL N  16    -160.234  57.013 -72.626  1.00  0.00           C
ATOM    572  CG2 VAL N  16    -160.705  57.389 -70.199  1.00  0.00           C
ATOM    573  N   GLU N  17    -158.987  54.879 -69.044  1.00158.28           N
ATOM    574  CA  GLU N  17    -158.863  54.396 -67.676  1.00157.84           C
ATOM    575  C   GLU N  17    -157.453  53.901 -67.388  1.00156.49           C
ATOM    576  O   GLU N  17    -156.914  54.135 -66.305  1.00156.16           O
ATOM    577  CB  GLU N  17    -159.873  53.271 -67.440  1.00  0.00           C
ATOM    578  CG  GLU N  17    -161.196  53.756 -66.892  1.00  0.00           C
ATOM    579  CD  GLU N  17    -161.012  54.381 -65.525  1.00  0.00           C
ATOM    580  OE1 GLU N  17    -161.265  55.598 -65.383  1.00  0.00           O
ATOM    581  OE2 GLU N  17    -160.546  53.677 -64.604  1.00  0.00           O
ATOM    582  N   GLU N  18    -156.814  53.260 -68.355  1.00171.94           N
ATOM    583  CA  GLU N  18    -155.427  52.848 -68.164  1.00169.73           C
ATOM    584  C   GLU N  18    -154.496  54.041 -68.048  1.00167.82           C
ATOM    585  O   GLU N  18    -153.607  54.057 -67.202  1.00167.80           O
ATOM    586  CB  GLU N  18    -154.932  51.953 -69.303  1.00  0.00           C
ATOM    587  CG  GLU N  18    -154.891  50.485 -68.921  1.00  0.00           C
ATOM    588  CD  GLU N  18    -154.108  50.272 -67.634  1.00  0.00           C
ATOM    589  OE1 GLU N  18    -152.939  50.700 -67.537  1.00  0.00           O
ATOM    590  OE2 GLU N  18    -154.708  49.760 -66.663  1.00  0.00           O
ATOM    591  N   LEU N  19    -154.717  55.074 -68.848  1.00112.59           N
ATOM    592  CA  LEU N  19    -153.900  56.283 -68.745  1.00109.12           C
ATOM    593  C   LEU N  19    -154.168  56.992 -67.423  1.00107.07           C
ATOM    594  O   LEU N  19    -153.259  57.578 -66.832  1.00106.75           O
ATOM    595  CB  LEU N  19    -154.214  57.261 -69.873  1.00  0.00           C
ATOM    596  CG  LEU N  19    -153.625  57.151 -71.289  1.00  0.00           C
ATOM    597  CD1 LEU N  19    -153.175  55.766 -71.744  1.00  0.00           C
ATOM    598  CD2 LEU N  19    -154.665  57.702 -72.250  1.00  0.00           C
ATOM    599  N   ARG N  20    -155.402  56.941 -66.939  1.00104.13           N
ATOM    600  CA  ARG N  20    -155.750  57.557 -65.658  1.00102.90           C
ATOM    601  C   ARG N  20    -155.061  56.829 -64.513  1.00101.94           C
ATOM    602  O   ARG N  20    -154.539  57.461 -63.598  1.00101.74           O
ATOM    603  CB  ARG N  20    -157.267  57.551 -65.438  1.00  0.00           C
ATOM    604  CG  ARG N  20    -157.736  58.702 -64.557  1.00  0.00           C
ATOM    605  CD  ARG N  20    -159.172  58.544 -64.059  1.00  0.00           C
ATOM    606  NE  ARG N  20    -160.132  58.121 -65.087  1.00  0.00           N
ATOM    607  CZ  ARG N  20    -160.720  58.861 -66.015  1.00  0.00           C
ATOM    608  NH1 ARG N  20    -161.595  58.278 -66.771  1.00  0.00           N
ATOM    609  NH2 ARG N  20    -160.464  60.126 -66.218  1.00  0.00           N
ATOM    610  N   ARG N  21    -154.996  55.507 -64.589  1.00126.29           N
ATOM    611  CA  ARG N  21    -154.232  54.734 -63.608  1.00125.43           C
ATOM    612  C   ARG N  21    -152.749  55.015 -63.734  1.00123.63           C
ATOM    613  O   ARG N  21    -152.099  55.242 -62.726  1.00123.48           O
ATOM    614  CB  ARG N  21    -154.485  53.234 -63.746  1.00  0.00           C
ATOM    615  CG  ARG N  21    -155.792  52.810 -63.102  1.00  0.00           C
ATOM    616  CD  ARG N  21    -156.004  51.303 -63.179  1.00  0.00           C
ATOM    617  NE  ARG N  21    -156.291  50.845 -64.545  1.00  0.00           N
ATOM    618  CZ  ARG N  21    -157.464  50.883 -65.159  1.00  0.00           C
ATOM    619  NH1 ARG N  21    -157.537  50.373 -66.353  1.00  0.00           N
ATOM    620  NH2 ARG N  21    -158.543  51.408 -64.637  1.00  0.00           N
ATOM    621  N   ARG N  22    -152.228  55.099 -64.951  1.00101.86           N
ATOM    622  CA  ARG N  22    -150.821  55.451 -65.155  1.00 99.05           C
ATOM    623  C   ARG N  22    -150.481  56.787 -64.511  1.00 96.68           C
ATOM    624  O   ARG N  22    -149.472  56.889 -63.829  1.00 95.78           O
ATOM    625  CB  ARG N  22    -150.472  55.474 -66.650  1.00  0.00           C
ATOM    626  CG  ARG N  22    -149.277  54.606 -67.026  1.00  0.00           C
ATOM    627  CD  ARG N  22    -149.638  53.210 -67.593  1.00  0.00           C
ATOM    628  NE  ARG N  22    -150.621  52.426 -66.825  1.00  0.00           N
ATOM    629  CZ  ARG N  22    -150.468  51.899 -65.618  1.00  0.00           C
ATOM    630  NH1 ARG N  22    -151.470  51.257 -65.104  1.00  0.00           N
ATOM    631  NH2 ARG N  22    -149.389  52.030 -64.893  1.00  0.00           N
ATOM    632  N   ASN N  23    -151.365  57.768 -64.647  1.00 89.75           N
ATOM    633  CA  ASN N  23    -151.184  59.054 -63.977  1.00 88.09           C
ATOM    634  C   ASN N  23    -151.116  58.871 -62.471  1.00 89.17           C
ATOM    635  O   ASN N  23    -150.149  59.285 -61.858  1.00 89.16           O
ATOM    636  CB  ASN N  23    -152.331  60.022 -64.282  1.00  0.00           C
ATOM    637  CG  ASN N  23    -152.094  60.827 -65.518  1.00  0.00           C
ATOM    638  OD1 ASN N  23    -151.040  61.400 -65.696  1.00  0.00           O
ATOM    639  ND2 ASN N  23    -153.070  60.890 -66.378  1.00  0.00           N
ATOM    640  N   GLY N  24    -152.106  58.223 -61.872  1.00105.81           N
ATOM    641  CA  GLY N  24    -152.107  58.070 -60.424  1.00107.81           C
ATOM    642  C   GLY N  24    -150.936  57.271 -59.881  1.00107.42           C
ATOM    643  O   GLY N  24    -150.422  57.552 -58.804  1.00106.82           O
ATOM    644  N   GLU N  25    -150.473  56.278 -60.623  1.00119.26           N
ATOM    645  CA  GLU N  25    -149.315  55.490 -60.210  1.00118.63           C
ATOM    646  C   GLU N  25    -148.029  56.313 -60.289  1.00115.91           C
ATOM    647  O   GLU N  25    -147.184  56.233 -59.392  1.00115.02           O
ATOM    648  CB  GLU N  25    -149.212  54.236 -61.081  1.00  0.00           C
ATOM    649  CG  GLU N  25    -150.300  53.204 -60.764  1.00  0.00           C
ATOM    650  CD  GLU N  25    -150.352  52.077 -61.781  1.00  0.00           C
ATOM    651  OE1 GLU N  25    -149.291  51.512 -62.118  1.00  0.00           O
ATOM    652  OE2 GLU N  25    -151.449  51.771 -62.298  1.00  0.00           O
ATOM    653  N   LEU N  26    -147.891  57.143 -61.317  1.00 77.99           N
ATOM    654  CA  LEU N  26    -146.732  58.029 -61.422  1.00 75.21           C
ATOM    655  C   LEU N  26    -146.805  59.123 -60.365  1.00 74.54           C
ATOM    656  O   LEU N  26    -145.791  59.460 -59.778  1.00 74.13           O
ATOM    657  CB  LEU N  26    -146.638  58.692 -62.801  1.00  0.00           C
ATOM    658  CG  LEU N  26    -145.702  58.095 -63.862  1.00  0.00           C
ATOM    659  CD1 LEU N  26    -146.082  56.686 -64.311  1.00  0.00           C
ATOM    660  CD2 LEU N  26    -145.669  59.024 -65.076  1.00  0.00           C
ATOM    661  N   GLU N  27    -147.993  59.643 -60.082  1.00101.41           N
ATOM    662  CA  GLU N  27    -148.180  60.663 -59.043  1.00102.23           C
ATOM    663  C   GLU N  27    -147.765  60.070 -57.704  1.00101.97           C
ATOM    664  O   GLU N  27    -147.032  60.684 -56.930  1.00101.31           O
ATOM    665  CB  GLU N  27    -149.657  61.093 -58.954  1.00  0.00           C
ATOM    666  CG  GLU N  27    -150.149  61.998 -60.085  1.00  0.00           C
ATOM    667  CD  GLU N  27    -151.666  62.000 -60.267  1.00  0.00           C
ATOM    668  OE1 GLU N  27    -152.417  61.725 -59.309  1.00  0.00           O
ATOM    669  OE2 GLU N  27    -152.127  62.275 -61.404  1.00  0.00           O
ATOM    670  N   ARG N  28    -148.198  58.845 -57.446  1.00111.19           N
ATOM    671  CA  ARG N  28    -147.863  58.159 -56.201  1.00111.75           C
ATOM    672  C   ARG N  28    -146.357  57.957 -56.069  1.00110.63           C
ATOM    673  O   ARG N  28    -145.791  58.178 -55.002  1.00111.70           O
ATOM    674  CB  ARG N  28    -148.577  56.803 -56.166  1.00  0.00           C
ATOM    675  CG  ARG N  28    -148.429  56.044 -54.863  1.00  0.00           C
ATOM    676  CD  ARG N  28    -148.520  54.539 -55.096  1.00  0.00           C
ATOM    677  NE  ARG N  28    -147.947  53.835 -53.940  1.00  0.00           N
ATOM    678  CZ  ARG N  28    -146.653  53.687 -53.686  1.00  0.00           C
ATOM    679  NH1 ARG N  28    -146.295  53.239 -52.519  1.00  0.00           N
ATOM    680  NH2 ARG N  28    -145.702  54.064 -54.499  1.00  0.00           N
ATOM    681  N   GLU N  29    -145.704  57.505 -57.130  1.00106.17           N
ATOM    682  CA  GLU N  29    -144.269  57.241 -57.041  1.00103.07           C
ATOM    683  C   GLU N  29    -143.495  58.547 -56.924  1.00 98.90           C
ATOM    684  O   GLU N  29    -142.534  58.640 -56.159  1.00 97.85           O
ATOM    685  CB  GLU N  29    -143.775  56.442 -58.250  1.00  0.00           C
ATOM    686  CG  GLU N  29    -142.403  55.815 -58.013  1.00  0.00           C
ATOM    687  CD  GLU N  29    -141.330  56.294 -58.981  1.00  0.00           C
ATOM    688  OE1 GLU N  29    -140.709  55.432 -59.643  1.00  0.00           O
ATOM    689  OE2 GLU N  29    -141.039  57.508 -59.063  1.00  0.00           O
ATOM    690  N   MET N  30    -143.955  59.573 -57.629  1.00 70.09           N
ATOM    691  CA  MET N  30    -143.307  60.872 -57.567  1.00 65.56           C
ATOM    692  C   MET N  30    -143.362  61.385 -56.142  1.00 65.03           C
ATOM    693  O   MET N  30    -142.340  61.788 -55.618  1.00 64.95           O
ATOM    694  CB  MET N  30    -143.949  61.892 -58.516  1.00  0.00           C
ATOM    695  CG  MET N  30    -143.187  63.209 -58.549  1.00  0.00           C
ATOM    696  SD  MET N  30    -143.836  64.436 -59.689  1.00  0.00           S
ATOM    697  CE  MET N  30    -145.160  65.177 -58.732  1.00  0.00           C
ATOM    698  N   GLU N  31    -144.508  61.334 -55.479  1.00 76.58           N
ATOM    699  CA  GLU N  31    -144.583  61.840 -54.109  1.00 76.60           C
ATOM    700  C   GLU N  31    -143.752  61.017 -53.119  1.00 76.57           C
ATOM    701  O   GLU N  31    -143.185  61.584 -52.186  1.00 76.06           O
ATOM    702  CB  GLU N  31    -146.035  61.956 -53.631  1.00  0.00           C
ATOM    703  CG  GLU N  31    -146.870  62.988 -54.405  1.00  0.00           C
ATOM    704  CD  GLU N  31    -146.287  64.398 -54.369  1.00  0.00           C
ATOM    705  OE1 GLU N  31    -146.187  65.017 -53.284  1.00  0.00           O
ATOM    706  OE2 GLU N  31    -145.903  64.916 -55.440  1.00  0.00           O
ATOM    707  N   GLU N  32    -143.587  59.715 -53.314  1.00107.38           N
ATOM    708  CA  GLU N  32    -142.679  58.959 -52.440  1.00106.03           C
ATOM    709  C   GLU N  32    -141.214  59.320 -52.672  1.00104.48           C
ATOM    710  O   GLU N  32    -140.434  59.443 -51.729  1.00104.50           O
ATOM    711  CB  GLU N  32    -142.832  57.446 -52.604  1.00  0.00           C
ATOM    712  CG  GLU N  32    -144.115  56.911 -52.001  1.00  0.00           C
ATOM    713  CD  GLU N  32    -144.082  55.403 -51.808  1.00  0.00           C
ATOM    714  OE1 GLU N  32    -144.565  54.940 -50.753  1.00  0.00           O
ATOM    715  OE2 GLU N  32    -143.644  54.657 -52.709  1.00  0.00           O
ATOM    716  N   MET N  33    -140.820  59.536 -53.915  1.00 65.83           N
ATOM    717  CA  MET N  33    -139.442  59.938 -54.194  1.00 63.06           C
ATOM    718  C   MET N  33    -139.224  61.404 -53.802  1.00 62.37           C
ATOM    719  O   MET N  33    -138.130  61.810 -53.430  1.00 62.07           O
ATOM    720  CB  MET N  33    -139.134  59.691 -55.669  1.00  0.00           C
ATOM    721  CG  MET N  33    -139.191  58.229 -56.114  1.00  0.00           C
ATOM    722  SD  MET N  33    -137.693  57.254 -55.813  1.00  0.00           S
ATOM    723  CE  MET N  33    -137.802  56.733 -54.074  1.00  0.00           C
ATOM    724  N   LYS N  34    -140.282  62.201 -53.799  1.00 65.85           N
ATOM    725  CA  LYS N  34    -140.238  63.580 -53.303  1.00 64.06           C
ATOM    726  C   LYS N  34    -140.062  63.585 -51.799  1.00 63.12           C
ATOM    727  O   LYS N  34    -139.306  64.392 -51.258  1.00 61.35           O
ATOM    728  CB  LYS N  34    -141.560  64.251 -53.667  1.00  0.00           C
ATOM    729  CG  LYS N  34    -141.653  65.757 -53.620  1.00  0.00           C
ATOM    730  CD  LYS N  34    -143.088  66.024 -54.039  1.00  0.00           C
ATOM    731  CE  LYS N  34    -143.494  67.469 -54.216  1.00  0.00           C
ATOM    732  NZ  LYS N  34    -144.954  67.416 -54.581  1.00  0.00           N
ATOM    733  N   LYS N  35    -140.736  62.658 -51.128  1.00 71.82           N
ATOM    734  CA  LYS N  35    -140.568  62.464 -49.688  1.00 73.01           C
ATOM    735  C   LYS N  35    -139.122  62.089 -49.436  1.00 72.02           C
ATOM    736  O   LYS N  35    -138.502  62.657 -48.542  1.00 70.71           O
ATOM    737  CB  LYS N  35    -141.485  61.349 -49.165  1.00  0.00           C
ATOM    738  CG  LYS N  35    -141.285  61.000 -47.693  1.00  0.00           C
ATOM    739  CD  LYS N  35    -141.969  59.686 -47.370  1.00  0.00           C
ATOM    740  CE  LYS N  35    -141.627  59.239 -45.954  1.00  0.00           C
ATOM    741  NZ  LYS N  35    -142.169  57.863 -45.691  1.00  0.00           N
ATOM    742  N   GLU N  36    -138.579  61.160 -50.211  1.00 82.37           N
ATOM    743  CA  GLU N  36    -137.185  60.771 -50.020  1.00 80.95           C
ATOM    744  C   GLU N  36    -136.281  61.974 -50.243  1.00 79.29           C
ATOM    745  O   GLU N  36    -135.451  62.249 -49.401  1.00 80.60           O
ATOM    746  CB  GLU N  36    -136.768  59.606 -50.920  1.00  0.00           C
ATOM    747  CG  GLU N  36    -135.353  59.113 -50.604  1.00  0.00           C
ATOM    748  CD  GLU N  36    -134.908  57.954 -51.479  1.00  0.00           C
ATOM    749  OE1 GLU N  36    -133.814  58.051 -52.082  1.00  0.00           O
ATOM    750  OE2 GLU N  36    -135.614  56.927 -51.523  1.00  0.00           O
ATOM    751  N   MET N  37    -136.489  62.751 -51.296  1.00 49.02           N
ATOM    752  CA  MET N  37    -135.680  63.947 -51.542  1.00 47.36           C
ATOM    753  C   MET N  37    -135.702  64.950 -50.384  1.00 48.90           C
ATOM    754  O   MET N  37    -134.661  65.489 -50.004  1.00 49.18           O
ATOM    755  CB  MET N  37    -136.172  64.630 -52.821  1.00  0.00           C
ATOM    756  CG  MET N  37    -135.331  65.818 -53.271  1.00  0.00           C
ATOM    757  SD  MET N  37    -136.054  66.672 -54.683  1.00  0.00           S
ATOM    758  CE  MET N  37    -137.471  67.528 -53.949  1.00  0.00           C
ATOM    759  N   VAL N  38    -136.849  65.223 -49.777  1.00 65.58           N
ATOM    760  CA  VAL N  38    -136.864  66.192 -48.675  1.00 70.00           C
ATOM    761  C   VAL N  38    -136.348  65.580 -47.371  1.00 72.64           C
ATOM    762  O   VAL N  38    -135.795  66.286 -46.523  1.00 72.43           O
ATOM    763  CB  VAL N  38    -138.244  66.883 -48.474  1.00  0.00           C
ATOM    764  CG1 VAL N  38    -138.651  67.626 -49.757  1.00  0.00           C
ATOM    765  CG2 VAL N  38    -139.348  65.908 -48.062  1.00  0.00           C
ATOM    766  N   GLN N  39    -136.466  64.271 -47.208  1.00 93.03           N
ATOM    767  CA  GLN N  39    -135.916  63.579 -46.043  1.00 94.37           C
ATOM    768  C   GLN N  39    -134.390  63.579 -46.167  1.00 92.72           C
ATOM    769  O   GLN N  39    -133.648  63.859 -45.222  1.00 93.17           O
ATOM    770  CB  GLN N  39    -136.489  62.154 -46.032  1.00  0.00           C
ATOM    771  CG  GLN N  39    -136.172  61.290 -44.829  1.00  0.00           C
ATOM    772  CD  GLN N  39    -136.833  59.924 -44.943  1.00  0.00           C
ATOM    773  OE1 GLN N  39    -138.051  59.799 -44.996  1.00  0.00           O
ATOM    774  NE2 GLN N  39    -136.034  58.892 -44.996  1.00  0.00           N
ATOM    775  N   LEU N  40    -133.928  63.327 -47.379  1.00 68.21           N
ATOM    776  CA  LEU N  40    -132.515  63.320 -47.727  1.00 66.50           C
ATOM    777  C   LEU N  40    -131.893  64.700 -47.673  1.00 65.05           C
ATOM    778  O   LEU N  40    -130.728  64.818 -47.341  1.00 65.14           O
ATOM    779  CB  LEU N  40    -132.389  62.765 -49.140  1.00  0.00           C
ATOM    780  CG  LEU N  40    -131.016  62.641 -49.792  1.00  0.00           C
ATOM    781  CD1 LEU N  40    -130.048  61.718 -49.070  1.00  0.00           C
ATOM    782  CD2 LEU N  40    -131.303  62.147 -51.182  1.00  0.00           C
ATOM    783  N   TRP N  41    -132.656  65.758 -47.900  1.00 64.72           N
ATOM    784  CA  TRP N  41    -132.136  67.107 -47.677  1.00 63.75           C
ATOM    785  C   TRP N  41    -131.631  67.281 -46.247  1.00 63.64           C
ATOM    786  O   TRP N  41    -130.565  67.845 -46.023  1.00 62.04           O
ATOM    787  CB  TRP N  41    -133.208  68.165 -47.940  1.00  0.00           C
ATOM    788  CG  TRP N  41    -132.983  68.929 -49.199  1.00  0.00           C
ATOM    789  CD1 TRP N  41    -133.741  68.901 -50.327  1.00  0.00           C
ATOM    790  CD2 TRP N  41    -131.928  69.872 -49.466  1.00  0.00           C
ATOM    791  NE1 TRP N  41    -133.252  69.756 -51.279  1.00  0.00           N
ATOM    792  CE2 TRP N  41    -132.138  70.378 -50.782  1.00  0.00           C
ATOM    793  CE3 TRP N  41    -130.827  70.351 -48.723  1.00  0.00           C
ATOM    794  CZ2 TRP N  41    -131.296  71.351 -51.359  1.00  0.00           C
ATOM    795  CZ3 TRP N  41    -129.986  71.343 -49.293  1.00  0.00           C
ATOM    796  CH2 TRP N  41    -130.238  71.835 -50.609  1.00  0.00           C
ATOM    797  N   ARG N  42    -132.354  66.738 -45.275  1.00 82.42           N
ATOM    798  CA  ARG N  42    -131.903  66.809 -43.881  1.00 83.73           C
ATOM    799  C   ARG N  42    -130.695  65.909 -43.666  1.00 84.74           C
ATOM    800  O   ARG N  42    -129.764  66.278 -42.963  1.00 84.74           O
ATOM    801  CB  ARG N  42    -133.024  66.415 -42.913  1.00  0.00           C
ATOM    802  CG  ARG N  42    -133.848  67.597 -42.402  1.00  0.00           C
ATOM    803  CD  ARG N  42    -135.347  67.428 -42.648  1.00  0.00           C
ATOM    804  NE  ARG N  42    -135.719  67.761 -44.032  1.00  0.00           N
ATOM    805  CZ  ARG N  42    -136.076  68.952 -44.496  1.00  0.00           C
ATOM    806  NH1 ARG N  42    -136.331  69.060 -45.766  1.00  0.00           N
ATOM    807  NH2 ARG N  42    -136.180  70.029 -43.758  1.00  0.00           N
ATOM    808  N   ARG N  43    -130.685  64.748 -44.308  1.00 72.22           N
ATOM    809  CA  ARG N  43    -129.544  63.830 -44.212  1.00 71.02           C
ATOM    810  C   ARG N  43    -128.278  64.455 -44.799  1.00 71.14           C
ATOM    811  O   ARG N  43    -127.184  64.224 -44.306  1.00 70.23           O
ATOM    812  CB  ARG N  43    -129.867  62.511 -44.928  1.00  0.00           C
ATOM    813  CG  ARG N  43    -128.905  61.375 -44.607  1.00  0.00           C
ATOM    814  CD  ARG N  43    -129.204  60.100 -45.400  1.00  0.00           C
ATOM    815  NE  ARG N  43    -128.366  59.001 -44.893  1.00  0.00           N
ATOM    816  CZ  ARG N  43    -127.100  58.765 -45.213  1.00  0.00           C
ATOM    817  NH1 ARG N  43    -126.405  57.976 -44.450  1.00  0.00           N
ATOM    818  NH2 ARG N  43    -126.482  59.336 -46.209  1.00  0.00           N
ATOM    819  N   THR N  44    -128.436  65.262 -45.836  1.00 52.17           N
ATOM    820  CA  THR N  44    -127.300  65.906 -46.485  1.00 55.84           C
ATOM    821  C   THR N  44    -126.659  66.927 -45.555  1.00 60.13           C
ATOM    822  O   THR N  44    -125.449  66.909 -45.328  1.00 60.02           O
ATOM    823  CB  THR N  44    -127.726  66.628 -47.794  1.00  0.00           C
ATOM    824  OG1 THR N  44    -128.495  65.755 -48.627  1.00  0.00           O
ATOM    825  CG2 THR N  44    -126.539  67.044 -48.615  1.00  0.00           C
ATOM    826  N   VAL N  45    -127.471  67.814 -44.992  1.00 97.40           N
ATOM    827  CA  VAL N  45    -126.915  68.938 -44.243  1.00102.87           C
ATOM    828  C   VAL N  45    -126.310  68.564 -42.900  1.00103.68           C
ATOM    829  O   VAL N  45    -125.445  69.278 -42.417  1.00103.94           O
ATOM    830  CB  VAL N  45    -127.931  70.103 -44.063  1.00  0.00           C
ATOM    831  CG1 VAL N  45    -128.376  70.638 -45.435  1.00  0.00           C
ATOM    832  CG2 VAL N  45    -129.163  69.684 -43.247  1.00  0.00           C
ATOM    833  N   VAL N  46    -126.689  67.446 -42.298  1.00108.31           N
ATOM    834  CA  VAL N  46    -126.043  67.070 -41.037  1.00108.72           C
ATOM    835  C   VAL N  46    -124.615  66.589 -41.274  1.00106.77           C
ATOM    836  O   VAL N  46    -123.758  66.788 -40.424  1.00106.86           O
ATOM    837  CB  VAL N  46    -126.853  66.036 -40.204  1.00  0.00           C
ATOM    838  CG1 VAL N  46    -128.191  66.649 -39.762  1.00  0.00           C
ATOM    839  CG2 VAL N  46    -127.112  64.728 -40.966  1.00  0.00           C
ATOM    840  N   ALA N  47    -124.326  66.022 -42.440  1.00 79.80           N
ATOM    841  CA  ALA N  47    -122.964  65.594 -42.746  1.00 76.63           C
ATOM    842  C   ALA N  47    -122.118  66.836 -43.044  1.00 75.38           C
ATOM    843  O   ALA N  47    -120.957  66.934 -42.669  1.00 75.74           O
ATOM    844  CB  ALA N  47    -122.978  64.630 -43.936  1.00  0.00           C
ATOM    845  N   GLU N  48    -122.722  67.815 -43.700  1.00 61.05           N
ATOM    846  CA  GLU N  48    -122.030  69.071 -43.997  1.00 61.24           C
ATOM    847  C   GLU N  48    -121.747  69.859 -42.710  1.00 61.25           C
ATOM    848  O   GLU N  48    -120.667  70.412 -42.527  1.00 59.96           O
ATOM    849  CB  GLU N  48    -122.873  69.898 -44.977  1.00  0.00           C
ATOM    850  CG  GLU N  48    -123.029  69.232 -46.353  1.00  0.00           C
ATOM    851  CD  GLU N  48    -123.995  69.962 -47.281  1.00  0.00           C
ATOM    852  OE1 GLU N  48    -125.203  70.040 -46.977  1.00  0.00           O
ATOM    853  OE2 GLU N  48    -123.580  70.400 -48.376  1.00  0.00           O
ATOM    854  N   GLU N  49    -122.696  69.870 -41.785  1.00 93.28           N
ATOM    855  CA  GLU N  49    -122.512  70.528 -40.488  1.00 95.22           C
ATOM    856  C   GLU N  49    -121.460  69.791 -39.651  1.00 95.44           C
ATOM    857  O   GLU N  49    -120.664  70.402 -38.933  1.00 95.23           O
ATOM    858  CB  GLU N  49    -123.873  70.583 -39.780  1.00  0.00           C
ATOM    859  CG  GLU N  49    -123.928  71.389 -38.473  1.00  0.00           C
ATOM    860  CD  GLU N  49    -123.915  70.548 -37.196  1.00  0.00           C
ATOM    861  OE1 GLU N  49    -123.727  71.131 -36.106  1.00  0.00           O
ATOM    862  OE2 GLU N  49    -124.106  69.314 -37.232  1.00  0.00           O
ATOM    863  N   ALA N  50    -121.404  68.473 -39.782  1.00 75.23           N
ATOM    864  CA  ALA N  50    -120.378  67.689 -39.107  1.00 74.30           C
ATOM    865  C   ALA N  50    -118.991  67.975 -39.680  1.00 73.11           C
ATOM    866  O   ALA N  50    -118.016  68.041 -38.934  1.00 72.81           O
ATOM    867  CB  ALA N  50    -120.706  66.207 -39.207  1.00  0.00           C
ATOM    868  N   GLU N  51    -118.904  68.192 -40.981  1.00 65.90           N
ATOM    869  CA  GLU N  51    -117.641  68.577 -41.600  1.00 65.86           C
ATOM    870  C   GLU N  51    -117.159  69.924 -41.076  1.00 66.26           C
ATOM    871  O   GLU N  51    -115.988  70.077 -40.726  1.00 67.27           O
ATOM    872  CB  GLU N  51    -117.802  68.653 -43.120  1.00  0.00           C
ATOM    873  CG  GLU N  51    -117.304  67.426 -43.841  1.00  0.00           C
ATOM    874  CD  GLU N  51    -115.794  67.340 -43.770  1.00  0.00           C
ATOM    875  OE1 GLU N  51    -115.276  66.682 -42.848  1.00  0.00           O
ATOM    876  OE2 GLU N  51    -115.113  67.951 -44.627  1.00  0.00           O
ATOM    877  N   GLU N  52    -118.055  70.895 -40.954  1.00 77.21           N
ATOM    878  CA  GLU N  52    -117.666  72.198 -40.406  1.00 78.60           C
ATOM    879  C   GLU N  52    -117.217  72.056 -38.955  1.00 78.76           C
ATOM    880  O   GLU N  52    -116.222  72.654 -38.530  1.00 78.03           O
ATOM    881  CB  GLU N  52    -118.815  73.206 -40.470  1.00  0.00           C
ATOM    882  CG  GLU N  52    -119.171  73.648 -41.880  1.00  0.00           C
ATOM    883  CD  GLU N  52    -120.141  74.819 -41.878  1.00  0.00           C
ATOM    884  OE1 GLU N  52    -121.236  74.709 -41.286  1.00  0.00           O
ATOM    885  OE2 GLU N  52    -119.790  75.874 -42.455  1.00  0.00           O
ATOM    886  N   ARG N  53    -117.915  71.216 -38.200  1.00101.98           N
ATOM    887  CA  ARG N  53    -117.558  70.956 -36.804  1.00102.11           C
ATOM    888  C   ARG N  53    -116.159  70.376 -36.702  1.00102.28           C
ATOM    889  O   ARG N  53    -115.351  70.828 -35.900  1.00102.46           O
ATOM    890  CB  ARG N  53    -118.551  69.959 -36.202  1.00  0.00           C
ATOM    891  CG  ARG N  53    -118.485  69.804 -34.686  1.00  0.00           C
ATOM    892  CD  ARG N  53    -119.143  68.504 -34.176  1.00  0.00           C
ATOM    893  NE  ARG N  53    -120.149  67.908 -35.076  1.00  0.00           N
ATOM    894  CZ  ARG N  53    -121.381  68.346 -35.308  1.00  0.00           C
ATOM    895  NH1 ARG N  53    -122.122  67.693 -36.151  1.00  0.00           N
ATOM    896  NH2 ARG N  53    -121.860  69.453 -34.806  1.00  0.00           N
ATOM    897  N   LEU N  54    -115.863  69.371 -37.509  1.00 81.67           N
ATOM    898  CA  LEU N  54    -114.573  68.695 -37.425  1.00 79.58           C
ATOM    899  C   LEU N  54    -113.467  69.594 -37.939  1.00 80.57           C
ATOM    900  O   LEU N  54    -112.369  69.567 -37.402  1.00 80.50           O
ATOM    901  CB  LEU N  54    -114.579  67.401 -38.233  1.00  0.00           C
ATOM    902  CG  LEU N  54    -115.093  66.090 -37.614  1.00  0.00           C
ATOM    903  CD1 LEU N  54    -116.160  66.206 -36.516  1.00  0.00           C
ATOM    904  CD2 LEU N  54    -115.635  65.246 -38.745  1.00  0.00           C
ATOM    905  N   CYS N  55    -113.753  70.423 -38.931  1.00 85.97           N
ATOM    906  CA  CYS N  55    -112.774  71.393 -39.410  1.00 88.62           C
ATOM    907  C   CYS N  55    -112.425  72.373 -38.292  1.00 89.42           C
ATOM    908  O   CYS N  55    -111.251  72.644 -38.047  1.00 88.49           O
ATOM    909  CB  CYS N  55    -113.333  72.136 -40.628  1.00  0.00           C
ATOM    910  SG  CYS N  55    -112.136  73.238 -41.427  1.00  0.00           S
ATOM    911  N   SER N  56    -113.432  72.859 -37.575  1.00117.34           N
ATOM    912  CA  SER N  56    -113.185  73.760 -36.451  1.00119.28           C
ATOM    913  C   SER N  56    -112.374  73.054 -35.369  1.00119.96           C
ATOM    914  O   SER N  56    -111.362  73.576 -34.925  1.00120.89           O
ATOM    915  CB  SER N  56    -114.505  74.278 -35.871  1.00  0.00           C
ATOM    916  OG  SER N  56    -114.290  75.311 -34.924  1.00  0.00           O
ATOM    917  N   GLN N  57    -112.760  71.843 -34.991  1.00 86.89           N
ATOM    918  CA  GLN N  57    -112.039  71.109 -33.949  1.00 84.95           C
ATOM    919  C   GLN N  57    -110.604  70.779 -34.337  1.00 82.29           C
ATOM    920  O   GLN N  57    -109.708  70.804 -33.493  1.00 82.46           O
ATOM    921  CB  GLN N  57    -112.767  69.812 -33.601  1.00  0.00           C
ATOM    922  CG  GLN N  57    -114.074  70.023 -32.852  1.00  0.00           C
ATOM    923  CD  GLN N  57    -114.728  68.714 -32.479  1.00  0.00           C
ATOM    924  OE1 GLN N  57    -115.630  68.228 -33.149  1.00  0.00           O
ATOM    925  NE2 GLN N  57    -114.270  68.119 -31.409  1.00  0.00           N
ATOM    926  N   LEU N  58    -110.363  70.492 -35.607  1.00 86.28           N
ATOM    927  CA  LEU N  58    -109.001  70.244 -36.060  1.00 85.00           C
ATOM    928  C   LEU N  58    -108.197  71.527 -35.896  1.00 85.45           C
ATOM    929  O   LEU N  58    -107.124  71.493 -35.316  1.00 85.80           O
ATOM    930  CB  LEU N  58    -108.984  69.772 -37.519  1.00  0.00           C
ATOM    931  CG  LEU N  58    -107.635  69.273 -38.064  1.00  0.00           C
ATOM    932  CD1 LEU N  58    -107.207  67.955 -37.425  1.00  0.00           C
ATOM    933  CD2 LEU N  58    -107.737  69.086 -39.575  1.00  0.00           C
ATOM    934  N   ALA N  59    -108.740  72.655 -36.334  1.00 83.82           N
ATOM    935  CA  ALA N  59    -108.044  73.937 -36.236  1.00 85.53           C
ATOM    936  C   ALA N  59    -107.802  74.366 -34.783  1.00 86.87           C
ATOM    937  O   ALA N  59    -106.771  74.955 -34.461  1.00 86.24           O
ATOM    938  CB  ALA N  59    -108.843  75.006 -36.986  1.00  0.00           C
ATOM    939  N   GLU N  60    -108.743  74.054 -33.903  1.00103.53           N
ATOM    940  CA  GLU N  60    -108.602  74.333 -32.473  1.00103.15           C
ATOM    941  C   GLU N  60    -107.398  73.568 -31.925  1.00101.91           C
ATOM    942  O   GLU N  60    -106.566  74.124 -31.212  1.00102.23           O
ATOM    943  CB  GLU N  60    -109.870  73.906 -31.720  1.00  0.00           C
ATOM    944  CG  GLU N  60    -111.093  74.804 -31.938  1.00  0.00           C
ATOM    945  CD  GLU N  60    -112.419  74.047 -31.808  1.00  0.00           C
ATOM    946  OE1 GLU N  60    -113.341  74.312 -32.615  1.00  0.00           O
ATOM    947  OE2 GLU N  60    -112.552  73.179 -30.918  1.00  0.00           O
ATOM    948  N   LEU N  61    -107.265  72.305 -32.297  1.00 82.86           N
ATOM    949  CA  LEU N  61    -106.130  71.513 -31.833  1.00 80.79           C
ATOM    950  C   LEU N  61    -104.832  71.912 -32.536  1.00 82.34           C
ATOM    951  O   LEU N  61    -103.769  71.903 -31.925  1.00 81.45           O
ATOM    952  CB  LEU N  61    -106.427  70.026 -32.031  1.00  0.00           C
ATOM    953  CG  LEU N  61    -105.405  69.032 -31.455  1.00  0.00           C
ATOM    954  CD1 LEU N  61    -105.153  69.182 -29.953  1.00  0.00           C
ATOM    955  CD2 LEU N  61    -105.897  67.623 -31.734  1.00  0.00           C
ATOM    956  N   GLU N  62    -104.902  72.320 -33.796  1.00 94.47           N
ATOM    957  CA  GLU N  62    -103.717  72.774 -34.528  1.00 99.40           C
ATOM    958  C   GLU N  62    -103.077  73.976 -33.850  1.00100.54           C
ATOM    959  O   GLU N  62    -101.855  74.050 -33.789  1.00100.44           O
ATOM    960  CB  GLU N  62    -104.052  73.188 -35.966  1.00  0.00           C
ATOM    961  CG  GLU N  62    -104.290  72.056 -36.954  1.00  0.00           C
ATOM    962  CD  GLU N  62    -104.773  72.580 -38.299  1.00  0.00           C
ATOM    963  OE1 GLU N  62    -105.938  72.316 -38.672  1.00  0.00           O
ATOM    964  OE2 GLU N  62    -103.991  73.277 -38.984  1.00  0.00           O
ATOM    965  N   VAL N  63    -103.863  74.906 -33.323  1.00121.01           N
ATOM    966  CA  VAL N  63    -103.265  76.071 -32.664  1.00121.33           C
ATOM    967  C   VAL N  63    -102.772  75.755 -31.253  1.00121.38           C
ATOM    968  O   VAL N  63    -101.898  76.451 -30.747  1.00121.65           O
ATOM    969  CB  VAL N  63    -104.183  77.328 -32.667  1.00  0.00           C
ATOM    970  CG1 VAL N  63    -104.503  77.746 -34.113  1.00  0.00           C
ATOM    971  CG2 VAL N  63    -105.485  77.123 -31.888  1.00  0.00           C
ATOM    972  N   GLU N  64    -103.268  74.698 -30.622  1.00 91.63           N
ATOM    973  CA  GLU N  64    -102.697  74.268 -29.341  1.00 90.25           C
ATOM    974  C   GLU N  64    -101.375  73.555 -29.603  1.00 90.69           C
ATOM    975  O   GLU N  64    -100.412  73.699 -28.859  1.00 90.96           O
ATOM    976  CB  GLU N  64    -103.630  73.327 -28.576  1.00  0.00           C
ATOM    977  CG  GLU N  64    -104.866  74.012 -28.018  1.00  0.00           C
ATOM    978  CD  GLU N  64    -105.612  73.128 -27.029  1.00  0.00           C
ATOM    979  OE1 GLU N  64    -105.952  71.976 -27.371  1.00  0.00           O
ATOM    980  OE2 GLU N  64    -105.841  73.588 -25.885  1.00  0.00           O
ATOM    981  N   SER N  65    -101.304  72.851 -30.724  1.00 88.80           N
ATOM    982  CA  SER N  65    -100.097  72.150 -31.169  1.00 90.76           C
ATOM    983  C   SER N  65     -99.072  73.104 -31.807  1.00 92.92           C
ATOM    984  O   SER N  65     -98.243  72.697 -32.628  1.00 92.82           O
ATOM    985  CB  SER N  65    -100.512  71.063 -32.170  1.00  0.00           C
ATOM    986  OG  SER N  65     -99.426  70.227 -32.533  1.00  0.00           O
ATOM    987  N   LEU N  66     -99.154  74.381 -31.456  1.00122.45           N
ATOM    988  CA  LEU N  66     -98.332  75.436 -32.049  1.00125.78           C
ATOM    989  C   LEU N  66     -97.624  76.288 -30.994  1.00127.53           C
ATOM    990  O   LEU N  66     -97.052  77.335 -31.312  1.00127.17           O
ATOM    991  CB  LEU N  66     -99.248  76.309 -32.916  1.00  0.00           C
ATOM    992  CG  LEU N  66     -98.703  77.043 -34.150  1.00  0.00           C
ATOM    993  CD1 LEU N  66     -98.160  76.077 -35.209  1.00  0.00           C
ATOM    994  CD2 LEU N  66     -99.830  77.878 -34.764  1.00  0.00           C
ATOM    995  N   GLY N  67     -97.679  75.852 -29.742  1.00121.82           N
ATOM    996  CA  GLY N  67     -97.064  76.578 -28.640  1.00123.11           C
ATOM    997  C   GLY N  67     -96.593  75.624 -27.565  1.00124.99           C
ATOM    998  O   GLY N  67     -96.520  76.033 -26.390  1.00125.71           O
ATOM    999  OXT GLY N  67     -96.312  74.458 -27.905  1.00125.71           O
TER    1000      GLY N  67 
END
