# Supplementary material for: Similar but Not Identical—Binding Properties of LSU (Response to Low Sulfur) Proteins From Arabidopsis thaliana
Source: Front Plant Sci. 2020 Aug 14;11:1246. doi: 10.3389/fpls.2020.01246 (PMC7456924; doi:10.3389/fpls.2020.01246)
Supplement: Supplementary file 1 [file DataSheet_1.zip › Suppl_file13_34_u4.pdb]

REMARK YASARA *************************************************************
REMARK YASARA *                                                           *
REMARK YASARA *                     Y  A  S  A  R  A                      *
REMARK YASARA *                                                           *
REMARK YASARA *   Yet Another Scientific Artificial Reality Application   *
REMARK YASARA *                                                           *
REMARK YASARA *            MOLECULE STRUCTURE FILE, PDB FORMAT            *
REMARK YASARA *                                                           *
REMARK YASARA * Just use YASARA every day to make your questions go away! *
REMARK YASARA *                                                           *
REMARK YASARA *                      www.YASARA.org                       *
REMARK YASARA *                                                           *
REMARK YASARA *************************************************************
REMARK YASARA
REMARK YASARA Written on:        Sun Nov 24 10:01:28 2019
REMARK YASARA Number of models: 1
REMARK YASARA Number of atoms:   987
REMARK YASARA Please address questions or suggestions to: Eliza@yasara.org
REMARK YASARA
REMARK   2 RESOLUTION. 3.30 ANGSTROMS.
REMARK 290 CRYSTALLOGRAPHIC SYMMETRY TRANSFORMATIONS
REMARK 290 THE FOLLOWING TRANSFORMATIONS OPERATE ON THE ATOM/HETATM
REMARK 290 RECORDS IN THIS ENTRY TO PRODUCE CRYSTALLOGRAPHICALLY
REMARK 290 RELATED MOLECULES.
REMARK 290   SMTRY1   1  1.000000  0.000000  0.000000        0.00000
REMARK 290   SMTRY2   1  0.000000  1.000000  0.000000        0.00000
REMARK 290   SMTRY3   1  0.000000  0.000000  1.000000        0.00000
REMARK 290   SMTRY1   2 -0.500000 -0.866025  0.000000        0.00000
REMARK 290   SMTRY2   2  0.866025 -0.500000  0.000000        0.00000
REMARK 290   SMTRY3   2  0.000000  0.000000  1.000000       24.89000
REMARK 290   SMTRY1   3 -0.500000  0.866025  0.000000        0.00000
REMARK 290   SMTRY2   3 -0.866025 -0.500000  0.000000        0.00000
REMARK 290   SMTRY3   3  0.000000  0.000000  1.000000       49.78000
REMARK 290   SMTRY1   4 -1.000000  0.000000  0.000000        0.00000
REMARK 290   SMTRY2   4  0.000000 -1.000000  0.000000        0.00000
REMARK 290   SMTRY3   4  0.000000  0.000000  1.000000       37.33500
REMARK 290   SMTRY1   5  0.500000  0.866025  0.000000        0.00000
REMARK 290   SMTRY2   5 -0.866025  0.500000  0.000000        0.00000
REMARK 290   SMTRY3   5  0.000000  0.000000  1.000000       62.22500
REMARK 290   SMTRY1   6  0.500000 -0.866025  0.000000        0.00000
REMARK 290   SMTRY2   6  0.866025  0.500000  0.000000        0.00000
REMARK 290   SMTRY3   6  0.000000  0.000000  1.000000       12.44500
SEQRES   1 M   61  GLY TYR VAL MET VAL ALA ALA SER GLU VAL GLU GLU LEU 
SEQRES   2 M   61  ARG GLN LYS ASN GLY GLU MET GLU LYS ALA VAL GLU GLU 
SEQRES   3 M   61  MET ARG LYS GLU MET LEU GLN LEU TRP ARG ARG THR GLN 
SEQRES   4 M   61  VAL ALA GLU GLU ALA GLU GLU HIS LEU CYS SER GLN LEU 
SEQRES   5 M   61  ALA GLU LEU GLU ALA GLU SER LEU GLY 
SEQRES   1 N   61  GLY TYR VAL THR VAL ALA ALA GLU GLU VAL GLU GLU LEU 
SEQRES   2 N   61  ARG ARG ARG ASN GLY GLU LEU GLU ARG GLU MET GLU GLU 
SEQRES   3 N   61  MET LYS LYS GLU MET VAL GLN LEU TRP ARG ARG THR VAL 
SEQRES   4 N   61  VAL ALA GLU GLU ALA GLU GLU ARG LEU CYS SER GLN LEU 
SEQRES   5 N   61  ALA GLU LEU GLU VAL GLU SER LEU GLY 
CRYST1  140.290  140.290   74.670  90.00  90.00 120.00 P 61         12
ORIGX1      1.000000  0.000000  0.000000        0.00000
ORIGX2      0.000000  1.000000  0.000000        0.00000
ORIGX3      0.000000  0.000000  1.000000        0.00000
SCALE1      0.007128  0.004115  0.000000        0.00000
SCALE2      0.000000  0.008231  0.000000        0.00000
SCALE3      0.000000  0.000000  0.013392        0.00000
ATOM      1  N   GLY M   7    -164.994  63.063 -78.814  1.00144.16           N
ATOM      2  CA  GLY M   7    -164.749  61.603 -78.641  1.00140.97           C
ATOM      3  C   GLY M   7    -163.861  61.354 -77.449  1.00138.76           C
ATOM      4  O   GLY M   7    -163.299  62.324 -76.969  1.00138.36           O
ATOM      5  N   TYR M   8    -163.713  60.127 -76.964  1.00113.33           N
ATOM      6  CA  TYR M   8    -162.979  59.875 -75.715  1.00111.07           C
ATOM      7  C   TYR M   8    -161.498  60.262 -75.751  1.00111.40           C
ATOM      8  O   TYR M   8    -160.920  60.645 -74.741  1.00111.68           O
ATOM      9  CB  TYR M   8    -163.101  58.396 -75.337  1.00  0.00           C
ATOM     10  CG  TYR M   8    -162.196  57.485 -76.143  1.00  0.00           C
ATOM     11  CD1 TYR M   8    -160.956  57.077 -75.615  1.00  0.00           C
ATOM     12  CD2 TYR M   8    -162.566  57.019 -77.424  1.00  0.00           C
ATOM     13  CE1 TYR M   8    -160.098  56.223 -76.344  1.00  0.00           C
ATOM     14  CE2 TYR M   8    -161.699  56.167 -78.163  1.00  0.00           C
ATOM     15  CZ  TYR M   8    -160.477  55.773 -77.609  1.00  0.00           C
ATOM     16  OH  TYR M   8    -159.656  54.949 -78.327  1.00  0.00           O
ATOM     17  N   VAL M   9    -160.912  60.270 -76.940  1.00129.30           N
ATOM     18  CA  VAL M   9    -159.522  60.687 -77.123  1.00128.96           C
ATOM     19  C   VAL M   9    -159.261  62.143 -76.732  1.00128.41           C
ATOM     20  O   VAL M   9    -158.122  62.540 -76.550  1.00128.91           O
ATOM     21  CB  VAL M   9    -159.052  60.445 -78.583  1.00  0.00           C
ATOM     22  CG1 VAL M   9    -159.110  58.948 -78.918  1.00  0.00           C
ATOM     23  CG2 VAL M   9    -159.903  61.233 -79.602  1.00  0.00           C
ATOM     24  N   MET M  10    -160.312  62.929 -76.536  1.00122.69           N
ATOM     25  CA  MET M  10    -160.153  64.303 -76.069  1.00122.38           C
ATOM     26  C   MET M  10    -159.545  64.338 -74.667  1.00120.94           C
ATOM     27  O   MET M  10    -158.671  65.153 -74.397  1.00121.03           O
ATOM     28  CB  MET M  10    -161.517  64.995 -76.061  1.00  0.00           C
ATOM     29  CG  MET M  10    -161.476  66.487 -75.784  1.00  0.00           C
ATOM     30  SD  MET M  10    -163.150  67.159 -75.777  1.00  0.00           S
ATOM     31  CE  MET M  10    -163.708  66.779 -74.093  1.00  0.00           C
ATOM     32  N   VAL M  11    -159.965  63.444 -73.776  1.00123.31           N
ATOM     33  CA  VAL M  11    -159.394  63.456 -72.427  1.00121.58           C
ATOM     34  C   VAL M  11    -158.083  62.686 -72.438  1.00120.13           C
ATOM     35  O   VAL M  11    -157.165  63.029 -71.704  1.00120.31           O
ATOM     36  CB  VAL M  11    -160.366  62.965 -71.311  1.00  0.00           C
ATOM     37  CG1 VAL M  11    -161.633  63.840 -71.298  1.00  0.00           C
ATOM     38  CG2 VAL M  11    -160.761  61.492 -71.453  1.00  0.00           C
ATOM     39  N   ALA M  12    -157.947  61.731 -73.352  1.00101.56           N
ATOM     40  CA  ALA M  12    -156.696  60.990 -73.488  1.00 99.81           C
ATOM     41  C   ALA M  12    -155.566  61.940 -73.891  1.00 98.73           C
ATOM     42  O   ALA M  12    -154.438  61.790 -73.446  1.00 98.19           O
ATOM     43  CB  ALA M  12    -156.843  59.866 -74.519  1.00  0.00           C
ATOM     44  N   ALA M  13    -155.876  62.939 -74.706  1.00106.49           N
ATOM     45  CA  ALA M  13    -154.890  63.936 -75.106  1.00105.60           C
ATOM     46  C   ALA M  13    -154.370  64.728 -73.901  1.00104.31           C
ATOM     47  O   ALA M  13    -153.190  65.028 -73.812  1.00104.89           O
ATOM     48  CB  ALA M  13    -155.503  64.877 -76.150  1.00  0.00           C
ATOM     49  N   SER M  14    -155.240  65.043 -72.952  1.00 99.26           N
ATOM     50  CA  SER M  14    -154.801  65.756 -71.752  1.00 98.10           C
ATOM     51  C   SER M  14    -153.998  64.812 -70.864  1.00 97.80           C
ATOM     52  O   SER M  14    -153.009  65.188 -70.244  1.00 97.28           O
ATOM     53  CB  SER M  14    -156.008  66.276 -70.969  1.00  0.00           C
ATOM     54  OG  SER M  14    -155.605  67.079 -69.871  1.00  0.00           O
ATOM     55  N   GLU M  15    -154.436  63.567 -70.795  1.00100.92           N
ATOM     56  CA  GLU M  15    -153.803  62.575 -69.938  1.00101.27           C
ATOM     57  C   GLU M  15    -152.430  62.123 -70.418  1.00102.80           C
ATOM     58  O   GLU M  15    -151.568  61.863 -69.586  1.00104.56           O
ATOM     59  CB  GLU M  15    -154.731  61.375 -69.795  1.00  0.00           C
ATOM     60  CG  GLU M  15    -155.913  61.691 -68.913  1.00  0.00           C
ATOM     61  CD  GLU M  15    -156.954  60.592 -68.832  1.00  0.00           C
ATOM     62  OE1 GLU M  15    -156.766  59.498 -69.397  1.00  0.00           O
ATOM     63  OE2 GLU M  15    -157.980  60.843 -68.150  1.00  0.00           O
ATOM     64  N   VAL M  16    -152.162  62.077 -71.716  1.00129.08           N
ATOM     65  CA  VAL M  16    -150.799  61.767 -72.157  1.00129.12           C
ATOM     66  C   VAL M  16    -149.868  62.932 -71.842  1.00126.07           C
ATOM     67  O   VAL M  16    -148.683  62.716 -71.609  1.00126.24           O
ATOM     68  CB  VAL M  16    -150.658  61.376 -73.662  1.00  0.00           C
ATOM     69  CG1 VAL M  16    -151.412  60.076 -73.958  1.00  0.00           C
ATOM     70  CG2 VAL M  16    -151.129  62.477 -74.615  1.00  0.00           C
ATOM     71  N   GLU M  17    -150.380  64.152 -71.765  1.00 75.75           N
ATOM     72  CA  GLU M  17    -149.531  65.281 -71.396  1.00 73.96           C
ATOM     73  C   GLU M  17    -149.336  65.337 -69.888  1.00 73.91           C
ATOM     74  O   GLU M  17    -148.241  65.638 -69.423  1.00 73.60           O
ATOM     75  CB  GLU M  17    -150.086  66.603 -71.931  1.00  0.00           C
ATOM     76  CG  GLU M  17    -150.103  66.662 -73.458  1.00  0.00           C
ATOM     77  CD  GLU M  17    -148.750  66.321 -74.067  1.00  0.00           C
ATOM     78  OE1 GLU M  17    -148.681  65.423 -74.935  1.00  0.00           O
ATOM     79  OE2 GLU M  17    -147.721  66.894 -73.653  1.00  0.00           O
ATOM     80  N   GLU M  18    -150.333  64.930 -69.114  1.00 94.31           N
ATOM     81  CA  GLU M  18    -150.119  64.735 -67.679  1.00 94.36           C
ATOM     82  C   GLU M  18    -149.074  63.649 -67.473  1.00 94.16           C
ATOM     83  O   GLU M  18    -148.222  63.761 -66.594  1.00 94.90           O
ATOM     84  CB  GLU M  18    -151.367  64.260 -66.936  1.00  0.00           C
ATOM     85  CG  GLU M  18    -152.352  65.321 -66.499  1.00  0.00           C
ATOM     86  CD  GLU M  18    -153.365  64.737 -65.519  1.00  0.00           C
ATOM     87  OE1 GLU M  18    -152.939  64.176 -64.480  1.00  0.00           O
ATOM     88  OE2 GLU M  18    -154.589  64.803 -65.780  1.00  0.00           O
ATOM     89  N   LEU M  19    -149.121  62.602 -68.285  1.00 87.26           N
ATOM     90  CA  LEU M  19    -148.180  61.500 -68.139  1.00 87.93           C
ATOM     91  C   LEU M  19    -146.789  61.969 -68.522  1.00 89.07           C
ATOM     92  O   LEU M  19    -145.822  61.648 -67.845  1.00 89.49           O
ATOM     93  CB  LEU M  19    -148.600  60.294 -68.988  1.00  0.00           C
ATOM     94  CG  LEU M  19    -147.882  58.972 -68.674  1.00  0.00           C
ATOM     95  CD1 LEU M  19    -148.313  58.396 -67.320  1.00  0.00           C
ATOM     96  CD2 LEU M  19    -148.170  57.944 -69.761  1.00  0.00           C
ATOM     97  N   ARG M  20    -146.691  62.776 -69.571  1.00 93.68           N
ATOM     98  CA  ARG M  20    -145.414  63.356 -69.989  1.00 95.26           C
ATOM     99  C   ARG M  20    -144.859  64.229 -68.877  1.00 94.61           C
ATOM    100  O   ARG M  20    -143.668  64.172 -68.590  1.00 94.55           O
ATOM    101  CB  ARG M  20    -145.593  64.195 -71.261  1.00  0.00           C
ATOM    102  CG  ARG M  20    -144.277  64.596 -71.923  1.00  0.00           C
ATOM    103  CD  ARG M  20    -144.466  65.648 -73.014  1.00  0.00           C
ATOM    104  NE  ARG M  20    -145.457  65.275 -74.033  1.00  0.00           N
ATOM    105  CZ  ARG M  20    -145.282  64.492 -75.086  1.00  0.00           C
ATOM    106  NH1 ARG M  20    -146.297  64.268 -75.865  1.00  0.00           N
ATOM    107  NH2 ARG M  20    -144.139  63.926 -75.391  1.00  0.00           N
ATOM    108  N   GLN M  21    -145.719  65.009 -68.239  1.00 90.41           N
ATOM    109  CA  GLN M  21    -145.298  65.859 -67.133  1.00 90.25           C
ATOM    110  C   GLN M  21    -144.797  64.992 -65.984  1.00 89.14           C
ATOM    111  O   GLN M  21    -143.681  65.183 -65.531  1.00 88.56           O
ATOM    112  CB  GLN M  21    -146.451  66.748 -66.649  1.00  0.00           C
ATOM    113  CG  GLN M  21    -146.027  67.797 -65.632  1.00  0.00           C
ATOM    114  CD  GLN M  21    -147.199  68.363 -64.863  1.00  0.00           C
ATOM    115  OE1 GLN M  21    -148.111  68.946 -65.427  1.00  0.00           O
ATOM    116  NE2 GLN M  21    -147.192  68.183 -63.570  1.00  0.00           N
ATOM    117  N   LYS M  22    -145.581  64.011 -65.553  1.00 80.87           N
ATOM    118  CA  LYS M  22    -145.194  63.152 -64.429  1.00 81.28           C
ATOM    119  C   LYS M  22    -143.892  62.422 -64.710  1.00 82.29           C
ATOM    120  O   LYS M  22    -143.026  62.317 -63.850  1.00 82.07           O
ATOM    121  CB  LYS M  22    -146.290  62.120 -64.133  1.00  0.00           C
ATOM    122  CG  LYS M  22    -146.948  62.269 -62.765  1.00  0.00           C
ATOM    123  CD  LYS M  22    -147.956  63.419 -62.641  1.00  0.00           C
ATOM    124  CE  LYS M  22    -149.313  63.077 -63.266  1.00  0.00           C
ATOM    125  NZ  LYS M  22    -150.363  64.107 -62.944  1.00  0.00           N
ATOM    126  N   ASN M  23    -143.746  61.931 -65.930  1.00 93.54           N
ATOM    127  CA  ASN M  23    -142.530  61.234 -66.327  1.00 95.26           C
ATOM    128  C   ASN M  23    -141.348  62.194 -66.291  1.00 94.24           C
ATOM    129  O   ASN M  23    -140.359  61.902 -65.648  1.00 94.27           O
ATOM    130  CB  ASN M  23    -142.692  60.613 -67.717  1.00  0.00           C
ATOM    131  CG  ASN M  23    -141.795  59.421 -67.927  1.00  0.00           C
ATOM    132  OD1 ASN M  23    -142.192  58.299 -67.661  1.00  0.00           O
ATOM    133  ND2 ASN M  23    -140.614  59.631 -68.423  1.00  0.00           N
ATOM    134  N   GLY M  24    -141.469  63.362 -66.910  1.00 86.71           N
ATOM    135  CA  GLY M  24    -140.371  64.318 -66.935  1.00 87.26           C
ATOM    136  C   GLY M  24    -139.998  64.904 -65.587  1.00 87.82           C
ATOM    137  O   GLY M  24    -138.827  65.167 -65.312  1.00 88.17           O
ATOM    138  N   GLU M  25    -140.975  65.093 -64.714  1.00106.96           N
ATOM    139  CA  GLU M  25    -140.704  65.560 -63.358  1.00105.85           C
ATOM    140  C   GLU M  25    -139.934  64.476 -62.615  1.00103.37           C
ATOM    141  O   GLU M  25    -138.965  64.767 -61.914  1.00103.70           O
ATOM    142  CB  GLU M  25    -142.009  65.848 -62.617  1.00  0.00           C
ATOM    143  CG  GLU M  25    -142.709  67.133 -63.020  1.00  0.00           C
ATOM    144  CD  GLU M  25    -144.060  67.286 -62.331  1.00  0.00           C
ATOM    145  OE1 GLU M  25    -144.208  68.231 -61.531  1.00  0.00           O
ATOM    146  OE2 GLU M  25    -144.991  66.497 -62.608  1.00  0.00           O
ATOM    147  N   MET M  26    -140.325  63.222 -62.797  1.00 80.16           N
ATOM    148  CA  MET M  26    -139.610  62.119 -62.167  1.00 76.96           C
ATOM    149  C   MET M  26    -138.215  61.944 -62.766  1.00 76.33           C
ATOM    150  O   MET M  26    -137.263  61.736 -62.027  1.00 76.64           O
ATOM    151  CB  MET M  26    -140.432  60.828 -62.263  1.00  0.00           C
ATOM    152  CG  MET M  26    -139.797  59.634 -61.561  1.00  0.00           C
ATOM    153  SD  MET M  26    -140.961  58.672 -60.571  1.00  0.00           S
ATOM    154  CE  MET M  26    -142.071  57.967 -61.804  1.00  0.00           C
ATOM    155  N   GLU M  27    -138.059  62.088 -64.074  1.00 94.05           N
ATOM    156  CA  GLU M  27    -136.753  61.982 -64.735  1.00 93.95           C
ATOM    157  C   GLU M  27    -135.794  63.064 -64.250  1.00 91.37           C
ATOM    158  O   GLU M  27    -134.619  62.805 -64.011  1.00 91.07           O
ATOM    159  CB  GLU M  27    -136.914  62.103 -66.253  1.00  0.00           C
ATOM    160  CG  GLU M  27    -137.474  60.853 -66.915  1.00  0.00           C
ATOM    161  CD  GLU M  27    -137.837  61.074 -68.378  1.00  0.00           C
ATOM    162  OE1 GLU M  27    -137.225  60.421 -69.248  1.00  0.00           O
ATOM    163  OE2 GLU M  27    -138.781  61.851 -68.667  1.00  0.00           O
ATOM    164  N   LYS M  28    -136.297  64.271 -64.040  1.00 85.50           N
ATOM    165  CA  LYS M  28    -135.480  65.321 -63.436  1.00 82.00           C
ATOM    166  C   LYS M  28    -135.117  64.935 -62.005  1.00 81.53           C
ATOM    167  O   LYS M  28    -133.951  64.971 -61.606  1.00 80.40           O
ATOM    168  CB  LYS M  28    -136.259  66.641 -63.468  1.00  0.00           C
ATOM    169  CG  LYS M  28    -135.583  67.806 -62.765  1.00  0.00           C
ATOM    170  CD  LYS M  28    -136.426  69.068 -62.902  1.00  0.00           C
ATOM    171  CE  LYS M  28    -135.896  70.205 -62.036  1.00  0.00           C
ATOM    172  NZ  LYS M  28    -136.246  70.004 -60.590  1.00  0.00           N
ATOM    173  N   ALA M  29    -136.118  64.586 -61.216  1.00 97.70           N
ATOM    174  CA  ALA M  29    -135.906  64.378 -59.794  1.00 97.61           C
ATOM    175  C   ALA M  29    -135.121  63.113 -59.421  1.00 98.05           C
ATOM    176  O   ALA M  29    -134.502  63.097 -58.366  1.00 98.65           O
ATOM    177  CB  ALA M  29    -137.241  64.447 -59.067  1.00  0.00           C
ATOM    178  N   VAL M  30    -135.058  62.084 -60.258  1.00 91.32           N
ATOM    179  CA  VAL M  30    -134.181  60.948 -59.941  1.00 89.71           C
ATOM    180  C   VAL M  30    -132.719  61.378 -59.987  1.00 88.34           C
ATOM    181  O   VAL M  30    -131.905  60.866 -59.219  1.00 87.33           O
ATOM    182  CB  VAL M  30    -134.364  59.686 -60.849  1.00  0.00           C
ATOM    183  CG1 VAL M  30    -135.696  58.994 -60.584  1.00  0.00           C
ATOM    184  CG2 VAL M  30    -134.242  59.994 -62.342  1.00  0.00           C
ATOM    185  N   GLU M  31    -132.366  62.337 -60.833  1.00 89.76           N
ATOM    186  CA  GLU M  31    -130.977  62.777 -60.890  1.00 90.31           C
ATOM    187  C   GLU M  31    -130.695  63.770 -59.778  1.00 88.74           C
ATOM    188  O   GLU M  31    -129.606  63.785 -59.216  1.00 90.03           O
ATOM    189  CB  GLU M  31    -130.610  63.381 -62.247  1.00  0.00           C
ATOM    190  CG  GLU M  31    -130.807  62.437 -63.436  1.00  0.00           C
ATOM    191  CD  GLU M  31    -130.131  61.076 -63.270  1.00  0.00           C
ATOM    192  OE1 GLU M  31    -129.089  60.932 -62.590  1.00  0.00           O
ATOM    193  OE2 GLU M  31    -130.704  60.092 -63.776  1.00  0.00           O
ATOM    194  N   GLU M  32    -131.690  64.551 -59.389  1.00 71.27           N
ATOM    195  CA  GLU M  32    -131.546  65.427 -58.227  1.00 67.02           C
ATOM    196  C   GLU M  32    -131.395  64.583 -56.960  1.00 67.03           C
ATOM    197  O   GLU M  32    -130.573  64.880 -56.092  1.00 65.65           O
ATOM    198  CB  GLU M  32    -132.749  66.364 -58.109  1.00  0.00           C
ATOM    199  CG  GLU M  32    -132.833  67.366 -59.248  1.00  0.00           C
ATOM    200  CD  GLU M  32    -134.046  68.274 -59.149  1.00  0.00           C
ATOM    201  OE1 GLU M  32    -135.200  67.788 -59.192  1.00  0.00           O
ATOM    202  OE2 GLU M  32    -133.867  69.512 -59.121  1.00  0.00           O
ATOM    203  N   MET M  33    -132.118  63.476 -56.882  1.00 70.96           N
ATOM    204  CA  MET M  33    -131.959  62.546 -55.771  1.00 73.22           C
ATOM    205  C   MET M  33    -130.583  61.893 -55.817  1.00 76.44           C
ATOM    206  O   MET M  33    -129.945  61.737 -54.785  1.00 78.59           O
ATOM    207  CB  MET M  33    -133.058  61.481 -55.784  1.00  0.00           C
ATOM    208  CG  MET M  33    -133.053  60.617 -54.535  1.00  0.00           C
ATOM    209  SD  MET M  33    -134.329  59.356 -54.537  1.00  0.00           S
ATOM    210  CE  MET M  33    -133.988  58.539 -52.963  1.00  0.00           C
ATOM    211  N   ARG M  34    -130.072  61.551 -56.992  1.00 84.11           N
ATOM    212  CA  ARG M  34    -128.711  61.006 -57.088  1.00 85.48           C
ATOM    213  C   ARG M  34    -127.650  62.039 -56.731  1.00 84.46           C
ATOM    214  O   ARG M  34    -126.645  61.690 -56.117  1.00 84.53           O
ATOM    215  CB  ARG M  34    -128.439  60.428 -58.477  1.00  0.00           C
ATOM    216  CG  ARG M  34    -129.022  59.034 -58.638  1.00  0.00           C
ATOM    217  CD  ARG M  34    -128.661  58.395 -59.975  1.00  0.00           C
ATOM    218  NE  ARG M  34    -129.695  58.566 -61.007  1.00  0.00           N
ATOM    219  CZ  ARG M  34    -130.771  57.808 -61.176  1.00  0.00           C
ATOM    220  NH1 ARG M  34    -131.480  57.939 -62.254  1.00  0.00           N
ATOM    221  NH2 ARG M  34    -131.155  56.888 -60.325  1.00  0.00           N
ATOM    222  N   LYS M  35    -127.882  63.303 -57.051  1.00 69.22           N
ATOM    223  CA  LYS M  35    -126.995  64.386 -56.623  1.00 69.28           C
ATOM    224  C   LYS M  35    -126.989  64.460 -55.102  1.00 68.04           C
ATOM    225  O   LYS M  35    -125.925  64.534 -54.497  1.00 68.04           O
ATOM    226  CB  LYS M  35    -127.446  65.706 -57.273  1.00  0.00           C
ATOM    227  CG  LYS M  35    -126.703  66.966 -56.839  1.00  0.00           C
ATOM    228  CD  LYS M  35    -127.448  67.710 -55.722  1.00  0.00           C
ATOM    229  CE  LYS M  35    -126.673  68.933 -55.280  1.00  0.00           C
ATOM    230  NZ  LYS M  35    -127.317  69.600 -54.101  1.00  0.00           N
ATOM    231  N   GLU M  36    -128.151  64.409 -54.469  1.00 73.39           N
ATOM    232  CA  GLU M  36    -128.204  64.442 -53.008  1.00 71.91           C
ATOM    233  C   GLU M  36    -127.599  63.193 -52.387  1.00 72.07           C
ATOM    234  O   GLU M  36    -126.906  63.275 -51.387  1.00 74.04           O
ATOM    235  CB  GLU M  36    -129.642  64.609 -52.512  1.00  0.00           C
ATOM    236  CG  GLU M  36    -130.156  66.030 -52.614  1.00  0.00           C
ATOM    237  CD  GLU M  36    -129.244  66.997 -51.877  1.00  0.00           C
ATOM    238  OE1 GLU M  36    -128.897  68.047 -52.457  1.00  0.00           O
ATOM    239  OE2 GLU M  36    -128.813  66.684 -50.749  1.00  0.00           O
ATOM    240  N   MET M  37    -127.789  62.045 -53.014  1.00 78.00           N
ATOM    241  CA  MET M  37    -127.187  60.799 -52.550  1.00 78.19           C
ATOM    242  C   MET M  37    -125.667  60.913 -52.562  1.00 77.84           C
ATOM    243  O   MET M  37    -124.999  60.517 -51.611  1.00 76.94           O
ATOM    244  CB  MET M  37    -127.633  59.661 -53.473  1.00  0.00           C
ATOM    245  CG  MET M  37    -127.151  58.276 -53.095  1.00  0.00           C
ATOM    246  SD  MET M  37    -127.619  57.071 -54.354  1.00  0.00           S
ATOM    247  CE  MET M  37    -126.399  57.403 -55.665  1.00  0.00           C
ATOM    248  N   LEU M  38    -125.107  61.473 -53.624  1.00 71.54           N
ATOM    249  CA  LEU M  38    -123.660  61.630 -53.702  1.00 71.95           C
ATOM    250  C   LEU M  38    -123.163  62.638 -52.671  1.00 73.34           C
ATOM    251  O   LEU M  38    -122.148  62.405 -52.006  1.00 74.49           O
ATOM    252  CB  LEU M  38    -123.269  62.090 -55.110  1.00  0.00           C
ATOM    253  CG  LEU M  38    -121.771  62.267 -55.410  1.00  0.00           C
ATOM    254  CD1 LEU M  38    -120.975  60.967 -55.266  1.00  0.00           C
ATOM    255  CD2 LEU M  38    -121.603  62.815 -56.823  1.00  0.00           C
ATOM    256  N   GLN M  39    -123.873  63.750 -52.536  1.00 72.73           N
ATOM    257  CA  GLN M  39    -123.457  64.817 -51.632  1.00 71.92           C
ATOM    258  C   GLN M  39    -123.534  64.330 -50.189  1.00 71.07           C
ATOM    259  O   GLN M  39    -122.601  64.546 -49.422  1.00 71.06           O
ATOM    260  CB  GLN M  39    -124.304  66.077 -51.866  1.00  0.00           C
ATOM    261  CG  GLN M  39    -123.745  67.353 -51.219  1.00  0.00           C
ATOM    262  CD  GLN M  39    -124.484  68.609 -51.662  1.00  0.00           C
ATOM    263  OE1 GLN M  39    -124.666  68.841 -52.848  1.00  0.00           O
ATOM    264  NE2 GLN M  39    -124.871  69.446 -50.740  1.00  0.00           N
ATOM    265  N   LEU M  40    -124.594  63.619 -49.831  1.00 54.67           N
ATOM    266  CA  LEU M  40    -124.694  63.037 -48.499  1.00 57.47           C
ATOM    267  C   LEU M  40    -123.642  61.969 -48.270  1.00 59.71           C
ATOM    268  O   LEU M  40    -122.919  62.034 -47.286  1.00 60.59           O
ATOM    269  CB  LEU M  40    -126.068  62.397 -48.267  1.00  0.00           C
ATOM    270  CG  LEU M  40    -126.251  61.607 -46.957  1.00  0.00           C
ATOM    271  CD1 LEU M  40    -125.975  62.404 -45.693  1.00  0.00           C
ATOM    272  CD2 LEU M  40    -127.660  61.064 -46.905  1.00  0.00           C
ATOM    273  N   TRP M  41    -123.569  60.942 -49.099  1.00 93.71           N
ATOM    274  CA  TRP M  41    -122.772  59.788 -48.696  1.00 96.11           C
ATOM    275  C   TRP M  41    -121.276  60.001 -48.830  1.00 96.96           C
ATOM    276  O   TRP M  41    -120.523  59.497 -48.000  1.00 97.51           O
ATOM    277  CB  TRP M  41    -123.238  58.510 -49.387  1.00  0.00           C
ATOM    278  CG  TRP M  41    -124.664  58.189 -49.016  1.00  0.00           C
ATOM    279  CD1 TRP M  41    -125.738  58.172 -49.841  1.00  0.00           C
ATOM    280  CD2 TRP M  41    -125.187  57.883 -47.707  1.00  0.00           C
ATOM    281  NE1 TRP M  41    -126.891  57.870 -49.171  1.00  0.00           N
ATOM    282  CE2 TRP M  41    -126.593  57.697 -47.849  1.00  0.00           C
ATOM    283  CE3 TRP M  41    -124.616  57.770 -46.421  1.00  0.00           C
ATOM    284  CZ2 TRP M  41    -127.433  57.416 -46.750  1.00  0.00           C
ATOM    285  CZ3 TRP M  41    -125.460  57.503 -45.311  1.00  0.00           C
ATOM    286  CH2 TRP M  41    -126.862  57.328 -45.493  1.00  0.00           C
ATOM    287  N   ARG M  42    -120.817  60.827 -49.766  1.00 84.72           N
ATOM    288  CA  ARG M  42    -119.391  61.174 -49.752  1.00 86.19           C
ATOM    289  C   ARG M  42    -119.130  62.009 -48.511  1.00 84.93           C
ATOM    290  O   ARG M  42    -118.106  61.831 -47.874  1.00 84.92           O
ATOM    291  CB  ARG M  42    -118.944  61.934 -51.006  1.00  0.00           C
ATOM    292  CG  ARG M  42    -117.437  62.309 -51.078  1.00  0.00           C
ATOM    293  CD  ARG M  42    -116.466  61.185 -51.503  1.00  0.00           C
ATOM    294  NE  ARG M  42    -116.029  60.227 -50.469  1.00  0.00           N
ATOM    295  CZ  ARG M  42    -114.956  60.330 -49.688  1.00  0.00           C
ATOM    296  NH1 ARG M  42    -114.540  59.270 -49.073  1.00  0.00           N
ATOM    297  NH2 ARG M  42    -114.245  61.409 -49.519  1.00  0.00           N
ATOM    298  N   ARG M  43    -120.042  62.890 -48.118  1.00 89.14           N
ATOM    299  CA  ARG M  43    -119.787  63.704 -46.931  1.00 87.16           C
ATOM    300  C   ARG M  43    -119.897  62.925 -45.626  1.00 87.61           C
ATOM    301  O   ARG M  43    -119.182  63.188 -44.678  1.00 89.56           O
ATOM    302  CB  ARG M  43    -120.690  64.929 -46.903  1.00  0.00           C
ATOM    303  CG  ARG M  43    -120.095  66.029 -46.061  1.00  0.00           C
ATOM    304  CD  ARG M  43    -120.948  67.265 -46.007  1.00  0.00           C
ATOM    305  NE  ARG M  43    -121.276  67.858 -47.314  1.00  0.00           N
ATOM    306  CZ  ARG M  43    -120.580  68.784 -47.962  1.00  0.00           C
ATOM    307  NH1 ARG M  43    -121.191  69.497 -48.865  1.00  0.00           N
ATOM    308  NH2 ARG M  43    -119.344  69.103 -47.697  1.00  0.00           N
ATOM    309  N   THR M  44    -120.740  61.912 -45.602  1.00 75.51           N
ATOM    310  CA  THR M  44    -120.805  61.010 -44.457  1.00 75.83           C
ATOM    311  C   THR M  44    -119.445  60.335 -44.335  1.00 74.83           C
ATOM    312  O   THR M  44    -118.894  60.207 -43.252  1.00 74.39           O
ATOM    313  CB  THR M  44    -121.920  59.953 -44.636  1.00  0.00           C
ATOM    314  OG1 THR M  44    -123.163  60.621 -44.875  1.00  0.00           O
ATOM    315  CG2 THR M  44    -122.108  59.093 -43.404  1.00  0.00           C
ATOM    316  N   GLN M  45    -118.850  59.977 -45.462  1.00 80.56           N
ATOM    317  CA  GLN M  45    -117.519  59.394 -45.423  1.00 79.50           C
ATOM    318  C   GLN M  45    -116.402  60.400 -45.124  1.00 78.22           C
ATOM    319  O   GLN M  45    -115.452  60.034 -44.450  1.00 77.20           O
ATOM    320  CB  GLN M  45    -117.268  58.623 -46.714  1.00  0.00           C
ATOM    321  CG  GLN M  45    -116.137  57.626 -46.595  1.00  0.00           C
ATOM    322  CD  GLN M  45    -116.187  56.598 -47.692  1.00  0.00           C
ATOM    323  OE1 GLN M  45    -116.165  56.922 -48.878  1.00  0.00           O
ATOM    324  NE2 GLN M  45    -116.285  55.354 -47.316  1.00  0.00           N
ATOM    325  N   VAL M  46    -116.499  61.671 -45.510  1.00 74.68           N
ATOM    326  CA  VAL M  46    -115.456  62.614 -45.077  1.00 74.69           C
ATOM    327  C   VAL M  46    -115.582  62.868 -43.585  1.00 74.31           C
ATOM    328  O   VAL M  46    -114.606  63.247 -42.959  1.00 75.33           O
ATOM    329  CB  VAL M  46    -115.346  63.994 -45.811  1.00  0.00           C
ATOM    330  CG1 VAL M  46    -115.282  63.826 -47.322  1.00  0.00           C
ATOM    331  CG2 VAL M  46    -116.436  64.987 -45.428  1.00  0.00           C
ATOM    332  N   ALA M  47    -116.745  62.630 -42.991  1.00 79.70           N
ATOM    333  CA  ALA M  47    -116.857  62.745 -41.545  1.00 80.69           C
ATOM    334  C   ALA M  47    -116.036  61.622 -40.913  1.00 81.35           C
ATOM    335  O   ALA M  47    -115.274  61.873 -39.995  1.00 82.01           O
ATOM    336  CB  ALA M  47    -118.322  62.705 -41.089  1.00  0.00           C
ATOM    337  N   GLU M  48    -116.123  60.411 -41.448  1.00102.39           N
ATOM    338  CA  GLU M  48    -115.315  59.297 -40.939  1.00101.89           C
ATOM    339  C   GLU M  48    -113.825  59.588 -41.126  1.00101.14           C
ATOM    340  O   GLU M  48    -113.020  59.395 -40.220  1.00101.36           O
ATOM    341  CB  GLU M  48    -115.651  57.988 -41.673  1.00  0.00           C
ATOM    342  CG  GLU M  48    -117.093  57.513 -41.532  1.00  0.00           C
ATOM    343  CD  GLU M  48    -117.361  56.232 -42.319  1.00  0.00           C
ATOM    344  OE1 GLU M  48    -117.272  56.254 -43.570  1.00  0.00           O
ATOM    345  OE2 GLU M  48    -117.680  55.197 -41.695  1.00  0.00           O
ATOM    346  N   GLU M  49    -113.462  60.091 -42.297  1.00 81.98           N
ATOM    347  CA  GLU M  49    -112.066  60.407 -42.613  1.00 79.97           C
ATOM    348  C   GLU M  49    -111.536  61.502 -41.682  1.00 78.90           C
ATOM    349  O   GLU M  49    -110.421  61.416 -41.162  1.00 79.06           O
ATOM    350  CB  GLU M  49    -111.962  60.848 -44.085  1.00  0.00           C
ATOM    351  CG  GLU M  49    -112.214  59.708 -45.091  1.00  0.00           C
ATOM    352  CD  GLU M  49    -112.401  60.147 -46.551  1.00  0.00           C
ATOM    353  OE1 GLU M  49    -112.778  61.301 -46.859  1.00  0.00           O
ATOM    354  OE2 GLU M  49    -112.235  59.280 -47.437  1.00  0.00           O
ATOM    355  N   ALA M  50    -112.338  62.529 -41.444  1.00 72.21           N
ATOM    356  CA  ALA M  50    -111.937  63.628 -40.577  1.00 71.62           C
ATOM    357  C   ALA M  50    -111.892  63.205 -39.114  1.00 72.32           C
ATOM    358  O   ALA M  50    -111.010  63.642 -38.394  1.00 72.90           O
ATOM    359  CB  ALA M  50    -112.891  64.812 -40.751  1.00  0.00           C
ATOM    360  N   GLU M  51    -112.825  62.385 -38.658  1.00 76.39           N
ATOM    361  CA  GLU M  51    -112.844  61.962 -37.258  1.00 78.76           C
ATOM    362  C   GLU M  51    -111.712  60.988 -36.965  1.00 79.08           C
ATOM    363  O   GLU M  51    -111.104  61.071 -35.901  1.00 78.91           O
ATOM    364  CB  GLU M  51    -114.200  61.361 -36.877  1.00  0.00           C
ATOM    365  CG  GLU M  51    -115.263  62.447 -36.729  1.00  0.00           C
ATOM    366  CD  GLU M  51    -116.658  61.916 -36.431  1.00  0.00           C
ATOM    367  OE1 GLU M  51    -116.821  61.143 -35.462  1.00  0.00           O
ATOM    368  OE2 GLU M  51    -117.612  62.322 -37.135  1.00  0.00           O
ATOM    369  N   GLU M  52    -111.350  60.131 -37.912  1.00 90.86           N
ATOM    370  CA  GLU M  52    -110.165  59.288 -37.732  1.00 90.70           C
ATOM    371  C   GLU M  52    -108.917  60.161 -37.654  1.00 90.60           C
ATOM    372  O   GLU M  52    -108.056  59.973 -36.792  1.00 90.26           O
ATOM    373  CB  GLU M  52    -110.006  58.295 -38.887  1.00  0.00           C
ATOM    374  CG  GLU M  52    -110.913  57.073 -38.804  1.00  0.00           C
ATOM    375  CD  GLU M  52    -110.347  55.997 -37.881  1.00  0.00           C
ATOM    376  OE1 GLU M  52    -109.952  54.927 -38.393  1.00  0.00           O
ATOM    377  OE2 GLU M  52    -110.277  56.219 -36.652  1.00  0.00           O
ATOM    378  N   HIS M  53    -108.831  61.170 -38.511  1.00 75.71           N
ATOM    379  CA  HIS M  53    -107.702  62.092 -38.436  1.00 75.86           C
ATOM    380  C   HIS M  53    -107.706  62.894 -37.144  1.00 75.96           C
ATOM    381  O   HIS M  53    -106.651  63.116 -36.577  1.00 75.91           O
ATOM    382  CB  HIS M  53    -107.673  63.049 -39.627  1.00  0.00           C
ATOM    383  CG  HIS M  53    -106.951  62.495 -40.815  1.00  0.00           C
ATOM    384  ND1 HIS M  53    -105.585  62.345 -40.878  1.00  0.00           N
ATOM    385  CD2 HIS M  53    -107.412  62.039 -42.010  1.00  0.00           C
ATOM    386  CE1 HIS M  53    -105.280  61.835 -42.072  1.00  0.00           C
ATOM    387  NE2 HIS M  53    -106.358  61.638 -42.802  1.00  0.00           N
ATOM    388  N   LEU M  54    -108.865  63.299 -36.648  1.00 95.17           N
ATOM    389  CA  LEU M  54    -108.963  64.045 -35.393  1.00 96.28           C
ATOM    390  C   LEU M  54    -108.565  63.163 -34.213  1.00 97.54           C
ATOM    391  O   LEU M  54    -107.898  63.612 -33.286  1.00 98.16           O
ATOM    392  CB  LEU M  54    -110.402  64.544 -35.215  1.00  0.00           C
ATOM    393  CG  LEU M  54    -110.721  65.472 -34.034  1.00  0.00           C
ATOM    394  CD1 LEU M  54    -110.002  66.811 -34.146  1.00  0.00           C
ATOM    395  CD2 LEU M  54    -112.229  65.712 -33.972  1.00  0.00           C
ATOM    396  N   CYS M  55    -108.937  61.892 -34.254  1.00 94.59           N
ATOM    397  CA  CYS M  55    -108.540  60.949 -33.214  1.00 95.61           C
ATOM    398  C   CYS M  55    -107.025  60.755 -33.235  1.00 95.89           C
ATOM    399  O   CYS M  55    -106.377  60.773 -32.188  1.00 94.94           O
ATOM    400  CB  CYS M  55    -109.245  59.605 -33.417  1.00  0.00           C
ATOM    401  SG  CYS M  55    -109.033  58.487 -32.004  1.00  0.00           S
ATOM    402  N   SER M  56    -106.455  60.607 -34.423  1.00 95.90           N
ATOM    403  CA  SER M  56    -105.003  60.481 -34.557  1.00 96.67           C
ATOM    404  C   SER M  56    -104.329  61.750 -34.053  1.00 95.96           C
ATOM    405  O   SER M  56    -103.404  61.685 -33.260  1.00 96.50           O
ATOM    406  CB  SER M  56    -104.615  60.221 -36.015  1.00  0.00           C
ATOM    407  OG  SER M  56    -103.225  59.970 -36.146  1.00  0.00           O
ATOM    408  N   GLN M  57    -104.842  62.904 -34.450  1.00 78.59           N
ATOM    409  CA  GLN M  57    -104.297  64.199 -34.055  1.00 76.62           C
ATOM    410  C   GLN M  57    -104.307  64.379 -32.543  1.00 76.60           C
ATOM    411  O   GLN M  57    -103.360  64.917 -31.981  1.00 75.87           O
ATOM    412  CB  GLN M  57    -105.134  65.301 -34.707  1.00  0.00           C
ATOM    413  CG  GLN M  57    -104.576  66.705 -34.594  1.00  0.00           C
ATOM    414  CD  GLN M  57    -105.518  67.725 -35.193  1.00  0.00           C
ATOM    415  OE1 GLN M  57    -106.688  67.455 -35.424  1.00  0.00           O
ATOM    416  NE2 GLN M  57    -105.026  68.906 -35.426  1.00  0.00           N
ATOM    417  N   LEU M  58    -105.350  63.915 -31.869  1.00 85.14           N
ATOM    418  CA  LEU M  58    -105.371  63.980 -30.412  1.00 87.33           C
ATOM    419  C   LEU M  58    -104.260  63.116 -29.830  1.00 88.46           C
ATOM    420  O   LEU M  58    -103.516  63.578 -28.980  1.00 89.46           O
ATOM    421  CB  LEU M  58    -106.725  63.526 -29.858  1.00  0.00           C
ATOM    422  CG  LEU M  58    -106.875  63.587 -28.327  1.00  0.00           C
ATOM    423  CD1 LEU M  58    -106.734  65.005 -27.763  1.00  0.00           C
ATOM    424  CD2 LEU M  58    -108.229  63.011 -27.924  1.00  0.00           C
ATOM    425  N   ALA M  59    -104.108  61.893 -30.315  1.00 99.78           N
ATOM    426  CA  ALA M  59    -103.063  61.006 -29.809  1.00100.11           C
ATOM    427  C   ALA M  59    -101.663  61.574 -30.090  1.00 99.86           C
ATOM    428  O   ALA M  59    -100.751  61.439 -29.281  1.00100.11           O
ATOM    429  CB  ALA M  59    -103.224  59.617 -30.437  1.00  0.00           C
ATOM    430  N   GLU M  60    -101.497  62.227 -31.231  1.00 76.15           N
ATOM    431  CA  GLU M  60    -100.239  62.888 -31.578  1.00 76.78           C
ATOM    432  C   GLU M  60     -99.967  64.051 -30.622  1.00 75.71           C
ATOM    433  O   GLU M  60     -98.855  64.199 -30.130  1.00 75.34           O
ATOM    434  CB  GLU M  60    -100.297  63.399 -33.025  1.00  0.00           C
ATOM    435  CG  GLU M  60    -100.283  62.292 -34.083  1.00  0.00           C
ATOM    436  CD  GLU M  60    -100.775  62.776 -35.445  1.00  0.00           C
ATOM    437  OE1 GLU M  60    -100.136  63.664 -36.045  1.00  0.00           O
ATOM    438  OE2 GLU M  60    -101.808  62.252 -35.931  1.00  0.00           O
ATOM    439  N   LEU M  61    -100.982  64.846 -30.313  1.00 92.87           N
ATOM    440  CA  LEU M  61    -100.838  65.968 -29.383  1.00 93.40           C
ATOM    441  C   LEU M  61    -100.543  65.480 -27.964  1.00 95.62           C
ATOM    442  O   LEU M  61     -99.726  66.051 -27.251  1.00 97.09           O
ATOM    443  CB  LEU M  61    -102.132  66.790 -29.389  1.00  0.00           C
ATOM    444  CG  LEU M  61    -102.168  68.085 -28.562  1.00  0.00           C
ATOM    445  CD1 LEU M  61    -101.217  69.157 -29.093  1.00  0.00           C
ATOM    446  CD2 LEU M  61    -103.593  68.622 -28.560  1.00  0.00           C
ATOM    447  N   GLU M  62    -101.174  64.390 -27.555  1.00113.03           N
ATOM    448  CA  GLU M  62    -100.909  63.787 -26.249  1.00114.42           C
ATOM    449  C   GLU M  62     -99.484  63.237 -26.197  1.00115.20           C
ATOM    450  O   GLU M  62     -98.835  63.290 -25.157  1.00115.27           O
ATOM    451  CB  GLU M  62    -101.918  62.668 -25.969  1.00  0.00           C
ATOM    452  CG  GLU M  62    -103.332  63.178 -25.678  1.00  0.00           C
ATOM    453  CD  GLU M  62    -104.344  62.052 -25.496  1.00  0.00           C
ATOM    454  OE1 GLU M  62    -104.460  61.180 -26.388  1.00  0.00           O
ATOM    455  OE2 GLU M  62    -105.039  62.043 -24.455  1.00  0.00           O
ATOM    456  N   ALA M  63     -98.976  62.758 -27.324  1.00104.26           N
ATOM    457  CA  ALA M  63     -97.594  62.295 -27.408  1.00104.16           C
ATOM    458  C   ALA M  63     -96.592  63.456 -27.385  1.00104.61           C
ATOM    459  O   ALA M  63     -95.470  63.287 -26.915  1.00105.03           O
ATOM    460  CB  ALA M  63     -97.402  61.443 -28.670  1.00  0.00           C
ATOM    461  N   GLU M  64     -96.968  64.623 -27.891  1.00 76.02           N
ATOM    462  CA  GLU M  64     -96.127  65.815 -27.742  1.00 76.82           C
ATOM    463  C   GLU M  64     -96.119  66.252 -26.281  1.00 77.96           C
ATOM    464  O   GLU M  64     -95.079  66.591 -25.724  1.00 77.64           O
ATOM    465  CB  GLU M  64     -96.628  66.990 -28.589  1.00  0.00           C
ATOM    466  CG  GLU M  64     -96.475  66.803 -30.087  1.00  0.00           C
ATOM    467  CD  GLU M  64     -96.793  68.077 -30.856  1.00  0.00           C
ATOM    468  OE1 GLU M  64     -97.941  68.579 -30.795  1.00  0.00           O
ATOM    469  OE2 GLU M  64     -95.871  68.590 -31.526  1.00  0.00           O
ATOM    470  N   SER M  65     -97.282  66.207 -25.648  1.00 97.47           N
ATOM    471  CA  SER M  65     -97.463  66.608 -24.249  1.00 99.44           C
ATOM    472  C   SER M  65     -97.047  65.510 -23.259  1.00101.29           C
ATOM    473  O   SER M  65     -97.737  65.246 -22.267  1.00101.88           O
ATOM    474  CB  SER M  65     -98.933  66.991 -24.038  1.00  0.00           C
ATOM    475  OG  SER M  65     -99.162  67.518 -22.742  1.00  0.00           O
ATOM    476  N   LEU M  66     -95.933  64.851 -23.543  1.00101.24           N
ATOM    477  CA  LEU M  66     -95.483  63.682 -22.787  1.00103.75           C
ATOM    478  C   LEU M  66     -94.067  63.844 -22.234  1.00104.51           C
ATOM    479  O   LEU M  66     -93.433  62.877 -21.804  1.00104.73           O
ATOM    480  CB  LEU M  66     -95.583  62.456 -23.703  1.00  0.00           C
ATOM    481  CG  LEU M  66     -95.895  61.080 -23.095  1.00  0.00           C
ATOM    482  CD1 LEU M  66     -97.281  61.034 -22.441  1.00  0.00           C
ATOM    483  CD2 LEU M  66     -95.825  60.012 -24.190  1.00  0.00           C
ATOM    484  N   GLY M  67     -93.577  65.076 -22.238  1.00112.02           N
ATOM    485  CA  GLY M  67     -92.254  65.404 -21.736  1.00112.93           C
ATOM    486  C   GLY M  67     -92.268  66.910 -21.651  1.00113.63           C
ATOM    487  O   GLY M  67     -91.297  67.528 -21.173  1.00113.81           O
ATOM    488  OXT GLY M  67     -93.306  67.466 -22.075  1.00113.81           O
TER     489      GLY M  67 
ATOM    490  N   GLY N   7    -168.205  51.702 -83.159  1.00290.02           N
ATOM    491  CA  GLY N   7    -167.556  50.507 -82.555  1.00290.05           C
ATOM    492  C   GLY N   7    -166.637  50.926 -81.441  1.00288.93           C
ATOM    493  O   GLY N   7    -166.773  52.074 -81.060  1.00289.54           O
ATOM    494  N   TYR N   8    -165.743  50.068 -80.947  1.00168.62           N
ATOM    495  CA  TYR N   8    -164.736  50.428 -79.927  1.00165.96           C
ATOM    496  C   TYR N   8    -165.272  50.959 -78.585  1.00164.75           C
ATOM    497  O   TYR N   8    -164.566  51.605 -77.827  1.00164.03           O
ATOM    498  CB  TYR N   8    -163.745  51.429 -80.546  1.00  0.00           C
ATOM    499  CG  TYR N   8    -162.299  51.185 -80.177  1.00  0.00           C
ATOM    500  CD1 TYR N   8    -161.576  50.137 -80.788  1.00  0.00           C
ATOM    501  CD2 TYR N   8    -161.634  52.003 -79.239  1.00  0.00           C
ATOM    502  CE1 TYR N   8    -160.217  49.900 -80.452  1.00  0.00           C
ATOM    503  CE2 TYR N   8    -160.268  51.772 -78.915  1.00  0.00           C
ATOM    504  CZ  TYR N   8    -159.580  50.714 -79.515  1.00  0.00           C
ATOM    505  OH  TYR N   8    -158.277  50.434 -79.200  1.00  0.00           O
ATOM    506  N   VAL N   9    -166.540  50.708 -78.290  1.00199.38           N
ATOM    507  CA  VAL N   9    -167.211  51.422 -77.201  1.00197.77           C
ATOM    508  C   VAL N   9    -166.748  51.090 -75.785  1.00196.49           C
ATOM    509  O   VAL N   9    -166.858  51.931 -74.906  1.00195.57           O
ATOM    510  CB  VAL N   9    -168.759  51.262 -77.284  1.00  0.00           C
ATOM    511  CG1 VAL N   9    -169.284  51.832 -78.612  1.00  0.00           C
ATOM    512  CG2 VAL N   9    -169.205  49.789 -77.150  1.00  0.00           C
ATOM    513  N   THR N  10    -166.212  49.902 -75.543  1.00213.49           N
ATOM    514  CA  THR N  10    -165.752  49.571 -74.197  1.00212.48           C
ATOM    515  C   THR N  10    -164.356  50.142 -74.000  1.00212.18           C
ATOM    516  O   THR N  10    -164.078  50.791 -72.997  1.00212.96           O
ATOM    517  CB  THR N  10    -165.741  48.049 -73.957  1.00  0.00           C
ATOM    518  OG1 THR N  10    -164.891  47.419 -74.918  1.00  0.00           O
ATOM    519  CG2 THR N  10    -167.129  47.447 -74.118  1.00  0.00           C
ATOM    520  N   VAL N  11    -163.503  49.976 -75.001  1.00187.52           N
ATOM    521  CA  VAL N  11    -162.117  50.436 -74.931  1.00186.07           C
ATOM    522  C   VAL N  11    -162.013  51.953 -74.918  1.00184.78           C
ATOM    523  O   VAL N  11    -161.073  52.510 -74.367  1.00184.85           O
ATOM    524  CB  VAL N  11    -161.219  49.840 -76.046  1.00  0.00           C
ATOM    525  CG1 VAL N  11    -160.155  48.930 -75.433  1.00  0.00           C
ATOM    526  CG2 VAL N  11    -162.034  49.041 -77.088  1.00  0.00           C
ATOM    527  N   ALA N  12    -163.062  52.616 -75.384  1.00164.49           N
ATOM    528  CA  ALA N  12    -163.197  54.059 -75.234  1.00161.83           C
ATOM    529  C   ALA N  12    -163.150  54.490 -73.758  1.00160.16           C
ATOM    530  O   ALA N  12    -162.713  55.592 -73.438  1.00160.43           O
ATOM    531  CB  ALA N  12    -164.513  54.507 -75.881  1.00  0.00           C
ATOM    532  N   ALA N  13    -163.586  53.616 -72.859  1.00165.40           N
ATOM    533  CA  ALA N  13    -163.456  53.852 -71.426  1.00164.02           C
ATOM    534  C   ALA N  13    -162.193  53.176 -70.878  1.00163.79           C
ATOM    535  O   ALA N  13    -161.494  53.754 -70.057  1.00164.30           O
ATOM    536  CB  ALA N  13    -164.705  53.328 -70.704  1.00  0.00           C
ATOM    537  N   GLU N  14    -161.903  51.955 -71.310  1.00161.22           N
ATOM    538  CA  GLU N  14    -160.784  51.190 -70.745  1.00159.73           C
ATOM    539  C   GLU N  14    -159.434  51.864 -70.959  1.00158.55           C
ATOM    540  O   GLU N  14    -158.592  51.856 -70.067  1.00158.32           O
ATOM    541  CB  GLU N  14    -160.682  49.796 -71.376  1.00  0.00           C
ATOM    542  CG  GLU N  14    -161.885  48.875 -71.195  1.00  0.00           C
ATOM    543  CD  GLU N  14    -161.835  47.689 -72.156  1.00  0.00           C
ATOM    544  OE1 GLU N  14    -162.745  47.561 -73.013  1.00  0.00           O
ATOM    545  OE2 GLU N  14    -160.881  46.892 -72.074  1.00  0.00           O
ATOM    546  N   GLU N  15    -159.211  52.451 -72.126  1.00152.78           N
ATOM    547  CA  GLU N  15    -157.911  53.049 -72.418  1.00150.69           C
ATOM    548  C   GLU N  15    -157.625  54.239 -71.514  1.00149.32           C
ATOM    549  O   GLU N  15    -156.507  54.396 -71.038  1.00148.77           O
ATOM    550  CB  GLU N  15    -157.828  53.500 -73.880  1.00  0.00           C
ATOM    551  CG  GLU N  15    -157.740  52.337 -74.863  1.00  0.00           C
ATOM    552  CD  GLU N  15    -157.637  52.782 -76.317  1.00  0.00           C
ATOM    553  OE1 GLU N  15    -157.803  53.984 -76.623  1.00  0.00           O
ATOM    554  OE2 GLU N  15    -157.398  51.913 -77.179  1.00  0.00           O
ATOM    555  N   VAL N  16    -158.626  55.066 -71.252  1.00174.96           N
ATOM    556  CA  VAL N  16    -158.413  56.246 -70.409  1.00173.57           C
ATOM    557  C   VAL N  16    -158.424  55.852 -68.936  1.00173.81           C
ATOM    558  O   VAL N  16    -157.785  56.490 -68.106  1.00174.56           O
ATOM    559  CB  VAL N  16    -159.421  57.392 -70.718  1.00  0.00           C
ATOM    560  CG1 VAL N  16    -159.196  57.896 -72.147  1.00  0.00           C
ATOM    561  CG2 VAL N  16    -160.886  56.960 -70.561  1.00  0.00           C
ATOM    562  N   GLU N  17    -159.091  54.760 -68.601  1.00158.28           N
ATOM    563  CA  GLU N  17    -159.096  54.284 -67.222  1.00157.84           C
ATOM    564  C   GLU N  17    -157.699  53.756 -66.891  1.00156.49           C
ATOM    565  O   GLU N  17    -157.132  54.079 -65.842  1.00156.16           O
ATOM    566  CB  GLU N  17    -160.213  53.246 -67.057  1.00  0.00           C
ATOM    567  CG  GLU N  17    -160.591  52.882 -65.625  1.00  0.00           C
ATOM    568  CD  GLU N  17    -159.829  51.703 -65.042  1.00  0.00           C
ATOM    569  OE1 GLU N  17    -159.136  50.959 -65.764  1.00  0.00           O
ATOM    570  OE2 GLU N  17    -159.933  51.501 -63.814  1.00  0.00           O
ATOM    571  N   GLU N  18    -157.086  53.044 -67.830  1.00171.94           N
ATOM    572  CA  GLU N  18    -155.699  52.619 -67.659  1.00169.73           C
ATOM    573  C   GLU N  18    -154.747  53.806 -67.698  1.00167.82           C
ATOM    574  O   GLU N  18    -153.828  53.887 -66.898  1.00167.80           O
ATOM    575  CB  GLU N  18    -155.270  51.627 -68.747  1.00  0.00           C
ATOM    576  CG  GLU N  18    -154.586  50.371 -68.212  1.00  0.00           C
ATOM    577  CD  GLU N  18    -153.378  50.662 -67.328  1.00  0.00           C
ATOM    578  OE1 GLU N  18    -152.363  51.197 -67.815  1.00  0.00           O
ATOM    579  OE2 GLU N  18    -153.426  50.323 -66.121  1.00  0.00           O
ATOM    580  N   LEU N  19    -154.950  54.745 -68.610  1.00112.59           N
ATOM    581  CA  LEU N  19    -154.037  55.878 -68.740  1.00109.12           C
ATOM    582  C   LEU N  19    -154.062  56.792 -67.519  1.00107.07           C
ATOM    583  O   LEU N  19    -153.010  57.232 -67.036  1.00106.75           O
ATOM    584  CB  LEU N  19    -154.392  56.664 -70.003  1.00  0.00           C
ATOM    585  CG  LEU N  19    -153.487  57.819 -70.441  1.00  0.00           C
ATOM    586  CD1 LEU N  19    -152.045  57.402 -70.706  1.00  0.00           C
ATOM    587  CD2 LEU N  19    -154.083  58.427 -71.705  1.00  0.00           C
ATOM    588  N   ARG N  20    -155.235  57.047 -66.959  1.00104.13           N
ATOM    589  CA  ARG N  20    -155.307  57.819 -65.719  1.00102.90           C
ATOM    590  C   ARG N  20    -154.788  57.011 -64.536  1.00101.94           C
ATOM    591  O   ARG N  20    -154.126  57.576 -63.664  1.00101.74           O
ATOM    592  CB  ARG N  20    -156.715  58.362 -65.475  1.00  0.00           C
ATOM    593  CG  ARG N  20    -156.759  59.305 -64.271  1.00  0.00           C
ATOM    594  CD  ARG N  20    -157.885  60.328 -64.327  1.00  0.00           C
ATOM    595  NE  ARG N  20    -157.658  61.332 -65.377  1.00  0.00           N
ATOM    596  CZ  ARG N  20    -156.923  62.434 -65.289  1.00  0.00           C
ATOM    597  NH1 ARG N  20    -156.962  63.284 -66.268  1.00  0.00           N
ATOM    598  NH2 ARG N  20    -156.093  62.706 -64.314  1.00  0.00           N
ATOM    599  N   ARG N  21    -154.973  55.697 -64.514  1.00126.29           N
ATOM    600  CA  ARG N  21    -154.294  54.885 -63.497  1.00125.43           C
ATOM    601  C   ARG N  21    -152.783  54.978 -63.656  1.00123.63           C
ATOM    602  O   ARG N  21    -152.089  55.184 -62.671  1.00123.48           O
ATOM    603  CB  ARG N  21    -154.746  53.423 -63.544  1.00  0.00           C
ATOM    604  CG  ARG N  21    -153.904  52.497 -62.659  1.00  0.00           C
ATOM    605  CD  ARG N  21    -154.472  51.097 -62.475  1.00  0.00           C
ATOM    606  NE  ARG N  21    -154.982  50.539 -63.735  1.00  0.00           N
ATOM    607  CZ  ARG N  21    -156.255  50.434 -64.088  1.00  0.00           C
ATOM    608  NH1 ARG N  21    -156.535  50.036 -65.287  1.00  0.00           N
ATOM    609  NH2 ARG N  21    -157.249  50.762 -63.307  1.00  0.00           N
ATOM    610  N   ARG N  22    -152.261  54.895 -64.872  1.00101.86           N
ATOM    611  CA  ARG N  22    -150.818  55.005 -65.106  1.00 99.05           C
ATOM    612  C   ARG N  22    -150.289  56.341 -64.620  1.00 96.68           C
ATOM    613  O   ARG N  22    -149.234  56.413 -64.005  1.00 95.78           O
ATOM    614  CB  ARG N  22    -150.496  54.829 -66.597  1.00  0.00           C
ATOM    615  CG  ARG N  22    -149.091  54.280 -66.849  1.00  0.00           C
ATOM    616  CD  ARG N  22    -149.077  52.790 -67.237  1.00  0.00           C
ATOM    617  NE  ARG N  22    -150.023  51.965 -66.471  1.00  0.00           N
ATOM    618  CZ  ARG N  22    -149.884  51.517 -65.231  1.00  0.00           C
ATOM    619  NH1 ARG N  22    -150.899  50.925 -64.677  1.00  0.00           N
ATOM    620  NH2 ARG N  22    -148.810  51.711 -64.511  1.00  0.00           N
ATOM    621  N   ASN N  23    -151.064  57.388 -64.849  1.00 89.75           N
ATOM    622  CA  ASN N  23    -150.740  58.711 -64.328  1.00 88.09           C
ATOM    623  C   ASN N  23    -150.656  58.708 -62.813  1.00 89.17           C
ATOM    624  O   ASN N  23    -149.654  59.139 -62.259  1.00 89.16           O
ATOM    625  CB  ASN N  23    -151.793  59.723 -64.776  1.00  0.00           C
ATOM    626  CG  ASN N  23    -151.319  60.552 -65.913  1.00  0.00           C
ATOM    627  OD1 ASN N  23    -150.341  61.255 -65.777  1.00  0.00           O
ATOM    628  ND2 ASN N  23    -151.955  60.443 -67.043  1.00  0.00           N
ATOM    629  N   GLY N  24    -151.681  58.194 -62.149  1.00105.81           N
ATOM    630  CA  GLY N  24    -151.683  58.154 -60.696  1.00107.81           C
ATOM    631  C   GLY N  24    -150.609  57.261 -60.106  1.00107.42           C
ATOM    632  O   GLY N  24    -150.077  57.568 -59.049  1.00106.82           O
ATOM    633  N   GLU N  25    -150.249  56.171 -60.770  1.00119.26           N
ATOM    634  CA  GLU N  25    -149.163  55.320 -60.285  1.00118.63           C
ATOM    635  C   GLU N  25    -147.827  56.045 -60.391  1.00115.91           C
ATOM    636  O   GLU N  25    -147.065  56.052 -59.429  1.00115.02           O
ATOM    637  CB  GLU N  25    -149.087  53.998 -61.052  1.00  0.00           C
ATOM    638  CG  GLU N  25    -150.184  53.002 -60.670  1.00  0.00           C
ATOM    639  CD  GLU N  25    -150.074  51.688 -61.434  1.00  0.00           C
ATOM    640  OE1 GLU N  25    -148.953  51.253 -61.756  1.00  0.00           O
ATOM    641  OE2 GLU N  25    -151.118  51.097 -61.779  1.00  0.00           O
ATOM    642  N   LEU N  26    -147.562  56.713 -61.508  1.00 77.99           N
ATOM    643  CA  LEU N  26    -146.311  57.464 -61.641  1.00 75.21           C
ATOM    644  C   LEU N  26    -146.277  58.591 -60.624  1.00 74.54           C
ATOM    645  O   LEU N  26    -145.252  58.861 -60.025  1.00 74.13           O
ATOM    646  CB  LEU N  26    -146.146  58.083 -63.032  1.00  0.00           C
ATOM    647  CG  LEU N  26    -145.258  57.325 -64.028  1.00  0.00           C
ATOM    648  CD1 LEU N  26    -145.873  56.023 -64.528  1.00  0.00           C
ATOM    649  CD2 LEU N  26    -144.941  58.240 -65.210  1.00  0.00           C
ATOM    650  N   GLU N  27    -147.408  59.239 -60.405  1.00101.41           N
ATOM    651  CA  GLU N  27    -147.506  60.328 -59.435  1.00102.23           C
ATOM    652  C   GLU N  27    -147.259  59.816 -58.013  1.00101.97           C
ATOM    653  O   GLU N  27    -146.558  60.442 -57.222  1.00101.31           O
ATOM    654  CB  GLU N  27    -148.897  60.944 -59.593  1.00  0.00           C
ATOM    655  CG  GLU N  27    -149.151  62.275 -58.931  1.00  0.00           C
ATOM    656  CD  GLU N  27    -150.419  62.896 -59.506  1.00  0.00           C
ATOM    657  OE1 GLU N  27    -151.483  62.241 -59.481  1.00  0.00           O
ATOM    658  OE2 GLU N  27    -150.334  63.999 -60.093  1.00  0.00           O
ATOM    659  N   ARG N  28    -147.775  58.633 -57.706  1.00111.19           N
ATOM    660  CA  ARG N  28    -147.541  57.982 -56.415  1.00111.75           C
ATOM    661  C   ARG N  28    -146.068  57.648 -56.221  1.00110.63           C
ATOM    662  O   ARG N  28    -145.546  57.767 -55.110  1.00111.70           O
ATOM    663  CB  ARG N  28    -148.415  56.719 -56.330  1.00  0.00           C
ATOM    664  CG  ARG N  28    -148.277  55.894 -55.059  1.00  0.00           C
ATOM    665  CD  ARG N  28    -147.305  54.724 -55.260  1.00  0.00           C
ATOM    666  NE  ARG N  28    -147.002  54.051 -53.989  1.00  0.00           N
ATOM    667  CZ  ARG N  28    -146.073  54.419 -53.114  1.00  0.00           C
ATOM    668  NH1 ARG N  28    -145.946  53.761 -51.999  1.00  0.00           N
ATOM    669  NH2 ARG N  28    -145.291  55.453 -53.258  1.00  0.00           N
ATOM    670  N   GLU N  29    -145.393  57.194 -57.264  1.00106.17           N
ATOM    671  CA  GLU N  29    -143.967  56.888 -57.149  1.00103.07           C
ATOM    672  C   GLU N  29    -143.202  58.192 -56.972  1.00 98.90           C
ATOM    673  O   GLU N  29    -142.346  58.318 -56.095  1.00 97.85           O
ATOM    674  CB  GLU N  29    -143.451  56.190 -58.410  1.00  0.00           C
ATOM    675  CG  GLU N  29    -143.964  54.775 -58.603  1.00  0.00           C
ATOM    676  CD  GLU N  29    -143.436  54.159 -59.890  1.00  0.00           C
ATOM    677  OE1 GLU N  29    -143.691  54.713 -60.984  1.00  0.00           O
ATOM    678  OE2 GLU N  29    -142.749  53.118 -59.802  1.00  0.00           O
ATOM    679  N   MET N  30    -143.547  59.169 -57.796  1.00 70.09           N
ATOM    680  CA  MET N  30    -142.849  60.443 -57.839  1.00 65.56           C
ATOM    681  C   MET N  30    -142.932  61.185 -56.521  1.00 65.03           C
ATOM    682  O   MET N  30    -141.921  61.674 -56.040  1.00 64.95           O
ATOM    683  CB  MET N  30    -143.433  61.309 -58.956  1.00  0.00           C
ATOM    684  CG  MET N  30    -142.725  62.631 -59.168  1.00  0.00           C
ATOM    685  SD  MET N  30    -143.498  63.530 -60.513  1.00  0.00           S
ATOM    686  CE  MET N  30    -145.000  64.207 -59.767  1.00  0.00           C
ATOM    687  N   GLU N  31    -144.101  61.271 -55.907  1.00 76.58           N
ATOM    688  CA  GLU N  31    -144.215  62.018 -54.658  1.00 76.60           C
ATOM    689  C   GLU N  31    -143.485  61.345 -53.500  1.00 76.57           C
ATOM    690  O   GLU N  31    -142.903  62.032 -52.664  1.00 76.06           O
ATOM    691  CB  GLU N  31    -145.681  62.274 -54.297  1.00  0.00           C
ATOM    692  CG  GLU N  31    -146.372  63.263 -55.241  1.00  0.00           C
ATOM    693  CD  GLU N  31    -145.668  64.615 -55.287  1.00  0.00           C
ATOM    694  OE1 GLU N  31    -145.545  65.295 -54.239  1.00  0.00           O
ATOM    695  OE2 GLU N  31    -145.177  65.009 -56.365  1.00  0.00           O
ATOM    696  N   GLU N  32    -143.425  60.021 -53.442  1.00107.38           N
ATOM    697  CA  GLU N  32    -142.638  59.405 -52.370  1.00106.03           C
ATOM    698  C   GLU N  32    -141.143  59.442 -52.646  1.00104.48           C
ATOM    699  O   GLU N  32    -140.346  59.574 -51.722  1.00104.50           O
ATOM    700  CB  GLU N  32    -143.075  57.981 -52.051  1.00  0.00           C
ATOM    701  CG  GLU N  32    -144.253  57.957 -51.092  1.00  0.00           C
ATOM    702  CD  GLU N  32    -144.160  56.791 -50.127  1.00  0.00           C
ATOM    703  OE1 GLU N  32    -143.976  57.039 -48.913  1.00  0.00           O
ATOM    704  OE2 GLU N  32    -144.247  55.626 -50.577  1.00  0.00           O
ATOM    705  N   MET N  33    -140.743  59.421 -53.906  1.00 65.83           N
ATOM    706  CA  MET N  33    -139.343  59.654 -54.248  1.00 63.06           C
ATOM    707  C   MET N  33    -138.956  61.092 -53.896  1.00 62.37           C
ATOM    708  O   MET N  33    -137.889  61.346 -53.360  1.00 62.07           O
ATOM    709  CB  MET N  33    -139.167  59.429 -55.744  1.00  0.00           C
ATOM    710  CG  MET N  33    -137.799  59.794 -56.290  1.00  0.00           C
ATOM    711  SD  MET N  33    -137.883  59.888 -58.069  1.00  0.00           S
ATOM    712  CE  MET N  33    -138.829  61.383 -58.305  1.00  0.00           C
ATOM    713  N   LYS N  34    -139.842  62.041 -54.160  1.00 65.85           N
ATOM    714  CA  LYS N  34    -139.632  63.457 -53.842  1.00 64.06           C
ATOM    715  C   LYS N  34    -139.548  63.663 -52.333  1.00 63.12           C
ATOM    716  O   LYS N  34    -138.703  64.415 -51.849  1.00 61.35           O
ATOM    717  CB  LYS N  34    -140.822  64.200 -54.445  1.00  0.00           C
ATOM    718  CG  LYS N  34    -140.908  65.708 -54.367  1.00  0.00           C
ATOM    719  CD  LYS N  34    -142.290  66.011 -54.942  1.00  0.00           C
ATOM    720  CE  LYS N  34    -142.688  67.471 -55.028  1.00  0.00           C
ATOM    721  NZ  LYS N  34    -144.112  67.482 -55.521  1.00  0.00           N
ATOM    722  N   LYS N  35    -140.379  62.947 -51.589  1.00 71.82           N
ATOM    723  CA  LYS N  35    -140.299  62.899 -50.126  1.00 73.01           C
ATOM    724  C   LYS N  35    -138.936  62.366 -49.707  1.00 72.02           C
ATOM    725  O   LYS N  35    -138.267  62.972 -48.878  1.00 70.71           O
ATOM    726  CB  LYS N  35    -141.430  62.000 -49.608  1.00  0.00           C
ATOM    727  CG  LYS N  35    -141.281  61.392 -48.217  1.00  0.00           C
ATOM    728  CD  LYS N  35    -142.358  60.332 -48.023  1.00  0.00           C
ATOM    729  CE  LYS N  35    -142.139  59.536 -46.745  1.00  0.00           C
ATOM    730  NZ  LYS N  35    -143.166  58.443 -46.623  1.00  0.00           N
ATOM    731  N   GLU N  36    -138.495  61.258 -50.282  1.00 82.37           N
ATOM    732  CA  GLU N  36    -137.201  60.695 -49.910  1.00 80.95           C
ATOM    733  C   GLU N  36    -136.070  61.650 -50.270  1.00 79.29           C
ATOM    734  O   GLU N  36    -135.154  61.828 -49.490  1.00 80.60           O
ATOM    735  CB  GLU N  36    -136.977  59.339 -50.581  1.00  0.00           C
ATOM    736  CG  GLU N  36    -136.708  58.210 -49.593  1.00  0.00           C
ATOM    737  CD  GLU N  36    -135.465  58.450 -48.747  1.00  0.00           C
ATOM    738  OE1 GLU N  36    -135.586  58.557 -47.506  1.00  0.00           O
ATOM    739  OE2 GLU N  36    -134.352  58.565 -49.297  1.00  0.00           O
ATOM    740  N   MET N  37    -136.164  62.330 -51.401  1.00 49.02           N
ATOM    741  CA  MET N  37    -135.167  63.314 -51.813  1.00 47.36           C
ATOM    742  C   MET N  37    -135.061  64.505 -50.860  1.00 48.90           C
ATOM    743  O   MET N  37    -133.957  64.943 -50.543  1.00 49.18           O
ATOM    744  CB  MET N  37    -135.505  63.796 -53.225  1.00  0.00           C
ATOM    745  CG  MET N  37    -134.504  64.763 -53.831  1.00  0.00           C
ATOM    746  SD  MET N  37    -134.971  65.173 -55.523  1.00  0.00           S
ATOM    747  CE  MET N  37    -136.321  66.339 -55.334  1.00  0.00           C
ATOM    748  N   VAL N  38    -136.166  65.035 -50.346  1.00 65.58           N
ATOM    749  CA  VAL N  38    -136.046  66.145 -49.393  1.00 70.00           C
ATOM    750  C   VAL N  38    -135.582  65.645 -48.026  1.00 72.64           C
ATOM    751  O   VAL N  38    -134.886  66.359 -47.300  1.00 72.43           O
ATOM    752  CB  VAL N  38    -137.325  67.026 -49.283  1.00  0.00           C
ATOM    753  CG1 VAL N  38    -137.648  67.656 -50.647  1.00  0.00           C
ATOM    754  CG2 VAL N  38    -138.542  66.258 -48.767  1.00  0.00           C
ATOM    755  N   GLN N  39    -135.872  64.391 -47.697  1.00 93.03           N
ATOM    756  CA  GLN N  39    -135.311  63.762 -46.499  1.00 94.37           C
ATOM    757  C   GLN N  39    -133.808  63.564 -46.708  1.00 92.72           C
ATOM    758  O   GLN N  39    -133.018  63.690 -45.777  1.00 93.17           O
ATOM    759  CB  GLN N  39    -135.994  62.412 -46.225  1.00  0.00           C
ATOM    760  CG  GLN N  39    -137.453  62.535 -45.750  1.00  0.00           C
ATOM    761  CD  GLN N  39    -138.234  61.220 -45.690  1.00  0.00           C
ATOM    762  OE1 GLN N  39    -139.397  61.213 -45.314  1.00  0.00           O
ATOM    763  NE2 GLN N  39    -137.629  60.117 -46.046  1.00  0.00           N
ATOM    764  N   LEU N  40    -133.391  63.264 -47.930  1.00 68.21           N
ATOM    765  CA  LEU N  40    -131.983  63.068 -48.263  1.00 66.50           C
ATOM    766  C   LEU N  40    -131.241  64.383 -48.119  1.00 65.05           C
ATOM    767  O   LEU N  40    -130.263  64.434 -47.402  1.00 65.14           O
ATOM    768  CB  LEU N  40    -131.871  62.467 -49.670  1.00  0.00           C
ATOM    769  CG  LEU N  40    -130.645  61.659 -50.112  1.00  0.00           C
ATOM    770  CD1 LEU N  40    -130.387  60.434 -49.236  1.00  0.00           C
ATOM    771  CD2 LEU N  40    -130.927  61.172 -51.527  1.00  0.00           C
ATOM    772  N   TRP N  41    -131.799  65.461 -48.649  1.00 64.72           N
ATOM    773  CA  TRP N  41    -131.266  66.812 -48.450  1.00 63.75           C
ATOM    774  C   TRP N  41    -131.222  67.226 -46.977  1.00 63.64           C
ATOM    775  O   TRP N  41    -130.317  67.926 -46.527  1.00 62.04           O
ATOM    776  CB  TRP N  41    -132.124  67.774 -49.282  1.00  0.00           C
ATOM    777  CG  TRP N  41    -131.842  69.261 -49.173  1.00  0.00           C
ATOM    778  CD1 TRP N  41    -132.780  70.249 -49.185  1.00  0.00           C
ATOM    779  CD2 TRP N  41    -130.569  69.949 -49.158  1.00  0.00           C
ATOM    780  NE1 TRP N  41    -132.207  71.490 -49.158  1.00  0.00           N
ATOM    781  CE2 TRP N  41    -130.848  71.346 -49.114  1.00  0.00           C
ATOM    782  CE3 TRP N  41    -129.221  69.533 -49.158  1.00  0.00           C
ATOM    783  CZ2 TRP N  41    -129.829  72.320 -49.040  1.00  0.00           C
ATOM    784  CZ3 TRP N  41    -128.194  70.506 -49.072  1.00  0.00           C
ATOM    785  CH2 TRP N  41    -128.513  71.890 -49.012  1.00  0.00           C
ATOM    786  N   ARG N  42    -132.174  66.772 -46.176  1.00 82.42           N
ATOM    787  CA  ARG N  42    -132.122  67.048 -44.733  1.00 83.73           C
ATOM    788  C   ARG N  42    -131.028  66.265 -44.025  1.00 84.74           C
ATOM    789  O   ARG N  42    -130.414  66.762 -43.091  1.00 84.74           O
ATOM    790  CB  ARG N  42    -133.491  66.805 -44.093  1.00  0.00           C
ATOM    791  CG  ARG N  42    -134.264  68.087 -43.723  1.00  0.00           C
ATOM    792  CD  ARG N  42    -134.747  68.967 -44.904  1.00  0.00           C
ATOM    793  NE  ARG N  42    -133.657  69.643 -45.632  1.00  0.00           N
ATOM    794  CZ  ARG N  42    -132.999  70.733 -45.256  1.00  0.00           C
ATOM    795  NH1 ARG N  42    -131.974  71.113 -45.959  1.00  0.00           N
ATOM    796  NH2 ARG N  42    -133.294  71.435 -44.189  1.00  0.00           N
ATOM    797  N   ARG N  43    -130.736  65.066 -44.502  1.00 72.22           N
ATOM    798  CA  ARG N  43    -129.607  64.296 -43.978  1.00 71.02           C
ATOM    799  C   ARG N  43    -128.297  64.918 -44.465  1.00 71.14           C
ATOM    800  O   ARG N  43    -127.322  64.951 -43.723  1.00 70.23           O
ATOM    801  CB  ARG N  43    -129.746  62.823 -44.384  1.00  0.00           C
ATOM    802  CG  ARG N  43    -130.841  62.086 -43.602  1.00  0.00           C
ATOM    803  CD  ARG N  43    -131.222  60.718 -44.183  1.00  0.00           C
ATOM    804  NE  ARG N  43    -132.021  60.866 -45.408  1.00  0.00           N
ATOM    805  CZ  ARG N  43    -132.653  59.906 -46.074  1.00  0.00           C
ATOM    806  NH1 ARG N  43    -133.253  60.205 -47.181  1.00  0.00           N
ATOM    807  NH2 ARG N  43    -132.770  58.670 -45.668  1.00  0.00           N
ATOM    808  N   THR N  44    -128.273  65.454 -45.675  1.00 52.17           N
ATOM    809  CA  THR N  44    -127.085  66.128 -46.197  1.00 55.84           C
ATOM    810  C   THR N  44    -126.679  67.320 -45.342  1.00 60.13           C
ATOM    811  O   THR N  44    -125.510  67.444 -44.987  1.00 60.02           O
ATOM    812  CB  THR N  44    -127.321  66.614 -47.641  1.00  0.00           C
ATOM    813  OG1 THR N  44    -127.807  65.530 -48.432  1.00  0.00           O
ATOM    814  CG2 THR N  44    -126.062  67.099 -48.304  1.00  0.00           C
ATOM    815  N   VAL N  45    -127.609  68.185 -44.959  1.00 97.40           N
ATOM    816  CA  VAL N  45    -127.211  69.362 -44.181  1.00102.87           C
ATOM    817  C   VAL N  45    -126.721  69.055 -42.770  1.00103.68           C
ATOM    818  O   VAL N  45    -125.859  69.760 -42.267  1.00103.94           O
ATOM    819  CB  VAL N  45    -128.291  70.473 -44.128  1.00  0.00           C
ATOM    820  CG1 VAL N  45    -128.562  71.007 -45.533  1.00  0.00           C
ATOM    821  CG2 VAL N  45    -129.600  69.997 -43.484  1.00  0.00           C
ATOM    822  N   VAL N  46    -127.164  67.982 -42.126  1.00108.31           N
ATOM    823  CA  VAL N  46    -126.605  67.677 -40.805  1.00108.72           C
ATOM    824  C   VAL N  46    -125.203  67.079 -40.951  1.00106.77           C
ATOM    825  O   VAL N  46    -124.382  67.169 -40.040  1.00106.86           O
ATOM    826  CB  VAL N  46    -127.540  66.802 -39.926  1.00  0.00           C
ATOM    827  CG1 VAL N  46    -128.865  67.537 -39.676  1.00  0.00           C
ATOM    828  CG2 VAL N  46    -127.829  65.434 -40.545  1.00  0.00           C
ATOM    829  N   ALA N  47    -124.887  66.532 -42.120  1.00 79.80           N
ATOM    830  CA  ALA N  47    -123.522  66.095 -42.403  1.00 76.63           C
ATOM    831  C   ALA N  47    -122.652  67.328 -42.687  1.00 75.38           C
ATOM    832  O   ALA N  47    -121.466  67.342 -42.383  1.00 75.74           O
ATOM    833  CB  ALA N  47    -123.503  65.115 -43.591  1.00  0.00           C
ATOM    834  N   GLU N  48    -123.243  68.366 -43.259  1.00 61.05           N
ATOM    835  CA  GLU N  48    -122.539  69.629 -43.506  1.00 61.24           C
ATOM    836  C   GLU N  48    -122.234  70.327 -42.187  1.00 61.25           C
ATOM    837  O   GLU N  48    -121.111  70.770 -41.968  1.00 59.96           O
ATOM    838  CB  GLU N  48    -123.355  70.509 -44.468  1.00  0.00           C
ATOM    839  CG  GLU N  48    -123.283  69.907 -45.856  1.00  0.00           C
ATOM    840  CD  GLU N  48    -124.190  70.454 -46.939  1.00  0.00           C
ATOM    841  OE1 GLU N  48    -125.108  71.265 -46.714  1.00  0.00           O
ATOM    842  OE2 GLU N  48    -123.962  69.988 -48.087  1.00  0.00           O
ATOM    843  N   GLU N  49    -123.174  70.307 -41.255  1.00 93.28           N
ATOM    844  CA  GLU N  49    -122.911  70.818 -39.910  1.00 95.22           C
ATOM    845  C   GLU N  49    -121.812  70.018 -39.211  1.00 95.44           C
ATOM    846  O   GLU N  49    -120.998  70.549 -38.446  1.00 95.23           O
ATOM    847  CB  GLU N  49    -124.126  70.641 -39.010  1.00  0.00           C
ATOM    848  CG  GLU N  49    -125.336  71.524 -39.189  1.00  0.00           C
ATOM    849  CD  GLU N  49    -126.361  71.181 -38.112  1.00  0.00           C
ATOM    850  OE1 GLU N  49    -125.977  71.168 -36.910  1.00  0.00           O
ATOM    851  OE2 GLU N  49    -127.516  70.848 -38.443  1.00  0.00           O
ATOM    852  N   ALA N  50    -121.808  68.711 -39.432  1.00 75.23           N
ATOM    853  CA  ALA N  50    -120.801  67.858 -38.817  1.00 74.30           C
ATOM    854  C   ALA N  50    -119.433  68.233 -39.380  1.00 73.11           C
ATOM    855  O   ALA N  50    -118.477  68.357 -38.625  1.00 72.81           O
ATOM    856  CB  ALA N  50    -121.114  66.376 -39.062  1.00  0.00           C
ATOM    857  N   GLU N  51    -119.348  68.448 -40.685  1.00 65.90           N
ATOM    858  CA  GLU N  51    -118.088  68.819 -41.327  1.00 65.86           C
ATOM    859  C   GLU N  51    -117.572  70.155 -40.799  1.00 66.26           C
ATOM    860  O   GLU N  51    -116.381  70.279 -40.517  1.00 67.27           O
ATOM    861  CB  GLU N  51    -118.266  68.874 -42.849  1.00  0.00           C
ATOM    862  CG  GLU N  51    -116.974  69.120 -43.624  1.00  0.00           C
ATOM    863  CD  GLU N  51    -117.207  69.143 -45.126  1.00  0.00           C
ATOM    864  OE1 GLU N  51    -116.931  70.158 -45.796  1.00  0.00           O
ATOM    865  OE2 GLU N  51    -117.694  68.124 -45.658  1.00  0.00           O
ATOM    866  N   GLU N  52    -118.448  71.129 -40.584  1.00 77.21           N
ATOM    867  CA  GLU N  52    -118.018  72.409 -40.013  1.00 78.60           C
ATOM    868  C   GLU N  52    -117.417  72.197 -38.629  1.00 78.76           C
ATOM    869  O   GLU N  52    -116.346  72.716 -38.300  1.00 78.03           O
ATOM    870  CB  GLU N  52    -119.193  73.374 -39.835  1.00  0.00           C
ATOM    871  CG  GLU N  52    -119.809  73.925 -41.105  1.00  0.00           C
ATOM    872  CD  GLU N  52    -120.933  74.897 -40.778  1.00  0.00           C
ATOM    873  OE1 GLU N  52    -121.851  74.519 -40.015  1.00  0.00           O
ATOM    874  OE2 GLU N  52    -120.876  76.058 -41.242  1.00  0.00           O
ATOM    875  N   ARG N  53    -118.098  71.411 -37.807  1.00101.98           N
ATOM    876  CA  ARG N  53    -117.626  71.173 -36.444  1.00102.11           C
ATOM    877  C   ARG N  53    -116.334  70.369 -36.422  1.00102.28           C
ATOM    878  O   ARG N  53    -115.445  70.663 -35.634  1.00102.46           O
ATOM    879  CB  ARG N  53    -118.716  70.500 -35.606  1.00  0.00           C
ATOM    880  CG  ARG N  53    -119.856  71.463 -35.264  1.00  0.00           C
ATOM    881  CD  ARG N  53    -120.890  70.855 -34.316  1.00  0.00           C
ATOM    882  NE  ARG N  53    -121.864  69.961 -34.967  1.00  0.00           N
ATOM    883  CZ  ARG N  53    -123.057  70.312 -35.441  1.00  0.00           C
ATOM    884  NH1 ARG N  53    -123.884  69.387 -35.835  1.00  0.00           N
ATOM    885  NH2 ARG N  53    -123.492  71.542 -35.507  1.00  0.00           N
ATOM    886  N   LEU N  54    -116.194  69.395 -37.304  1.00 81.67           N
ATOM    887  CA  LEU N  54    -114.970  68.597 -37.382  1.00 79.58           C
ATOM    888  C   LEU N  54    -113.810  69.450 -37.872  1.00 80.57           C
ATOM    889  O   LEU N  54    -112.700  69.337 -37.366  1.00 80.50           O
ATOM    890  CB  LEU N  54    -115.157  67.420 -38.346  1.00  0.00           C
ATOM    891  CG  LEU N  54    -115.747  66.085 -37.855  1.00  0.00           C
ATOM    892  CD1 LEU N  54    -116.636  66.138 -36.608  1.00  0.00           C
ATOM    893  CD2 LEU N  54    -116.535  65.461 -38.998  1.00  0.00           C
ATOM    894  N   CYS N  55    -114.063  70.328 -38.831  1.00 85.97           N
ATOM    895  CA  CYS N  55    -113.026  71.226 -39.329  1.00 88.62           C
ATOM    896  C   CYS N  55    -112.577  72.168 -38.218  1.00 89.42           C
ATOM    897  O   CYS N  55    -111.384  72.402 -38.043  1.00 88.49           O
ATOM    898  CB  CYS N  55    -113.551  72.043 -40.511  1.00  0.00           C
ATOM    899  SG  CYS N  55    -112.250  73.000 -41.335  1.00  0.00           S
ATOM    900  N   SER N  56    -113.532  72.689 -37.458  1.00117.34           N
ATOM    901  CA  SER N  56    -113.206  73.572 -36.341  1.00119.28           C
ATOM    902  C   SER N  56    -112.361  72.830 -35.314  1.00119.96           C
ATOM    903  O   SER N  56    -111.317  73.322 -34.915  1.00120.89           O
ATOM    904  CB  SER N  56    -114.481  74.115 -35.688  1.00  0.00           C
ATOM    905  OG  SER N  56    -114.190  75.123 -34.734  1.00  0.00           O
ATOM    906  N   GLN N  57    -112.753  71.622 -34.935  1.00 86.89           N
ATOM    907  CA  GLN N  57    -111.996  70.870 -33.934  1.00 84.95           C
ATOM    908  C   GLN N  57    -110.606  70.470 -34.409  1.00 82.29           C
ATOM    909  O   GLN N  57    -109.667  70.452 -33.620  1.00 82.46           O
ATOM    910  CB  GLN N  57    -112.777  69.636 -33.487  1.00  0.00           C
ATOM    911  CG  GLN N  57    -114.016  69.979 -32.670  1.00  0.00           C
ATOM    912  CD  GLN N  57    -113.940  69.427 -31.265  1.00  0.00           C
ATOM    913  OE1 GLN N  57    -114.361  68.309 -31.004  1.00  0.00           O
ATOM    914  NE2 GLN N  57    -113.404  70.189 -30.352  1.00  0.00           N
ATOM    915  N   LEU N  58    -110.437  70.212 -35.698  1.00 86.28           N
ATOM    916  CA  LEU N  58    -109.099  69.958 -36.221  1.00 85.00           C
ATOM    917  C   LEU N  58    -108.243  71.212 -36.055  1.00 85.45           C
ATOM    918  O   LEU N  58    -107.124  71.135 -35.561  1.00 85.80           O
ATOM    919  CB  LEU N  58    -109.168  69.537 -37.691  1.00  0.00           C
ATOM    920  CG  LEU N  58    -107.813  69.132 -38.289  1.00  0.00           C
ATOM    921  CD1 LEU N  58    -107.853  67.691 -38.793  1.00  0.00           C
ATOM    922  CD2 LEU N  58    -107.408  70.076 -39.414  1.00  0.00           C
ATOM    923  N   ALA N  59    -108.784  72.369 -36.413  1.00 83.82           N
ATOM    924  CA  ALA N  59    -108.055  73.630 -36.295  1.00 85.53           C
ATOM    925  C   ALA N  59    -107.761  73.994 -34.834  1.00 86.87           C
ATOM    926  O   ALA N  59    -106.721  74.566 -34.519  1.00 86.24           O
ATOM    927  CB  ALA N  59    -108.852  74.744 -36.980  1.00  0.00           C
ATOM    928  N   GLU N  60    -108.669  73.644 -33.934  1.00103.53           N
ATOM    929  CA  GLU N  60    -108.468  73.858 -32.501  1.00103.15           C
ATOM    930  C   GLU N  60    -107.261  73.051 -32.025  1.00101.91           C
ATOM    931  O   GLU N  60    -106.387  73.581 -31.347  1.00102.23           O
ATOM    932  CB  GLU N  60    -109.722  73.448 -31.717  1.00  0.00           C
ATOM    933  CG  GLU N  60    -110.908  74.409 -31.867  1.00  0.00           C
ATOM    934  CD  GLU N  60    -112.260  73.710 -31.717  1.00  0.00           C
ATOM    935  OE1 GLU N  60    -112.407  72.831 -30.841  1.00  0.00           O
ATOM    936  OE2 GLU N  60    -113.192  74.024 -32.496  1.00  0.00           O
ATOM    937  N   LEU N  61    -107.153  71.794 -32.429  1.00 82.86           N
ATOM    938  CA  LEU N  61    -106.002  70.986 -32.023  1.00 80.79           C
ATOM    939  C   LEU N  61    -104.732  71.403 -32.767  1.00 82.34           C
ATOM    940  O   LEU N  61    -103.632  71.271 -32.238  1.00 81.45           O
ATOM    941  CB  LEU N  61    -106.274  69.496 -32.242  1.00  0.00           C
ATOM    942  CG  LEU N  61    -106.903  68.701 -31.085  1.00  0.00           C
ATOM    943  CD1 LEU N  61    -108.303  69.150 -30.683  1.00  0.00           C
ATOM    944  CD2 LEU N  61    -106.941  67.226 -31.474  1.00  0.00           C
ATOM    945  N   GLU N  62    -104.858  71.952 -33.968  1.00 94.47           N
ATOM    946  CA  GLU N  62    -103.687  72.472 -34.680  1.00 99.40           C
ATOM    947  C   GLU N  62    -103.081  73.646 -33.923  1.00100.54           C
ATOM    948  O   GLU N  62    -101.863  73.747 -33.843  1.00100.44           O
ATOM    949  CB  GLU N  62    -104.019  72.940 -36.104  1.00  0.00           C
ATOM    950  CG  GLU N  62    -104.208  71.823 -37.122  1.00  0.00           C
ATOM    951  CD  GLU N  62    -104.507  72.342 -38.521  1.00  0.00           C
ATOM    952  OE1 GLU N  62    -105.409  73.194 -38.678  1.00  0.00           O
ATOM    953  OE2 GLU N  62    -103.848  71.875 -39.477  1.00  0.00           O
ATOM    954  N   VAL N  63    -103.891  74.524 -33.344  1.00121.01           N
ATOM    955  CA  VAL N  63    -103.318  75.651 -32.601  1.00121.33           C
ATOM    956  C   VAL N  63    -102.844  75.244 -31.206  1.00121.38           C
ATOM    957  O   VAL N  63    -102.010  75.924 -30.622  1.00121.65           O
ATOM    958  CB  VAL N  63    -104.237  76.906 -32.548  1.00  0.00           C
ATOM    959  CG1 VAL N  63    -104.529  77.407 -33.972  1.00  0.00           C
ATOM    960  CG2 VAL N  63    -105.551  76.658 -31.809  1.00  0.00           C
ATOM    961  N   GLU N  64    -103.297  74.109 -30.690  1.00 91.63           N
ATOM    962  CA  GLU N  64    -102.741  73.584 -29.437  1.00 90.25           C
ATOM    963  C   GLU N  64    -101.330  73.044 -29.666  1.00 90.69           C
ATOM    964  O   GLU N  64    -100.508  73.039 -28.762  1.00 90.96           O
ATOM    965  CB  GLU N  64    -103.620  72.477 -28.847  1.00  0.00           C
ATOM    966  CG  GLU N  64    -104.914  72.986 -28.233  1.00  0.00           C
ATOM    967  CD  GLU N  64    -105.707  71.879 -27.554  1.00  0.00           C
ATOM    968  OE1 GLU N  64    -106.139  70.927 -28.237  1.00  0.00           O
ATOM    969  OE2 GLU N  64    -105.908  71.971 -26.322  1.00  0.00           O
ATOM    970  N   SER N  65    -101.030  72.661 -30.899  1.00 88.80           N
ATOM    971  CA  SER N  65     -99.690  72.212 -31.297  1.00 90.76           C
ATOM    972  C   SER N  65     -98.852  73.413 -31.773  1.00 92.92           C
ATOM    973  O   SER N  65     -97.848  73.272 -32.473  1.00 92.82           O
ATOM    974  CB  SER N  65     -99.850  71.156 -32.403  1.00  0.00           C
ATOM    975  OG  SER N  65     -98.658  70.447 -32.707  1.00  0.00           O
ATOM    976  N   LEU N  66     -99.300  74.622 -31.448  1.00122.45           N
ATOM    977  CA  LEU N  66     -98.699  75.850 -31.975  1.00125.78           C
ATOM    978  C   LEU N  66     -98.555  76.973 -30.940  1.00127.53           C
ATOM    979  O   LEU N  66     -98.445  78.149 -31.303  1.00127.17           O
ATOM    980  CB  LEU N  66     -99.569  76.321 -33.149  1.00  0.00           C
ATOM    981  CG  LEU N  66     -98.967  77.119 -34.315  1.00  0.00           C
ATOM    982  CD1 LEU N  66     -97.923  76.313 -35.094  1.00  0.00           C
ATOM    983  CD2 LEU N  66    -100.097  77.534 -35.261  1.00  0.00           C
ATOM    984  N   GLY N  67     -98.572  76.628 -29.660  1.00121.82           N
ATOM    985  CA  GLY N  67     -98.497  77.620 -28.594  1.00123.11           C
ATOM    986  C   GLY N  67     -97.752  77.057 -27.410  1.00124.99           C
ATOM    987  O   GLY N  67     -97.471  77.805 -26.453  1.00125.71           O
ATOM    988  OXT GLY N  67     -97.457  75.847 -27.444  1.00125.71           O
TER     989      GLY N  67 
END
