# Supplementary material for: Similar but Not Identical—Binding Properties of LSU (Response to Low Sulfur) Proteins From Arabidopsis thaliana
Source: Front Plant Sci. 2020 Aug 14;11:1246. doi: 10.3389/fpls.2020.01246 (PMC7456924; doi:10.3389/fpls.2020.01246)
Supplement: Supplementary file 1 [file DataSheet_1.zip › Suppl_file14_41_d4.pdb]

REMARK YASARA *************************************************************
REMARK YASARA *                                                           *
REMARK YASARA *                     Y  A  S  A  R  A                      *
REMARK YASARA *                                                           *
REMARK YASARA *   Yet Another Scientific Artificial Reality Application   *
REMARK YASARA *                                                           *
REMARK YASARA *            MOLECULE STRUCTURE FILE, PDB FORMAT            *
REMARK YASARA *                                                           *
REMARK YASARA * Just use YASARA every day to make your questions go away! *
REMARK YASARA *                                                           *
REMARK YASARA *                      www.YASARA.org                       *
REMARK YASARA *                                                           *
REMARK YASARA *************************************************************
REMARK YASARA
REMARK YASARA Written on:        Sun Nov 24 10:01:28 2019
REMARK YASARA Number of models: 1
REMARK YASARA Number of atoms:   972
REMARK YASARA Please address questions or suggestions to: Eliza@yasara.org
REMARK YASARA
REMARK   2 RESOLUTION. 3.30 ANGSTROMS.
REMARK 290 CRYSTALLOGRAPHIC SYMMETRY TRANSFORMATIONS
REMARK 290 THE FOLLOWING TRANSFORMATIONS OPERATE ON THE ATOM/HETATM
REMARK 290 RECORDS IN THIS ENTRY TO PRODUCE CRYSTALLOGRAPHICALLY
REMARK 290 RELATED MOLECULES.
REMARK 290   SMTRY1   1  1.000000  0.000000  0.000000        0.00000
REMARK 290   SMTRY2   1  0.000000  1.000000  0.000000        0.00000
REMARK 290   SMTRY3   1  0.000000  0.000000  1.000000        0.00000
REMARK 290   SMTRY1   2 -0.500000 -0.866025  0.000000        0.00000
REMARK 290   SMTRY2   2  0.866025 -0.500000  0.000000        0.00000
REMARK 290   SMTRY3   2  0.000000  0.000000  1.000000       24.89000
REMARK 290   SMTRY1   3 -0.500000  0.866025  0.000000        0.00000
REMARK 290   SMTRY2   3 -0.866025 -0.500000  0.000000        0.00000
REMARK 290   SMTRY3   3  0.000000  0.000000  1.000000       49.78000
REMARK 290   SMTRY1   4 -1.000000  0.000000  0.000000        0.00000
REMARK 290   SMTRY2   4  0.000000 -1.000000  0.000000        0.00000
REMARK 290   SMTRY3   4  0.000000  0.000000  1.000000       37.33500
REMARK 290   SMTRY1   5  0.500000  0.866025  0.000000        0.00000
REMARK 290   SMTRY2   5 -0.866025  0.500000  0.000000        0.00000
REMARK 290   SMTRY3   5  0.000000  0.000000  1.000000       62.22500
REMARK 290   SMTRY1   6  0.500000 -0.866025  0.000000        0.00000
REMARK 290   SMTRY2   6  0.866025  0.500000  0.000000        0.00000
REMARK 290   SMTRY3   6  0.000000  0.000000  1.000000       12.44500
SEQRES   1 M   61  GLY CYS VAL THR VAL ALA ALA GLU GLU MET ASP GLU LEU 
SEQRES   2 M   61  ARG ARG ARG ASN ILE GLU LEU SER ARG GLU VAL ALA GLU 
SEQRES   3 M   61  MET LYS THR GLU MET ILE LYS LEU TRP GLN ARG THR VAL 
SEQRES   4 M   61  VAL ALA GLU GLU ALA GLU GLU GLN LEU CYS SER GLN LEU 
SEQRES   5 M   61  ALA GLU LEU GLU VAL GLU SER LEU GLY 
SEQRES   1 N   61  GLY TYR VAL MET VAL ALA ALA SER GLU VAL GLU GLU LEU 
SEQRES   2 N   61  ARG GLN LYS ASN GLY GLU MET GLU LYS ALA VAL GLU GLU 
SEQRES   3 N   61  MET ARG LYS GLU MET LEU GLN LEU TRP ARG ARG THR GLN 
SEQRES   4 N   61  VAL ALA GLU GLU ALA GLU GLU HIS LEU CYS SER GLN LEU 
SEQRES   5 N   61  ALA GLU LEU GLU ALA GLU SER LEU GLY 
CRYST1  140.290  140.290   74.670  90.00  90.00 120.00 P 61         12
ORIGX1      1.000000  0.000000  0.000000        0.00000
ORIGX2      0.000000  1.000000  0.000000        0.00000
ORIGX3      0.000000  0.000000  1.000000        0.00000
SCALE1      0.007128  0.004115  0.000000        0.00000
SCALE2      0.000000  0.008231  0.000000        0.00000
SCALE3      0.000000  0.000000  0.013392        0.00000
ATOM      1  N   GLY M   7    -168.814  61.165 -86.489  1.00184.81           N
ATOM      2  CA  GLY M   7    -169.689  60.170 -87.226  1.00182.48           C
ATOM      3  C   GLY M   7    -170.100  59.036 -86.315  1.00180.57           C
ATOM      4  O   GLY M   7    -169.742  59.142 -85.173  1.00180.26           O
ATOM      5  N   CYS M   8    -170.816  57.984 -86.707  1.00151.11           N
ATOM      6  CA  CYS M   8    -171.302  57.011 -85.705  1.00148.80           C
ATOM      7  C   CYS M   8    -170.213  56.233 -84.950  1.00146.43           C
ATOM      8  O   CYS M   8    -169.968  56.499 -83.782  1.00146.20           O
ATOM      9  CB  CYS M   8    -172.291  56.022 -86.332  1.00  0.00           C
ATOM     10  SG  CYS M   8    -172.945  54.833 -85.128  1.00  0.00           S
ATOM     11  N   VAL M   9    -169.505  55.319 -85.600  1.00150.09           N
ATOM     12  CA  VAL M   9    -168.378  54.660 -84.926  1.00146.85           C
ATOM     13  C   VAL M   9    -167.226  55.652 -84.830  1.00144.57           C
ATOM     14  O   VAL M   9    -166.312  55.517 -84.027  1.00144.64           O
ATOM     15  CB  VAL M   9    -167.925  53.355 -85.642  1.00  0.00           C
ATOM     16  CG1 VAL M   9    -169.063  52.324 -85.624  1.00  0.00           C
ATOM     17  CG2 VAL M   9    -167.480  53.606 -87.098  1.00  0.00           C
ATOM     18  N   THR M  10    -167.303  56.681 -85.658  1.00122.57           N
ATOM     19  CA  THR M  10    -166.274  57.695 -85.706  1.00119.96           C
ATOM     20  C   THR M  10    -166.212  58.576 -84.469  1.00118.21           C
ATOM     21  O   THR M  10    -165.113  58.901 -84.095  1.00118.16           O
ATOM     22  CB  THR M  10    -166.468  58.570 -86.940  1.00  0.00           C
ATOM     23  OG1 THR M  10    -167.387  57.912 -87.821  1.00  0.00           O
ATOM     24  CG2 THR M  10    -165.177  58.805 -87.690  1.00  0.00           C
ATOM     25  N   VAL M  11    -167.298  58.912 -83.777  1.00144.16           N
ATOM     26  CA  VAL M  11    -167.143  59.743 -82.573  1.00140.97           C
ATOM     27  C   VAL M  11    -166.407  58.961 -81.505  1.00138.76           C
ATOM     28  O   VAL M  11    -165.626  59.522 -80.766  1.00138.36           O
ATOM     29  CB  VAL M  11    -168.443  60.340 -81.948  1.00  0.00           C
ATOM     30  CG1 VAL M  11    -169.020  61.457 -82.824  1.00  0.00           C
ATOM     31  CG2 VAL M  11    -169.513  59.276 -81.658  1.00  0.00           C
ATOM     32  N   ALA M  12    -166.559  57.647 -81.493  1.00113.33           N
ATOM     33  CA  ALA M  12    -165.821  56.834 -80.541  1.00111.07           C
ATOM     34  C   ALA M  12    -164.332  56.823 -80.902  1.00111.40           C
ATOM     35  O   ALA M  12    -163.476  56.745 -80.032  1.00111.68           O
ATOM     36  CB  ALA M  12    -166.398  55.439 -80.529  1.00  0.00           C
ATOM     37  N   ALA M  13    -164.019  56.932 -82.185  1.00129.30           N
ATOM     38  CA  ALA M  13    -162.635  57.068 -82.631  1.00128.96           C
ATOM     39  C   ALA M  13    -162.097  58.478 -82.340  1.00128.41           C
ATOM     40  O   ALA M  13    -160.922  58.645 -82.047  1.00128.91           O
ATOM     41  CB  ALA M  13    -162.530  56.745 -84.128  1.00  0.00           C
ATOM     42  N   GLU M  14    -162.957  59.482 -82.430  1.00122.69           N
ATOM     43  CA  GLU M  14    -162.607  60.875 -82.147  1.00122.38           C
ATOM     44  C   GLU M  14    -162.315  61.015 -80.642  1.00120.94           C
ATOM     45  O   GLU M  14    -161.342  61.657 -80.249  1.00121.03           O
ATOM     46  CB  GLU M  14    -163.754  61.808 -82.600  1.00  0.00           C
ATOM     47  CG  GLU M  14    -163.994  61.893 -84.141  1.00  0.00           C
ATOM     48  CD  GLU M  14    -165.450  62.241 -84.543  1.00  0.00           C
ATOM     49  OE1 GLU M  14    -166.003  63.217 -84.005  1.00  0.00           O
ATOM     50  OE2 GLU M  14    -166.058  61.550 -85.414  1.00  0.00           O
ATOM     51  N   GLU M  15    -163.097  60.351 -79.798  1.00123.31           N
ATOM     52  CA  GLU M  15    -162.834  60.292 -78.353  1.00121.58           C
ATOM     53  C   GLU M  15    -161.534  59.543 -78.084  1.00120.13           C
ATOM     54  O   GLU M  15    -160.700  59.944 -77.266  1.00120.31           O
ATOM     55  CB  GLU M  15    -163.937  59.509 -77.627  1.00  0.00           C
ATOM     56  CG  GLU M  15    -165.293  60.187 -77.504  1.00  0.00           C
ATOM     57  CD  GLU M  15    -166.319  59.273 -76.835  1.00  0.00           C
ATOM     58  OE1 GLU M  15    -166.561  58.146 -77.330  1.00  0.00           O
ATOM     59  OE2 GLU M  15    -166.866  59.672 -75.786  1.00  0.00           O
ATOM     60  N   MET M  16    -161.373  58.429 -78.784  1.00101.56           N
ATOM     61  CA  MET M  16    -160.208  57.568 -78.625  1.00 99.81           C
ATOM     62  C   MET M  16    -158.943  58.291 -79.066  1.00 98.73           C
ATOM     63  O   MET M  16    -157.877  57.993 -78.549  1.00 98.19           O
ATOM     64  CB  MET M  16    -160.412  56.276 -79.425  1.00  0.00           C
ATOM     65  CG  MET M  16    -159.283  55.255 -79.390  1.00  0.00           C
ATOM     66  SD  MET M  16    -158.815  54.737 -81.068  1.00  0.00           S
ATOM     67  CE  MET M  16    -158.075  56.243 -81.784  1.00  0.00           C
ATOM     68  N   ASP M  17    -159.019  59.249 -79.980  1.00106.49           N
ATOM     69  CA  ASP M  17    -157.814  59.980 -80.368  1.00105.60           C
ATOM     70  C   ASP M  17    -157.239  60.720 -79.178  1.00104.31           C
ATOM     71  O   ASP M  17    -156.081  60.507 -78.839  1.00104.89           O
ATOM     72  CB  ASP M  17    -158.046  60.996 -81.485  1.00  0.00           C
ATOM     73  CG  ASP M  17    -156.769  61.755 -81.832  1.00  0.00           C
ATOM     74  OD1 ASP M  17    -156.487  62.814 -81.226  1.00  0.00           O
ATOM     75  OD2 ASP M  17    -156.007  61.289 -82.702  1.00  0.00           O
ATOM     76  N   GLU M  18    -158.035  61.540 -78.504  1.00 99.26           N
ATOM     77  CA  GLU M  18    -157.488  62.312 -77.392  1.00 98.10           C
ATOM     78  C   GLU M  18    -157.190  61.387 -76.226  1.00 97.80           C
ATOM     79  O   GLU M  18    -156.190  61.552 -75.543  1.00 97.28           O
ATOM     80  CB  GLU M  18    -158.414  63.440 -76.937  1.00  0.00           C
ATOM     81  CG  GLU M  18    -157.664  64.744 -76.633  1.00  0.00           C
ATOM     82  CD  GLU M  18    -156.600  64.622 -75.539  1.00  0.00           C
ATOM     83  OE1 GLU M  18    -156.934  64.404 -74.355  1.00  0.00           O
ATOM     84  OE2 GLU M  18    -155.399  64.796 -75.854  1.00  0.00           O
ATOM     85  N   LEU M  19    -158.003  60.361 -76.022  1.00100.92           N
ATOM     86  CA  LEU M  19    -157.713  59.418 -74.950  1.00101.27           C
ATOM     87  C   LEU M  19    -156.378  58.720 -75.167  1.00102.80           C
ATOM     88  O   LEU M  19    -155.561  58.645 -74.252  1.00104.56           O
ATOM     89  CB  LEU M  19    -158.817  58.369 -74.849  1.00  0.00           C
ATOM     90  CG  LEU M  19    -158.617  57.281 -73.785  1.00  0.00           C
ATOM     91  CD1 LEU M  19    -158.443  57.818 -72.369  1.00  0.00           C
ATOM     92  CD2 LEU M  19    -159.806  56.358 -73.849  1.00  0.00           C
ATOM     93  N   ARG M  20    -156.122  58.231 -76.370  1.00129.08           N
ATOM     94  CA  ARG M  20    -154.878  57.517 -76.648  1.00129.12           C
ATOM     95  C   ARG M  20    -153.721  58.495 -76.616  1.00126.07           C
ATOM     96  O   ARG M  20    -152.650  58.173 -76.118  1.00126.24           O
ATOM     97  CB  ARG M  20    -154.965  56.802 -77.997  1.00  0.00           C
ATOM     98  CG  ARG M  20    -153.840  55.803 -78.229  1.00  0.00           C
ATOM     99  CD  ARG M  20    -153.962  55.065 -79.568  1.00  0.00           C
ATOM    100  NE  ARG M  20    -155.257  54.386 -79.729  1.00  0.00           N
ATOM    101  CZ  ARG M  20    -155.647  53.263 -79.142  1.00  0.00           C
ATOM    102  NH1 ARG M  20    -156.844  52.831 -79.384  1.00  0.00           N
ATOM    103  NH2 ARG M  20    -154.931  52.579 -78.287  1.00  0.00           N
ATOM    104  N   ARG M  21    -153.948  59.709 -77.091  1.00 75.75           N
ATOM    105  CA  ARG M  21    -152.943  60.771 -77.042  1.00 73.96           C
ATOM    106  C   ARG M  21    -152.560  61.059 -75.600  1.00 73.91           C
ATOM    107  O   ARG M  21    -151.381  61.049 -75.268  1.00 73.60           O
ATOM    108  CB  ARG M  21    -153.540  61.991 -77.743  1.00  0.00           C
ATOM    109  CG  ARG M  21    -152.661  63.196 -77.943  1.00  0.00           C
ATOM    110  CD  ARG M  21    -153.449  64.281 -78.694  1.00  0.00           C
ATOM    111  NE  ARG M  21    -153.931  63.831 -80.014  1.00  0.00           N
ATOM    112  CZ  ARG M  21    -153.239  63.796 -81.142  1.00  0.00           C
ATOM    113  NH1 ARG M  21    -153.799  63.293 -82.202  1.00  0.00           N
ATOM    114  NH2 ARG M  21    -152.001  64.216 -81.245  1.00  0.00           N
ATOM    115  N   ARG M  22    -153.536  61.217 -74.718  1.00 94.31           N
ATOM    116  CA  ARG M  22    -153.258  61.425 -73.297  1.00 94.36           C
ATOM    117  C   ARG M  22    -152.596  60.216 -72.664  1.00 94.16           C
ATOM    118  O   ARG M  22    -151.700  60.353 -71.853  1.00 94.90           O
ATOM    119  CB  ARG M  22    -154.552  61.761 -72.542  1.00  0.00           C
ATOM    120  CG  ARG M  22    -154.326  62.696 -71.351  1.00  0.00           C
ATOM    121  CD  ARG M  22    -154.686  64.161 -71.654  1.00  0.00           C
ATOM    122  NE  ARG M  22    -154.273  64.606 -72.994  1.00  0.00           N
ATOM    123  CZ  ARG M  22    -153.065  64.996 -73.374  1.00  0.00           C
ATOM    124  NH1 ARG M  22    -152.874  65.243 -74.633  1.00  0.00           N
ATOM    125  NH2 ARG M  22    -152.027  65.075 -72.582  1.00  0.00           N
ATOM    126  N   ASN M  23    -153.013  59.025 -73.059  1.00 87.26           N
ATOM    127  CA  ASN M  23    -152.443  57.781 -72.545  1.00 87.93           C
ATOM    128  C   ASN M  23    -150.957  57.653 -72.902  1.00 89.07           C
ATOM    129  O   ASN M  23    -150.146  57.202 -72.092  1.00 89.49           O
ATOM    130  CB  ASN M  23    -153.279  56.626 -73.113  1.00  0.00           C
ATOM    131  CG  ASN M  23    -152.972  55.303 -72.485  1.00  0.00           C
ATOM    132  OD1 ASN M  23    -152.485  55.215 -71.370  1.00  0.00           O
ATOM    133  ND2 ASN M  23    -153.250  54.261 -73.211  1.00  0.00           N
ATOM    134  N   ILE M  24    -150.577  58.097 -74.093  1.00 93.68           N
ATOM    135  CA  ILE M  24    -149.171  58.110 -74.507  1.00 95.26           C
ATOM    136  C   ILE M  24    -148.427  59.254 -73.812  1.00 94.61           C
ATOM    137  O   ILE M  24    -147.324  59.057 -73.305  1.00 94.55           O
ATOM    138  CB  ILE M  24    -149.044  58.248 -76.060  1.00  0.00           C
ATOM    139  CG1 ILE M  24    -149.633  57.000 -76.752  1.00  0.00           C
ATOM    140  CG2 ILE M  24    -147.564  58.430 -76.505  1.00  0.00           C
ATOM    141  CD1 ILE M  24    -149.930  57.159 -78.252  1.00  0.00           C
ATOM    142  N   GLU M  25    -149.005  60.443 -73.760  1.00 90.41           N
ATOM    143  CA  GLU M  25    -148.310  61.588 -73.168  1.00 90.25           C
ATOM    144  C   GLU M  25    -148.113  61.420 -71.666  1.00 89.14           C
ATOM    145  O   GLU M  25    -147.012  61.633 -71.175  1.00 88.56           O
ATOM    146  CB  GLU M  25    -149.040  62.894 -73.494  1.00  0.00           C
ATOM    147  CG  GLU M  25    -148.883  63.298 -74.966  1.00  0.00           C
ATOM    148  CD  GLU M  25    -149.675  64.544 -75.345  1.00  0.00           C
ATOM    149  OE1 GLU M  25    -149.945  65.396 -74.471  1.00  0.00           O
ATOM    150  OE2 GLU M  25    -150.062  64.671 -76.525  1.00  0.00           O
ATOM    151  N   LEU M  26    -149.102  60.913 -70.945  1.00 80.87           N
ATOM    152  CA  LEU M  26    -148.946  60.655 -69.513  1.00 81.28           C
ATOM    153  C   LEU M  26    -147.931  59.542 -69.272  1.00 82.29           C
ATOM    154  O   LEU M  26    -147.226  59.525 -68.267  1.00 82.07           O
ATOM    155  CB  LEU M  26    -150.299  60.316 -68.875  1.00  0.00           C
ATOM    156  CG  LEU M  26    -150.381  60.279 -67.337  1.00  0.00           C
ATOM    157  CD1 LEU M  26    -150.002  61.595 -66.672  1.00  0.00           C
ATOM    158  CD2 LEU M  26    -151.800  59.922 -66.913  1.00  0.00           C
ATOM    159  N   SER M  27    -147.778  58.642 -70.234  1.00 93.54           N
ATOM    160  CA  SER M  27    -146.734  57.622 -70.137  1.00 95.26           C
ATOM    161  C   SER M  27    -145.340  58.240 -70.216  1.00 94.24           C
ATOM    162  O   SER M  27    -144.395  57.731 -69.613  1.00 94.27           O
ATOM    163  CB  SER M  27    -146.869  56.573 -71.238  1.00  0.00           C
ATOM    164  OG  SER M  27    -146.147  55.402 -70.896  1.00  0.00           O
ATOM    165  N   ARG M  28    -145.199  59.348 -70.935  1.00 86.71           N
ATOM    166  CA  ARG M  28    -143.933  60.087 -70.961  1.00 87.26           C
ATOM    167  C   ARG M  28    -143.794  60.913 -69.691  1.00 87.82           C
ATOM    168  O   ARG M  28    -142.710  60.971 -69.122  1.00 88.17           O
ATOM    169  CB  ARG M  28    -143.833  60.986 -72.200  1.00  0.00           C
ATOM    170  CG  ARG M  28    -142.675  61.970 -72.112  1.00  0.00           C
ATOM    171  CD  ARG M  28    -142.340  62.691 -73.405  1.00  0.00           C
ATOM    172  NE  ARG M  28    -141.660  61.803 -74.360  1.00  0.00           N
ATOM    173  CZ  ARG M  28    -140.370  61.484 -74.346  1.00  0.00           C
ATOM    174  NH1 ARG M  28    -139.910  60.720 -75.300  1.00  0.00           N
ATOM    175  NH2 ARG M  28    -139.519  61.854 -73.426  1.00  0.00           N
ATOM    176  N   GLU M  29    -144.874  61.503 -69.210  1.00106.96           N
ATOM    177  CA  GLU M  29    -144.817  62.290 -67.977  1.00105.85           C
ATOM    178  C   GLU M  29    -144.330  61.420 -66.818  1.00103.37           C
ATOM    179  O   GLU M  29    -143.448  61.829 -66.060  1.00103.70           O
ATOM    180  CB  GLU M  29    -146.190  62.884 -67.650  1.00  0.00           C
ATOM    181  CG  GLU M  29    -146.671  63.948 -68.637  1.00  0.00           C
ATOM    182  CD  GLU M  29    -148.142  64.302 -68.444  1.00  0.00           C
ATOM    183  OE1 GLU M  29    -148.942  64.096 -69.386  1.00  0.00           O
ATOM    184  OE2 GLU M  29    -148.507  64.778 -67.350  1.00  0.00           O
ATOM    185  N   VAL M  30    -144.816  60.188 -66.707  1.00 80.16           N
ATOM    186  CA  VAL M  30    -144.305  59.311 -65.654  1.00 76.96           C
ATOM    187  C   VAL M  30    -142.891  58.814 -65.938  1.00 76.33           C
ATOM    188  O   VAL M  30    -142.175  58.481 -65.003  1.00 76.64           O
ATOM    189  CB  VAL M  30    -145.234  58.104 -65.307  1.00  0.00           C
ATOM    190  CG1 VAL M  30    -146.594  58.604 -64.843  1.00  0.00           C
ATOM    191  CG2 VAL M  30    -145.404  57.113 -66.458  1.00  0.00           C
ATOM    192  N   ALA M  31    -142.451  58.766 -67.188  1.00 94.05           N
ATOM    193  CA  ALA M  31    -141.094  58.312 -67.485  1.00 93.95           C
ATOM    194  C   ALA M  31    -140.089  59.382 -67.052  1.00 91.37           C
ATOM    195  O   ALA M  31    -139.082  59.086 -66.400  1.00 91.07           O
ATOM    196  CB  ALA M  31    -140.946  58.007 -68.982  1.00  0.00           C
ATOM    197  N   GLU M  32    -140.385  60.631 -67.378  1.00 85.50           N
ATOM    198  CA  GLU M  32    -139.519  61.741 -66.991  1.00 82.00           C
ATOM    199  C   GLU M  32    -139.528  61.882 -65.473  1.00 81.53           C
ATOM    200  O   GLU M  32    -138.483  62.028 -64.849  1.00 80.40           O
ATOM    201  CB  GLU M  32    -139.977  63.048 -67.645  1.00  0.00           C
ATOM    202  CG  GLU M  32    -139.175  63.453 -68.888  1.00  0.00           C
ATOM    203  CD  GLU M  32    -139.612  62.773 -70.184  1.00  0.00           C
ATOM    204  OE1 GLU M  32    -140.006  63.503 -71.123  1.00  0.00           O
ATOM    205  OE2 GLU M  32    -139.517  61.535 -70.323  1.00  0.00           O
ATOM    206  N   MET M  33    -140.694  61.739 -64.858  1.00 97.70           N
ATOM    207  CA  MET M  33    -140.790  61.755 -63.398  1.00 97.61           C
ATOM    208  C   MET M  33    -139.949  60.655 -62.757  1.00 98.05           C
ATOM    209  O   MET M  33    -139.282  60.884 -61.756  1.00 98.65           O
ATOM    210  CB  MET M  33    -142.249  61.546 -63.002  1.00  0.00           C
ATOM    211  CG  MET M  33    -142.518  61.414 -61.512  1.00  0.00           C
ATOM    212  SD  MET M  33    -144.168  60.756 -61.284  1.00  0.00           S
ATOM    213  CE  MET M  33    -143.959  58.994 -61.752  1.00  0.00           C
ATOM    214  N   LYS M  34    -139.943  59.455 -63.320  1.00 91.32           N
ATOM    215  CA  LYS M  34    -139.136  58.375 -62.747  1.00 89.71           C
ATOM    216  C   LYS M  34    -137.656  58.670 -62.918  1.00 88.34           C
ATOM    217  O   LYS M  34    -136.870  58.301 -62.065  1.00 87.33           O
ATOM    218  CB  LYS M  34    -139.491  57.030 -63.379  1.00  0.00           C
ATOM    219  CG  LYS M  34    -140.839  56.505 -62.899  1.00  0.00           C
ATOM    220  CD  LYS M  34    -141.378  55.425 -63.823  1.00  0.00           C
ATOM    221  CE  LYS M  34    -142.818  55.091 -63.460  1.00  0.00           C
ATOM    222  NZ  LYS M  34    -143.403  54.090 -64.406  1.00  0.00           N
ATOM    223  N   THR M  35    -137.270  59.367 -63.973  1.00 89.76           N
ATOM    224  CA  THR M  35    -135.870  59.757 -64.141  1.00 90.31           C
ATOM    225  C   THR M  35    -135.469  60.744 -63.038  1.00 88.74           C
ATOM    226  O   THR M  35    -134.397  60.622 -62.434  1.00 90.03           O
ATOM    227  CB  THR M  35    -135.654  60.377 -65.540  1.00  0.00           C
ATOM    228  OG1 THR M  35    -136.147  59.466 -66.527  1.00  0.00           O
ATOM    229  CG2 THR M  35    -134.186  60.615 -65.844  1.00  0.00           C
ATOM    230  N   GLU M  36    -136.350  61.684 -62.726  1.00 71.27           N
ATOM    231  CA  GLU M  36    -136.110  62.631 -61.635  1.00 67.02           C
ATOM    232  C   GLU M  36    -136.036  61.914 -60.285  1.00 67.03           C
ATOM    233  O   GLU M  36    -135.167  62.198 -59.464  1.00 65.65           O
ATOM    234  CB  GLU M  36    -137.211  63.699 -61.591  1.00  0.00           C
ATOM    235  CG  GLU M  36    -137.289  64.589 -62.828  1.00  0.00           C
ATOM    236  CD  GLU M  36    -136.025  65.395 -63.030  1.00  0.00           C
ATOM    237  OE1 GLU M  36    -135.815  66.380 -62.289  1.00  0.00           O
ATOM    238  OE2 GLU M  36    -135.173  65.020 -63.869  1.00  0.00           O
ATOM    239  N   MET M  37    -136.911  60.944 -60.079  1.00 70.96           N
ATOM    240  CA  MET M  37    -136.929  60.148 -58.851  1.00 73.22           C
ATOM    241  C   MET M  37    -135.639  59.339 -58.694  1.00 76.44           C
ATOM    242  O   MET M  37    -135.012  59.317 -57.638  1.00 78.59           O
ATOM    243  CB  MET M  37    -138.150  59.225 -58.919  1.00  0.00           C
ATOM    244  CG  MET M  37    -138.608  58.620 -57.616  1.00  0.00           C
ATOM    245  SD  MET M  37    -140.041  57.561 -57.936  1.00  0.00           S
ATOM    246  CE  MET M  37    -140.672  57.371 -56.268  1.00  0.00           C
ATOM    247  N   ILE M  38    -135.181  58.710 -59.767  1.00 84.11           N
ATOM    248  CA  ILE M  38    -133.952  57.914 -59.720  1.00 85.48           C
ATOM    249  C   ILE M  38    -132.752  58.814 -59.437  1.00 84.46           C
ATOM    250  O   ILE M  38    -131.895  58.455 -58.624  1.00 84.53           O
ATOM    251  CB  ILE M  38    -133.749  57.094 -61.037  1.00  0.00           C
ATOM    252  CG1 ILE M  38    -134.823  55.990 -61.127  1.00  0.00           C
ATOM    253  CG2 ILE M  38    -132.340  56.435 -61.104  1.00  0.00           C
ATOM    254  CD1 ILE M  38    -135.019  55.373 -62.524  1.00  0.00           C
ATOM    255  N   LYS M  39    -132.659  59.996 -60.038  1.00 69.22           N
ATOM    256  CA  LYS M  39    -131.497  60.844 -59.747  1.00 69.28           C
ATOM    257  C   LYS M  39    -131.572  61.412 -58.330  1.00 68.04           C
ATOM    258  O   LYS M  39    -130.535  61.696 -57.729  1.00 68.04           O
ATOM    259  CB  LYS M  39    -131.281  61.940 -60.801  1.00  0.00           C
ATOM    260  CG  LYS M  39    -132.206  63.134 -60.692  1.00  0.00           C
ATOM    261  CD  LYS M  39    -132.034  64.130 -61.817  1.00  0.00           C
ATOM    262  CE  LYS M  39    -132.860  65.365 -61.496  1.00  0.00           C
ATOM    263  NZ  LYS M  39    -132.995  66.304 -62.657  1.00  0.00           N
ATOM    264  N   LEU M  40    -132.763  61.552 -57.765  1.00 73.39           N
ATOM    265  CA  LEU M  40    -132.880  61.977 -56.371  1.00 71.91           C
ATOM    266  C   LEU M  40    -132.431  60.864 -55.437  1.00 72.07           C
ATOM    267  O   LEU M  40    -131.634  61.126 -54.541  1.00 74.04           O
ATOM    268  CB  LEU M  40    -134.305  62.419 -56.034  1.00  0.00           C
ATOM    269  CG  LEU M  40    -134.478  63.942 -55.904  1.00  0.00           C
ATOM    270  CD1 LEU M  40    -134.132  64.723 -57.184  1.00  0.00           C
ATOM    271  CD2 LEU M  40    -135.901  64.265 -55.508  1.00  0.00           C
ATOM    272  N   TRP M  41    -132.837  59.625 -55.677  1.00 78.00           N
ATOM    273  CA  TRP M  41    -132.323  58.498 -54.892  1.00 78.19           C
ATOM    274  C   TRP M  41    -130.811  58.386 -55.004  1.00 77.84           C
ATOM    275  O   TRP M  41    -130.123  58.222 -53.999  1.00 76.94           O
ATOM    276  CB  TRP M  41    -132.917  57.168 -55.355  1.00  0.00           C
ATOM    277  CG  TRP M  41    -134.260  56.893 -54.778  1.00  0.00           C
ATOM    278  CD1 TRP M  41    -135.465  57.217 -55.303  1.00  0.00           C
ATOM    279  CD2 TRP M  41    -134.549  56.257 -53.519  1.00  0.00           C
ATOM    280  NE1 TRP M  41    -136.486  56.836 -54.486  1.00  0.00           N
ATOM    281  CE2 TRP M  41    -135.967  56.222 -53.383  1.00  0.00           C
ATOM    282  CE3 TRP M  41    -133.755  55.730 -52.479  1.00  0.00           C
ATOM    283  CZ2 TRP M  41    -136.604  55.685 -52.246  1.00  0.00           C
ATOM    284  CZ3 TRP M  41    -134.393  55.176 -51.335  1.00  0.00           C
ATOM    285  CH2 TRP M  41    -135.816  55.161 -51.237  1.00  0.00           C
ATOM    286  N   GLN M  42    -130.293  58.526 -56.216  1.00 71.54           N
ATOM    287  CA  GLN M  42    -128.855  58.454 -56.470  1.00 71.95           C
ATOM    288  C   GLN M  42    -128.100  59.474 -55.626  1.00 73.34           C
ATOM    289  O   GLN M  42    -127.086  59.161 -55.009  1.00 74.49           O
ATOM    290  CB  GLN M  42    -128.604  58.742 -57.955  1.00  0.00           C
ATOM    291  CG  GLN M  42    -127.157  58.673 -58.420  1.00  0.00           C
ATOM    292  CD  GLN M  42    -127.008  59.185 -59.839  1.00  0.00           C
ATOM    293  OE1 GLN M  42    -127.336  60.327 -60.140  1.00  0.00           O
ATOM    294  NE2 GLN M  42    -126.509  58.357 -60.719  1.00  0.00           N
ATOM    295  N   ARG M  43    -128.583  60.707 -55.597  1.00 72.73           N
ATOM    296  CA  ARG M  43    -127.888  61.760 -54.860  1.00 71.92           C
ATOM    297  C   ARG M  43    -128.107  61.662 -53.365  1.00 71.07           C
ATOM    298  O   ARG M  43    -127.239  62.054 -52.598  1.00 71.06           O
ATOM    299  CB  ARG M  43    -128.311  63.127 -55.392  1.00  0.00           C
ATOM    300  CG  ARG M  43    -127.756  63.355 -56.788  1.00  0.00           C
ATOM    301  CD  ARG M  43    -128.269  64.626 -57.429  1.00  0.00           C
ATOM    302  NE  ARG M  43    -127.661  64.775 -58.762  1.00  0.00           N
ATOM    303  CZ  ARG M  43    -126.515  65.384 -59.044  1.00  0.00           C
ATOM    304  NH1 ARG M  43    -126.077  65.354 -60.272  1.00  0.00           N
ATOM    305  NH2 ARG M  43    -125.787  66.019 -58.158  1.00  0.00           N
ATOM    306  N   THR M  44    -129.240  61.124 -52.948  1.00 54.67           N
ATOM    307  CA  THR M  44    -129.500  60.967 -51.524  1.00 57.47           C
ATOM    308  C   THR M  44    -128.579  59.914 -50.935  1.00 59.71           C
ATOM    309  O   THR M  44    -127.952  60.178 -49.922  1.00 60.59           O
ATOM    310  CB  THR M  44    -130.973  60.598 -51.243  1.00  0.00           C
ATOM    311  OG1 THR M  44    -131.818  61.569 -51.861  1.00  0.00           O
ATOM    312  CG2 THR M  44    -131.303  60.627 -49.762  1.00  0.00           C
ATOM    313  N   VAL M  45    -128.455  58.744 -51.551  1.00 93.71           N
ATOM    314  CA  VAL M  45    -127.679  57.675 -50.914  1.00 96.11           C
ATOM    315  C   VAL M  45    -126.202  58.023 -50.775  1.00 96.96           C
ATOM    316  O   VAL M  45    -125.630  57.813 -49.715  1.00 97.51           O
ATOM    317  CB  VAL M  45    -127.879  56.275 -51.569  1.00  0.00           C
ATOM    318  CG1 VAL M  45    -129.358  55.859 -51.474  1.00  0.00           C
ATOM    319  CG2 VAL M  45    -127.412  56.218 -53.034  1.00  0.00           C
ATOM    320  N   VAL M  46    -125.605  58.666 -51.770  1.00 84.72           N
ATOM    321  CA  VAL M  46    -124.190  59.015 -51.655  1.00 86.19           C
ATOM    322  C   VAL M  46    -123.962  60.141 -50.652  1.00 84.93           C
ATOM    323  O   VAL M  46    -122.860  60.286 -50.129  1.00 84.92           O
ATOM    324  CB  VAL M  46    -123.549  59.360 -53.027  1.00  0.00           C
ATOM    325  CG1 VAL M  46    -123.674  58.163 -53.982  1.00  0.00           C
ATOM    326  CG2 VAL M  46    -124.175  60.609 -53.668  1.00  0.00           C
ATOM    327  N   ALA M  47    -124.993  60.917 -50.341  1.00 89.14           N
ATOM    328  CA  ALA M  47    -124.865  61.925 -49.300  1.00 87.16           C
ATOM    329  C   ALA M  47    -124.816  61.188 -47.962  1.00 87.61           C
ATOM    330  O   ALA M  47    -123.958  61.477 -47.137  1.00 89.56           O
ATOM    331  CB  ALA M  47    -126.032  62.925 -49.346  1.00  0.00           C
ATOM    332  N   GLU M  48    -125.688  60.202 -47.783  1.00 75.51           N
ATOM    333  CA  GLU M  48    -125.761  59.466 -46.518  1.00 75.83           C
ATOM    334  C   GLU M  48    -124.423  58.774 -46.258  1.00 74.83           C
ATOM    335  O   GLU M  48    -123.872  58.822 -45.157  1.00 74.39           O
ATOM    336  CB  GLU M  48    -126.888  58.411 -46.525  1.00  0.00           C
ATOM    337  CG  GLU M  48    -128.253  58.890 -47.057  1.00  0.00           C
ATOM    338  CD  GLU M  48    -129.471  58.431 -46.256  1.00  0.00           C
ATOM    339  OE1 GLU M  48    -129.460  57.362 -45.620  1.00  0.00           O
ATOM    340  OE2 GLU M  48    -130.452  59.212 -46.195  1.00  0.00           O
ATOM    341  N   GLU M  49    -123.869  58.182 -47.309  1.00 80.56           N
ATOM    342  CA  GLU M  49    -122.573  57.511 -47.232  1.00 79.50           C
ATOM    343  C   GLU M  49    -121.466  58.496 -46.856  1.00 78.22           C
ATOM    344  O   GLU M  49    -120.638  58.228 -45.978  1.00 77.20           O
ATOM    345  CB  GLU M  49    -122.239  56.890 -48.595  1.00  0.00           C
ATOM    346  CG  GLU M  49    -123.127  55.718 -49.013  1.00  0.00           C
ATOM    347  CD  GLU M  49    -122.948  55.363 -50.487  1.00  0.00           C
ATOM    348  OE1 GLU M  49    -121.818  54.994 -50.876  1.00  0.00           O
ATOM    349  OE2 GLU M  49    -123.928  55.448 -51.266  1.00  0.00           O
ATOM    350  N   ALA M  50    -121.451  59.651 -47.509  1.00 74.68           N
ATOM    351  CA  ALA M  50    -120.413  60.648 -47.275  1.00 74.69           C
ATOM    352  C   ALA M  50    -120.495  61.223 -45.863  1.00 74.31           C
ATOM    353  O   ALA M  50    -119.476  61.431 -45.215  1.00 75.33           O
ATOM    354  CB  ALA M  50    -120.529  61.771 -48.313  1.00  0.00           C
ATOM    355  N   GLU M  51    -121.696  61.482 -45.376  1.00 79.70           N
ATOM    356  CA  GLU M  51    -121.878  62.066 -44.050  1.00 80.69           C
ATOM    357  C   GLU M  51    -121.470  61.124 -42.946  1.00 81.35           C
ATOM    358  O   GLU M  51    -120.926  61.540 -41.930  1.00 82.01           O
ATOM    359  CB  GLU M  51    -123.350  62.347 -43.805  1.00  0.00           C
ATOM    360  CG  GLU M  51    -123.878  63.521 -44.552  1.00  0.00           C
ATOM    361  CD  GLU M  51    -125.359  63.374 -44.714  1.00  0.00           C
ATOM    362  OE1 GLU M  51    -126.047  63.153 -43.689  1.00  0.00           O
ATOM    363  OE2 GLU M  51    -125.842  63.397 -45.859  1.00  0.00           O
ATOM    364  N   GLU M  52    -121.752  59.845 -43.111  1.00102.39           N
ATOM    365  CA  GLU M  52    -121.452  58.900 -42.048  1.00101.89           C
ATOM    366  C   GLU M  52    -119.972  58.534 -42.103  1.00101.14           C
ATOM    367  O   GLU M  52    -119.338  58.339 -41.064  1.00101.36           O
ATOM    368  CB  GLU M  52    -122.436  57.731 -42.101  1.00  0.00           C
ATOM    369  CG  GLU M  52    -123.855  58.261 -41.806  1.00  0.00           C
ATOM    370  CD  GLU M  52    -124.953  57.213 -41.784  1.00  0.00           C
ATOM    371  OE1 GLU M  52    -124.673  55.996 -41.781  1.00  0.00           O
ATOM    372  OE2 GLU M  52    -126.135  57.641 -41.727  1.00  0.00           O
ATOM    373  N   GLN M  53    -119.361  58.635 -43.278  1.00 81.98           N
ATOM    374  CA  GLN M  53    -117.899  58.632 -43.357  1.00 79.97           C
ATOM    375  C   GLN M  53    -117.327  59.864 -42.641  1.00 78.90           C
ATOM    376  O   GLN M  53    -116.370  59.762 -41.880  1.00 79.06           O
ATOM    377  CB  GLN M  53    -117.432  58.629 -44.817  1.00  0.00           C
ATOM    378  CG  GLN M  53    -115.942  58.366 -44.977  1.00  0.00           C
ATOM    379  CD  GLN M  53    -115.401  58.882 -46.290  1.00  0.00           C
ATOM    380  OE1 GLN M  53    -115.720  58.389 -47.359  1.00  0.00           O
ATOM    381  NE2 GLN M  53    -114.561  59.879 -46.215  1.00  0.00           N
ATOM    382  N   LEU M  54    -117.925  61.032 -42.839  1.00 72.21           N
ATOM    383  CA  LEU M  54    -117.457  62.257 -42.187  1.00 71.62           C
ATOM    384  C   LEU M  54    -117.648  62.166 -40.674  1.00 72.32           C
ATOM    385  O   LEU M  54    -116.817  62.618 -39.902  1.00 72.90           O
ATOM    386  CB  LEU M  54    -118.202  63.471 -42.772  1.00  0.00           C
ATOM    387  CG  LEU M  54    -117.571  64.876 -42.798  1.00  0.00           C
ATOM    388  CD1 LEU M  54    -117.359  65.502 -41.430  1.00  0.00           C
ATOM    389  CD2 LEU M  54    -116.249  64.854 -43.562  1.00  0.00           C
ATOM    390  N   CYS M  55    -118.706  61.505 -40.229  1.00 76.39           N
ATOM    391  CA  CYS M  55    -118.903  61.233 -38.808  1.00 78.76           C
ATOM    392  C   CYS M  55    -117.806  60.320 -38.258  1.00 79.08           C
ATOM    393  O   CYS M  55    -117.371  60.489 -37.120  1.00 78.91           O
ATOM    394  CB  CYS M  55    -120.275  60.594 -38.575  1.00  0.00           C
ATOM    395  SG  CYS M  55    -120.739  60.550 -36.822  1.00  0.00           S
ATOM    396  N   SER M  56    -117.313  59.389 -39.063  1.00 90.86           N
ATOM    397  CA  SER M  56    -116.156  58.591 -38.656  1.00 90.70           C
ATOM    398  C   SER M  56    -114.936  59.501 -38.540  1.00 90.60           C
ATOM    399  O   SER M  56    -114.243  59.450 -37.537  1.00 90.26           O
ATOM    400  CB  SER M  56    -115.887  57.442 -39.634  1.00  0.00           C
ATOM    401  OG  SER M  56    -114.894  56.562 -39.132  1.00  0.00           O
ATOM    402  N   GLN M  57    -114.716  60.407 -39.488  1.00 75.71           N
ATOM    403  CA  GLN M  57    -113.602  61.359 -39.382  1.00 75.86           C
ATOM    404  C   GLN M  57    -113.719  62.282 -38.171  1.00 75.96           C
ATOM    405  O   GLN M  57    -112.719  62.650 -37.563  1.00 75.91           O
ATOM    406  CB  GLN M  57    -113.453  62.217 -40.642  1.00  0.00           C
ATOM    407  CG  GLN M  57    -112.540  61.621 -41.707  1.00  0.00           C
ATOM    408  CD  GLN M  57    -113.177  60.507 -42.504  1.00  0.00           C
ATOM    409  OE1 GLN M  57    -113.887  60.757 -43.470  1.00  0.00           O
ATOM    410  NE2 GLN M  57    -112.905  59.282 -42.148  1.00  0.00           N
ATOM    411  N   LEU M  58    -114.938  62.617 -37.781  1.00 95.17           N
ATOM    412  CA  LEU M  58    -115.166  63.415 -36.583  1.00 96.28           C
ATOM    413  C   LEU M  58    -114.677  62.653 -35.350  1.00 97.54           C
ATOM    414  O   LEU M  58    -113.981  63.196 -34.498  1.00 98.16           O
ATOM    415  CB  LEU M  58    -116.664  63.727 -36.467  1.00  0.00           C
ATOM    416  CG  LEU M  58    -117.073  64.833 -35.489  1.00  0.00           C
ATOM    417  CD1 LEU M  58    -116.890  66.200 -36.134  1.00  0.00           C
ATOM    418  CD2 LEU M  58    -118.532  64.668 -35.072  1.00  0.00           C
ATOM    419  N   ALA M  59    -114.999  61.369 -35.283  1.00 94.59           N
ATOM    420  CA  ALA M  59    -114.557  60.520 -34.179  1.00 95.61           C
ATOM    421  C   ALA M  59    -113.045  60.256 -34.245  1.00 95.89           C
ATOM    422  O   ALA M  59    -112.384  60.116 -33.223  1.00 94.94           O
ATOM    423  CB  ALA M  59    -115.334  59.199 -34.211  1.00  0.00           C
ATOM    424  N   GLU M  60    -112.493  60.187 -35.445  1.00 95.90           N
ATOM    425  CA  GLU M  60    -111.053  59.997 -35.625  1.00 96.67           C
ATOM    426  C   GLU M  60    -110.291  61.198 -35.064  1.00 95.96           C
ATOM    427  O   GLU M  60    -109.341  61.020 -34.313  1.00 96.50           O
ATOM    428  CB  GLU M  60    -110.713  59.778 -37.105  1.00  0.00           C
ATOM    429  CG  GLU M  60    -111.130  58.400 -37.638  1.00  0.00           C
ATOM    430  CD  GLU M  60    -111.510  58.404 -39.121  1.00  0.00           C
ATOM    431  OE1 GLU M  60    -110.864  59.090 -39.940  1.00  0.00           O
ATOM    432  OE2 GLU M  60    -112.491  57.717 -39.484  1.00  0.00           O
ATOM    433  N   LEU M  61    -110.729  62.417 -35.346  1.00 78.59           N
ATOM    434  CA  LEU M  61    -110.051  63.588 -34.782  1.00 76.62           C
ATOM    435  C   LEU M  61    -110.306  63.692 -33.281  1.00 76.60           C
ATOM    436  O   LEU M  61    -109.449  64.140 -32.526  1.00 75.87           O
ATOM    437  CB  LEU M  61    -110.484  64.886 -35.468  1.00  0.00           C
ATOM    438  CG  LEU M  61    -109.609  65.344 -36.648  1.00  0.00           C
ATOM    439  CD1 LEU M  61    -109.686  64.426 -37.867  1.00  0.00           C
ATOM    440  CD2 LEU M  61    -109.992  66.764 -37.059  1.00  0.00           C
ATOM    441  N   GLU M  62    -111.461  63.228 -32.826  1.00 85.14           N
ATOM    442  CA  GLU M  62    -111.770  63.216 -31.395  1.00 87.33           C
ATOM    443  C   GLU M  62    -110.800  62.316 -30.625  1.00 88.46           C
ATOM    444  O   GLU M  62    -110.403  62.649 -29.512  1.00 89.46           O
ATOM    445  CB  GLU M  62    -113.218  62.757 -31.186  1.00  0.00           C
ATOM    446  CG  GLU M  62    -113.759  62.922 -29.770  1.00  0.00           C
ATOM    447  CD  GLU M  62    -115.216  62.481 -29.644  1.00  0.00           C
ATOM    448  OE1 GLU M  62    -115.825  62.062 -30.656  1.00  0.00           O
ATOM    449  OE2 GLU M  62    -115.764  62.566 -28.521  1.00  0.00           O
ATOM    450  N   VAL M  63    -110.375  61.203 -31.210  1.00 99.78           N
ATOM    451  CA  VAL M  63    -109.394  60.345 -30.540  1.00100.11           C
ATOM    452  C   VAL M  63    -107.952  60.793 -30.782  1.00 99.86           C
ATOM    453  O   VAL M  63    -107.049  60.336 -30.088  1.00100.11           O
ATOM    454  CB  VAL M  63    -109.569  58.828 -30.850  1.00  0.00           C
ATOM    455  CG1 VAL M  63    -110.973  58.356 -30.433  1.00  0.00           C
ATOM    456  CG2 VAL M  63    -109.324  58.483 -32.318  1.00  0.00           C
ATOM    457  N   GLU M  64    -107.716  61.699 -31.724  1.00 76.15           N
ATOM    458  CA  GLU M  64    -106.381  62.286 -31.879  1.00 76.78           C
ATOM    459  C   GLU M  64    -106.130  63.306 -30.772  1.00 75.71           C
ATOM    460  O   GLU M  64    -105.051  63.327 -30.190  1.00 75.34           O
ATOM    461  CB  GLU M  64    -106.189  62.947 -33.249  1.00  0.00           C
ATOM    462  CG  GLU M  64    -105.988  61.947 -34.380  1.00  0.00           C
ATOM    463  CD  GLU M  64    -105.683  62.618 -35.710  1.00  0.00           C
ATOM    464  OE1 GLU M  64    -106.539  63.362 -36.236  1.00  0.00           O
ATOM    465  OE2 GLU M  64    -104.574  62.390 -36.244  1.00  0.00           O
ATOM    466  N   SER M  65    -107.140  64.084 -30.403  1.00 92.87           N
ATOM    467  CA  SER M  65    -107.039  65.013 -29.264  1.00 93.40           C
ATOM    468  C   SER M  65    -107.283  64.309 -27.924  1.00 95.62           C
ATOM    469  O   SER M  65    -108.042  64.793 -27.081  1.00 97.09           O
ATOM    470  CB  SER M  65    -108.048  66.155 -29.423  1.00  0.00           C
ATOM    471  OG  SER M  65    -107.726  66.965 -30.541  1.00  0.00           O
ATOM    472  N   LEU M  66    -106.701  63.128 -27.748  1.00113.03           N
ATOM    473  CA  LEU M  66    -107.000  62.283 -26.588  1.00114.42           C
ATOM    474  C   LEU M  66    -105.824  61.542 -25.947  1.00115.20           C
ATOM    475  O   LEU M  66    -106.033  60.669 -25.098  1.00115.27           O
ATOM    476  CB  LEU M  66    -108.074  61.273 -27.010  1.00  0.00           C
ATOM    477  CG  LEU M  66    -109.213  60.950 -26.030  1.00  0.00           C
ATOM    478  CD1 LEU M  66    -110.125  62.154 -25.775  1.00  0.00           C
ATOM    479  CD2 LEU M  66    -110.062  59.800 -26.577  1.00  0.00           C
ATOM    480  N   GLY M  67    -104.592  61.861 -26.325  1.00104.26           N
ATOM    481  CA  GLY M  67    -103.429  61.188 -25.766  1.00104.16           C
ATOM    482  C   GLY M  67    -102.194  61.943 -26.191  1.00104.61           C
ATOM    483  O   GLY M  67    -101.084  61.642 -25.709  1.00105.03           O
ATOM    484  OXT GLY M  67    -102.363  62.859 -27.018  1.00105.03           O
TER     485      GLY M  67 
ATOM    486  N   GLY N   7    -169.005  47.384 -78.981  1.00187.52           N
ATOM    487  CA  GLY N   7    -168.981  48.680 -79.717  1.00186.07           C
ATOM    488  C   GLY N   7    -167.589  49.255 -79.726  1.00184.78           C
ATOM    489  O   GLY N   7    -166.781  48.736 -78.977  1.00184.85           O
ATOM    490  N   TYR N   8    -167.284  50.273 -80.525  1.00164.49           N
ATOM    491  CA  TYR N   8    -165.905  50.768 -80.663  1.00161.83           C
ATOM    492  C   TYR N   8    -165.275  51.227 -79.342  1.00160.16           C
ATOM    493  O   TYR N   8    -164.112  50.950 -79.077  1.00160.43           O
ATOM    494  CB  TYR N   8    -165.902  51.918 -81.675  1.00  0.00           C
ATOM    495  CG  TYR N   8    -164.524  52.371 -82.119  1.00  0.00           C
ATOM    496  CD1 TYR N   8    -164.014  51.989 -83.379  1.00  0.00           C
ATOM    497  CD2 TYR N   8    -163.723  53.197 -81.297  1.00  0.00           C
ATOM    498  CE1 TYR N   8    -162.730  52.423 -83.805  1.00  0.00           C
ATOM    499  CE2 TYR N   8    -162.438  53.614 -81.716  1.00  0.00           C
ATOM    500  CZ  TYR N   8    -161.958  53.232 -82.970  1.00  0.00           C
ATOM    501  OH  TYR N   8    -160.725  53.656 -83.394  1.00  0.00           O
ATOM    502  N   VAL N   9    -166.068  51.844 -78.473  1.00165.40           N
ATOM    503  CA  VAL N   9    -165.616  52.279 -77.142  1.00164.02           C
ATOM    504  C   VAL N   9    -165.096  51.177 -76.211  1.00163.79           C
ATOM    505  O   VAL N   9    -164.596  51.462 -75.135  1.00164.30           O
ATOM    506  CB  VAL N   9    -166.749  53.036 -76.385  1.00  0.00           C
ATOM    507  CG1 VAL N   9    -167.140  54.314 -77.128  1.00  0.00           C
ATOM    508  CG2 VAL N   9    -167.997  52.147 -76.193  1.00  0.00           C
ATOM    509  N   MET N  10    -165.154  49.918 -76.621  1.00161.22           N
ATOM    510  CA  MET N  10    -164.578  48.831 -75.837  1.00159.73           C
ATOM    511  C   MET N  10    -163.072  49.026 -75.642  1.00158.55           C
ATOM    512  O   MET N  10    -162.552  48.742 -74.569  1.00158.32           O
ATOM    513  CB  MET N  10    -164.847  47.508 -76.554  1.00  0.00           C
ATOM    514  CG  MET N  10    -164.457  46.260 -75.781  1.00  0.00           C
ATOM    515  SD  MET N  10    -164.862  44.788 -76.743  1.00  0.00           S
ATOM    516  CE  MET N  10    -163.465  44.682 -77.895  1.00  0.00           C
ATOM    517  N   VAL N  11    -162.369  49.546 -76.641  1.00152.78           N
ATOM    518  CA  VAL N  11    -160.927  49.755 -76.474  1.00150.69           C
ATOM    519  C   VAL N  11    -160.685  50.950 -75.552  1.00149.32           C
ATOM    520  O   VAL N  11    -159.803  50.932 -74.697  1.00148.77           O
ATOM    521  CB  VAL N  11    -160.169  49.884 -77.836  1.00  0.00           C
ATOM    522  CG1 VAL N  11    -160.421  48.631 -78.692  1.00  0.00           C
ATOM    523  CG2 VAL N  11    -160.563  51.139 -78.643  1.00  0.00           C
ATOM    524  N   ALA N  12    -161.560  51.945 -75.644  1.00174.96           N
ATOM    525  CA  ALA N  12    -161.460  53.140 -74.818  1.00173.57           C
ATOM    526  C   ALA N  12    -161.679  52.788 -73.345  1.00173.81           C
ATOM    527  O   ALA N  12    -161.052  53.362 -72.465  1.00174.56           O
ATOM    528  CB  ALA N  12    -162.477  54.190 -75.297  1.00  0.00           C
ATOM    529  N   ALA N  13    -162.529  51.806 -73.082  1.00158.28           N
ATOM    530  CA  ALA N  13    -162.768  51.337 -71.721  1.00157.84           C
ATOM    531  C   ALA N  13    -161.501  50.753 -71.081  1.00156.49           C
ATOM    532  O   ALA N  13    -161.301  50.877 -69.880  1.00156.16           O
ATOM    533  CB  ALA N  13    -163.902  50.303 -71.725  1.00  0.00           C
ATOM    534  N   SER N  14    -160.628  50.145 -71.869  1.00171.94           N
ATOM    535  CA  SER N  14    -159.358  49.656 -71.331  1.00169.73           C
ATOM    536  C   SER N  14    -158.380  50.819 -71.177  1.00167.82           C
ATOM    537  O   SER N  14    -157.632  50.916 -70.208  1.00167.80           O
ATOM    538  CB  SER N  14    -158.754  48.608 -72.266  1.00  0.00           C
ATOM    539  OG  SER N  14    -157.611  48.001 -71.686  1.00  0.00           O
ATOM    540  N   GLU N  15    -158.376  51.708 -72.155  1.00112.59           N
ATOM    541  CA  GLU N  15    -157.431  52.822 -72.194  1.00109.12           C
ATOM    542  C   GLU N  15    -157.668  53.875 -71.110  1.00107.07           C
ATOM    543  O   GLU N  15    -156.706  54.471 -70.631  1.00106.75           O
ATOM    544  CB  GLU N  15    -157.481  53.457 -73.583  1.00  0.00           C
ATOM    545  CG  GLU N  15    -156.855  52.569 -74.648  1.00  0.00           C
ATOM    546  CD  GLU N  15    -157.273  52.948 -76.056  1.00  0.00           C
ATOM    547  OE1 GLU N  15    -157.192  54.137 -76.434  1.00  0.00           O
ATOM    548  OE2 GLU N  15    -157.621  52.026 -76.833  1.00  0.00           O
ATOM    549  N   VAL N  16    -158.898  54.070 -70.647  1.00104.13           N
ATOM    550  CA  VAL N  16    -159.118  54.966 -69.504  1.00102.90           C
ATOM    551  C   VAL N  16    -158.520  54.376 -68.233  1.00101.94           C
ATOM    552  O   VAL N  16    -158.092  55.118 -67.354  1.00101.74           O
ATOM    553  CB  VAL N  16    -160.616  55.335 -69.229  1.00  0.00           C
ATOM    554  CG1 VAL N  16    -161.199  56.184 -70.359  1.00  0.00           C
ATOM    555  CG2 VAL N  16    -161.506  54.110 -69.009  1.00  0.00           C
ATOM    556  N   GLU N  17    -158.429  53.057 -68.132  1.00126.29           N
ATOM    557  CA  GLU N  17    -157.856  52.443 -66.938  1.00125.43           C
ATOM    558  C   GLU N  17    -156.341  52.405 -67.045  1.00123.63           C
ATOM    559  O   GLU N  17    -155.644  52.574 -66.050  1.00123.48           O
ATOM    560  CB  GLU N  17    -158.428  51.045 -66.699  1.00  0.00           C
ATOM    561  CG  GLU N  17    -159.935  51.053 -66.446  1.00  0.00           C
ATOM    562  CD  GLU N  17    -160.328  52.025 -65.341  1.00  0.00           C
ATOM    563  OE1 GLU N  17    -161.196  52.894 -65.574  1.00  0.00           O
ATOM    564  OE2 GLU N  17    -159.737  51.988 -64.242  1.00  0.00           O
ATOM    565  N   GLU N  18    -155.815  52.282 -68.253  1.00101.86           N
ATOM    566  CA  GLU N  18    -154.370  52.398 -68.452  1.00 99.05           C
ATOM    567  C   GLU N  18    -153.931  53.826 -68.109  1.00 96.68           C
ATOM    568  O   GLU N  18    -152.923  54.055 -67.432  1.00 95.78           O
ATOM    569  CB  GLU N  18    -154.001  52.057 -69.898  1.00  0.00           C
ATOM    570  CG  GLU N  18    -152.506  51.857 -70.091  1.00  0.00           C
ATOM    571  CD  GLU N  18    -152.097  51.732 -71.551  1.00  0.00           C
ATOM    572  OE1 GLU N  18    -150.899  51.963 -71.836  1.00  0.00           O
ATOM    573  OE2 GLU N  18    -152.955  51.503 -72.428  1.00  0.00           O
ATOM    574  N   LEU N  19    -154.741  54.798 -68.510  1.00 89.75           N
ATOM    575  CA  LEU N  19    -154.497  56.193 -68.158  1.00 88.09           C
ATOM    576  C   LEU N  19    -154.591  56.375 -66.643  1.00 89.17           C
ATOM    577  O   LEU N  19    -153.768  57.064 -66.042  1.00 89.16           O
ATOM    578  CB  LEU N  19    -155.530  57.092 -68.850  1.00  0.00           C
ATOM    579  CG  LEU N  19    -155.365  58.611 -68.693  1.00  0.00           C
ATOM    580  CD1 LEU N  19    -154.213  59.139 -69.533  1.00  0.00           C
ATOM    581  CD2 LEU N  19    -156.646  59.328 -69.100  1.00  0.00           C
ATOM    582  N   ARG N  20    -155.572  55.743 -66.011  1.00105.81           N
ATOM    583  CA  ARG N  20    -155.748  55.839 -64.559  1.00107.81           C
ATOM    584  C   ARG N  20    -154.568  55.230 -63.819  1.00107.42           C
ATOM    585  O   ARG N  20    -154.135  55.777 -62.811  1.00106.82           O
ATOM    586  CB  ARG N  20    -157.037  55.138 -64.117  1.00  0.00           C
ATOM    587  CG  ARG N  20    -157.476  55.494 -62.699  1.00  0.00           C
ATOM    588  CD  ARG N  20    -158.630  54.626 -62.199  1.00  0.00           C
ATOM    589  NE  ARG N  20    -159.774  54.580 -63.121  1.00  0.00           N
ATOM    590  CZ  ARG N  20    -160.725  55.487 -63.277  1.00  0.00           C
ATOM    591  NH1 ARG N  20    -161.645  55.270 -64.168  1.00  0.00           N
ATOM    592  NH2 ARG N  20    -160.793  56.598 -62.586  1.00  0.00           N
ATOM    593  N   GLN N  21    -154.023  54.135 -64.327  1.00119.26           N
ATOM    594  CA  GLN N  21    -152.854  53.514 -63.713  1.00118.63           C
ATOM    595  C   GLN N  21    -151.695  54.499 -63.745  1.00115.91           C
ATOM    596  O   GLN N  21    -151.053  54.731 -62.731  1.00115.02           O
ATOM    597  CB  GLN N  21    -152.444  52.238 -64.458  1.00  0.00           C
ATOM    598  CG  GLN N  21    -151.263  51.513 -63.817  1.00  0.00           C
ATOM    599  CD  GLN N  21    -150.677  50.456 -64.721  1.00  0.00           C
ATOM    600  OE1 GLN N  21    -151.294  49.444 -65.007  1.00  0.00           O
ATOM    601  NE2 GLN N  21    -149.475  50.684 -65.179  1.00  0.00           N
ATOM    602  N   LYS N  22    -151.446  55.111 -64.893  1.00 77.99           N
ATOM    603  CA  LYS N  22    -150.334  56.056 -65.020  1.00 75.21           C
ATOM    604  C   LYS N  22    -150.556  57.281 -64.148  1.00 74.54           C
ATOM    605  O   LYS N  22    -149.620  57.792 -63.543  1.00 74.13           O
ATOM    606  CB  LYS N  22    -150.163  56.435 -66.489  1.00  0.00           C
ATOM    607  CG  LYS N  22    -149.684  55.262 -67.327  1.00  0.00           C
ATOM    608  CD  LYS N  22    -149.869  55.511 -68.807  1.00  0.00           C
ATOM    609  CE  LYS N  22    -149.458  54.263 -69.568  1.00  0.00           C
ATOM    610  NZ  LYS N  22    -149.776  54.386 -71.017  1.00  0.00           N
ATOM    611  N   ASN N  23    -151.801  57.709 -64.009  1.00101.41           N
ATOM    612  CA  ASN N  23    -152.115  58.805 -63.097  1.00102.23           C
ATOM    613  C   ASN N  23    -151.804  58.405 -61.657  1.00101.97           C
ATOM    614  O   ASN N  23    -151.145  59.146 -60.950  1.00101.31           O
ATOM    615  CB  ASN N  23    -153.579  59.227 -63.233  1.00  0.00           C
ATOM    616  CG  ASN N  23    -153.802  60.655 -62.804  1.00  0.00           C
ATOM    617  OD1 ASN N  23    -153.658  61.563 -63.603  1.00  0.00           O
ATOM    618  ND2 ASN N  23    -154.163  60.870 -61.575  1.00  0.00           N
ATOM    619  N   GLY N  24    -152.192  57.206 -61.247  1.00111.19           N
ATOM    620  CA  GLY N  24    -151.892  56.734 -59.902  1.00111.75           C
ATOM    621  C   GLY N  24    -150.415  56.507 -59.641  1.00110.63           C
ATOM    622  O   GLY N  24    -149.932  56.713 -58.526  1.00111.70           O
ATOM    623  N   GLU N  25    -149.672  56.125 -60.669  1.00106.17           N
ATOM    624  CA  GLU N  25    -148.219  56.002 -60.561  1.00103.07           C
ATOM    625  C   GLU N  25    -147.650  57.381 -60.277  1.00 98.90           C
ATOM    626  O   GLU N  25    -146.770  57.526 -59.433  1.00 97.85           O
ATOM    627  CB  GLU N  25    -147.588  55.487 -61.859  1.00  0.00           C
ATOM    628  CG  GLU N  25    -147.794  54.014 -62.163  1.00  0.00           C
ATOM    629  CD  GLU N  25    -147.293  53.668 -63.557  1.00  0.00           C
ATOM    630  OE1 GLU N  25    -148.074  53.153 -64.387  1.00  0.00           O
ATOM    631  OE2 GLU N  25    -146.099  53.924 -63.838  1.00  0.00           O
ATOM    632  N   MET N  26    -148.165  58.393 -60.961  1.00 70.09           N
ATOM    633  CA  MET N  26    -147.701  59.759 -60.758  1.00 65.56           C
ATOM    634  C   MET N  26    -148.084  60.267 -59.376  1.00 65.03           C
ATOM    635  O   MET N  26    -147.239  60.792 -58.663  1.00 64.95           O
ATOM    636  CB  MET N  26    -148.263  60.680 -61.844  1.00  0.00           C
ATOM    637  CG  MET N  26    -147.742  62.104 -61.788  1.00  0.00           C
ATOM    638  SD  MET N  26    -148.283  63.077 -63.205  1.00  0.00           S
ATOM    639  CE  MET N  26    -150.074  63.247 -62.948  1.00  0.00           C
ATOM    640  N   GLU N  27    -149.330  60.072 -58.972  1.00 76.58           N
ATOM    641  CA  GLU N  27    -149.825  60.565 -57.686  1.00 76.60           C
ATOM    642  C   GLU N  27    -149.042  59.975 -56.520  1.00 76.57           C
ATOM    643  O   GLU N  27    -148.685  60.683 -55.582  1.00 76.06           O
ATOM    644  CB  GLU N  27    -151.311  60.215 -57.536  1.00  0.00           C
ATOM    645  CG  GLU N  27    -152.230  61.038 -58.432  1.00  0.00           C
ATOM    646  CD  GLU N  27    -153.651  60.486 -58.492  1.00  0.00           C
ATOM    647  OE1 GLU N  27    -153.865  59.407 -59.096  1.00  0.00           O
ATOM    648  OE2 GLU N  27    -154.573  61.163 -57.998  1.00  0.00           O
ATOM    649  N   LYS N  28    -148.719  58.691 -56.591  1.00107.38           N
ATOM    650  CA  LYS N  28    -147.892  58.082 -55.548  1.00106.03           C
ATOM    651  C   LYS N  28    -146.468  58.623 -55.612  1.00104.48           C
ATOM    652  O   LYS N  28    -145.902  59.059 -54.609  1.00104.50           O
ATOM    653  CB  LYS N  28    -147.900  56.559 -55.715  1.00  0.00           C
ATOM    654  CG  LYS N  28    -147.072  55.802 -54.682  1.00  0.00           C
ATOM    655  CD  LYS N  28    -147.200  54.295 -54.885  1.00  0.00           C
ATOM    656  CE  LYS N  28    -146.357  53.501 -53.888  1.00  0.00           C
ATOM    657  NZ  LYS N  28    -144.885  53.571 -54.178  1.00  0.00           N
ATOM    658  N   ALA N  29    -145.869  58.558 -56.789  1.00 65.83           N
ATOM    659  CA  ALA N  29    -144.448  58.836 -56.907  1.00 63.06           C
ATOM    660  C   ALA N  29    -144.073  60.295 -56.678  1.00 62.37           C
ATOM    661  O   ALA N  29    -142.994  60.537 -56.178  1.00 62.07           O
ATOM    662  CB  ALA N  29    -143.938  58.375 -58.251  1.00  0.00           C
ATOM    663  N   VAL N  30    -144.905  61.277 -57.000  1.00 65.85           N
ATOM    664  CA  VAL N  30    -144.484  62.665 -56.773  1.00 64.06           C
ATOM    665  C   VAL N  30    -144.380  62.991 -55.287  1.00 63.12           C
ATOM    666  O   VAL N  30    -143.572  63.832 -54.900  1.00 61.35           O
ATOM    667  CB  VAL N  30    -145.368  63.737 -57.482  1.00  0.00           C
ATOM    668  CG1 VAL N  30    -145.286  63.580 -59.005  1.00  0.00           C
ATOM    669  CG2 VAL N  30    -146.830  63.712 -57.006  1.00  0.00           C
ATOM    670  N   GLU N  31    -145.133  62.309 -54.437  1.00 71.82           N
ATOM    671  CA  GLU N  31    -145.040  62.564 -53.003  1.00 73.01           C
ATOM    672  C   GLU N  31    -143.891  61.778 -52.396  1.00 72.02           C
ATOM    673  O   GLU N  31    -143.220  62.238 -51.470  1.00 70.71           O
ATOM    674  CB  GLU N  31    -146.359  62.240 -52.299  1.00  0.00           C
ATOM    675  CG  GLU N  31    -147.512  63.121 -52.774  1.00  0.00           C
ATOM    676  CD  GLU N  31    -147.167  64.604 -52.698  1.00  0.00           C
ATOM    677  OE1 GLU N  31    -146.666  65.073 -51.653  1.00  0.00           O
ATOM    678  OE2 GLU N  31    -147.323  65.316 -53.713  1.00  0.00           O
ATOM    679  N   GLU N  32    -143.593  60.619 -52.961  1.00 82.37           N
ATOM    680  CA  GLU N  32    -142.400  59.884 -52.552  1.00 80.95           C
ATOM    681  C   GLU N  32    -141.160  60.649 -52.999  1.00 79.29           C
ATOM    682  O   GLU N  32    -140.219  60.801 -52.238  1.00 80.60           O
ATOM    683  CB  GLU N  32    -142.420  58.473 -53.128  1.00  0.00           C
ATOM    684  CG  GLU N  32    -143.480  57.614 -52.460  1.00  0.00           C
ATOM    685  CD  GLU N  32    -143.524  56.200 -52.997  1.00  0.00           C
ATOM    686  OE1 GLU N  32    -143.498  55.994 -54.230  1.00  0.00           O
ATOM    687  OE2 GLU N  32    -143.667  55.258 -52.182  1.00  0.00           O
ATOM    688  N   MET N  33    -141.200  61.243 -54.179  1.00 49.02           N
ATOM    689  CA  MET N  33    -140.115  62.088 -54.664  1.00 47.36           C
ATOM    690  C   MET N  33    -140.004  63.367 -53.831  1.00 48.90           C
ATOM    691  O   MET N  33    -138.913  63.872 -53.582  1.00 49.18           O
ATOM    692  CB  MET N  33    -140.345  62.375 -56.148  1.00  0.00           C
ATOM    693  CG  MET N  33    -139.187  63.035 -56.860  1.00  0.00           C
ATOM    694  SD  MET N  33    -139.475  63.183 -58.640  1.00  0.00           S
ATOM    695  CE  MET N  33    -140.771  64.418 -58.756  1.00  0.00           C
ATOM    696  N   ARG N  34    -141.112  63.872 -53.305  1.00 65.58           N
ATOM    697  CA  ARG N  34    -141.060  65.010 -52.376  1.00 70.00           C
ATOM    698  C   ARG N  34    -140.400  64.605 -51.060  1.00 72.64           C
ATOM    699  O   ARG N  34    -139.632  65.367 -50.474  1.00 72.43           O
ATOM    700  CB  ARG N  34    -142.473  65.546 -52.115  1.00  0.00           C
ATOM    701  CG  ARG N  34    -142.510  66.926 -51.470  1.00  0.00           C
ATOM    702  CD  ARG N  34    -143.927  67.336 -51.054  1.00  0.00           C
ATOM    703  NE  ARG N  34    -144.919  67.226 -52.134  1.00  0.00           N
ATOM    704  CZ  ARG N  34    -145.139  68.078 -53.124  1.00  0.00           C
ATOM    705  NH1 ARG N  34    -146.055  67.793 -53.999  1.00  0.00           N
ATOM    706  NH2 ARG N  34    -144.485  69.203 -53.272  1.00  0.00           N
ATOM    707  N   LYS N  35    -140.675  63.391 -50.603  1.00 93.03           N
ATOM    708  CA  LYS N  35    -140.037  62.830 -49.408  1.00 94.37           C
ATOM    709  C   LYS N  35    -138.545  62.617 -49.655  1.00 92.72           C
ATOM    710  O   LYS N  35    -137.733  62.911 -48.786  1.00 93.17           O
ATOM    711  CB  LYS N  35    -140.729  61.505 -49.065  1.00  0.00           C
ATOM    712  CG  LYS N  35    -140.176  60.715 -47.894  1.00  0.00           C
ATOM    713  CD  LYS N  35    -140.839  59.344 -47.910  1.00  0.00           C
ATOM    714  CE  LYS N  35    -140.307  58.433 -46.815  1.00  0.00           C
ATOM    715  NZ  LYS N  35    -140.904  57.059 -46.964  1.00  0.00           N
ATOM    716  N   GLU N  36    -138.178  62.148 -50.836  1.00 68.21           N
ATOM    717  CA  GLU N  36    -136.771  61.977 -51.203  1.00 66.50           C
ATOM    718  C   GLU N  36    -136.079  63.327 -51.236  1.00 65.05           C
ATOM    719  O   GLU N  36    -134.975  63.469 -50.739  1.00 65.14           O
ATOM    720  CB  GLU N  36    -136.642  61.356 -52.593  1.00  0.00           C
ATOM    721  CG  GLU N  36    -137.074  59.910 -52.698  1.00  0.00           C
ATOM    722  CD  GLU N  36    -137.633  59.597 -54.077  1.00  0.00           C
ATOM    723  OE1 GLU N  36    -137.123  60.146 -55.080  1.00  0.00           O
ATOM    724  OE2 GLU N  36    -138.587  58.787 -54.162  1.00  0.00           O
ATOM    725  N   MET N  37    -136.743  64.340 -51.771  1.00 64.72           N
ATOM    726  CA  MET N  37    -136.186  65.688 -51.809  1.00 63.75           C
ATOM    727  C   MET N  37    -135.978  66.229 -50.396  1.00 63.64           C
ATOM    728  O   MET N  37    -134.967  66.862 -50.105  1.00 62.04           O
ATOM    729  CB  MET N  37    -137.135  66.618 -52.569  1.00  0.00           C
ATOM    730  CG  MET N  37    -136.556  67.991 -52.850  1.00  0.00           C
ATOM    731  SD  MET N  37    -137.822  69.193 -53.293  1.00  0.00           S
ATOM    732  CE  MET N  37    -138.507  69.599 -51.656  1.00  0.00           C
ATOM    733  N   LEU N  38    -136.922  65.976 -49.501  1.00 82.42           N
ATOM    734  CA  LEU N  38    -136.793  66.431 -48.119  1.00 83.73           C
ATOM    735  C   LEU N  38    -135.630  65.726 -47.427  1.00 84.74           C
ATOM    736  O   LEU N  38    -134.849  66.354 -46.705  1.00 84.74           O
ATOM    737  CB  LEU N  38    -138.098  66.158 -47.362  1.00  0.00           C
ATOM    738  CG  LEU N  38    -138.176  66.619 -45.897  1.00  0.00           C
ATOM    739  CD1 LEU N  38    -138.035  68.134 -45.744  1.00  0.00           C
ATOM    740  CD2 LEU N  38    -139.503  66.165 -45.298  1.00  0.00           C
ATOM    741  N   GLN N  39    -135.498  64.430 -47.671  1.00 72.22           N
ATOM    742  CA  GLN N  39    -134.403  63.653 -47.101  1.00 71.02           C
ATOM    743  C   GLN N  39    -133.087  64.167 -47.662  1.00 71.14           C
ATOM    744  O   GLN N  39    -132.154  64.393 -46.907  1.00 70.23           O
ATOM    745  CB  GLN N  39    -134.580  62.160 -47.414  1.00  0.00           C
ATOM    746  CG  GLN N  39    -133.531  61.217 -46.804  1.00  0.00           C
ATOM    747  CD  GLN N  39    -133.591  61.092 -45.292  1.00  0.00           C
ATOM    748  OE1 GLN N  39    -134.499  61.580 -44.633  1.00  0.00           O
ATOM    749  NE2 GLN N  39    -132.636  60.405 -44.732  1.00  0.00           N
ATOM    750  N   LEU N  40    -133.029  64.413 -48.963  1.00 52.17           N
ATOM    751  CA  LEU N  40    -131.830  64.926 -49.617  1.00 55.84           C
ATOM    752  C   LEU N  40    -131.419  66.275 -49.053  1.00 60.13           C
ATOM    753  O   LEU N  40    -130.246  66.479 -48.767  1.00 60.02           O
ATOM    754  CB  LEU N  40    -132.078  65.058 -51.124  1.00  0.00           C
ATOM    755  CG  LEU N  40    -130.954  65.613 -52.015  1.00  0.00           C
ATOM    756  CD1 LEU N  40    -129.677  64.788 -51.971  1.00  0.00           C
ATOM    757  CD2 LEU N  40    -131.461  65.686 -53.456  1.00  0.00           C
ATOM    758  N   TRP N  41    -132.349  67.197 -48.851  1.00 97.40           N
ATOM    759  CA  TRP N  41    -131.969  68.482 -48.273  1.00102.87           C
ATOM    760  C   TRP N  41    -131.543  68.370 -46.821  1.00103.68           C
ATOM    761  O   TRP N  41    -130.588  69.032 -46.421  1.00103.94           O
ATOM    762  CB  TRP N  41    -133.085  69.517 -48.391  1.00  0.00           C
ATOM    763  CG  TRP N  41    -133.223  70.024 -49.789  1.00  0.00           C
ATOM    764  CD1 TRP N  41    -134.252  69.815 -50.643  1.00  0.00           C
ATOM    765  CD2 TRP N  41    -132.276  70.829 -50.517  1.00  0.00           C
ATOM    766  NE1 TRP N  41    -134.041  70.429 -51.847  1.00  0.00           N
ATOM    767  CE2 TRP N  41    -132.825  71.054 -51.813  1.00  0.00           C
ATOM    768  CE3 TRP N  41    -131.011  71.374 -50.213  1.00  0.00           C
ATOM    769  CZ2 TRP N  41    -132.149  71.800 -52.800  1.00  0.00           C
ATOM    770  CZ3 TRP N  41    -130.323  72.120 -51.205  1.00  0.00           C
ATOM    771  CH2 TRP N  41    -130.905  72.324 -52.490  1.00  0.00           C
ATOM    772  N   ARG N  42    -132.195  67.532 -46.023  1.00108.31           N
ATOM    773  CA  ARG N  42    -131.750  67.371 -44.638  1.00108.72           C
ATOM    774  C   ARG N  42    -130.365  66.750 -44.643  1.00106.77           C
ATOM    775  O   ARG N  42    -129.498  67.237 -43.945  1.00106.86           O
ATOM    776  CB  ARG N  42    -132.710  66.515 -43.802  1.00  0.00           C
ATOM    777  CG  ARG N  42    -132.326  66.358 -42.309  1.00  0.00           C
ATOM    778  CD  ARG N  42    -132.670  67.555 -41.397  1.00  0.00           C
ATOM    779  NE  ARG N  42    -131.820  68.755 -41.520  1.00  0.00           N
ATOM    780  CZ  ARG N  42    -130.757  69.065 -40.787  1.00  0.00           C
ATOM    781  NH1 ARG N  42    -130.276  70.263 -40.880  1.00  0.00           N
ATOM    782  NH2 ARG N  42    -130.175  68.279 -39.920  1.00  0.00           N
ATOM    783  N   ARG N  43    -130.148  65.720 -45.445  1.00 79.80           N
ATOM    784  CA  ARG N  43    -128.850  65.048 -45.536  1.00 76.63           C
ATOM    785  C   ARG N  43    -127.751  65.999 -46.001  1.00 75.38           C
ATOM    786  O   ARG N  43    -126.720  66.123 -45.354  1.00 75.74           O
ATOM    787  CB  ARG N  43    -128.982  63.833 -46.471  1.00  0.00           C
ATOM    788  CG  ARG N  43    -129.583  62.567 -45.824  1.00  0.00           C
ATOM    789  CD  ARG N  43    -128.635  62.021 -44.763  1.00  0.00           C
ATOM    790  NE  ARG N  43    -128.888  60.666 -44.260  1.00  0.00           N
ATOM    791  CZ  ARG N  43    -128.087  59.985 -43.446  1.00  0.00           C
ATOM    792  NH1 ARG N  43    -128.324  58.727 -43.221  1.00  0.00           N
ATOM    793  NH2 ARG N  43    -126.984  60.466 -42.937  1.00  0.00           N
ATOM    794  N   THR N  44    -128.010  66.777 -47.040  1.00 61.05           N
ATOM    795  CA  THR N  44    -127.040  67.774 -47.501  1.00 61.24           C
ATOM    796  C   THR N  44    -126.682  68.749 -46.378  1.00 61.25           C
ATOM    797  O   THR N  44    -125.517  69.082 -46.185  1.00 59.96           O
ATOM    798  CB  THR N  44    -127.587  68.564 -48.719  1.00  0.00           C
ATOM    799  OG1 THR N  44    -127.976  67.645 -49.744  1.00  0.00           O
ATOM    800  CG2 THR N  44    -126.551  69.488 -49.334  1.00  0.00           C
ATOM    801  N   GLN N  45    -127.658  69.168 -45.586  1.00 93.28           N
ATOM    802  CA  GLN N  45    -127.363  70.060 -44.471  1.00 95.22           C
ATOM    803  C   GLN N  45    -126.700  69.360 -43.279  1.00 95.44           C
ATOM    804  O   GLN N  45    -125.894  69.965 -42.592  1.00 95.23           O
ATOM    805  CB  GLN N  45    -128.641  70.784 -44.058  1.00  0.00           C
ATOM    806  CG  GLN N  45    -128.383  71.984 -43.166  1.00  0.00           C
ATOM    807  CD  GLN N  45    -129.591  72.877 -43.059  1.00  0.00           C
ATOM    808  OE1 GLN N  45    -130.687  72.438 -42.717  1.00  0.00           O
ATOM    809  NE2 GLN N  45    -129.416  74.129 -43.377  1.00  0.00           N
ATOM    810  N   VAL N  46    -126.947  68.076 -43.060  1.00 75.23           N
ATOM    811  CA  VAL N  46    -126.210  67.319 -42.040  1.00 74.30           C
ATOM    812  C   VAL N  46    -124.741  67.273 -42.449  1.00 73.11           C
ATOM    813  O   VAL N  46    -123.867  67.377 -41.594  1.00 72.81           O
ATOM    814  CB  VAL N  46    -126.771  65.875 -41.835  1.00  0.00           C
ATOM    815  CG1 VAL N  46    -125.858  65.006 -40.946  1.00  0.00           C
ATOM    816  CG2 VAL N  46    -128.153  65.914 -41.178  1.00  0.00           C
ATOM    817  N   ALA N  47    -124.440  67.195 -43.739  1.00 65.90           N
ATOM    818  CA  ALA N  47    -123.046  67.262 -44.169  1.00 65.86           C
ATOM    819  C   ALA N  47    -122.426  68.608 -43.774  1.00 66.26           C
ATOM    820  O   ALA N  47    -121.311  68.642 -43.269  1.00 67.27           O
ATOM    821  CB  ALA N  47    -122.928  67.023 -45.683  1.00  0.00           C
ATOM    822  N   GLU N  48    -123.152  69.702 -43.955  1.00 77.21           N
ATOM    823  CA  GLU N  48    -122.649  71.024 -43.568  1.00 78.60           C
ATOM    824  C   GLU N  48    -122.436  71.108 -42.055  1.00 78.76           C
ATOM    825  O   GLU N  48    -121.399  71.570 -41.589  1.00 78.03           O
ATOM    826  CB  GLU N  48    -123.621  72.133 -43.999  1.00  0.00           C
ATOM    827  CG  GLU N  48    -123.848  72.226 -45.503  1.00  0.00           C
ATOM    828  CD  GLU N  48    -124.830  73.329 -45.887  1.00  0.00           C
ATOM    829  OE1 GLU N  48    -126.025  73.251 -45.515  1.00  0.00           O
ATOM    830  OE2 GLU N  48    -124.410  74.270 -46.595  1.00  0.00           O
ATOM    831  N   GLU N  49    -123.398  70.611 -41.290  1.00101.98           N
ATOM    832  CA  GLU N  49    -123.334  70.620 -39.827  1.00102.11           C
ATOM    833  C   GLU N  49    -122.139  69.798 -39.340  1.00102.28           C
ATOM    834  O   GLU N  49    -121.421  70.182 -38.411  1.00102.46           O
ATOM    835  CB  GLU N  49    -124.639  70.030 -39.264  1.00  0.00           C
ATOM    836  CG  GLU N  49    -125.866  70.938 -39.440  1.00  0.00           C
ATOM    837  CD  GLU N  49    -127.220  70.254 -39.197  1.00  0.00           C
ATOM    838  OE1 GLU N  49    -127.342  69.008 -39.125  1.00  0.00           O
ATOM    839  OE2 GLU N  49    -128.225  70.993 -39.128  1.00  0.00           O
ATOM    840  N   ALA N  50    -121.901  68.660 -39.975  1.00 81.67           N
ATOM    841  CA  ALA N  50    -120.790  67.796 -39.600  1.00 79.58           C
ATOM    842  C   ALA N  50    -119.447  68.439 -39.964  1.00 80.57           C
ATOM    843  O   ALA N  50    -118.497  68.375 -39.184  1.00 80.50           O
ATOM    844  CB  ALA N  50    -120.954  66.430 -40.277  1.00  0.00           C
ATOM    845  N   GLU N  51    -119.373  69.076 -41.125  1.00 85.97           N
ATOM    846  CA  GLU N  51    -118.145  69.746 -41.558  1.00 88.62           C
ATOM    847  C   GLU N  51    -117.811  70.945 -40.678  1.00 89.42           C
ATOM    848  O   GLU N  51    -116.640  71.193 -40.415  1.00 88.49           O
ATOM    849  CB  GLU N  51    -118.253  70.223 -43.011  1.00  0.00           C
ATOM    850  CG  GLU N  51    -118.138  69.126 -44.079  1.00  0.00           C
ATOM    851  CD  GLU N  51    -116.716  68.610 -44.305  1.00  0.00           C
ATOM    852  OE1 GLU N  51    -115.785  68.963 -43.547  1.00  0.00           O
ATOM    853  OE2 GLU N  51    -116.531  67.841 -45.272  1.00  0.00           O
ATOM    854  N   GLU N  52    -118.800  71.668 -40.165  1.00117.34           N
ATOM    855  CA  GLU N  52    -118.502  72.768 -39.241  1.00119.28           C
ATOM    856  C   GLU N  52    -117.796  72.239 -37.998  1.00119.96           C
ATOM    857  O   GLU N  52    -116.799  72.798 -37.531  1.00120.89           O
ATOM    858  CB  GLU N  52    -119.767  73.489 -38.770  1.00  0.00           C
ATOM    859  CG  GLU N  52    -120.403  74.418 -39.783  1.00  0.00           C
ATOM    860  CD  GLU N  52    -121.511  75.245 -39.146  1.00  0.00           C
ATOM    861  OE1 GLU N  52    -122.474  74.660 -38.604  1.00  0.00           O
ATOM    862  OE2 GLU N  52    -121.391  76.492 -39.148  1.00  0.00           O
ATOM    863  N   HIS N  53    -118.289  71.127 -37.473  1.00 86.89           N
ATOM    864  CA  HIS N  53    -117.681  70.547 -36.284  1.00 84.95           C
ATOM    865  C   HIS N  53    -116.310  69.960 -36.610  1.00 82.29           C
ATOM    866  O   HIS N  53    -115.387  70.092 -35.813  1.00 82.46           O
ATOM    867  CB  HIS N  53    -118.590  69.485 -35.665  1.00  0.00           C
ATOM    868  CG  HIS N  53    -119.803  70.048 -34.991  1.00  0.00           C
ATOM    869  ND1 HIS N  53    -120.964  70.410 -35.632  1.00  0.00           N
ATOM    870  CD2 HIS N  53    -120.029  70.322 -33.680  1.00  0.00           C
ATOM    871  CE1 HIS N  53    -121.818  70.872 -34.719  1.00  0.00           C
ATOM    872  NE2 HIS N  53    -121.300  70.822 -33.507  1.00  0.00           N
ATOM    873  N   LEU N  54    -116.139  69.361 -37.782  1.00 86.28           N
ATOM    874  CA  LEU N  54    -114.835  68.819 -38.166  1.00 85.00           C
ATOM    875  C   LEU N  54    -113.821  69.947 -38.343  1.00 85.45           C
ATOM    876  O   LEU N  54    -112.671  69.836 -37.933  1.00 85.80           O
ATOM    877  CB  LEU N  54    -114.939  68.020 -39.472  1.00  0.00           C
ATOM    878  CG  LEU N  54    -113.673  67.241 -39.870  1.00  0.00           C
ATOM    879  CD1 LEU N  54    -113.446  66.029 -38.964  1.00  0.00           C
ATOM    880  CD2 LEU N  54    -113.739  66.773 -41.312  1.00  0.00           C
ATOM    881  N   CYS N  55    -114.254  71.063 -38.909  1.00 83.82           N
ATOM    882  CA  CYS N  55    -113.394  72.230 -39.068  1.00 85.53           C
ATOM    883  C   CYS N  55    -112.965  72.771 -37.708  1.00 86.87           C
ATOM    884  O   CYS N  55    -111.804  73.137 -37.522  1.00 86.24           O
ATOM    885  CB  CYS N  55    -114.135  73.321 -39.845  1.00  0.00           C
ATOM    886  SG  CYS N  55    -113.070  74.715 -40.307  1.00  0.00           S
ATOM    887  N   SER N  56    -113.885  72.802 -36.751  1.00103.53           N
ATOM    888  CA  SER N  56    -113.546  73.251 -35.402  1.00103.15           C
ATOM    889  C   SER N  56    -112.513  72.310 -34.785  1.00101.91           C
ATOM    890  O   SER N  56    -111.479  72.765 -34.309  1.00102.23           O
ATOM    891  CB  SER N  56    -114.797  73.340 -34.525  1.00  0.00           C
ATOM    892  OG  SER N  56    -114.540  74.051 -33.325  1.00  0.00           O
ATOM    893  N   GLN N  57    -112.731  71.005 -34.885  1.00 82.86           N
ATOM    894  CA  GLN N  57    -111.774  70.029 -34.355  1.00 80.79           C
ATOM    895  C   GLN N  57    -110.411  70.145 -35.014  1.00 82.34           C
ATOM    896  O   GLN N  57    -109.396  70.007 -34.350  1.00 81.45           O
ATOM    897  CB  GLN N  57    -112.237  68.597 -34.605  1.00  0.00           C
ATOM    898  CG  GLN N  57    -113.410  68.113 -33.788  1.00  0.00           C
ATOM    899  CD  GLN N  57    -113.709  66.675 -34.133  1.00  0.00           C
ATOM    900  OE1 GLN N  57    -113.712  66.304 -35.295  1.00  0.00           O
ATOM    901  NE2 GLN N  57    -113.925  65.853 -33.146  1.00  0.00           N
ATOM    902  N   LEU N  58    -110.365  70.403 -36.312  1.00 94.47           N
ATOM    903  CA  LEU N  58    -109.083  70.566 -36.987  1.00 99.40           C
ATOM    904  C   LEU N  58    -108.344  71.770 -36.421  1.00100.54           C
ATOM    905  O   LEU N  58    -107.166  71.673 -36.111  1.00100.44           O
ATOM    906  CB  LEU N  58    -109.283  70.728 -38.497  1.00  0.00           C
ATOM    907  CG  LEU N  58    -107.997  70.878 -39.329  1.00  0.00           C
ATOM    908  CD1 LEU N  58    -107.080  69.657 -39.243  1.00  0.00           C
ATOM    909  CD2 LEU N  58    -108.360  71.139 -40.785  1.00  0.00           C
ATOM    910  N   ALA N  59    -109.033  72.885 -36.232  1.00121.01           N
ATOM    911  CA  ALA N  59    -108.398  74.078 -35.682  1.00121.33           C
ATOM    912  C   ALA N  59    -107.910  73.835 -34.248  1.00121.38           C
ATOM    913  O   ALA N  59    -106.843  74.303 -33.855  1.00121.65           O
ATOM    914  CB  ALA N  59    -109.384  75.253 -35.730  1.00  0.00           C
ATOM    915  N   GLU N  60    -108.691  73.092 -33.476  1.00 91.63           N
ATOM    916  CA  GLU N  60    -108.320  72.732 -32.107  1.00 90.25           C
ATOM    917  C   GLU N  60    -107.067  71.857 -32.115  1.00 90.69           C
ATOM    918  O   GLU N  60    -106.096  72.149 -31.422  1.00 90.96           O
ATOM    919  CB  GLU N  60    -109.478  71.981 -31.434  1.00  0.00           C
ATOM    920  CG  GLU N  60    -110.710  72.841 -31.129  1.00  0.00           C
ATOM    921  CD  GLU N  60    -112.023  72.053 -31.176  1.00  0.00           C
ATOM    922  OE1 GLU N  60    -112.065  70.878 -30.758  1.00  0.00           O
ATOM    923  OE2 GLU N  60    -113.037  72.624 -31.644  1.00  0.00           O
ATOM    924  N   LEU N  61    -107.063  70.816 -32.935  1.00 88.80           N
ATOM    925  CA  LEU N  61    -105.943  69.881 -33.018  1.00 90.76           C
ATOM    926  C   LEU N  61    -104.676  70.545 -33.550  1.00 92.92           C
ATOM    927  O   LEU N  61    -103.580  70.290 -33.063  1.00 92.82           O
ATOM    928  CB  LEU N  61    -106.338  68.713 -33.930  1.00  0.00           C
ATOM    929  CG  LEU N  61    -105.355  67.540 -34.082  1.00  0.00           C
ATOM    930  CD1 LEU N  61    -105.124  66.775 -32.781  1.00  0.00           C
ATOM    931  CD2 LEU N  61    -105.888  66.584 -35.143  1.00  0.00           C
ATOM    932  N   GLU N  62    -104.805  71.426 -34.528  1.00122.45           N
ATOM    933  CA  GLU N  62    -103.646  72.147 -35.055  1.00125.78           C
ATOM    934  C   GLU N  62    -103.071  73.088 -34.001  1.00127.53           C
ATOM    935  O   GLU N  62    -101.856  73.246 -33.909  1.00127.17           O
ATOM    936  CB  GLU N  62    -104.019  72.936 -36.314  1.00  0.00           C
ATOM    937  CG  GLU N  62    -104.174  72.050 -37.554  1.00  0.00           C
ATOM    938  CD  GLU N  62    -104.546  72.828 -38.813  1.00  0.00           C
ATOM    939  OE1 GLU N  62    -104.905  74.023 -38.725  1.00  0.00           O
ATOM    940  OE2 GLU N  62    -104.466  72.232 -39.913  1.00  0.00           O
ATOM    941  N   ALA N  63    -103.922  73.669 -33.166  1.00121.82           N
ATOM    942  CA  ALA N  63    -103.444  74.506 -32.070  1.00123.11           C
ATOM    943  C   ALA N  63    -102.745  73.660 -30.999  1.00124.99           C
ATOM    944  O   ALA N  63    -101.720  74.065 -30.464  1.00125.71           O
ATOM    945  CB  ALA N  63    -104.611  75.297 -31.463  1.00  0.00           C
ATOM    946  N   GLU N  64    -103.276  72.482 -30.698  1.00105.36           N
ATOM    947  CA  GLU N  64    -102.645  71.575 -29.733  1.00107.05           C
ATOM    948  C   GLU N  64    -101.297  71.086 -30.253  1.00108.65           C
ATOM    949  O   GLU N  64    -100.340  70.940 -29.503  1.00108.56           O
ATOM    950  CB  GLU N  64    -103.537  70.360 -29.472  1.00  0.00           C
ATOM    951  CG  GLU N  64    -104.772  70.665 -28.642  1.00  0.00           C
ATOM    952  CD  GLU N  64    -105.632  69.432 -28.421  1.00  0.00           C
ATOM    953  OE1 GLU N  64    -105.941  68.717 -29.401  1.00  0.00           O
ATOM    954  OE2 GLU N  64    -105.993  69.173 -27.254  1.00  0.00           O
ATOM    955  N   SER N  65    -101.198  70.908 -31.561  1.00116.31           N
ATOM    956  CA  SER N  65     -99.951  70.511 -32.216  1.00119.26           C
ATOM    957  C   SER N  65     -98.913  71.638 -32.270  1.00120.81           C
ATOM    958  O   SER N  65     -97.839  71.469 -32.854  1.00120.94           O
ATOM    959  CB  SER N  65    -100.254  70.031 -33.638  1.00  0.00           C
ATOM    960  OG  SER N  65     -99.101  69.464 -34.241  1.00  0.00           O
ATOM    961  N   LEU N  66     -99.237  72.783 -31.685  1.00150.99           N
ATOM    962  CA  LEU N  66     -98.357  73.947 -31.650  1.00152.26           C
ATOM    963  C   LEU N  66     -98.216  74.464 -30.214  1.00152.64           C
ATOM    964  O   LEU N  66     -97.779  75.597 -29.990  1.00152.66           O
ATOM    965  CB  LEU N  66     -98.949  75.016 -32.578  1.00  0.00           C
ATOM    966  CG  LEU N  66     -98.020  76.071 -33.202  1.00  0.00           C
ATOM    967  CD1 LEU N  66     -96.996  75.451 -34.159  1.00  0.00           C
ATOM    968  CD2 LEU N  66     -98.859  77.100 -33.962  1.00  0.00           C
ATOM    969  N   GLY N  67     -98.623  73.638 -29.255  1.00128.62           N
ATOM    970  CA  GLY N  67     -98.588  73.990 -27.842  1.00128.28           C
ATOM    971  C   GLY N  67     -97.606  73.153 -27.049  1.00129.19           C
ATOM    972  O   GLY N  67     -97.614  73.264 -25.807  1.00129.29           O
ATOM    973  OXT GLY N  67     -96.842  72.377 -27.661  1.00129.29           O
TER     974      GLY N  67 
END
