# Supplementary material for: Similar but Not Identical—Binding Properties of LSU (Response to Low Sulfur) Proteins From Arabidopsis thaliana
Source: Front Plant Sci. 2020 Aug 14;11:1246. doi: 10.3389/fpls.2020.01246 (PMC7456924; doi:10.3389/fpls.2020.01246)
Supplement: Supplementary file 1 [file DataSheet_1.zip › Suppl_file15_42_00.pdb]

REMARK YASARA *************************************************************
REMARK YASARA *                                                           *
REMARK YASARA *                     Y  A  S  A  R  A                      *
REMARK YASARA *                                                           *
REMARK YASARA *   Yet Another Scientific Artificial Reality Application   *
REMARK YASARA *                                                           *
REMARK YASARA *            MOLECULE STRUCTURE FILE, PDB FORMAT            *
REMARK YASARA *                                                           *
REMARK YASARA * Just use YASARA every day to make your questions go away! *
REMARK YASARA *                                                           *
REMARK YASARA *                      www.YASARA.org                       *
REMARK YASARA *                                                           *
REMARK YASARA *************************************************************
REMARK YASARA
REMARK YASARA Written on:        Sun Nov 24 10:01:28 2019
REMARK YASARA Number of models: 1
REMARK YASARA Number of atoms:   975
REMARK YASARA Please address questions or suggestions to: Eliza@yasara.org
REMARK YASARA
REMARK   2 RESOLUTION. 3.30 ANGSTROMS.
REMARK 290 CRYSTALLOGRAPHIC SYMMETRY TRANSFORMATIONS
REMARK 290 THE FOLLOWING TRANSFORMATIONS OPERATE ON THE ATOM/HETATM
REMARK 290 RECORDS IN THIS ENTRY TO PRODUCE CRYSTALLOGRAPHICALLY
REMARK 290 RELATED MOLECULES.
REMARK 290   SMTRY1   1  1.000000  0.000000  0.000000        0.00000
REMARK 290   SMTRY2   1  0.000000  1.000000  0.000000        0.00000
REMARK 290   SMTRY3   1  0.000000  0.000000  1.000000        0.00000
REMARK 290   SMTRY1   2 -0.500000 -0.866025  0.000000        0.00000
REMARK 290   SMTRY2   2  0.866025 -0.500000  0.000000        0.00000
REMARK 290   SMTRY3   2  0.000000  0.000000  1.000000       24.89000
REMARK 290   SMTRY1   3 -0.500000  0.866025  0.000000        0.00000
REMARK 290   SMTRY2   3 -0.866025 -0.500000  0.000000        0.00000
REMARK 290   SMTRY3   3  0.000000  0.000000  1.000000       49.78000
REMARK 290   SMTRY1   4 -1.000000  0.000000  0.000000        0.00000
REMARK 290   SMTRY2   4  0.000000 -1.000000  0.000000        0.00000
REMARK 290   SMTRY3   4  0.000000  0.000000  1.000000       37.33500
REMARK 290   SMTRY1   5  0.500000  0.866025  0.000000        0.00000
REMARK 290   SMTRY2   5 -0.866025  0.500000  0.000000        0.00000
REMARK 290   SMTRY3   5  0.000000  0.000000  1.000000       62.22500
REMARK 290   SMTRY1   6  0.500000 -0.866025  0.000000        0.00000
REMARK 290   SMTRY2   6  0.866025  0.500000  0.000000        0.00000
REMARK 290   SMTRY3   6  0.000000  0.000000  1.000000       12.44500
SEQRES   1 M   61  GLY TYR VAL THR VAL ALA ALA SER GLU VAL ASP GLU LEU 
SEQRES   2 M   61  ARG ARG LYS ASN GLY GLU MET GLU LYS ALA VAL GLU GLU 
SEQRES   3 M   61  MET LYS LYS GLU MET LEU GLN LEU TRP ARG ARG THR GLN 
SEQRES   4 M   61  VAL ALA GLU GLU ALA GLU GLU ARG LEU CYS SER GLN LEU 
SEQRES   5 M   61  ALA GLU LEU GLU ALA GLU SER LEU GLY 
SEQRES   1 N   61  GLY TYR VAL MET VAL ALA ALA SER GLU VAL GLU GLU LEU 
SEQRES   2 N   61  ARG GLN LYS ASN GLY GLU MET GLU LYS ALA VAL GLU GLU 
SEQRES   3 N   61  MET ARG LYS GLU MET LEU GLN LEU TRP ARG ARG THR GLN 
SEQRES   4 N   61  VAL ALA GLU GLU ALA GLU GLU HIS LEU CYS SER GLN LEU 
SEQRES   5 N   61  ALA GLU LEU GLU ALA GLU SER LEU GLY 
CRYST1  140.290  140.290   74.670  90.00  90.00 120.00 P 61         12
ORIGX1      1.000000  0.000000  0.000000        0.00000
ORIGX2      0.000000  1.000000  0.000000        0.00000
ORIGX3      0.000000  0.000000  1.000000        0.00000
SCALE1      0.007128  0.004115  0.000000        0.00000
SCALE2      0.000000  0.008231  0.000000        0.00000
SCALE3      0.000000  0.000000  0.013392        0.00000
ATOM      1  N   GLY M   7    -169.826  60.992 -80.481  1.00184.81           N
ATOM      2  CA  GLY M   7    -170.116  59.726 -79.749  1.00182.48           C
ATOM      3  C   GLY M   7    -169.180  59.567 -78.580  1.00180.57           C
ATOM      4  O   GLY M   7    -168.406  60.486 -78.371  1.00180.26           O
ATOM      5  N   TYR M   8    -169.195  58.465 -77.834  1.00151.11           N
ATOM      6  CA  TYR M   8    -168.313  58.339 -76.665  1.00148.80           C
ATOM      7  C   TYR M   8    -166.827  58.472 -76.996  1.00146.43           C
ATOM      8  O   TYR M   8    -166.106  59.198 -76.322  1.00146.20           O
ATOM      9  CB  TYR M   8    -168.536  57.001 -75.955  1.00  0.00           C
ATOM     10  CG  TYR M   8    -167.539  56.778 -74.837  1.00  0.00           C
ATOM     11  CD1 TYR M   8    -167.561  57.582 -73.678  1.00  0.00           C
ATOM     12  CD2 TYR M   8    -166.528  55.798 -74.956  1.00  0.00           C
ATOM     13  CE1 TYR M   8    -166.566  57.437 -72.671  1.00  0.00           C
ATOM     14  CE2 TYR M   8    -165.547  55.644 -73.945  1.00  0.00           C
ATOM     15  CZ  TYR M   8    -165.563  56.474 -72.823  1.00  0.00           C
ATOM     16  OH  TYR M   8    -164.577  56.339 -71.883  1.00  0.00           O
ATOM     17  N   VAL M   9    -166.380  57.849 -78.079  1.00150.09           N
ATOM     18  CA  VAL M   9    -164.966  57.920 -78.454  1.00146.85           C
ATOM     19  C   VAL M   9    -164.490  59.342 -78.742  1.00144.57           C
ATOM     20  O   VAL M   9    -163.318  59.636 -78.612  1.00144.64           O
ATOM     21  CB  VAL M   9    -164.633  57.001 -79.669  1.00  0.00           C
ATOM     22  CG1 VAL M   9    -164.927  55.535 -79.331  1.00  0.00           C
ATOM     23  CG2 VAL M   9    -165.427  57.395 -80.935  1.00  0.00           C
ATOM     24  N   THR M  10    -165.398  60.251 -79.074  1.00122.57           N
ATOM     25  CA  THR M  10    -165.022  61.632 -79.358  1.00119.96           C
ATOM     26  C   THR M  10    -164.535  62.338 -78.095  1.00118.21           C
ATOM     27  O   THR M  10    -163.531  63.034 -78.119  1.00118.16           O
ATOM     28  CB  THR M  10    -166.235  62.394 -79.932  1.00  0.00           C
ATOM     29  OG1 THR M  10    -166.853  61.586 -80.942  1.00  0.00           O
ATOM     30  CG2 THR M  10    -165.849  63.716 -80.564  1.00  0.00           C
ATOM     31  N   VAL M  11    -165.223  62.136 -76.978  1.00144.16           N
ATOM     32  CA  VAL M  11    -164.818  62.794 -75.734  1.00140.97           C
ATOM     33  C   VAL M  11    -163.726  61.985 -75.044  1.00138.76           C
ATOM     34  O   VAL M  11    -162.842  62.545 -74.402  1.00138.36           O
ATOM     35  CB  VAL M  11    -166.019  63.081 -74.785  1.00  0.00           C
ATOM     36  CG1 VAL M  11    -167.000  64.052 -75.464  1.00  0.00           C
ATOM     37  CG2 VAL M  11    -166.780  61.807 -74.371  1.00  0.00           C
ATOM     38  N   ALA M  12    -163.731  60.675 -75.258  1.00113.33           N
ATOM     39  CA  ALA M  12    -162.696  59.819 -74.696  1.00111.07           C
ATOM     40  C   ALA M  12    -161.348  60.172 -75.317  1.00111.40           C
ATOM     41  O   ALA M  12    -160.342  60.137 -74.630  1.00111.68           O
ATOM     42  CB  ALA M  12    -163.035  58.347 -74.930  1.00  0.00           C
ATOM     43  N   ALA M  13    -161.341  60.554 -76.590  1.00129.30           N
ATOM     44  CA  ALA M  13    -160.113  60.941 -77.281  1.00128.96           C
ATOM     45  C   ALA M  13    -159.418  62.125 -76.605  1.00128.41           C
ATOM     46  O   ALA M  13    -158.194  62.163 -76.526  1.00128.91           O
ATOM     47  CB  ALA M  13    -160.415  61.267 -78.748  1.00  0.00           C
ATOM     48  N   SER M  14    -160.197  63.074 -76.099  1.00122.69           N
ATOM     49  CA  SER M  14    -159.606  64.228 -75.427  1.00122.38           C
ATOM     50  C   SER M  14    -158.999  63.741 -74.121  1.00120.94           C
ATOM     51  O   SER M  14    -157.836  63.998 -73.833  1.00121.03           O
ATOM     52  CB  SER M  14    -160.656  65.312 -75.158  1.00  0.00           C
ATOM     53  OG  SER M  14    -160.069  66.537 -74.748  1.00  0.00           O
ATOM     54  N   GLU M  15    -159.766  62.975 -73.356  1.00123.31           N
ATOM     55  CA  GLU M  15    -159.288  62.537 -72.050  1.00121.58           C
ATOM     56  C   GLU M  15    -158.049  61.645 -72.157  1.00120.13           C
ATOM     57  O   GLU M  15    -157.123  61.796 -71.368  1.00120.31           O
ATOM     58  CB  GLU M  15    -160.404  61.839 -71.260  1.00  0.00           C
ATOM     59  CG  GLU M  15    -160.005  61.586 -69.808  1.00  0.00           C
ATOM     60  CD  GLU M  15    -161.115  61.045 -68.922  1.00  0.00           C
ATOM     61  OE1 GLU M  15    -161.190  61.485 -67.754  1.00  0.00           O
ATOM     62  OE2 GLU M  15    -161.828  60.091 -69.292  1.00  0.00           O
ATOM     63  N   VAL M  16    -157.964  60.753 -73.137  1.00101.56           N
ATOM     64  CA  VAL M  16    -156.762  59.923 -73.254  1.00 99.81           C
ATOM     65  C   VAL M  16    -155.548  60.745 -73.670  1.00 98.73           C
ATOM     66  O   VAL M  16    -154.443  60.425 -73.245  1.00 98.19           O
ATOM     67  CB  VAL M  16    -156.912  58.692 -74.198  1.00  0.00           C
ATOM     68  CG1 VAL M  16    -157.963  57.740 -73.669  1.00  0.00           C
ATOM     69  CG2 VAL M  16    -157.275  59.071 -75.623  1.00  0.00           C
ATOM     70  N   ASP M  17    -155.703  61.814 -74.439  1.00106.49           N
ATOM     71  CA  ASP M  17    -154.549  62.636 -74.808  1.00105.60           C
ATOM     72  C   ASP M  17    -154.141  63.545 -73.659  1.00104.31           C
ATOM     73  O   ASP M  17    -152.954  63.776 -73.439  1.00104.89           O
ATOM     74  CB  ASP M  17    -154.810  63.479 -76.059  1.00  0.00           C
ATOM     75  CG  ASP M  17    -154.441  62.751 -77.347  1.00  0.00           C
ATOM     76  OD1 ASP M  17    -153.813  61.663 -77.281  1.00  0.00           O
ATOM     77  OD2 ASP M  17    -154.715  63.285 -78.436  1.00  0.00           O
ATOM     78  N   GLU M  18    -155.093  64.005 -72.864  1.00 99.26           N
ATOM     79  CA  GLU M  18    -154.778  64.788 -71.669  1.00 98.10           C
ATOM     80  C   GLU M  18    -154.091  63.890 -70.641  1.00 97.80           C
ATOM     81  O   GLU M  18    -153.110  64.276 -69.991  1.00 97.28           O
ATOM     82  CB  GLU M  18    -156.062  65.382 -71.084  1.00  0.00           C
ATOM     83  CG  GLU M  18    -156.674  66.473 -71.957  1.00  0.00           C
ATOM     84  CD  GLU M  18    -158.054  66.884 -71.475  1.00  0.00           C
ATOM     85  OE1 GLU M  18    -158.147  67.421 -70.353  1.00  0.00           O
ATOM     86  OE2 GLU M  18    -159.046  66.687 -72.219  1.00  0.00           O
ATOM     87  N   LEU M  19    -154.547  62.651 -70.536  1.00100.92           N
ATOM     88  CA  LEU M  19    -153.892  61.674 -69.676  1.00101.27           C
ATOM     89  C   LEU M  19    -152.511  61.342 -70.227  1.00102.80           C
ATOM     90  O   LEU M  19    -151.571  61.223 -69.451  1.00104.56           O
ATOM     91  CB  LEU M  19    -154.714  60.385 -69.554  1.00  0.00           C
ATOM     92  CG  LEU M  19    -155.773  60.196 -68.448  1.00  0.00           C
ATOM     93  CD1 LEU M  19    -156.469  61.467 -67.965  1.00  0.00           C
ATOM     94  CD2 LEU M  19    -156.825  59.194 -68.916  1.00  0.00           C
ATOM     95  N   ARG M  20    -152.348  61.214 -71.540  1.00129.08           N
ATOM     96  CA  ARG M  20    -151.023  60.969 -72.127  1.00129.12           C
ATOM     97  C   ARG M  20    -150.086  62.138 -71.882  1.00126.07           C
ATOM     98  O   ARG M  20    -148.917  61.915 -71.577  1.00126.24           O
ATOM     99  CB  ARG M  20    -151.089  60.703 -73.635  1.00  0.00           C
ATOM    100  CG  ARG M  20    -151.396  59.254 -73.992  1.00  0.00           C
ATOM    101  CD  ARG M  20    -151.335  58.995 -75.497  1.00  0.00           C
ATOM    102  NE  ARG M  20    -152.577  59.310 -76.220  1.00  0.00           N
ATOM    103  CZ  ARG M  20    -153.563  58.472 -76.506  1.00  0.00           C
ATOM    104  NH1 ARG M  20    -154.480  58.868 -77.333  1.00  0.00           N
ATOM    105  NH2 ARG M  20    -153.658  57.256 -76.037  1.00  0.00           N
ATOM    106  N   ARG M  21    -150.586  63.364 -71.961  1.00 75.75           N
ATOM    107  CA  ARG M  21    -149.777  64.537 -71.631  1.00 73.96           C
ATOM    108  C   ARG M  21    -149.313  64.455 -70.190  1.00 73.91           C
ATOM    109  O   ARG M  21    -148.117  64.545 -69.938  1.00 73.60           O
ATOM    110  CB  ARG M  21    -150.552  65.843 -71.852  1.00  0.00           C
ATOM    111  CG  ARG M  21    -149.797  67.062 -71.330  1.00  0.00           C
ATOM    112  CD  ARG M  21    -150.487  68.386 -71.587  1.00  0.00           C
ATOM    113  NE  ARG M  21    -150.466  68.747 -73.011  1.00  0.00           N
ATOM    114  CZ  ARG M  21    -149.475  69.361 -73.647  1.00  0.00           C
ATOM    115  NH1 ARG M  21    -149.639  69.645 -74.909  1.00  0.00           N
ATOM    116  NH2 ARG M  21    -148.331  69.689 -73.103  1.00  0.00           N
ATOM    117  N   LYS M  22    -150.235  64.262 -69.256  1.00 94.31           N
ATOM    118  CA  LYS M  22    -149.857  64.230 -67.844  1.00 94.36           C
ATOM    119  C   LYS M  22    -148.885  63.087 -67.577  1.00 94.16           C
ATOM    120  O   LYS M  22    -147.897  63.287 -66.887  1.00 94.90           O
ATOM    121  CB  LYS M  22    -151.093  64.128 -66.947  1.00  0.00           C
ATOM    122  CG  LYS M  22    -150.767  64.274 -65.460  1.00  0.00           C
ATOM    123  CD  LYS M  22    -151.987  64.048 -64.584  1.00  0.00           C
ATOM    124  CE  LYS M  22    -151.587  64.105 -63.115  1.00  0.00           C
ATOM    125  NZ  LYS M  22    -152.731  63.861 -62.184  1.00  0.00           N
ATOM    126  N   ASN M  23    -149.112  61.933 -68.191  1.00 87.26           N
ATOM    127  CA  ASN M  23    -148.189  60.807 -68.054  1.00 87.93           C
ATOM    128  C   ASN M  23    -146.793  61.198 -68.534  1.00 89.07           C
ATOM    129  O   ASN M  23    -145.824  60.983 -67.832  1.00 89.49           O
ATOM    130  CB  ASN M  23    -148.651  59.570 -68.845  1.00  0.00           C
ATOM    131  CG  ASN M  23    -149.669  58.726 -68.106  1.00  0.00           C
ATOM    132  OD1 ASN M  23    -149.487  58.348 -66.966  1.00  0.00           O
ATOM    133  ND2 ASN M  23    -150.727  58.365 -68.779  1.00  0.00           N
ATOM    134  N   GLY M  24    -146.659  61.782 -69.715  1.00 93.68           N
ATOM    135  CA  GLY M  24    -145.329  62.123 -70.199  1.00 95.26           C
ATOM    136  C   GLY M  24    -144.629  63.191 -69.381  1.00 94.61           C
ATOM    137  O   GLY M  24    -143.444  63.086 -69.072  1.00 94.55           O
ATOM    138  N   GLU M  25    -145.358  64.230 -69.006  1.00 90.41           N
ATOM    139  CA  GLU M  25    -144.781  65.343 -68.254  1.00 90.25           C
ATOM    140  C   GLU M  25    -144.390  64.926 -66.837  1.00 89.14           C
ATOM    141  O   GLU M  25    -143.355  65.342 -66.312  1.00 88.56           O
ATOM    142  CB  GLU M  25    -145.793  66.493 -68.210  1.00  0.00           C
ATOM    143  CG  GLU M  25    -145.994  67.157 -69.579  1.00  0.00           C
ATOM    144  CD  GLU M  25    -147.089  68.220 -69.604  1.00  0.00           C
ATOM    145  OE1 GLU M  25    -147.905  68.309 -68.663  1.00  0.00           O
ATOM    146  OE2 GLU M  25    -147.172  68.946 -70.625  1.00  0.00           O
ATOM    147  N   MET M  26    -145.200  64.090 -66.207  1.00 80.87           N
ATOM    148  CA  MET M  26    -144.942  63.688 -64.830  1.00 81.28           C
ATOM    149  C   MET M  26    -143.999  62.482 -64.735  1.00 82.29           C
ATOM    150  O   MET M  26    -143.285  62.341 -63.742  1.00 82.07           O
ATOM    151  CB  MET M  26    -146.280  63.488 -64.110  1.00  0.00           C
ATOM    152  CG  MET M  26    -146.172  63.299 -62.611  1.00  0.00           C
ATOM    153  SD  MET M  26    -147.780  63.160 -61.815  1.00  0.00           S
ATOM    154  CE  MET M  26    -148.269  64.879 -61.652  1.00  0.00           C
ATOM    155  N   GLU M  27    -143.885  61.659 -65.772  1.00 93.54           N
ATOM    156  CA  GLU M  27    -142.863  60.607 -65.761  1.00 95.26           C
ATOM    157  C   GLU M  27    -141.507  61.301 -65.888  1.00 94.24           C
ATOM    158  O   GLU M  27    -140.551  60.985 -65.190  1.00 94.27           O
ATOM    159  CB  GLU M  27    -143.042  59.590 -66.895  1.00  0.00           C
ATOM    160  CG  GLU M  27    -142.343  58.248 -66.663  1.00  0.00           C
ATOM    161  CD  GLU M  27    -143.233  57.234 -65.940  1.00  0.00           C
ATOM    162  OE1 GLU M  27    -143.905  56.429 -66.626  1.00  0.00           O
ATOM    163  OE2 GLU M  27    -143.286  57.202 -64.689  1.00  0.00           O
ATOM    164  N   LYS M  28    -141.445  62.339 -66.713  1.00 86.71           N
ATOM    165  CA  LYS M  28    -140.225  63.144 -66.814  1.00 87.26           C
ATOM    166  C   LYS M  28    -139.907  63.805 -65.470  1.00 87.82           C
ATOM    167  O   LYS M  28    -138.752  63.940 -65.075  1.00 88.17           O
ATOM    168  CB  LYS M  28    -140.407  64.161 -67.946  1.00  0.00           C
ATOM    169  CG  LYS M  28    -139.170  64.960 -68.323  1.00  0.00           C
ATOM    170  CD  LYS M  28    -139.184  66.346 -67.695  1.00  0.00           C
ATOM    171  CE  LYS M  28    -138.007  67.170 -68.186  1.00  0.00           C
ATOM    172  NZ  LYS M  28    -138.023  68.529 -67.551  1.00  0.00           N
ATOM    173  N   ALA M  29    -140.934  64.180 -64.723  1.00106.96           N
ATOM    174  CA  ALA M  29    -140.719  64.720 -63.384  1.00105.85           C
ATOM    175  C   ALA M  29    -140.137  63.677 -62.415  1.00103.37           C
ATOM    176  O   ALA M  29    -139.297  64.038 -61.586  1.00103.70           O
ATOM    177  CB  ALA M  29    -142.021  65.319 -62.830  1.00  0.00           C
ATOM    178  N   VAL M  30    -140.525  62.405 -62.492  1.00 80.16           N
ATOM    179  CA  VAL M  30    -139.889  61.414 -61.614  1.00 76.96           C
ATOM    180  C   VAL M  30    -138.457  61.159 -62.066  1.00 76.33           C
ATOM    181  O   VAL M  30    -137.616  60.902 -61.212  1.00 76.64           O
ATOM    182  CB  VAL M  30    -140.635  60.045 -61.405  1.00  0.00           C
ATOM    183  CG1 VAL M  30    -142.011  60.251 -60.792  1.00  0.00           C
ATOM    184  CG2 VAL M  30    -140.777  59.191 -62.657  1.00  0.00           C
ATOM    185  N   GLU M  31    -138.148  61.273 -63.353  1.00 94.05           N
ATOM    186  CA  GLU M  31    -136.764  61.100 -63.811  1.00 93.95           C
ATOM    187  C   GLU M  31    -135.884  62.174 -63.190  1.00 91.37           C
ATOM    188  O   GLU M  31    -134.843  61.885 -62.598  1.00 91.07           O
ATOM    189  CB  GLU M  31    -136.618  61.238 -65.333  1.00  0.00           C
ATOM    190  CG  GLU M  31    -137.247  60.154 -66.181  1.00  0.00           C
ATOM    191  CD  GLU M  31    -136.965  60.394 -67.659  1.00  0.00           C
ATOM    192  OE1 GLU M  31    -136.273  59.552 -68.274  1.00  0.00           O
ATOM    193  OE2 GLU M  31    -137.392  61.440 -68.205  1.00  0.00           O
ATOM    194  N   GLU M  32    -136.307  63.424 -63.305  1.00 85.50           N
ATOM    195  CA  GLU M  32    -135.515  64.535 -62.788  1.00 82.00           C
ATOM    196  C   GLU M  32    -135.400  64.495 -61.275  1.00 81.53           C
ATOM    197  O   GLU M  32    -134.326  64.711 -60.724  1.00 80.40           O
ATOM    198  CB  GLU M  32    -136.118  65.873 -63.208  1.00  0.00           C
ATOM    199  CG  GLU M  32    -135.968  66.134 -64.690  1.00  0.00           C
ATOM    200  CD  GLU M  32    -136.472  67.503 -65.093  1.00  0.00           C
ATOM    201  OE1 GLU M  32    -137.645  67.842 -64.815  1.00  0.00           O
ATOM    202  OE2 GLU M  32    -135.741  68.224 -65.805  1.00  0.00           O
ATOM    203  N   MET M  33    -136.478  64.183 -60.577  1.00 97.70           N
ATOM    204  CA  MET M  33    -136.400  64.154 -59.121  1.00 97.61           C
ATOM    205  C   MET M  33    -135.591  62.952 -58.631  1.00 98.05           C
ATOM    206  O   MET M  33    -134.895  63.032 -57.622  1.00 98.65           O
ATOM    207  CB  MET M  33    -137.804  64.216 -58.526  1.00  0.00           C
ATOM    208  CG  MET M  33    -137.841  64.658 -57.067  1.00  0.00           C
ATOM    209  SD  MET M  33    -139.202  65.814 -56.721  1.00  0.00           S
ATOM    210  CE  MET M  33    -140.645  64.975 -57.395  1.00  0.00           C
ATOM    211  N   LYS M  34    -135.585  61.851 -59.373  1.00 91.32           N
ATOM    212  CA  LYS M  34    -134.706  60.723 -59.040  1.00 89.71           C
ATOM    213  C   LYS M  34    -133.250  61.073 -59.347  1.00 88.34           C
ATOM    214  O   LYS M  34    -132.350  60.688 -58.604  1.00 87.33           O
ATOM    215  CB  LYS M  34    -135.151  59.461 -59.797  1.00  0.00           C
ATOM    216  CG  LYS M  34    -134.513  58.132 -59.362  1.00  0.00           C
ATOM    217  CD  LYS M  34    -135.324  57.337 -58.319  1.00  0.00           C
ATOM    218  CE  LYS M  34    -135.289  57.966 -56.931  1.00  0.00           C
ATOM    219  NZ  LYS M  34    -135.838  57.110 -55.819  1.00  0.00           N
ATOM    220  N   LYS M  35    -133.004  61.847 -60.397  1.00 89.76           N
ATOM    221  CA  LYS M  35    -131.658  62.362 -60.671  1.00 90.31           C
ATOM    222  C   LYS M  35    -131.209  63.285 -59.544  1.00 88.74           C
ATOM    223  O   LYS M  35    -130.070  63.193 -59.101  1.00 90.03           O
ATOM    224  CB  LYS M  35    -131.624  63.080 -62.032  1.00  0.00           C
ATOM    225  CG  LYS M  35    -130.274  63.703 -62.396  1.00  0.00           C
ATOM    226  CD  LYS M  35    -130.254  65.206 -62.098  1.00  0.00           C
ATOM    227  CE  LYS M  35    -128.844  65.774 -62.154  1.00  0.00           C
ATOM    228  NZ  LYS M  35    -128.853  67.236 -61.826  1.00  0.00           N
ATOM    229  N   GLU M  36    -132.078  64.153 -59.051  1.00 71.27           N
ATOM    230  CA  GLU M  36    -131.712  65.015 -57.929  1.00 67.02           C
ATOM    231  C   GLU M  36    -131.483  64.205 -56.661  1.00 67.03           C
ATOM    232  O   GLU M  36    -130.526  64.459 -55.943  1.00 65.65           O
ATOM    233  CB  GLU M  36    -132.765  66.095 -57.680  1.00  0.00           C
ATOM    234  CG  GLU M  36    -132.755  67.196 -58.734  1.00  0.00           C
ATOM    235  CD  GLU M  36    -131.386  67.854 -58.846  1.00  0.00           C
ATOM    236  OE1 GLU M  36    -130.837  68.299 -57.817  1.00  0.00           O
ATOM    237  OE2 GLU M  36    -130.806  67.861 -59.956  1.00  0.00           O
ATOM    238  N   MET M  37    -132.273  63.166 -56.427  1.00 70.96           N
ATOM    239  CA  MET M  37    -132.006  62.254 -55.316  1.00 73.22           C
ATOM    240  C   MET M  37    -130.616  61.626 -55.459  1.00 76.44           C
ATOM    241  O   MET M  37    -129.876  61.522 -54.491  1.00 78.59           O
ATOM    242  CB  MET M  37    -133.081  61.161 -55.255  1.00  0.00           C
ATOM    243  CG  MET M  37    -132.876  60.148 -54.140  1.00  0.00           C
ATOM    244  SD  MET M  37    -132.806  58.404 -54.656  1.00  0.00           S
ATOM    245  CE  MET M  37    -131.472  58.217 -55.844  1.00  0.00           C
ATOM    246  N   LEU M  38    -130.222  61.231 -56.661  1.00 84.11           N
ATOM    247  CA  LEU M  38    -128.900  60.635 -56.862  1.00 85.48           C
ATOM    248  C   LEU M  38    -127.793  61.655 -56.616  1.00 84.46           C
ATOM    249  O   LEU M  38    -126.758  61.348 -56.020  1.00 84.53           O
ATOM    250  CB  LEU M  38    -128.797  60.079 -58.286  1.00  0.00           C
ATOM    251  CG  LEU M  38    -127.520  59.305 -58.648  1.00  0.00           C
ATOM    252  CD1 LEU M  38    -127.321  58.053 -57.788  1.00  0.00           C
ATOM    253  CD2 LEU M  38    -127.575  58.910 -60.121  1.00  0.00           C
ATOM    254  N   GLN M  39    -128.025  62.881 -57.054  1.00 69.22           N
ATOM    255  CA  GLN M  39    -127.069  63.964 -56.871  1.00 69.28           C
ATOM    256  C   GLN M  39    -126.910  64.287 -55.383  1.00 68.04           C
ATOM    257  O   GLN M  39    -125.790  64.437 -54.892  1.00 68.04           O
ATOM    258  CB  GLN M  39    -127.554  65.172 -57.683  1.00  0.00           C
ATOM    259  CG  GLN M  39    -126.579  66.329 -57.787  1.00  0.00           C
ATOM    260  CD  GLN M  39    -127.042  67.351 -58.806  1.00  0.00           C
ATOM    261  OE1 GLN M  39    -126.616  67.334 -59.955  1.00  0.00           O
ATOM    262  NE2 GLN M  39    -127.939  68.211 -58.421  1.00  0.00           N
ATOM    263  N   LEU M  40    -128.008  64.335 -54.643  1.00 73.39           N
ATOM    264  CA  LEU M  40    -127.957  64.555 -53.199  1.00 71.91           C
ATOM    265  C   LEU M  40    -127.345  63.367 -52.465  1.00 72.07           C
ATOM    266  O   LEU M  40    -126.567  63.568 -51.540  1.00 74.04           O
ATOM    267  CB  LEU M  40    -129.353  64.793 -52.631  1.00  0.00           C
ATOM    268  CG  LEU M  40    -129.890  66.223 -52.478  1.00  0.00           C
ATOM    269  CD1 LEU M  40    -130.010  67.015 -53.777  1.00  0.00           C
ATOM    270  CD2 LEU M  40    -131.256  66.116 -51.816  1.00  0.00           C
ATOM    271  N   TRP M  41    -127.634  62.138 -52.880  1.00 78.00           N
ATOM    272  CA  TRP M  41    -127.007  60.968 -52.262  1.00 78.19           C
ATOM    273  C   TRP M  41    -125.508  61.039 -52.458  1.00 77.84           C
ATOM    274  O   TRP M  41    -124.758  60.753 -51.540  1.00 76.94           O
ATOM    275  CB  TRP M  41    -127.481  59.637 -52.858  1.00  0.00           C
ATOM    276  CG  TRP M  41    -128.666  59.021 -52.171  1.00  0.00           C
ATOM    277  CD1 TRP M  41    -129.917  58.874 -52.667  1.00  0.00           C
ATOM    278  CD2 TRP M  41    -128.699  58.396 -50.873  1.00  0.00           C
ATOM    279  NE1 TRP M  41    -130.744  58.222 -51.791  1.00  0.00           N
ATOM    280  CE2 TRP M  41    -130.031  57.929 -50.663  1.00  0.00           C
ATOM    281  CE3 TRP M  41    -127.741  58.190 -49.858  1.00  0.00           C
ATOM    282  CZ2 TRP M  41    -130.429  57.295 -49.468  1.00  0.00           C
ATOM    283  CZ3 TRP M  41    -128.132  57.529 -48.663  1.00  0.00           C
ATOM    284  CH2 TRP M  41    -129.480  57.100 -48.480  1.00  0.00           C
ATOM    285  N   ARG M  42    -125.044  61.452 -53.629  1.00 71.54           N
ATOM    286  CA  ARG M  42    -123.602  61.529 -53.848  1.00 71.95           C
ATOM    287  C   ARG M  42    -122.956  62.714 -53.138  1.00 73.34           C
ATOM    288  O   ARG M  42    -121.823  62.615 -52.681  1.00 74.49           O
ATOM    289  CB  ARG M  42    -123.284  61.507 -55.340  1.00  0.00           C
ATOM    290  CG  ARG M  42    -121.853  61.041 -55.592  1.00  0.00           C
ATOM    291  CD  ARG M  42    -121.568  60.674 -57.045  1.00  0.00           C
ATOM    292  NE  ARG M  42    -122.491  59.662 -57.590  1.00  0.00           N
ATOM    293  CZ  ARG M  42    -122.465  58.351 -57.370  1.00  0.00           C
ATOM    294  NH1 ARG M  42    -123.269  57.596 -58.065  1.00  0.00           N
ATOM    295  NH2 ARG M  42    -121.731  57.761 -56.463  1.00  0.00           N
ATOM    296  N   ARG M  43    -123.683  63.811 -52.968  1.00 72.73           N
ATOM    297  CA  ARG M  43    -123.192  64.906 -52.123  1.00 71.92           C
ATOM    298  C   ARG M  43    -123.066  64.417 -50.684  1.00 71.07           C
ATOM    299  O   ARG M  43    -122.078  64.698 -50.018  1.00 71.06           O
ATOM    300  CB  ARG M  43    -124.117  66.127 -52.200  1.00  0.00           C
ATOM    301  CG  ARG M  43    -123.574  67.351 -51.463  1.00  0.00           C
ATOM    302  CD  ARG M  43    -124.484  68.565 -51.630  1.00  0.00           C
ATOM    303  NE  ARG M  43    -123.822  69.650 -52.373  1.00  0.00           N
ATOM    304  CZ  ARG M  43    -123.079  70.621 -51.853  1.00  0.00           C
ATOM    305  NH1 ARG M  43    -122.529  71.486 -52.658  1.00  0.00           N
ATOM    306  NH2 ARG M  43    -122.853  70.772 -50.579  1.00  0.00           N
ATOM    307  N   THR M  44    -124.037  63.641 -50.230  1.00 54.67           N
ATOM    308  CA  THR M  44    -123.988  63.088 -48.880  1.00 57.47           C
ATOM    309  C   THR M  44    -122.832  62.105 -48.770  1.00 59.71           C
ATOM    310  O   THR M  44    -122.093  62.157 -47.809  1.00 60.59           O
ATOM    311  CB  THR M  44    -125.299  62.370 -48.489  1.00  0.00           C
ATOM    312  OG1 THR M  44    -126.421  63.179 -48.847  1.00  0.00           O
ATOM    313  CG2 THR M  44    -125.399  62.154 -46.997  1.00  0.00           C
ATOM    314  N   GLN M  45    -122.621  61.278 -49.788  1.00 93.71           N
ATOM    315  CA  GLN M  45    -121.533  60.303 -49.794  1.00 96.11           C
ATOM    316  C   GLN M  45    -120.182  60.971 -49.586  1.00 96.96           C
ATOM    317  O   GLN M  45    -119.411  60.549 -48.738  1.00 97.51           O
ATOM    318  CB  GLN M  45    -121.506  59.559 -51.139  1.00  0.00           C
ATOM    319  CG  GLN M  45    -120.454  58.461 -51.275  1.00  0.00           C
ATOM    320  CD  GLN M  45    -120.106  58.184 -52.727  1.00  0.00           C
ATOM    321  OE1 GLN M  45    -120.969  58.060 -53.595  1.00  0.00           O
ATOM    322  NE2 GLN M  45    -118.835  58.125 -53.019  1.00  0.00           N
ATOM    323  N   VAL M  46    -119.872  62.019 -50.334  1.00 84.72           N
ATOM    324  CA  VAL M  46    -118.544  62.613 -50.193  1.00 86.19           C
ATOM    325  C   VAL M  46    -118.417  63.374 -48.877  1.00 84.93           C
ATOM    326  O   VAL M  46    -117.314  63.503 -48.354  1.00 84.92           O
ATOM    327  CB  VAL M  46    -118.135  63.482 -51.412  1.00  0.00           C
ATOM    328  CG1 VAL M  46    -118.112  62.617 -52.684  1.00  0.00           C
ATOM    329  CG2 VAL M  46    -119.063  64.687 -51.619  1.00  0.00           C
ATOM    330  N   ALA M  47    -119.533  63.820 -48.311  1.00 89.14           N
ATOM    331  CA  ALA M  47    -119.516  64.446 -46.994  1.00 87.16           C
ATOM    332  C   ALA M  47    -119.288  63.379 -45.915  1.00 87.61           C
ATOM    333  O   ALA M  47    -118.501  63.595 -45.018  1.00 89.56           O
ATOM    334  CB  ALA M  47    -120.823  65.209 -46.750  1.00  0.00           C
ATOM    335  N   GLU M  48    -119.924  62.222 -46.029  1.00 75.51           N
ATOM    336  CA  GLU M  48    -119.741  61.118 -45.076  1.00 75.83           C
ATOM    337  C   GLU M  48    -118.317  60.584 -45.133  1.00 74.83           C
ATOM    338  O   GLU M  48    -117.694  60.314 -44.115  1.00 74.39           O
ATOM    339  CB  GLU M  48    -120.672  59.950 -45.421  1.00  0.00           C
ATOM    340  CG  GLU M  48    -122.144  60.180 -45.143  1.00  0.00           C
ATOM    341  CD  GLU M  48    -123.010  59.097 -45.772  1.00  0.00           C
ATOM    342  OE1 GLU M  48    -123.467  59.256 -46.926  1.00  0.00           O
ATOM    343  OE2 GLU M  48    -123.346  58.110 -45.086  1.00  0.00           O
ATOM    344  N   GLU M  49    -117.770  60.462 -46.333  1.00 80.56           N
ATOM    345  CA  GLU M  49    -116.390  60.010 -46.472  1.00 79.50           C
ATOM    346  C   GLU M  49    -115.442  61.027 -45.850  1.00 78.22           C
ATOM    347  O   GLU M  49    -114.403  60.687 -45.282  1.00 77.20           O
ATOM    348  CB  GLU M  49    -115.976  59.960 -47.934  1.00  0.00           C
ATOM    349  CG  GLU M  49    -116.494  58.873 -48.841  1.00  0.00           C
ATOM    350  CD  GLU M  49    -116.009  59.142 -50.262  1.00  0.00           C
ATOM    351  OE1 GLU M  49    -114.916  59.756 -50.416  1.00  0.00           O
ATOM    352  OE2 GLU M  49    -116.718  58.792 -51.229  1.00  0.00           O
ATOM    353  N   ALA M  50    -115.761  62.302 -46.010  1.00 74.68           N
ATOM    354  CA  ALA M  50    -114.912  63.351 -45.473  1.00 74.69           C
ATOM    355  C   ALA M  50    -115.041  63.355 -43.953  1.00 74.31           C
ATOM    356  O   ALA M  50    -114.038  63.483 -43.271  1.00 75.33           O
ATOM    357  CB  ALA M  50    -115.283  64.696 -46.082  1.00  0.00           C
ATOM    358  N   GLU M  51    -116.242  63.118 -43.445  1.00 79.70           N
ATOM    359  CA  GLU M  51    -116.501  63.035 -42.012  1.00 80.69           C
ATOM    360  C   GLU M  51    -115.676  61.898 -41.412  1.00 81.35           C
ATOM    361  O   GLU M  51    -115.021  62.075 -40.387  1.00 82.01           O
ATOM    362  CB  GLU M  51    -118.005  62.814 -41.775  1.00  0.00           C
ATOM    363  CG  GLU M  51    -118.459  62.904 -40.329  1.00  0.00           C
ATOM    364  CD  GLU M  51    -119.924  62.515 -40.125  1.00  0.00           C
ATOM    365  OE1 GLU M  51    -120.259  62.185 -38.964  1.00  0.00           O
ATOM    366  OE2 GLU M  51    -120.741  62.541 -41.075  1.00  0.00           O
ATOM    367  N   GLU M  52    -115.613  60.751 -42.077  1.00102.39           N
ATOM    368  CA  GLU M  52    -114.750  59.664 -41.608  1.00101.89           C
ATOM    369  C   GLU M  52    -113.287  60.094 -41.619  1.00101.14           C
ATOM    370  O   GLU M  52    -112.547  59.882 -40.651  1.00101.36           O
ATOM    371  CB  GLU M  52    -114.845  58.425 -42.503  1.00  0.00           C
ATOM    372  CG  GLU M  52    -116.141  57.642 -42.433  1.00  0.00           C
ATOM    373  CD  GLU M  52    -116.049  56.373 -43.270  1.00  0.00           C
ATOM    374  OE1 GLU M  52    -115.686  56.460 -44.466  1.00  0.00           O
ATOM    375  OE2 GLU M  52    -116.284  55.274 -42.717  1.00  0.00           O
ATOM    376  N   ARG M  53    -112.859  60.713 -42.712  1.00 81.98           N
ATOM    377  CA  ARG M  53    -111.461  61.123 -42.853  1.00 79.97           C
ATOM    378  C   ARG M  53    -111.061  62.161 -41.819  1.00 78.90           C
ATOM    379  O   ARG M  53    -109.999  62.038 -41.228  1.00 79.06           O
ATOM    380  CB  ARG M  53    -111.176  61.668 -44.258  1.00  0.00           C
ATOM    381  CG  ARG M  53    -111.058  60.587 -45.334  1.00  0.00           C
ATOM    382  CD  ARG M  53    -110.736  61.180 -46.710  1.00  0.00           C
ATOM    383  NE  ARG M  53    -111.877  61.857 -47.354  1.00  0.00           N
ATOM    384  CZ  ARG M  53    -112.649  61.367 -48.319  1.00  0.00           C
ATOM    385  NH1 ARG M  53    -113.600  62.105 -48.817  1.00  0.00           N
ATOM    386  NH2 ARG M  53    -112.512  60.177 -48.844  1.00  0.00           N
ATOM    387  N   LEU M  54    -111.877  63.171 -41.567  1.00 72.21           N
ATOM    388  CA  LEU M  54    -111.501  64.210 -40.615  1.00 71.62           C
ATOM    389  C   LEU M  54    -111.709  63.752 -39.182  1.00 72.32           C
ATOM    390  O   LEU M  54    -110.976  64.185 -38.303  1.00 72.90           O
ATOM    391  CB  LEU M  54    -112.248  65.525 -40.851  1.00  0.00           C
ATOM    392  CG  LEU M  54    -111.633  66.495 -41.874  1.00  0.00           C
ATOM    393  CD1 LEU M  54    -111.743  66.040 -43.329  1.00  0.00           C
ATOM    394  CD2 LEU M  54    -112.279  67.866 -41.718  1.00  0.00           C
ATOM    395  N   CYS M  55    -112.631  62.834 -38.927  1.00 76.39           N
ATOM    396  CA  CYS M  55    -112.724  62.240 -37.594  1.00 78.76           C
ATOM    397  C   CYS M  55    -111.443  61.459 -37.312  1.00 79.08           C
ATOM    398  O   CYS M  55    -110.869  61.558 -36.228  1.00 78.91           O
ATOM    399  CB  CYS M  55    -113.928  61.301 -37.488  1.00  0.00           C
ATOM    400  SG  CYS M  55    -114.194  60.685 -35.803  1.00  0.00           S
ATOM    401  N   SER M  56    -110.978  60.704 -38.301  1.00 90.86           N
ATOM    402  CA  SER M  56    -109.723  59.970 -38.158  1.00 90.70           C
ATOM    403  C   SER M  56    -108.571  60.950 -37.981  1.00 90.60           C
ATOM    404  O   SER M  56    -107.771  60.797 -37.073  1.00 90.26           O
ATOM    405  CB  SER M  56    -109.473  59.073 -39.374  1.00  0.00           C
ATOM    406  OG  SER M  56    -108.351  58.229 -39.172  1.00  0.00           O
ATOM    407  N   GLN M  57    -108.516  61.998 -38.791  1.00 75.71           N
ATOM    408  CA  GLN M  57    -107.428  62.970 -38.705  1.00 75.86           C
ATOM    409  C   GLN M  57    -107.398  63.726 -37.380  1.00 75.96           C
ATOM    410  O   GLN M  57    -106.330  64.039 -36.863  1.00 75.91           O
ATOM    411  CB  GLN M  57    -107.504  63.951 -39.875  1.00  0.00           C
ATOM    412  CG  GLN M  57    -106.157  64.547 -40.252  1.00  0.00           C
ATOM    413  CD  GLN M  57    -105.743  64.143 -41.653  1.00  0.00           C
ATOM    414  OE1 GLN M  57    -106.093  64.796 -42.627  1.00  0.00           O
ATOM    415  NE2 GLN M  57    -105.020  63.063 -41.774  1.00  0.00           N
ATOM    416  N   LEU M  58    -108.558  63.980 -36.789  1.00 95.17           N
ATOM    417  CA  LEU M  58    -108.597  64.579 -35.460  1.00 96.28           C
ATOM    418  C   LEU M  58    -107.976  63.621 -34.451  1.00 97.54           C
ATOM    419  O   LEU M  58    -107.128  64.026 -33.674  1.00 98.16           O
ATOM    420  CB  LEU M  58    -110.037  64.921 -35.059  1.00  0.00           C
ATOM    421  CG  LEU M  58    -110.227  65.627 -33.705  1.00  0.00           C
ATOM    422  CD1 LEU M  58    -109.552  66.996 -33.657  1.00  0.00           C
ATOM    423  CD2 LEU M  58    -111.719  65.790 -33.424  1.00  0.00           C
ATOM    424  N   ALA M  59    -108.349  62.350 -34.502  1.00 94.59           N
ATOM    425  CA  ALA M  59    -107.798  61.355 -33.582  1.00 95.61           C
ATOM    426  C   ALA M  59    -106.293  61.138 -33.807  1.00 95.89           C
ATOM    427  O   ALA M  59    -105.540  60.896 -32.870  1.00 94.94           O
ATOM    428  CB  ALA M  59    -108.565  60.037 -33.741  1.00  0.00           C
ATOM    429  N   GLU M  60    -105.848  61.242 -35.050  1.00 95.90           N
ATOM    430  CA  GLU M  60    -104.423  61.155 -35.373  1.00 96.67           C
ATOM    431  C   GLU M  60    -103.676  62.325 -34.738  1.00 95.96           C
ATOM    432  O   GLU M  60    -102.633  62.135 -34.120  1.00 96.50           O
ATOM    433  CB  GLU M  60    -104.215  61.195 -36.892  1.00  0.00           C
ATOM    434  CG  GLU M  60    -104.656  59.937 -37.639  1.00  0.00           C
ATOM    435  CD  GLU M  60    -105.091  60.236 -39.074  1.00  0.00           C
ATOM    436  OE1 GLU M  60    -104.481  61.106 -39.734  1.00  0.00           O
ATOM    437  OE2 GLU M  60    -106.077  59.623 -39.540  1.00  0.00           O
ATOM    438  N   LEU M  61    -104.219  63.529 -34.844  1.00 78.59           N
ATOM    439  CA  LEU M  61    -103.579  64.702 -34.256  1.00 76.62           C
ATOM    440  C   LEU M  61    -103.642  64.665 -32.727  1.00 76.60           C
ATOM    441  O   LEU M  61    -102.701  65.070 -32.055  1.00 75.87           O
ATOM    442  CB  LEU M  61    -104.228  65.977 -34.806  1.00  0.00           C
ATOM    443  CG  LEU M  61    -103.559  67.316 -34.448  1.00  0.00           C
ATOM    444  CD1 LEU M  61    -102.109  67.425 -34.918  1.00  0.00           C
ATOM    445  CD2 LEU M  61    -104.358  68.463 -35.060  1.00  0.00           C
ATOM    446  N   GLU M  62    -104.709  64.116 -32.167  1.00 85.14           N
ATOM    447  CA  GLU M  62    -104.796  63.899 -30.719  1.00 87.33           C
ATOM    448  C   GLU M  62    -103.721  62.916 -30.264  1.00 88.46           C
ATOM    449  O   GLU M  62    -103.126  63.094 -29.206  1.00 89.46           O
ATOM    450  CB  GLU M  62    -106.171  63.342 -30.329  1.00  0.00           C
ATOM    451  CG  GLU M  62    -107.305  64.367 -30.349  1.00  0.00           C
ATOM    452  CD  GLU M  62    -108.671  63.757 -30.047  1.00  0.00           C
ATOM    453  OE1 GLU M  62    -108.799  62.513 -30.007  1.00  0.00           O
ATOM    454  OE2 GLU M  62    -109.633  64.534 -29.848  1.00  0.00           O
ATOM    455  N   ALA M  63    -103.435  61.902 -31.071  1.00 99.78           N
ATOM    456  CA  ALA M  63    -102.375  60.952 -30.751  1.00100.11           C
ATOM    457  C   ALA M  63    -100.988  61.595 -30.865  1.00 99.86           C
ATOM    458  O   ALA M  63    -100.115  61.318 -30.051  1.00100.11           O
ATOM    459  CB  ALA M  63    -102.481  59.722 -31.662  1.00  0.00           C
ATOM    460  N   GLU M  64    -100.777  62.463 -31.846  1.00 76.15           N
ATOM    461  CA  GLU M  64     -99.504  63.185 -31.955  1.00 76.78           C
ATOM    462  C   GLU M  64     -99.330  64.138 -30.776  1.00 75.71           C
ATOM    463  O   GLU M  64     -98.235  64.321 -30.258  1.00 75.34           O
ATOM    464  CB  GLU M  64     -99.423  63.988 -33.256  1.00  0.00           C
ATOM    465  CG  GLU M  64     -99.270  63.132 -34.504  1.00  0.00           C
ATOM    466  CD  GLU M  64     -99.015  63.971 -35.747  1.00  0.00           C
ATOM    467  OE1 GLU M  64     -99.819  64.882 -36.043  1.00  0.00           O
ATOM    468  OE2 GLU M  64     -97.994  63.725 -36.429  1.00  0.00           O
ATOM    469  N   SER M  65    -100.436  64.688 -30.294  1.00 92.87           N
ATOM    470  CA  SER M  65    -100.445  65.554 -29.114  1.00 93.40           C
ATOM    471  C   SER M  65    -100.281  64.774 -27.802  1.00 95.62           C
ATOM    472  O   SER M  65    -100.385  65.346 -26.712  1.00 97.09           O
ATOM    473  CB  SER M  65    -101.758  66.345 -29.081  1.00  0.00           C
ATOM    474  OG  SER M  65    -101.742  67.329 -28.061  1.00  0.00           O
ATOM    475  N   LEU M  66    -100.049  63.472 -27.901  1.00113.03           N
ATOM    476  CA  LEU M  66     -99.889  62.585 -26.752  1.00114.42           C
ATOM    477  C   LEU M  66     -98.597  61.770 -26.886  1.00115.20           C
ATOM    478  O   LEU M  66     -98.400  60.771 -26.187  1.00115.27           O
ATOM    479  CB  LEU M  66    -101.129  61.682 -26.683  1.00  0.00           C
ATOM    480  CG  LEU M  66    -101.523  60.981 -25.372  1.00  0.00           C
ATOM    481  CD1 LEU M  66    -101.853  61.979 -24.257  1.00  0.00           C
ATOM    482  CD2 LEU M  66    -102.741  60.091 -25.632  1.00  0.00           C
ATOM    483  N   GLY M  67     -97.740  62.191 -27.811  1.00104.26           N
ATOM    484  CA  GLY M  67     -96.476  61.516 -28.080  1.00104.16           C
ATOM    485  C   GLY M  67     -95.271  62.319 -27.639  1.00104.61           C
ATOM    486  O   GLY M  67     -94.140  61.884 -27.936  1.00105.03           O
ATOM    487  OXT GLY M  67     -95.451  63.388 -27.022  1.00105.03           O
TER     488      GLY M  67 
ATOM    489  N   GLY N   7    -167.899  50.815 -83.435  1.00290.02           N
ATOM    490  CA  GLY N   7    -167.083  49.882 -82.612  1.00290.05           C
ATOM    491  C   GLY N   7    -166.260  50.638 -81.600  1.00288.93           C
ATOM    492  O   GLY N   7    -166.619  51.774 -81.335  1.00289.54           O
ATOM    493  N   TYR N   8    -165.198  50.044 -81.063  1.00168.62           N
ATOM    494  CA  TYR N   8    -164.206  50.680 -80.168  1.00165.96           C
ATOM    495  C   TYR N   8    -164.616  51.321 -78.828  1.00164.75           C
ATOM    496  O   TYR N   8    -163.767  51.513 -77.979  1.00164.03           O
ATOM    497  CB  TYR N   8    -163.368  51.687 -80.980  1.00  0.00           C
ATOM    498  CG  TYR N   8    -161.977  51.939 -80.423  1.00  0.00           C
ATOM    499  CD1 TYR N   8    -160.923  51.037 -80.679  1.00  0.00           C
ATOM    500  CD2 TYR N   8    -161.704  53.075 -79.629  1.00  0.00           C
ATOM    501  CE1 TYR N   8    -159.630  51.251 -80.120  1.00  0.00           C
ATOM    502  CE2 TYR N   8    -160.413  53.278 -79.054  1.00  0.00           C
ATOM    503  CZ  TYR N   8    -159.395  52.358 -79.297  1.00  0.00           C
ATOM    504  OH  TYR N   8    -158.154  52.512 -78.730  1.00  0.00           O
ATOM    505  N   VAL N   9    -165.885  51.617 -78.571  1.00199.38           N
ATOM    506  CA  VAL N   9    -166.274  52.327 -77.342  1.00197.77           C
ATOM    507  C   VAL N   9    -165.800  51.726 -76.012  1.00196.49           C
ATOM    508  O   VAL N   9    -165.369  52.463 -75.138  1.00195.57           O
ATOM    509  CB  VAL N   9    -167.814  52.577 -77.280  1.00  0.00           C
ATOM    510  CG1 VAL N   9    -168.250  53.539 -78.394  1.00  0.00           C
ATOM    511  CG2 VAL N   9    -168.631  51.273 -77.395  1.00  0.00           C
ATOM    512  N   MET N  10    -165.795  50.406 -75.869  1.00213.49           N
ATOM    513  CA  MET N  10    -165.305  49.793 -74.633  1.00212.48           C
ATOM    514  C   MET N  10    -163.783  49.812 -74.556  1.00212.18           C
ATOM    515  O   MET N  10    -163.210  49.848 -73.480  1.00212.96           O
ATOM    516  CB  MET N  10    -165.781  48.345 -74.530  1.00  0.00           C
ATOM    517  CG  MET N  10    -167.295  48.209 -74.444  1.00  0.00           C
ATOM    518  SD  MET N  10    -167.818  46.485 -74.364  1.00  0.00           S
ATOM    519  CE  MET N  10    -167.403  46.021 -72.660  1.00  0.00           C
ATOM    520  N   VAL N  11    -163.123  49.816 -75.704  1.00187.52           N
ATOM    521  CA  VAL N  11    -161.664  49.825 -75.730  1.00186.07           C
ATOM    522  C   VAL N  11    -161.226  51.228 -75.333  1.00184.78           C
ATOM    523  O   VAL N  11    -160.317  51.386 -74.541  1.00184.85           O
ATOM    524  CB  VAL N  11    -161.095  49.439 -77.124  1.00  0.00           C
ATOM    525  CG1 VAL N  11    -159.563  49.382 -77.101  1.00  0.00           C
ATOM    526  CG2 VAL N  11    -161.650  48.071 -77.570  1.00  0.00           C
ATOM    527  N   ALA N  12    -161.943  52.240 -75.804  1.00164.49           N
ATOM    528  CA  ALA N  12    -161.678  53.623 -75.412  1.00161.83           C
ATOM    529  C   ALA N  12    -161.921  53.833 -73.914  1.00160.16           C
ATOM    530  O   ALA N  12    -161.251  54.640 -73.274  1.00160.43           O
ATOM    531  CB  ALA N  12    -162.562  54.569 -76.224  1.00  0.00           C
ATOM    532  N   ALA N  13    -162.873  53.101 -73.351  1.00165.40           N
ATOM    533  CA  ALA N  13    -163.113  53.177 -71.917  1.00164.02           C
ATOM    534  C   ALA N  13    -161.913  52.597 -71.163  1.00163.79           C
ATOM    535  O   ALA N  13    -161.400  53.218 -70.248  1.00164.30           O
ATOM    536  CB  ALA N  13    -164.414  52.460 -71.544  1.00  0.00           C
ATOM    537  N   SER N  14    -161.404  51.445 -71.573  1.00161.22           N
ATOM    538  CA  SER N  14    -160.221  50.905 -70.906  1.00159.73           C
ATOM    539  C   SER N  14    -158.975  51.740 -71.179  1.00158.55           C
ATOM    540  O   SER N  14    -158.084  51.835 -70.342  1.00158.32           O
ATOM    541  CB  SER N  14    -160.021  49.450 -71.299  1.00  0.00           C
ATOM    542  OG  SER N  14    -161.196  48.732 -70.953  1.00  0.00           O
ATOM    543  N   GLU N  15    -158.941  52.424 -72.312  1.00152.78           N
ATOM    544  CA  GLU N  15    -157.862  53.359 -72.608  1.00150.69           C
ATOM    545  C   GLU N  15    -157.875  54.541 -71.629  1.00149.32           C
ATOM    546  O   GLU N  15    -156.814  54.966 -71.178  1.00148.77           O
ATOM    547  CB  GLU N  15    -157.960  53.821 -74.068  1.00  0.00           C
ATOM    548  CG  GLU N  15    -156.669  54.382 -74.652  1.00  0.00           C
ATOM    549  CD  GLU N  15    -156.835  54.901 -76.082  1.00  0.00           C
ATOM    550  OE1 GLU N  15    -157.750  54.463 -76.820  1.00  0.00           O
ATOM    551  OE2 GLU N  15    -156.014  55.766 -76.477  1.00  0.00           O
ATOM    552  N   VAL N  16    -159.033  55.053 -71.217  1.00174.96           N
ATOM    553  CA  VAL N  16    -159.013  56.075 -70.164  1.00173.57           C
ATOM    554  C   VAL N  16    -158.676  55.428 -68.824  1.00173.81           C
ATOM    555  O   VAL N  16    -157.999  56.043 -68.012  1.00174.56           O
ATOM    556  CB  VAL N  16    -160.292  56.984 -70.039  1.00  0.00           C
ATOM    557  CG1 VAL N  16    -160.486  57.824 -71.292  1.00  0.00           C
ATOM    558  CG2 VAL N  16    -161.591  56.233 -69.755  1.00  0.00           C
ATOM    559  N   GLU N  17    -159.106  54.200 -68.567  1.00158.28           N
ATOM    560  CA  GLU N  17    -158.852  53.561 -67.273  1.00157.84           C
ATOM    561  C   GLU N  17    -157.377  53.260 -67.021  1.00156.49           C
ATOM    562  O   GLU N  17    -156.844  53.635 -65.974  1.00156.16           O
ATOM    563  CB  GLU N  17    -159.656  52.263 -67.142  1.00  0.00           C
ATOM    564  CG  GLU N  17    -161.157  52.482 -67.003  1.00  0.00           C
ATOM    565  CD  GLU N  17    -161.953  51.182 -67.017  1.00  0.00           C
ATOM    566  OE1 GLU N  17    -161.948  50.451 -68.036  1.00  0.00           O
ATOM    567  OE2 GLU N  17    -162.612  50.905 -65.994  1.00  0.00           O
ATOM    568  N   GLU N  18    -156.695  52.624 -67.964  1.00171.94           N
ATOM    569  CA  GLU N  18    -155.291  52.255 -67.766  1.00169.73           C
ATOM    570  C   GLU N  18    -154.419  53.496 -67.664  1.00167.82           C
ATOM    571  O   GLU N  18    -153.519  53.594 -66.829  1.00167.80           O
ATOM    572  CB  GLU N  18    -154.767  51.413 -68.933  1.00  0.00           C
ATOM    573  CG  GLU N  18    -155.350  50.008 -69.022  1.00  0.00           C
ATOM    574  CD  GLU N  18    -154.721  49.186 -70.145  1.00  0.00           C
ATOM    575  OE1 GLU N  18    -153.841  49.709 -70.867  1.00  0.00           O
ATOM    576  OE2 GLU N  18    -155.094  48.003 -70.296  1.00  0.00           O
ATOM    577  N   LEU N  19    -154.698  54.483 -68.499  1.00112.59           N
ATOM    578  CA  LEU N  19    -153.880  55.690 -68.502  1.00109.12           C
ATOM    579  C   LEU N  19    -154.170  56.531 -67.262  1.00107.07           C
ATOM    580  O   LEU N  19    -153.290  57.241 -66.775  1.00106.75           O
ATOM    581  CB  LEU N  19    -154.125  56.500 -69.774  1.00  0.00           C
ATOM    582  CG  LEU N  19    -153.375  56.159 -71.073  1.00  0.00           C
ATOM    583  CD1 LEU N  19    -153.396  54.697 -71.515  1.00  0.00           C
ATOM    584  CD2 LEU N  19    -153.960  57.025 -72.181  1.00  0.00           C
ATOM    585  N   ARG N  20    -155.373  56.440 -66.709  1.00104.13           N
ATOM    586  CA  ARG N  20    -155.675  57.127 -65.450  1.00102.90           C
ATOM    587  C   ARG N  20    -154.991  56.405 -64.303  1.00101.94           C
ATOM    588  O   ARG N  20    -154.479  57.059 -63.400  1.00101.74           O
ATOM    589  CB  ARG N  20    -157.185  57.177 -65.214  1.00  0.00           C
ATOM    590  CG  ARG N  20    -157.658  58.128 -64.123  1.00  0.00           C
ATOM    591  CD  ARG N  20    -159.152  57.931 -63.836  1.00  0.00           C
ATOM    592  NE  ARG N  20    -159.976  57.869 -65.054  1.00  0.00           N
ATOM    593  CZ  ARG N  20    -160.448  58.886 -65.764  1.00  0.00           C
ATOM    594  NH1 ARG N  20    -161.133  58.619 -66.834  1.00  0.00           N
ATOM    595  NH2 ARG N  20    -160.242  60.142 -65.479  1.00  0.00           N
ATOM    596  N   GLN N  21    -154.942  55.080 -64.350  1.00126.29           N
ATOM    597  CA  GLN N  21    -154.245  54.319 -63.316  1.00125.43           C
ATOM    598  C   GLN N  21    -152.767  54.678 -63.337  1.00123.63           C
ATOM    599  O   GLN N  21    -152.212  55.014 -62.298  1.00123.48           O
ATOM    600  CB  GLN N  21    -154.397  52.804 -63.511  1.00  0.00           C
ATOM    601  CG  GLN N  21    -153.752  51.993 -62.386  1.00  0.00           C
ATOM    602  CD  GLN N  21    -153.698  50.514 -62.684  1.00  0.00           C
ATOM    603  OE1 GLN N  21    -154.707  49.827 -62.679  1.00  0.00           O
ATOM    604  NE2 GLN N  21    -152.520  50.010 -62.932  1.00  0.00           N
ATOM    605  N   LYS N  22    -152.135  54.672 -64.506  1.00101.86           N
ATOM    606  CA  LYS N  22    -150.714  55.014 -64.573  1.00 99.05           C
ATOM    607  C   LYS N  22    -150.466  56.440 -64.105  1.00 96.68           C
ATOM    608  O   LYS N  22    -149.525  56.694 -63.367  1.00 95.78           O
ATOM    609  CB  LYS N  22    -150.145  54.769 -65.976  1.00  0.00           C
ATOM    610  CG  LYS N  22    -148.800  54.022 -65.972  1.00  0.00           C
ATOM    611  CD  LYS N  22    -147.651  54.830 -65.365  1.00  0.00           C
ATOM    612  CE  LYS N  22    -146.353  54.047 -65.309  1.00  0.00           C
ATOM    613  NZ  LYS N  22    -145.272  54.872 -64.670  1.00  0.00           N
ATOM    614  N   ASN N  23    -151.359  57.365 -64.418  1.00 89.75           N
ATOM    615  CA  ASN N  23    -151.228  58.714 -63.868  1.00 88.09           C
ATOM    616  C   ASN N  23    -151.333  58.760 -62.345  1.00 89.17           C
ATOM    617  O   ASN N  23    -150.676  59.576 -61.719  1.00 89.16           O
ATOM    618  CB  ASN N  23    -152.280  59.646 -64.463  1.00  0.00           C
ATOM    619  CG  ASN N  23    -151.798  60.318 -65.706  1.00  0.00           C
ATOM    620  OD1 ASN N  23    -150.825  61.037 -65.684  1.00  0.00           O
ATOM    621  ND2 ASN N  23    -152.487  60.127 -66.787  1.00  0.00           N
ATOM    622  N   GLY N  24    -152.118  57.886 -61.733  1.00105.81           N
ATOM    623  CA  GLY N  24    -152.202  57.850 -60.280  1.00107.81           C
ATOM    624  C   GLY N  24    -150.991  57.193 -59.645  1.00107.42           C
ATOM    625  O   GLY N  24    -150.545  57.599 -58.574  1.00106.82           O
ATOM    626  N   GLU N  25    -150.412  56.210 -60.323  1.00119.26           N
ATOM    627  CA  GLU N  25    -149.177  55.568 -59.860  1.00118.63           C
ATOM    628  C   GLU N  25    -148.073  56.614 -59.851  1.00115.91           C
ATOM    629  O   GLU N  25    -147.242  56.677 -58.952  1.00115.02           O
ATOM    630  CB  GLU N  25    -148.722  54.477 -60.839  1.00  0.00           C
ATOM    631  CG  GLU N  25    -149.597  53.242 -60.949  1.00  0.00           C
ATOM    632  CD  GLU N  25    -149.288  52.460 -62.223  1.00  0.00           C
ATOM    633  OE1 GLU N  25    -148.141  52.535 -62.725  1.00  0.00           O
ATOM    634  OE2 GLU N  25    -150.209  51.800 -62.752  1.00  0.00           O
ATOM    635  N   MET N  26    -148.075  57.430 -60.890  1.00 77.99           N
ATOM    636  CA  MET N  26    -147.056  58.442 -61.100  1.00 75.21           C
ATOM    637  C   MET N  26    -147.210  59.646 -60.182  1.00 74.54           C
ATOM    638  O   MET N  26    -146.227  60.201 -59.703  1.00 74.13           O
ATOM    639  CB  MET N  26    -147.176  58.870 -62.551  1.00  0.00           C
ATOM    640  CG  MET N  26    -145.959  59.503 -63.143  1.00  0.00           C
ATOM    641  SD  MET N  26    -146.423  59.957 -64.807  1.00  0.00           S
ATOM    642  CE  MET N  26    -146.536  58.416 -65.641  1.00  0.00           C
ATOM    643  N   GLU N  27    -148.446  60.030 -59.896  1.00101.41           N
ATOM    644  CA  GLU N  27    -148.710  61.127 -58.968  1.00102.23           C
ATOM    645  C   GLU N  27    -148.317  60.722 -57.550  1.00101.97           C
ATOM    646  O   GLU N  27    -147.719  61.495 -56.805  1.00101.31           O
ATOM    647  CB  GLU N  27    -150.181  61.528 -59.074  1.00  0.00           C
ATOM    648  CG  GLU N  27    -150.530  62.864 -58.451  1.00  0.00           C
ATOM    649  CD  GLU N  27    -151.623  63.550 -59.251  1.00  0.00           C
ATOM    650  OE1 GLU N  27    -151.372  64.649 -59.798  1.00  0.00           O
ATOM    651  OE2 GLU N  27    -152.709  62.962 -59.464  1.00  0.00           O
ATOM    652  N   LYS N  28    -148.550  59.461 -57.209  1.00111.19           N
ATOM    653  CA  LYS N  28    -148.017  58.907 -55.964  1.00111.75           C
ATOM    654  C   LYS N  28    -146.490  58.954 -56.002  1.00110.63           C
ATOM    655  O   LYS N  28    -145.850  59.401 -55.053  1.00111.70           O
ATOM    656  CB  LYS N  28    -148.524  57.470 -55.800  1.00  0.00           C
ATOM    657  CG  LYS N  28    -147.917  56.676 -54.653  1.00  0.00           C
ATOM    658  CD  LYS N  28    -148.486  55.260 -54.645  1.00  0.00           C
ATOM    659  CE  LYS N  28    -147.808  54.360 -53.615  1.00  0.00           C
ATOM    660  NZ  LYS N  28    -146.406  53.986 -54.008  1.00  0.00           N
ATOM    661  N   ALA N  29    -145.908  58.506 -57.104  1.00106.17           N
ATOM    662  CA  ALA N  29    -144.458  58.428 -57.221  1.00103.07           C
ATOM    663  C   ALA N  29    -143.753  59.782 -57.112  1.00 98.90           C
ATOM    664  O   ALA N  29    -142.701  59.843 -56.486  1.00 97.85           O
ATOM    665  CB  ALA N  29    -144.074  57.724 -58.528  1.00  0.00           C
ATOM    666  N   VAL N  30    -144.282  60.865 -57.674  1.00 70.09           N
ATOM    667  CA  VAL N  30    -143.601  62.156 -57.527  1.00 65.56           C
ATOM    668  C   VAL N  30    -143.587  62.603 -56.076  1.00 65.03           C
ATOM    669  O   VAL N  30    -142.586  63.149 -55.634  1.00 64.95           O
ATOM    670  CB  VAL N  30    -144.147  63.331 -58.407  1.00  0.00           C
ATOM    671  CG1 VAL N  30    -143.778  63.135 -59.869  1.00  0.00           C
ATOM    672  CG2 VAL N  30    -145.653  63.531 -58.290  1.00  0.00           C
ATOM    673  N   GLU N  31    -144.626  62.349 -55.298  1.00 76.58           N
ATOM    674  CA  GLU N  31    -144.605  62.811 -53.915  1.00 76.60           C
ATOM    675  C   GLU N  31    -143.740  61.913 -53.043  1.00 76.57           C
ATOM    676  O   GLU N  31    -143.070  62.388 -52.130  1.00 76.06           O
ATOM    677  CB  GLU N  31    -146.019  62.971 -53.358  1.00  0.00           C
ATOM    678  CG  GLU N  31    -146.838  64.003 -54.140  1.00  0.00           C
ATOM    679  CD  GLU N  31    -146.081  65.315 -54.330  1.00  0.00           C
ATOM    680  OE1 GLU N  31    -145.576  65.895 -53.345  1.00  0.00           O
ATOM    681  OE2 GLU N  31    -145.899  65.747 -55.488  1.00  0.00           O
ATOM    682  N   GLU N  32    -143.656  60.634 -53.371  1.00107.38           N
ATOM    683  CA  GLU N  32    -142.710  59.751 -52.689  1.00106.03           C
ATOM    684  C   GLU N  32    -141.273  60.158 -53.007  1.00104.48           C
ATOM    685  O   GLU N  32    -140.424  60.206 -52.117  1.00104.50           O
ATOM    686  CB  GLU N  32    -142.955  58.299 -53.096  1.00  0.00           C
ATOM    687  CG  GLU N  32    -144.253  57.755 -52.520  1.00  0.00           C
ATOM    688  CD  GLU N  32    -144.541  56.331 -52.946  1.00  0.00           C
ATOM    689  OE1 GLU N  32    -144.439  56.001 -54.149  1.00  0.00           O
ATOM    690  OE2 GLU N  32    -144.956  55.525 -52.084  1.00  0.00           O
ATOM    691  N   MET N  33    -141.004  60.524 -54.254  1.00 65.83           N
ATOM    692  CA  MET N  33    -139.675  61.000 -54.635  1.00 63.06           C
ATOM    693  C   MET N  33    -139.372  62.333 -53.963  1.00 62.37           C
ATOM    694  O   MET N  33    -138.244  62.591 -53.554  1.00 62.07           O
ATOM    695  CB  MET N  33    -139.568  61.183 -56.153  1.00  0.00           C
ATOM    696  CG  MET N  33    -138.443  60.391 -56.793  1.00  0.00           C
ATOM    697  SD  MET N  33    -138.698  58.608 -56.620  1.00  0.00           S
ATOM    698  CE  MET N  33    -139.901  58.249 -57.894  1.00  0.00           C
ATOM    699  N   ARG N  34    -140.379  63.186 -53.830  1.00 65.85           N
ATOM    700  CA  ARG N  34    -140.199  64.492 -53.193  1.00 64.06           C
ATOM    701  C   ARG N  34    -139.922  64.318 -51.711  1.00 63.12           C
ATOM    702  O   ARG N  34    -139.071  65.007 -51.150  1.00 61.35           O
ATOM    703  CB  ARG N  34    -141.449  65.350 -53.399  1.00  0.00           C
ATOM    704  CG  ARG N  34    -141.237  66.834 -53.142  1.00  0.00           C
ATOM    705  CD  ARG N  34    -142.540  67.632 -53.237  1.00  0.00           C
ATOM    706  NE  ARG N  34    -143.337  67.338 -54.439  1.00  0.00           N
ATOM    707  CZ  ARG N  34    -143.117  67.750 -55.679  1.00  0.00           C
ATOM    708  NH1 ARG N  34    -143.944  67.379 -56.610  1.00  0.00           N
ATOM    709  NH2 ARG N  34    -142.099  68.495 -56.032  1.00  0.00           N
ATOM    710  N   LYS N  35    -140.609  63.369 -51.086  1.00 71.82           N
ATOM    711  CA  LYS N  35    -140.372  63.044 -49.682  1.00 73.01           C
ATOM    712  C   LYS N  35    -138.957  62.529 -49.534  1.00 72.02           C
ATOM    713  O   LYS N  35    -138.249  62.961 -48.630  1.00 70.71           O
ATOM    714  CB  LYS N  35    -141.348  61.968 -49.189  1.00  0.00           C
ATOM    715  CG  LYS N  35    -141.122  61.556 -47.735  1.00  0.00           C
ATOM    716  CD  LYS N  35    -141.931  60.330 -47.363  1.00  0.00           C
ATOM    717  CE  LYS N  35    -141.579  59.897 -45.943  1.00  0.00           C
ATOM    718  NZ  LYS N  35    -142.261  58.612 -45.569  1.00  0.00           N
ATOM    719  N   GLU N  36    -138.547  61.610 -50.399  1.00 82.37           N
ATOM    720  CA  GLU N  36    -137.214  61.030 -50.289  1.00 80.95           C
ATOM    721  C   GLU N  36    -136.179  62.128 -50.437  1.00 79.29           C
ATOM    722  O   GLU N  36    -135.286  62.232 -49.615  1.00 80.60           O
ATOM    723  CB  GLU N  36    -136.966  59.949 -51.345  1.00  0.00           C
ATOM    724  CG  GLU N  36    -135.642  59.216 -51.120  1.00  0.00           C
ATOM    725  CD  GLU N  36    -135.316  58.199 -52.201  1.00  0.00           C
ATOM    726  OE1 GLU N  36    -134.331  57.455 -52.020  1.00  0.00           O
ATOM    727  OE2 GLU N  36    -135.998  58.161 -53.253  1.00  0.00           O
ATOM    728  N   MET N  37    -136.330  62.992 -51.429  1.00 49.02           N
ATOM    729  CA  MET N  37    -135.376  64.073 -51.651  1.00 47.36           C
ATOM    730  C   MET N  37    -135.322  65.041 -50.465  1.00 48.90           C
ATOM    731  O   MET N  37    -134.250  65.477 -50.063  1.00 49.18           O
ATOM    732  CB  MET N  37    -135.757  64.805 -52.941  1.00  0.00           C
ATOM    733  CG  MET N  37    -134.746  65.838 -53.407  1.00  0.00           C
ATOM    734  SD  MET N  37    -135.247  66.625 -54.949  1.00  0.00           S
ATOM    735  CE  MET N  37    -136.602  67.697 -54.446  1.00  0.00           C
ATOM    736  N   LEU N  38    -136.457  65.364 -49.862  1.00 65.58           N
ATOM    737  CA  LEU N  38    -136.479  66.268 -48.708  1.00 70.00           C
ATOM    738  C   LEU N  38    -135.824  65.649 -47.472  1.00 72.64           C
ATOM    739  O   LEU N  38    -135.093  66.313 -46.720  1.00 72.43           O
ATOM    740  CB  LEU N  38    -137.937  66.616 -48.380  1.00  0.00           C
ATOM    741  CG  LEU N  38    -138.179  67.697 -47.316  1.00  0.00           C
ATOM    742  CD1 LEU N  38    -137.753  69.084 -47.802  1.00  0.00           C
ATOM    743  CD2 LEU N  38    -139.653  67.726 -46.937  1.00  0.00           C
ATOM    744  N   GLN N  39    -136.094  64.369 -47.267  1.00 93.03           N
ATOM    745  CA  GLN N  39    -135.566  63.603 -46.140  1.00 94.37           C
ATOM    746  C   GLN N  39    -134.061  63.405 -46.320  1.00 92.72           C
ATOM    747  O   GLN N  39    -133.267  63.556 -45.391  1.00 93.17           O
ATOM    748  CB  GLN N  39    -136.305  62.257 -46.115  1.00  0.00           C
ATOM    749  CG  GLN N  39    -136.039  61.347 -44.932  1.00  0.00           C
ATOM    750  CD  GLN N  39    -136.826  60.050 -45.046  1.00  0.00           C
ATOM    751  OE1 GLN N  39    -138.052  60.035 -45.044  1.00  0.00           O
ATOM    752  NE2 GLN N  39    -136.126  58.952 -45.161  1.00  0.00           N
ATOM    753  N   LEU N  40    -133.661  63.118 -47.546  1.00 68.21           N
ATOM    754  CA  LEU N  40    -132.261  62.968 -47.905  1.00 66.50           C
ATOM    755  C   LEU N  40    -131.517  64.281 -47.789  1.00 65.05           C
ATOM    756  O   LEU N  40    -130.389  64.281 -47.340  1.00 65.14           O
ATOM    757  CB  LEU N  40    -132.162  62.475 -49.342  1.00  0.00           C
ATOM    758  CG  LEU N  40    -130.771  62.280 -49.946  1.00  0.00           C
ATOM    759  CD1 LEU N  40    -129.892  61.296 -49.183  1.00  0.00           C
ATOM    760  CD2 LEU N  40    -131.012  61.819 -51.356  1.00  0.00           C
ATOM    761  N   TRP N  41    -132.138  65.401 -48.124  1.00 64.72           N
ATOM    762  CA  TRP N  41    -131.477  66.692 -47.955  1.00 63.75           C
ATOM    763  C   TRP N  41    -131.119  66.913 -46.490  1.00 63.64           C
ATOM    764  O   TRP N  41    -130.059  67.428 -46.186  1.00 62.04           O
ATOM    765  CB  TRP N  41    -132.365  67.827 -48.466  1.00  0.00           C
ATOM    766  CG  TRP N  41    -131.625  69.105 -48.759  1.00  0.00           C
ATOM    767  CD1 TRP N  41    -131.208  69.531 -49.981  1.00  0.00           C
ATOM    768  CD2 TRP N  41    -131.230  70.144 -47.840  1.00  0.00           C
ATOM    769  NE1 TRP N  41    -130.608  70.756 -49.911  1.00  0.00           N
ATOM    770  CE2 TRP N  41    -130.615  71.174 -48.610  1.00  0.00           C
ATOM    771  CE3 TRP N  41    -131.325  70.313 -46.443  1.00  0.00           C
ATOM    772  CZ2 TRP N  41    -130.133  72.366 -48.030  1.00  0.00           C
ATOM    773  CZ3 TRP N  41    -130.847  71.515 -45.857  1.00  0.00           C
ATOM    774  CH2 TRP N  41    -130.257  72.528 -46.662  1.00  0.00           C
ATOM    775  N   ARG N  42    -131.950  66.450 -45.562  1.00 82.42           N
ATOM    776  CA  ARG N  42    -131.597  66.540 -44.138  1.00 83.73           C
ATOM    777  C   ARG N  42    -130.417  65.639 -43.797  1.00 84.74           C
ATOM    778  O   ARG N  42    -129.589  65.978 -42.964  1.00 84.74           O
ATOM    779  CB  ARG N  42    -132.779  66.154 -43.243  1.00  0.00           C
ATOM    780  CG  ARG N  42    -133.364  67.319 -42.451  1.00  0.00           C
ATOM    781  CD  ARG N  42    -134.731  67.764 -42.969  1.00  0.00           C
ATOM    782  NE  ARG N  42    -134.728  68.170 -44.383  1.00  0.00           N
ATOM    783  CZ  ARG N  42    -134.377  69.354 -44.867  1.00  0.00           C
ATOM    784  NH1 ARG N  42    -134.587  69.580 -46.129  1.00  0.00           N
ATOM    785  NH2 ARG N  42    -133.785  70.290 -44.170  1.00  0.00           N
ATOM    786  N   ARG N  43    -130.311  64.497 -44.459  1.00 72.22           N
ATOM    787  CA  ARG N  43    -129.163  63.609 -44.260  1.00 71.02           C
ATOM    788  C   ARG N  43    -127.894  64.256 -44.821  1.00 71.14           C
ATOM    789  O   ARG N  43    -126.836  64.163 -44.215  1.00 70.23           O
ATOM    790  CB  ARG N  43    -129.434  62.247 -44.911  1.00  0.00           C
ATOM    791  CG  ARG N  43    -128.469  61.158 -44.487  1.00  0.00           C
ATOM    792  CD  ARG N  43    -128.809  59.821 -45.144  1.00  0.00           C
ATOM    793  NE  ARG N  43    -127.933  58.768 -44.611  1.00  0.00           N
ATOM    794  CZ  ARG N  43    -126.716  58.464 -45.043  1.00  0.00           C
ATOM    795  NH1 ARG N  43    -125.975  57.689 -44.312  1.00  0.00           N
ATOM    796  NH2 ARG N  43    -126.199  58.934 -46.145  1.00  0.00           N
ATOM    797  N   THR N  44    -128.012  64.951 -45.943  1.00 52.17           N
ATOM    798  CA  THR N  44    -126.894  65.699 -46.517  1.00 55.84           C
ATOM    799  C   THR N  44    -126.464  66.819 -45.580  1.00 60.13           C
ATOM    800  O   THR N  44    -125.278  67.018 -45.326  1.00 60.02           O
ATOM    801  CB  THR N  44    -127.304  66.327 -47.871  1.00  0.00           C
ATOM    802  OG1 THR N  44    -128.008  65.360 -48.653  1.00  0.00           O
ATOM    803  CG2 THR N  44    -126.117  66.775 -48.680  1.00  0.00           C
ATOM    804  N   GLN N  45    -127.457  67.513 -45.039  1.00 97.40           N
ATOM    805  CA  GLN N  45    -127.247  68.640 -44.141  1.00102.87           C
ATOM    806  C   GLN N  45    -126.431  68.226 -42.927  1.00103.68           C
ATOM    807  O   GLN N  45    -125.417  68.843 -42.638  1.00103.94           O
ATOM    808  CB  GLN N  45    -128.615  69.176 -43.693  1.00  0.00           C
ATOM    809  CG  GLN N  45    -128.598  70.425 -42.835  1.00  0.00           C
ATOM    810  CD  GLN N  45    -129.926  70.653 -42.131  1.00  0.00           C
ATOM    811  OE1 GLN N  45    -131.007  70.362 -42.652  1.00  0.00           O
ATOM    812  NE2 GLN N  45    -129.857  71.153 -40.929  1.00  0.00           N
ATOM    813  N   VAL N  46    -126.834  67.175 -42.227  1.00108.31           N
ATOM    814  CA  VAL N  46    -126.125  66.823 -40.998  1.00108.72           C
ATOM    815  C   VAL N  46    -124.732  66.262 -41.259  1.00106.77           C
ATOM    816  O   VAL N  46    -123.857  66.394 -40.414  1.00106.86           O
ATOM    817  CB  VAL N  46    -126.944  65.876 -40.077  1.00  0.00           C
ATOM    818  CG1 VAL N  46    -128.265  66.547 -39.669  1.00  0.00           C
ATOM    819  CG2 VAL N  46    -127.230  64.516 -40.737  1.00  0.00           C
ATOM    820  N   ALA N  47    -124.493  65.686 -42.432  1.00 79.80           N
ATOM    821  CA  ALA N  47    -123.157  65.199 -42.760  1.00 76.63           C
ATOM    822  C   ALA N  47    -122.226  66.397 -42.982  1.00 75.38           C
ATOM    823  O   ALA N  47    -121.089  66.416 -42.530  1.00 75.74           O
ATOM    824  CB  ALA N  47    -123.218  64.303 -44.006  1.00  0.00           C
ATOM    825  N   GLU N  48    -122.716  67.427 -43.658  1.00 61.05           N
ATOM    826  CA  GLU N  48    -121.899  68.620 -43.885  1.00 61.24           C
ATOM    827  C   GLU N  48    -121.723  69.435 -42.601  1.00 61.25           C
ATOM    828  O   GLU N  48    -120.654  69.980 -42.348  1.00 59.96           O
ATOM    829  CB  GLU N  48    -122.488  69.472 -45.012  1.00  0.00           C
ATOM    830  CG  GLU N  48    -122.367  68.781 -46.373  1.00  0.00           C
ATOM    831  CD  GLU N  48    -122.797  69.652 -47.544  1.00  0.00           C
ATOM    832  OE1 GLU N  48    -122.223  70.741 -47.746  1.00  0.00           O
ATOM    833  OE2 GLU N  48    -123.669  69.222 -48.337  1.00  0.00           O
ATOM    834  N   GLU N  49    -122.732  69.465 -41.742  1.00 93.28           N
ATOM    835  CA  GLU N  49    -122.603  70.107 -40.431  1.00 95.22           C
ATOM    836  C   GLU N  49    -121.569  69.376 -39.570  1.00 95.44           C
ATOM    837  O   GLU N  49    -120.775  70.003 -38.862  1.00 95.23           O
ATOM    838  CB  GLU N  49    -123.961  70.103 -39.718  1.00  0.00           C
ATOM    839  CG  GLU N  49    -124.965  71.109 -40.294  1.00  0.00           C
ATOM    840  CD  GLU N  49    -126.388  70.932 -39.763  1.00  0.00           C
ATOM    841  OE1 GLU N  49    -126.709  69.886 -39.158  1.00  0.00           O
ATOM    842  OE2 GLU N  49    -127.223  71.839 -39.990  1.00  0.00           O
ATOM    843  N   ALA N  50    -121.539  68.050 -39.651  1.00 75.23           N
ATOM    844  CA  ALA N  50    -120.547  67.263 -38.923  1.00 74.30           C
ATOM    845  C   ALA N  50    -119.149  67.540 -39.474  1.00 73.11           C
ATOM    846  O   ALA N  50    -118.189  67.669 -38.718  1.00 72.81           O
ATOM    847  CB  ALA N  50    -120.883  65.772 -39.023  1.00  0.00           C
ATOM    848  N   GLU N  51    -119.042  67.681 -40.787  1.00 65.90           N
ATOM    849  CA  GLU N  51    -117.772  68.022 -41.419  1.00 65.86           C
ATOM    850  C   GLU N  51    -117.255  69.383 -40.970  1.00 66.26           C
ATOM    851  O   GLU N  51    -116.078  69.526 -40.642  1.00 67.27           O
ATOM    852  CB  GLU N  51    -117.931  68.031 -42.942  1.00  0.00           C
ATOM    853  CG  GLU N  51    -117.309  66.842 -43.624  1.00  0.00           C
ATOM    854  CD  GLU N  51    -115.799  66.879 -43.508  1.00  0.00           C
ATOM    855  OE1 GLU N  51    -115.258  66.235 -42.591  1.00  0.00           O
ATOM    856  OE2 GLU N  51    -115.142  67.559 -44.328  1.00  0.00           O
ATOM    857  N   GLU N  52    -118.119  70.387 -40.896  1.00 77.21           N
ATOM    858  CA  GLU N  52    -117.687  71.702 -40.419  1.00 78.60           C
ATOM    859  C   GLU N  52    -117.258  71.627 -38.959  1.00 78.76           C
ATOM    860  O   GLU N  52    -116.266  72.239 -38.559  1.00 78.03           O
ATOM    861  CB  GLU N  52    -118.790  72.755 -40.546  1.00  0.00           C
ATOM    862  CG  GLU N  52    -119.086  73.183 -41.974  1.00  0.00           C
ATOM    863  CD  GLU N  52    -119.927  74.452 -42.025  1.00  0.00           C
ATOM    864  OE1 GLU N  52    -120.910  74.567 -41.261  1.00  0.00           O
ATOM    865  OE2 GLU N  52    -119.572  75.365 -42.805  1.00  0.00           O
ATOM    866  N   HIS N  53    -117.973  70.841 -38.166  1.00101.98           N
ATOM    867  CA  HIS N  53    -117.634  70.671 -36.756  1.00102.11           C
ATOM    868  C   HIS N  53    -116.254  70.029 -36.608  1.00102.28           C
ATOM    869  O   HIS N  53    -115.420  70.492 -35.831  1.00102.46           O
ATOM    870  CB  HIS N  53    -118.703  69.810 -36.074  1.00  0.00           C
ATOM    871  CG  HIS N  53    -118.666  69.865 -34.579  1.00  0.00           C
ATOM    872  ND1 HIS N  53    -117.718  69.253 -33.791  1.00  0.00           N
ATOM    873  CD2 HIS N  53    -119.513  70.467 -33.704  1.00  0.00           C
ATOM    874  CE1 HIS N  53    -118.017  69.505 -32.516  1.00  0.00           C
ATOM    875  NE2 HIS N  53    -119.110  70.232 -32.409  1.00  0.00           N
ATOM    876  N   LEU N  54    -115.988  68.983 -37.375  1.00 81.67           N
ATOM    877  CA  LEU N  54    -114.695  68.300 -37.316  1.00 79.58           C
ATOM    878  C   LEU N  54    -113.583  69.188 -37.848  1.00 80.57           C
ATOM    879  O   LEU N  54    -112.485  69.188 -37.306  1.00 80.50           O
ATOM    880  CB  LEU N  54    -114.729  67.023 -38.156  1.00  0.00           C
ATOM    881  CG  LEU N  54    -115.179  65.684 -37.550  1.00  0.00           C
ATOM    882  CD1 LEU N  54    -116.201  65.760 -36.410  1.00  0.00           C
ATOM    883  CD2 LEU N  54    -115.744  64.844 -38.675  1.00  0.00           C
ATOM    884  N   CYS N  55    -113.862  69.963 -38.884  1.00 85.97           N
ATOM    885  CA  CYS N  55    -112.878  70.894 -39.426  1.00 88.62           C
ATOM    886  C   CYS N  55    -112.516  71.943 -38.381  1.00 89.42           C
ATOM    887  O   CYS N  55    -111.339  72.234 -38.173  1.00 88.49           O
ATOM    888  CB  CYS N  55    -113.434  71.559 -40.689  1.00  0.00           C
ATOM    889  SG  CYS N  55    -112.221  72.575 -41.574  1.00  0.00           S
ATOM    890  N   SER N  56    -113.514  72.475 -37.686  1.00117.34           N
ATOM    891  CA  SER N  56    -113.261  73.453 -36.631  1.00119.28           C
ATOM    892  C   SER N  56    -112.430  72.821 -35.523  1.00119.96           C
ATOM    893  O   SER N  56    -111.415  73.372 -35.130  1.00120.89           O
ATOM    894  CB  SER N  56    -114.576  74.000 -36.066  1.00  0.00           C
ATOM    895  OG  SER N  56    -114.349  75.096 -35.195  1.00  0.00           O
ATOM    896  N   GLN N  57    -112.797  71.631 -35.070  1.00 86.89           N
ATOM    897  CA  GLN N  57    -112.045  70.960 -34.010  1.00 84.95           C
ATOM    898  C   GLN N  57    -110.615  70.629 -34.408  1.00 82.29           C
ATOM    899  O   GLN N  57    -109.701  70.730 -33.595  1.00 82.46           O
ATOM    900  CB  GLN N  57    -112.737  69.662 -33.605  1.00  0.00           C
ATOM    901  CG  GLN N  57    -113.998  69.872 -32.800  1.00  0.00           C
ATOM    902  CD  GLN N  57    -114.633  68.560 -32.420  1.00  0.00           C
ATOM    903  OE1 GLN N  57    -115.181  67.847 -33.252  1.00  0.00           O
ATOM    904  NE2 GLN N  57    -114.560  68.217 -31.162  1.00  0.00           N
ATOM    905  N   LEU N  58    -110.400  70.253 -35.662  1.00 86.28           N
ATOM    906  CA  LEU N  58    -109.046  69.986 -36.125  1.00 85.00           C
ATOM    907  C   LEU N  58    -108.242  71.279 -36.058  1.00 85.45           C
ATOM    908  O   LEU N  58    -107.155  71.289 -35.502  1.00 85.80           O
ATOM    909  CB  LEU N  58    -109.057  69.418 -37.550  1.00  0.00           C
ATOM    910  CG  LEU N  58    -107.724  68.865 -38.082  1.00  0.00           C
ATOM    911  CD1 LEU N  58    -107.315  67.572 -37.374  1.00  0.00           C
ATOM    912  CD2 LEU N  58    -107.839  68.602 -39.581  1.00  0.00           C
ATOM    913  N   ALA N  59    -108.804  72.374 -36.551  1.00 83.82           N
ATOM    914  CA  ALA N  59    -108.122  73.666 -36.539  1.00 85.53           C
ATOM    915  C   ALA N  59    -107.870  74.190 -35.118  1.00 86.87           C
ATOM    916  O   ALA N  59    -106.851  74.823 -34.850  1.00 86.24           O
ATOM    917  CB  ALA N  59    -108.942  74.678 -37.344  1.00  0.00           C
ATOM    918  N   GLU N  60    -108.788  73.919 -34.200  1.00103.53           N
ATOM    919  CA  GLU N  60    -108.620  74.292 -32.795  1.00103.15           C
ATOM    920  C   GLU N  60    -107.413  73.556 -32.216  1.00101.91           C
ATOM    921  O   GLU N  60    -106.560  74.154 -31.562  1.00102.23           O
ATOM    922  CB  GLU N  60    -109.875  73.917 -31.990  1.00  0.00           C
ATOM    923  CG  GLU N  60    -111.100  74.799 -32.243  1.00  0.00           C
ATOM    924  CD  GLU N  60    -112.421  74.051 -32.038  1.00  0.00           C
ATOM    925  OE1 GLU N  60    -113.356  74.256 -32.847  1.00  0.00           O
ATOM    926  OE2 GLU N  60    -112.537  73.249 -31.087  1.00  0.00           O
ATOM    927  N   LEU N  61    -107.309  72.265 -32.495  1.00 82.86           N
ATOM    928  CA  LEU N  61    -106.194  71.474 -31.983  1.00 80.79           C
ATOM    929  C   LEU N  61    -104.885  71.799 -32.704  1.00 82.34           C
ATOM    930  O   LEU N  61    -103.825  71.808 -32.090  1.00 81.45           O
ATOM    931  CB  LEU N  61    -106.536  69.987 -32.093  1.00  0.00           C
ATOM    932  CG  LEU N  61    -105.563  68.994 -31.435  1.00  0.00           C
ATOM    933  CD1 LEU N  61    -105.339  69.236 -29.941  1.00  0.00           C
ATOM    934  CD2 LEU N  61    -106.102  67.585 -31.630  1.00  0.00           C
ATOM    935  N   GLU N  62    -104.947  72.147 -33.982  1.00 94.47           N
ATOM    936  CA  GLU N  62    -103.767  72.619 -34.712  1.00 99.40           C
ATOM    937  C   GLU N  62    -103.254  73.912 -34.086  1.00100.54           C
ATOM    938  O   GLU N  62    -102.049  74.112 -33.983  1.00100.44           O
ATOM    939  CB  GLU N  62    -104.088  72.905 -36.184  1.00  0.00           C
ATOM    940  CG  GLU N  62    -104.266  71.685 -37.075  1.00  0.00           C
ATOM    941  CD  GLU N  62    -104.741  72.076 -38.469  1.00  0.00           C
ATOM    942  OE1 GLU N  62    -105.933  71.865 -38.787  1.00  0.00           O
ATOM    943  OE2 GLU N  62    -103.923  72.612 -39.249  1.00  0.00           O
ATOM    944  N   ALA N  63    -104.156  74.774 -33.636  1.00121.01           N
ATOM    945  CA  ALA N  63    -103.752  76.012 -32.976  1.00121.33           C
ATOM    946  C   ALA N  63    -103.106  75.731 -31.616  1.00121.38           C
ATOM    947  O   ALA N  63    -102.126  76.374 -31.258  1.00121.65           O
ATOM    948  CB  ALA N  63    -104.961  76.944 -32.824  1.00  0.00           C
ATOM    949  N   GLU N  64    -103.624  74.769 -30.862  1.00 91.63           N
ATOM    950  CA  GLU N  64    -102.995  74.399 -29.588  1.00 90.25           C
ATOM    951  C   GLU N  64    -101.626  73.766 -29.825  1.00 90.69           C
ATOM    952  O   GLU N  64    -100.686  73.975 -29.066  1.00 90.96           O
ATOM    953  CB  GLU N  64    -103.862  73.420 -28.793  1.00  0.00           C
ATOM    954  CG  GLU N  64    -105.134  74.037 -28.237  1.00  0.00           C
ATOM    955  CD  GLU N  64    -105.825  73.118 -27.241  1.00  0.00           C
ATOM    956  OE1 GLU N  64    -106.178  71.976 -27.607  1.00  0.00           O
ATOM    957  OE2 GLU N  64    -105.999  73.537 -26.074  1.00  0.00           O
ATOM    958  N   SER N  65    -101.491  73.050 -30.932  1.00 88.80           N
ATOM    959  CA  SER N  65    -100.222  72.444 -31.340  1.00 90.76           C
ATOM    960  C   SER N  65     -99.225  73.466 -31.903  1.00 92.92           C
ATOM    961  O   SER N  65     -98.155  73.095 -32.394  1.00 92.82           O
ATOM    962  CB  SER N  65    -100.498  71.363 -32.391  1.00  0.00           C
ATOM    963  OG  SER N  65     -99.327  70.623 -32.689  1.00  0.00           O
ATOM    964  N   LEU N  66     -99.580  74.743 -31.852  1.00122.45           N
ATOM    965  CA  LEU N  66     -98.752  75.833 -32.365  1.00125.78           C
ATOM    966  C   LEU N  66     -98.532  76.890 -31.276  1.00127.53           C
ATOM    967  O   LEU N  66     -98.105  78.014 -31.558  1.00127.17           O
ATOM    968  CB  LEU N  66     -99.458  76.418 -33.597  1.00  0.00           C
ATOM    969  CG  LEU N  66     -98.675  77.227 -34.644  1.00  0.00           C
ATOM    970  CD1 LEU N  66     -97.582  76.395 -35.323  1.00  0.00           C
ATOM    971  CD2 LEU N  66     -99.652  77.741 -35.706  1.00  0.00           C
ATOM    972  N   GLY N  67     -98.851  76.522 -30.040  1.00121.82           N
ATOM    973  CA  GLY N  67     -98.696  77.406 -28.891  1.00123.11           C
ATOM    974  C   GLY N  67     -97.543  77.006 -27.995  1.00124.99           C
ATOM    975  O   GLY N  67     -97.356  77.663 -26.951  1.00125.71           O
ATOM    976  OXT GLY N  67     -96.842  76.024 -28.317  1.00125.71           O
TER     977      GLY N  67 
END
