# Supplementary material for: Similar but Not Identical—Binding Properties of LSU (Response to Low Sulfur) Proteins From Arabidopsis thaliana
Source: Front Plant Sci. 2020 Aug 14;11:1246. doi: 10.3389/fpls.2020.01246 (PMC7456924; doi:10.3389/fpls.2020.01246)
Supplement: Supplementary file 1 [file DataSheet_1.zip › Suppl_file16_43_d4.pdb]

REMARK YASARA *************************************************************
REMARK YASARA *                                                           *
REMARK YASARA *                     Y  A  S  A  R  A                      *
REMARK YASARA *                                                           *
REMARK YASARA *   Yet Another Scientific Artificial Reality Application   *
REMARK YASARA *                                                           *
REMARK YASARA *            MOLECULE STRUCTURE FILE, PDB FORMAT            *
REMARK YASARA *                                                           *
REMARK YASARA * Just use YASARA every day to make your questions go away! *
REMARK YASARA *                                                           *
REMARK YASARA *                      www.YASARA.org                       *
REMARK YASARA *                                                           *
REMARK YASARA *************************************************************
REMARK YASARA
REMARK YASARA Written on:        Sun Nov 24 10:01:28 2019
REMARK YASARA Number of models: 1
REMARK YASARA Number of atoms:   987
REMARK YASARA Please address questions or suggestions to: Eliza@yasara.org
REMARK YASARA
REMARK   2 RESOLUTION. 3.30 ANGSTROMS.
REMARK 290 CRYSTALLOGRAPHIC SYMMETRY TRANSFORMATIONS
REMARK 290 THE FOLLOWING TRANSFORMATIONS OPERATE ON THE ATOM/HETATM
REMARK 290 RECORDS IN THIS ENTRY TO PRODUCE CRYSTALLOGRAPHICALLY
REMARK 290 RELATED MOLECULES.
REMARK 290   SMTRY1   1  1.000000  0.000000  0.000000        0.00000
REMARK 290   SMTRY2   1  0.000000  1.000000  0.000000        0.00000
REMARK 290   SMTRY3   1  0.000000  0.000000  1.000000        0.00000
REMARK 290   SMTRY1   2 -0.500000 -0.866025  0.000000        0.00000
REMARK 290   SMTRY2   2  0.866025 -0.500000  0.000000        0.00000
REMARK 290   SMTRY3   2  0.000000  0.000000  1.000000       24.89000
REMARK 290   SMTRY1   3 -0.500000  0.866025  0.000000        0.00000
REMARK 290   SMTRY2   3 -0.866025 -0.500000  0.000000        0.00000
REMARK 290   SMTRY3   3  0.000000  0.000000  1.000000       49.78000
REMARK 290   SMTRY1   4 -1.000000  0.000000  0.000000        0.00000
REMARK 290   SMTRY2   4  0.000000 -1.000000  0.000000        0.00000
REMARK 290   SMTRY3   4  0.000000  0.000000  1.000000       37.33500
REMARK 290   SMTRY1   5  0.500000  0.866025  0.000000        0.00000
REMARK 290   SMTRY2   5 -0.866025  0.500000  0.000000        0.00000
REMARK 290   SMTRY3   5  0.000000  0.000000  1.000000       62.22500
REMARK 290   SMTRY1   6  0.500000 -0.866025  0.000000        0.00000
REMARK 290   SMTRY2   6  0.866025  0.500000  0.000000        0.00000
REMARK 290   SMTRY3   6  0.000000  0.000000  1.000000       12.44500
SEQRES   1 M   61  GLY TYR VAL THR VAL ALA ALA GLU GLU VAL GLU GLU LEU 
SEQRES   2 M   61  ARG ARG ARG ASN GLY GLU LEU GLU ARG GLU MET GLU GLU 
SEQRES   3 M   61  MET LYS LYS GLU MET VAL GLN LEU TRP ARG ARG THR VAL 
SEQRES   4 M   61  VAL ALA GLU GLU ALA GLU GLU ARG LEU CYS SER GLN LEU 
SEQRES   5 M   61  ALA GLU LEU GLU VAL GLU SER LEU GLY 
SEQRES   1 N   61  GLY TYR VAL MET VAL ALA ALA SER GLU VAL GLU GLU LEU 
SEQRES   2 N   61  ARG GLN LYS ASN GLY GLU MET GLU LYS ALA VAL GLU GLU 
SEQRES   3 N   61  MET ARG LYS GLU MET LEU GLN LEU TRP ARG ARG THR GLN 
SEQRES   4 N   61  VAL ALA GLU GLU ALA GLU GLU HIS LEU CYS SER GLN LEU 
SEQRES   5 N   61  ALA GLU LEU GLU ALA GLU SER LEU GLY 
CRYST1  140.290  140.290   74.670  90.00  90.00 120.00 P 61         12
ORIGX1      1.000000  0.000000  0.000000        0.00000
ORIGX2      0.000000  1.000000  0.000000        0.00000
ORIGX3      0.000000  0.000000  1.000000        0.00000
SCALE1      0.007128  0.004115  0.000000        0.00000
SCALE2      0.000000  0.008231  0.000000        0.00000
SCALE3      0.000000  0.000000  0.013392        0.00000
ATOM      1  N   GLY M   7    -170.377  60.397 -87.141  1.00184.81           N
ATOM      2  CA  GLY M   7    -171.147  59.114 -87.074  1.00182.48           C
ATOM      3  C   GLY M   7    -170.705  58.309 -85.880  1.00180.57           C
ATOM      4  O   GLY M   7    -169.750  58.756 -85.283  1.00180.26           O
ATOM      5  N   TYR M   8    -171.319  57.193 -85.497  1.00151.11           N
ATOM      6  CA  TYR M   8    -170.914  56.522 -84.250  1.00148.80           C
ATOM      7  C   TYR M   8    -169.451  56.085 -84.191  1.00146.43           C
ATOM      8  O   TYR M   8    -168.743  56.452 -83.265  1.00146.20           O
ATOM      9  CB  TYR M   8    -171.784  55.298 -83.951  1.00  0.00           C
ATOM     10  CG  TYR M   8    -171.245  54.500 -82.777  1.00  0.00           C
ATOM     11  CD1 TYR M   8    -171.198  55.058 -81.481  1.00  0.00           C
ATOM     12  CD2 TYR M   8    -170.716  53.204 -82.967  1.00  0.00           C
ATOM     13  CE1 TYR M   8    -170.596  54.352 -80.404  1.00  0.00           C
ATOM     14  CE2 TYR M   8    -170.119  52.493 -81.889  1.00  0.00           C
ATOM     15  CZ  TYR M   8    -170.060  53.082 -80.620  1.00  0.00           C
ATOM     16  OH  TYR M   8    -169.485  52.415 -79.566  1.00  0.00           O
ATOM     17  N   VAL M   9    -168.966  55.340 -85.174  1.00150.09           N
ATOM     18  CA  VAL M   9    -167.573  54.892 -85.115  1.00146.85           C
ATOM     19  C   VAL M   9    -166.618  56.059 -85.326  1.00144.57           C
ATOM     20  O   VAL M   9    -165.473  56.003 -84.919  1.00144.64           O
ATOM     21  CB  VAL M   9    -167.270  53.743 -86.112  1.00  0.00           C
ATOM     22  CG1 VAL M   9    -168.118  52.509 -85.770  1.00  0.00           C
ATOM     23  CG2 VAL M   9    -167.528  54.156 -87.575  1.00  0.00           C
ATOM     24  N   THR M  10    -167.109  57.143 -85.911  1.00122.57           N
ATOM     25  CA  THR M  10    -166.299  58.339 -86.084  1.00119.96           C
ATOM     26  C   THR M  10    -166.117  59.042 -84.750  1.00118.21           C
ATOM     27  O   THR M  10    -164.995  59.300 -84.367  1.00118.16           O
ATOM     28  CB  THR M  10    -166.963  59.311 -87.070  1.00  0.00           C
ATOM     29  OG1 THR M  10    -167.928  58.588 -87.849  1.00  0.00           O
ATOM     30  CG2 THR M  10    -165.963  59.919 -88.026  1.00  0.00           C
ATOM     31  N   VAL M  11    -167.188  59.285 -84.003  1.00144.16           N
ATOM     32  CA  VAL M  11    -167.040  60.002 -82.735  1.00140.97           C
ATOM     33  C   VAL M  11    -166.331  59.129 -81.716  1.00138.76           C
ATOM     34  O   VAL M  11    -165.586  59.618 -80.889  1.00138.36           O
ATOM     35  CB  VAL M  11    -168.369  60.579 -82.169  1.00  0.00           C
ATOM     36  CG1 VAL M  11    -168.981  61.572 -83.169  1.00  0.00           C
ATOM     37  CG2 VAL M  11    -169.400  59.491 -81.821  1.00  0.00           C
ATOM     38  N   ALA M  12    -166.477  57.818 -81.830  1.00113.33           N
ATOM     39  CA  ALA M  12    -165.739  56.923 -80.957  1.00111.07           C
ATOM     40  C   ALA M  12    -164.247  56.912 -81.323  1.00111.40           C
ATOM     41  O   ALA M  12    -163.394  56.730 -80.460  1.00111.68           O
ATOM     42  CB  ALA M  12    -166.351  55.540 -81.036  1.00  0.00           C
ATOM     43  N   ALA M  13    -163.915  57.142 -82.588  1.00129.30           N
ATOM     44  CA  ALA M  13    -162.519  57.315 -82.980  1.00128.96           C
ATOM     45  C   ALA M  13    -162.007  58.653 -82.433  1.00128.41           C
ATOM     46  O   ALA M  13    -160.897  58.742 -81.923  1.00128.91           O
ATOM     47  CB  ALA M  13    -162.361  57.248 -84.504  1.00  0.00           C
ATOM     48  N   GLU M  14    -162.832  59.687 -82.523  1.00122.69           N
ATOM     49  CA  GLU M  14    -162.476  61.021 -82.037  1.00122.38           C
ATOM     50  C   GLU M  14    -162.206  60.964 -80.526  1.00120.94           C
ATOM     51  O   GLU M  14    -161.257  61.583 -80.040  1.00121.03           O
ATOM     52  CB  GLU M  14    -163.597  62.020 -82.381  1.00  0.00           C
ATOM     53  CG  GLU M  14    -163.777  62.305 -83.891  1.00  0.00           C
ATOM     54  CD  GLU M  14    -165.219  62.672 -84.281  1.00  0.00           C
ATOM     55  OE1 GLU M  14    -165.842  63.504 -83.589  1.00  0.00           O
ATOM     56  OE2 GLU M  14    -165.747  62.120 -85.282  1.00  0.00           O
ATOM     57  N   GLU M  15    -162.972  60.159 -79.797  1.00123.31           N
ATOM     58  CA  GLU M  15    -162.695  59.902 -78.382  1.00121.58           C
ATOM     59  C   GLU M  15    -161.361  59.188 -78.168  1.00120.13           C
ATOM     60  O   GLU M  15    -160.539  59.628 -77.358  1.00120.31           O
ATOM     61  CB  GLU M  15    -163.771  59.006 -77.747  1.00  0.00           C
ATOM     62  CG  GLU M  15    -165.134  59.639 -77.508  1.00  0.00           C
ATOM     63  CD  GLU M  15    -166.122  58.642 -76.902  1.00  0.00           C
ATOM     64  OE1 GLU M  15    -166.424  57.604 -77.537  1.00  0.00           O
ATOM     65  OE2 GLU M  15    -166.593  58.890 -75.772  1.00  0.00           O
ATOM     66  N   VAL M  16    -161.142  58.058 -78.830  1.00101.56           N
ATOM     67  CA  VAL M  16    -159.979  57.236 -78.487  1.00 99.81           C
ATOM     68  C   VAL M  16    -158.666  57.835 -78.952  1.00 98.73           C
ATOM     69  O   VAL M  16    -157.638  57.579 -78.341  1.00 98.19           O
ATOM     70  CB  VAL M  16    -160.054  55.763 -78.976  1.00  0.00           C
ATOM     71  CG1 VAL M  16    -161.261  55.061 -78.363  1.00  0.00           C
ATOM     72  CG2 VAL M  16    -160.083  55.643 -80.495  1.00  0.00           C
ATOM     73  N   GLU M  17    -158.656  58.653 -79.993  1.00106.49           N
ATOM     74  CA  GLU M  17    -157.382  59.227 -80.416  1.00105.60           C
ATOM     75  C   GLU M  17    -156.941  60.293 -79.419  1.00104.31           C
ATOM     76  O   GLU M  17    -155.752  60.394 -79.109  1.00104.89           O
ATOM     77  CB  GLU M  17    -157.438  59.775 -81.845  1.00  0.00           C
ATOM     78  CG  GLU M  17    -157.673  58.695 -82.913  1.00  0.00           C
ATOM     79  CD  GLU M  17    -156.714  57.519 -82.795  1.00  0.00           C
ATOM     80  OE1 GLU M  17    -157.186  56.364 -82.671  1.00  0.00           O
ATOM     81  OE2 GLU M  17    -155.482  57.727 -82.784  1.00  0.00           O
ATOM     82  N   GLU M  18    -157.873  61.043 -78.841  1.00 99.26           N
ATOM     83  CA  GLU M  18    -157.481  61.990 -77.796  1.00 98.10           C
ATOM     84  C   GLU M  18    -157.104  61.209 -76.547  1.00 97.80           C
ATOM     85  O   GLU M  18    -156.118  61.507 -75.893  1.00 97.28           O
ATOM     86  CB  GLU M  18    -158.586  62.993 -77.456  1.00  0.00           C
ATOM     87  CG  GLU M  18    -158.054  64.403 -77.163  1.00  0.00           C
ATOM     88  CD  GLU M  18    -157.025  64.470 -76.030  1.00  0.00           C
ATOM     89  OE1 GLU M  18    -157.351  64.202 -74.854  1.00  0.00           O
ATOM     90  OE2 GLU M  18    -155.861  64.835 -76.314  1.00  0.00           O
ATOM     91  N   LEU M  19    -157.844  60.157 -76.231  1.00100.92           N
ATOM     92  CA  LEU M  19    -157.532  59.346 -75.057  1.00101.27           C
ATOM     93  C   LEU M  19    -156.156  58.687 -75.151  1.00102.80           C
ATOM     94  O   LEU M  19    -155.411  58.628 -74.167  1.00104.56           O
ATOM     95  CB  LEU M  19    -158.615  58.281 -74.901  1.00  0.00           C
ATOM     96  CG  LEU M  19    -158.545  57.308 -73.720  1.00  0.00           C
ATOM     97  CD1 LEU M  19    -158.473  57.986 -72.358  1.00  0.00           C
ATOM     98  CD2 LEU M  19    -159.773  56.418 -73.802  1.00  0.00           C
ATOM     99  N   ARG M  20    -155.775  58.220 -76.329  1.00129.08           N
ATOM    100  CA  ARG M  20    -154.451  57.629 -76.505  1.00129.12           C
ATOM    101  C   ARG M  20    -153.362  58.682 -76.565  1.00126.07           C
ATOM    102  O   ARG M  20    -152.267  58.456 -76.054  1.00126.24           O
ATOM    103  CB  ARG M  20    -154.427  56.745 -77.744  1.00  0.00           C
ATOM    104  CG  ARG M  20    -153.397  55.609 -77.646  1.00  0.00           C
ATOM    105  CD  ARG M  20    -153.427  54.686 -78.858  1.00  0.00           C
ATOM    106  NE  ARG M  20    -154.810  54.262 -79.116  1.00  0.00           N
ATOM    107  CZ  ARG M  20    -155.558  54.601 -80.154  1.00  0.00           C
ATOM    108  NH1 ARG M  20    -156.844  54.471 -80.048  1.00  0.00           N
ATOM    109  NH2 ARG M  20    -155.084  55.152 -81.236  1.00  0.00           N
ATOM    110  N   ARG M  21    -153.665  59.864 -77.089  1.00 75.75           N
ATOM    111  CA  ARG M  21    -152.745  60.999 -76.955  1.00 73.96           C
ATOM    112  C   ARG M  21    -152.543  61.293 -75.479  1.00 73.91           C
ATOM    113  O   ARG M  21    -151.409  61.418 -75.035  1.00 73.60           O
ATOM    114  CB  ARG M  21    -153.281  62.248 -77.669  1.00  0.00           C
ATOM    115  CG  ARG M  21    -152.484  63.505 -77.344  1.00  0.00           C
ATOM    116  CD  ARG M  21    -152.962  64.737 -78.086  1.00  0.00           C
ATOM    117  NE  ARG M  21    -152.562  64.711 -79.499  1.00  0.00           N
ATOM    118  CZ  ARG M  21    -151.391  65.106 -79.983  1.00  0.00           C
ATOM    119  NH1 ARG M  21    -151.207  65.048 -81.273  1.00  0.00           N
ATOM    120  NH2 ARG M  21    -150.393  65.540 -79.252  1.00  0.00           N
ATOM    121  N   ARG M  22    -153.622  61.366 -74.714  1.00 94.31           N
ATOM    122  CA  ARG M  22    -153.533  61.649 -73.284  1.00 94.36           C
ATOM    123  C   ARG M  22    -152.697  60.597 -72.584  1.00 94.16           C
ATOM    124  O   ARG M  22    -151.863  60.928 -71.762  1.00 94.90           O
ATOM    125  CB  ARG M  22    -154.933  61.738 -72.658  1.00  0.00           C
ATOM    126  CG  ARG M  22    -154.988  62.656 -71.435  1.00  0.00           C
ATOM    127  CD  ARG M  22    -155.560  64.054 -71.738  1.00  0.00           C
ATOM    128  NE  ARG M  22    -155.143  64.609 -73.035  1.00  0.00           N
ATOM    129  CZ  ARG M  22    -153.979  65.171 -73.329  1.00  0.00           C
ATOM    130  NH1 ARG M  22    -153.756  65.521 -74.556  1.00  0.00           N
ATOM    131  NH2 ARG M  22    -152.985  65.309 -72.490  1.00  0.00           N
ATOM    132  N   ASN M  23    -152.876  59.341 -72.962  1.00 87.26           N
ATOM    133  CA  ASN M  23    -152.046  58.263 -72.432  1.00 87.93           C
ATOM    134  C   ASN M  23    -150.573  58.447 -72.770  1.00 89.07           C
ATOM    135  O   ASN M  23    -149.744  58.336 -71.887  1.00 89.49           O
ATOM    136  CB  ASN M  23    -152.514  56.903 -72.950  1.00  0.00           C
ATOM    137  CG  ASN M  23    -153.400  56.194 -71.972  1.00  0.00           C
ATOM    138  OD1 ASN M  23    -152.923  55.694 -70.968  1.00  0.00           O
ATOM    139  ND2 ASN M  23    -154.676  56.159 -72.234  1.00  0.00           N
ATOM    140  N   GLY M  24    -150.235  58.745 -74.016  1.00 93.68           N
ATOM    141  CA  GLY M  24    -148.836  58.908 -74.386  1.00 95.26           C
ATOM    142  C   GLY M  24    -148.167  60.133 -73.790  1.00 94.61           C
ATOM    143  O   GLY M  24    -146.981  60.112 -73.468  1.00 94.55           O
ATOM    144  N   GLU M  25    -148.912  61.213 -73.622  1.00 90.41           N
ATOM    145  CA  GLU M  25    -148.361  62.420 -73.007  1.00 90.25           C
ATOM    146  C   GLU M  25    -148.168  62.181 -71.509  1.00 89.14           C
ATOM    147  O   GLU M  25    -147.124  62.517 -70.957  1.00 88.56           O
ATOM    148  CB  GLU M  25    -149.266  63.624 -73.309  1.00  0.00           C
ATOM    149  CG  GLU M  25    -149.190  64.025 -74.796  1.00  0.00           C
ATOM    150  CD  GLU M  25    -150.108  65.178 -75.198  1.00  0.00           C
ATOM    151  OE1 GLU M  25    -150.869  65.708 -74.361  1.00  0.00           O
ATOM    152  OE2 GLU M  25    -150.108  65.529 -76.402  1.00  0.00           O
ATOM    153  N   LEU M  26    -149.114  61.500 -70.874  1.00 80.87           N
ATOM    154  CA  LEU M  26    -148.979  61.112 -69.467  1.00 81.28           C
ATOM    155  C   LEU M  26    -147.855  60.098 -69.273  1.00 82.29           C
ATOM    156  O   LEU M  26    -147.180  60.094 -68.253  1.00 82.07           O
ATOM    157  CB  LEU M  26    -150.301  60.517 -68.975  1.00  0.00           C
ATOM    158  CG  LEU M  26    -150.424  60.102 -67.501  1.00  0.00           C
ATOM    159  CD1 LEU M  26    -150.174  61.233 -66.518  1.00  0.00           C
ATOM    160  CD2 LEU M  26    -151.826  59.557 -67.286  1.00  0.00           C
ATOM    161  N   GLU M  27    -147.601  59.268 -70.274  1.00 93.54           N
ATOM    162  CA  GLU M  27    -146.477  58.334 -70.233  1.00 95.26           C
ATOM    163  C   GLU M  27    -145.167  59.102 -70.106  1.00 94.24           C
ATOM    164  O   GLU M  27    -144.256  58.684 -69.396  1.00 94.27           O
ATOM    165  CB  GLU M  27    -146.409  57.506 -71.519  1.00  0.00           C
ATOM    166  CG  GLU M  27    -145.784  56.136 -71.354  1.00  0.00           C
ATOM    167  CD  GLU M  27    -146.806  55.123 -70.882  1.00  0.00           C
ATOM    168  OE1 GLU M  27    -147.730  54.811 -71.663  1.00  0.00           O
ATOM    169  OE2 GLU M  27    -146.717  54.648 -69.732  1.00  0.00           O
ATOM    170  N   ARG M  28    -145.077  60.247 -70.775  1.00 86.71           N
ATOM    171  CA  ARG M  28    -143.870  61.067 -70.696  1.00 87.26           C
ATOM    172  C   ARG M  28    -143.752  61.671 -69.309  1.00 87.82           C
ATOM    173  O   ARG M  28    -142.679  61.655 -68.716  1.00 88.17           O
ATOM    174  CB  ARG M  28    -143.895  62.188 -71.747  1.00  0.00           C
ATOM    175  CG  ARG M  28    -142.544  62.876 -71.956  1.00  0.00           C
ATOM    176  CD  ARG M  28    -141.827  62.397 -73.221  1.00  0.00           C
ATOM    177  NE  ARG M  28    -141.769  60.929 -73.316  1.00  0.00           N
ATOM    178  CZ  ARG M  28    -140.866  60.134 -72.758  1.00  0.00           C
ATOM    179  NH1 ARG M  28    -141.031  58.849 -72.867  1.00  0.00           N
ATOM    180  NH2 ARG M  28    -139.843  60.558 -72.067  1.00  0.00           N
ATOM    181  N   GLU M  29    -144.852  62.184 -68.785  1.00106.96           N
ATOM    182  CA  GLU M  29    -144.835  62.804 -67.460  1.00105.85           C
ATOM    183  C   GLU M  29    -144.429  61.767 -66.418  1.00103.37           C
ATOM    184  O   GLU M  29    -143.567  62.008 -65.572  1.00103.70           O
ATOM    185  CB  GLU M  29    -146.214  63.377 -67.116  1.00  0.00           C
ATOM    186  CG  GLU M  29    -146.641  64.537 -68.004  1.00  0.00           C
ATOM    187  CD  GLU M  29    -148.019  65.075 -67.638  1.00  0.00           C
ATOM    188  OE1 GLU M  29    -149.019  64.333 -67.765  1.00  0.00           O
ATOM    189  OE2 GLU M  29    -148.103  66.254 -67.232  1.00  0.00           O
ATOM    190  N   MET M  30    -145.006  60.579 -66.519  1.00 80.16           N
ATOM    191  CA  MET M  30    -144.699  59.495 -65.597  1.00 76.96           C
ATOM    192  C   MET M  30    -143.261  59.000 -65.752  1.00 76.33           C
ATOM    193  O   MET M  30    -142.598  58.730 -64.748  1.00 76.64           O
ATOM    194  CB  MET M  30    -145.680  58.336 -65.811  1.00  0.00           C
ATOM    195  CG  MET M  30    -145.500  57.215 -64.801  1.00  0.00           C
ATOM    196  SD  MET M  30    -146.561  55.785 -65.042  1.00  0.00           S
ATOM    197  CE  MET M  30    -145.953  55.090 -66.594  1.00  0.00           C
ATOM    198  N   GLU M  31    -142.747  58.883 -66.970  1.00 94.05           N
ATOM    199  CA  GLU M  31    -141.364  58.438 -67.146  1.00 93.95           C
ATOM    200  C   GLU M  31    -140.442  59.459 -66.506  1.00 91.37           C
ATOM    201  O   GLU M  31    -139.531  59.098 -65.770  1.00 91.07           O
ATOM    202  CB  GLU M  31    -140.946  58.303 -68.621  1.00  0.00           C
ATOM    203  CG  GLU M  31    -139.486  57.823 -68.800  1.00  0.00           C
ATOM    204  CD  GLU M  31    -138.937  58.057 -70.197  1.00  0.00           C
ATOM    205  OE1 GLU M  31    -138.078  58.957 -70.362  1.00  0.00           O
ATOM    206  OE2 GLU M  31    -139.372  57.389 -71.152  1.00  0.00           O
ATOM    207  N   GLU M  32    -140.636  60.733 -66.803  1.00 85.50           N
ATOM    208  CA  GLU M  32    -139.602  61.704 -66.469  1.00 82.00           C
ATOM    209  C   GLU M  32    -139.684  62.172 -65.020  1.00 81.53           C
ATOM    210  O   GLU M  32    -138.668  62.472 -64.403  1.00 80.40           O
ATOM    211  CB  GLU M  32    -139.530  62.794 -67.539  1.00  0.00           C
ATOM    212  CG  GLU M  32    -139.314  62.114 -68.903  1.00  0.00           C
ATOM    213  CD  GLU M  32    -138.612  62.949 -69.951  1.00  0.00           C
ATOM    214  OE1 GLU M  32    -137.400  63.207 -69.774  1.00  0.00           O
ATOM    215  OE2 GLU M  32    -139.199  63.193 -71.029  1.00  0.00           O
ATOM    216  N   MET M  33    -140.845  62.002 -64.405  1.00 97.70           N
ATOM    217  CA  MET M  33    -140.923  61.991 -62.944  1.00 97.61           C
ATOM    218  C   MET M  33    -140.079  60.857 -62.360  1.00 98.05           C
ATOM    219  O   MET M  33    -139.315  61.069 -61.427  1.00 98.65           O
ATOM    220  CB  MET M  33    -142.375  61.776 -62.525  1.00  0.00           C
ATOM    221  CG  MET M  33    -142.585  61.484 -61.041  1.00  0.00           C
ATOM    222  SD  MET M  33    -144.192  60.752 -60.783  1.00  0.00           S
ATOM    223  CE  MET M  33    -144.022  59.116 -61.555  1.00  0.00           C
ATOM    224  N   LYS M  34    -140.192  59.640 -62.880  1.00 91.32           N
ATOM    225  CA  LYS M  34    -139.426  58.511 -62.323  1.00 89.71           C
ATOM    226  C   LYS M  34    -137.935  58.723 -62.558  1.00 88.34           C
ATOM    227  O   LYS M  34    -137.117  58.358 -61.727  1.00 87.33           O
ATOM    228  CB  LYS M  34    -139.870  57.181 -62.947  1.00  0.00           C
ATOM    229  CG  LYS M  34    -141.247  56.712 -62.487  1.00  0.00           C
ATOM    230  CD  LYS M  34    -141.759  55.521 -63.291  1.00  0.00           C
ATOM    231  CE  LYS M  34    -143.149  55.096 -62.806  1.00  0.00           C
ATOM    232  NZ  LYS M  34    -143.757  53.983 -63.620  1.00  0.00           N
ATOM    233  N   LYS M  35    -137.601  59.339 -63.681  1.00 89.76           N
ATOM    234  CA  LYS M  35    -136.226  59.684 -64.052  1.00 90.31           C
ATOM    235  C   LYS M  35    -135.619  60.641 -63.027  1.00 88.74           C
ATOM    236  O   LYS M  35    -134.512  60.415 -62.550  1.00 90.03           O
ATOM    237  CB  LYS M  35    -136.331  60.309 -65.443  1.00  0.00           C
ATOM    238  CG  LYS M  35    -135.212  60.187 -66.453  1.00  0.00           C
ATOM    239  CD  LYS M  35    -135.862  60.633 -67.775  1.00  0.00           C
ATOM    240  CE  LYS M  35    -135.009  60.500 -69.018  1.00  0.00           C
ATOM    241  NZ  LYS M  35    -135.898  60.838 -70.188  1.00  0.00           N
ATOM    242  N   GLU M  36    -136.370  61.659 -62.635  1.00 71.27           N
ATOM    243  CA  GLU M  36    -135.942  62.566 -61.567  1.00 67.02           C
ATOM    244  C   GLU M  36    -135.916  61.857 -60.215  1.00 67.03           C
ATOM    245  O   GLU M  36    -134.981  62.033 -59.449  1.00 65.65           O
ATOM    246  CB  GLU M  36    -136.883  63.771 -61.489  1.00  0.00           C
ATOM    247  CG  GLU M  36    -136.643  64.818 -62.574  1.00  0.00           C
ATOM    248  CD  GLU M  36    -135.391  65.651 -62.309  1.00  0.00           C
ATOM    249  OE1 GLU M  36    -135.370  66.387 -61.299  1.00  0.00           O
ATOM    250  OE2 GLU M  36    -134.416  65.553 -63.089  1.00  0.00           O
ATOM    251  N   MET M  37    -136.890  61.009 -59.918  1.00 70.96           N
ATOM    252  CA  MET M  37    -136.904  60.285 -58.644  1.00 73.22           C
ATOM    253  C   MET M  37    -135.684  59.378 -58.473  1.00 76.44           C
ATOM    254  O   MET M  37    -135.069  59.360 -57.406  1.00 78.59           O
ATOM    255  CB  MET M  37    -138.197  59.471 -58.512  1.00  0.00           C
ATOM    256  CG  MET M  37    -138.370  58.779 -57.167  1.00  0.00           C
ATOM    257  SD  MET M  37    -139.877  57.793 -57.121  1.00  0.00           S
ATOM    258  CE  MET M  37    -139.730  57.040 -55.500  1.00  0.00           C
ATOM    259  N   VAL M  38    -135.268  58.655 -59.506  1.00 84.11           N
ATOM    260  CA  VAL M  38    -134.070  57.817 -59.370  1.00 85.48           C
ATOM    261  C   VAL M  38    -132.804  58.671 -59.366  1.00 84.46           C
ATOM    262  O   VAL M  38    -131.781  58.277 -58.799  1.00 84.53           O
ATOM    263  CB  VAL M  38    -133.962  56.679 -60.433  1.00  0.00           C
ATOM    264  CG1 VAL M  38    -135.166  55.735 -60.323  1.00  0.00           C
ATOM    265  CG2 VAL M  38    -133.835  57.204 -61.871  1.00  0.00           C
ATOM    266  N   GLN M  39    -132.857  59.863 -59.944  1.00 69.22           N
ATOM    267  CA  GLN M  39    -131.724  60.777 -59.874  1.00 69.28           C
ATOM    268  C   GLN M  39    -131.598  61.304 -58.445  1.00 68.04           C
ATOM    269  O   GLN M  39    -130.501  61.377 -57.898  1.00 68.04           O
ATOM    270  CB  GLN M  39    -131.921  61.948 -60.839  1.00  0.00           C
ATOM    271  CG  GLN M  39    -130.666  62.759 -61.106  1.00  0.00           C
ATOM    272  CD  GLN M  39    -130.999  64.178 -61.498  1.00  0.00           C
ATOM    273  OE1 GLN M  39    -130.559  65.117 -60.843  1.00  0.00           O
ATOM    274  NE2 GLN M  39    -131.787  64.347 -62.520  1.00  0.00           N
ATOM    275  N   LEU M  40    -132.716  61.648 -57.824  1.00 73.39           N
ATOM    276  CA  LEU M  40    -132.726  62.126 -56.443  1.00 71.91           C
ATOM    277  C   LEU M  40    -132.305  61.023 -55.489  1.00 72.07           C
ATOM    278  O   LEU M  40    -131.528  61.284 -54.580  1.00 74.04           O
ATOM    279  CB  LEU M  40    -134.107  62.658 -56.050  1.00  0.00           C
ATOM    280  CG  LEU M  40    -134.298  64.181 -56.154  1.00  0.00           C
ATOM    281  CD1 LEU M  40    -134.098  64.763 -57.558  1.00  0.00           C
ATOM    282  CD2 LEU M  40    -135.690  64.537 -55.663  1.00  0.00           C
ATOM    283  N   TRP M  41    -132.712  59.785 -55.731  1.00 78.00           N
ATOM    284  CA  TRP M  41    -132.179  58.666 -54.954  1.00 78.19           C
ATOM    285  C   TRP M  41    -130.667  58.572 -55.082  1.00 77.84           C
ATOM    286  O   TRP M  41    -129.963  58.426 -54.088  1.00 76.94           O
ATOM    287  CB  TRP M  41    -132.771  57.334 -55.412  1.00  0.00           C
ATOM    288  CG  TRP M  41    -133.946  56.934 -54.601  1.00  0.00           C
ATOM    289  CD1 TRP M  41    -135.257  57.028 -54.938  1.00  0.00           C
ATOM    290  CD2 TRP M  41    -133.928  56.418 -53.257  1.00  0.00           C
ATOM    291  NE1 TRP M  41    -136.063  56.601 -53.919  1.00  0.00           N
ATOM    292  CE2 TRP M  41    -135.279  56.192 -52.875  1.00  0.00           C
ATOM    293  CE3 TRP M  41    -132.906  56.147 -52.323  1.00  0.00           C
ATOM    294  CZ2 TRP M  41    -135.633  55.709 -51.598  1.00  0.00           C
ATOM    295  CZ3 TRP M  41    -133.253  55.656 -51.038  1.00  0.00           C
ATOM    296  CH2 TRP M  41    -134.619  55.439 -50.694  1.00  0.00           C
ATOM    297  N   ARG M  42    -130.148  58.697 -56.297  1.00 71.54           N
ATOM    298  CA  ARG M  42    -128.701  58.628 -56.511  1.00 71.95           C
ATOM    299  C   ARG M  42    -127.966  59.766 -55.806  1.00 73.34           C
ATOM    300  O   ARG M  42    -126.919  59.543 -55.209  1.00 74.49           O
ATOM    301  CB  ARG M  42    -128.409  58.617 -58.013  1.00  0.00           C
ATOM    302  CG  ARG M  42    -126.966  58.279 -58.371  1.00  0.00           C
ATOM    303  CD  ARG M  42    -126.772  58.216 -59.887  1.00  0.00           C
ATOM    304  NE  ARG M  42    -127.604  57.172 -60.512  1.00  0.00           N
ATOM    305  CZ  ARG M  42    -127.296  55.889 -60.655  1.00  0.00           C
ATOM    306  NH1 ARG M  42    -128.182  55.092 -61.185  1.00  0.00           N
ATOM    307  NH2 ARG M  42    -126.149  55.366 -60.291  1.00  0.00           N
ATOM    308  N   ARG M  43    -128.539  60.962 -55.826  1.00 72.73           N
ATOM    309  CA  ARG M  43    -127.978  62.104 -55.094  1.00 71.92           C
ATOM    310  C   ARG M  43    -127.995  61.837 -53.595  1.00 71.07           C
ATOM    311  O   ARG M  43    -127.042  62.154 -52.902  1.00 71.06           O
ATOM    312  CB  ARG M  43    -128.794  63.378 -55.349  1.00  0.00           C
ATOM    313  CG  ARG M  43    -128.682  64.001 -56.735  1.00  0.00           C
ATOM    314  CD  ARG M  43    -129.767  65.068 -56.881  1.00  0.00           C
ATOM    315  NE  ARG M  43    -129.729  65.775 -58.171  1.00  0.00           N
ATOM    316  CZ  ARG M  43    -129.152  66.942 -58.427  1.00  0.00           C
ATOM    317  NH1 ARG M  43    -129.263  67.421 -59.633  1.00  0.00           N
ATOM    318  NH2 ARG M  43    -128.514  67.659 -57.535  1.00  0.00           N
ATOM    319  N   THR M  44    -129.084  61.272 -53.100  1.00 54.67           N
ATOM    320  CA  THR M  44    -129.229  61.043 -51.666  1.00 57.47           C
ATOM    321  C   THR M  44    -128.248  59.993 -51.175  1.00 59.71           C
ATOM    322  O   THR M  44    -127.561  60.236 -50.197  1.00 60.59           O
ATOM    323  CB  THR M  44    -130.678  60.631 -51.308  1.00  0.00           C
ATOM    324  OG1 THR M  44    -131.580  61.592 -51.861  1.00  0.00           O
ATOM    325  CG2 THR M  44    -130.929  60.627 -49.814  1.00  0.00           C
ATOM    326  N   VAL M  45    -128.124  58.851 -51.838  1.00 93.71           N
ATOM    327  CA  VAL M  45    -127.269  57.789 -51.297  1.00 96.11           C
ATOM    328  C   VAL M  45    -125.790  58.147 -51.236  1.00 96.96           C
ATOM    329  O   VAL M  45    -125.111  57.733 -50.304  1.00 97.51           O
ATOM    330  CB  VAL M  45    -127.468  56.416 -51.997  1.00  0.00           C
ATOM    331  CG1 VAL M  45    -128.912  55.933 -51.809  1.00  0.00           C
ATOM    332  CG2 VAL M  45    -127.109  56.454 -53.491  1.00  0.00           C
ATOM    333  N   VAL M  46    -125.284  58.962 -52.155  1.00 84.72           N
ATOM    334  CA  VAL M  46    -123.873  59.352 -52.068  1.00 86.19           C
ATOM    335  C   VAL M  46    -123.673  60.369 -50.948  1.00 84.93           C
ATOM    336  O   VAL M  46    -122.581  60.482 -50.394  1.00 84.92           O
ATOM    337  CB  VAL M  46    -123.298  59.874 -53.415  1.00  0.00           C
ATOM    338  CG1 VAL M  46    -123.391  58.778 -54.489  1.00  0.00           C
ATOM    339  CG2 VAL M  46    -124.004  61.143 -53.916  1.00  0.00           C
ATOM    340  N   ALA M  47    -124.730  61.080 -50.580  1.00 89.14           N
ATOM    341  CA  ALA M  47    -124.655  62.011 -49.466  1.00 87.16           C
ATOM    342  C   ALA M  47    -124.652  61.199 -48.168  1.00 87.61           C
ATOM    343  O   ALA M  47    -123.843  61.464 -47.293  1.00 89.56           O
ATOM    344  CB  ALA M  47    -125.825  63.008 -49.515  1.00  0.00           C
ATOM    345  N   GLU M  48    -125.492  60.173 -48.066  1.00 75.51           N
ATOM    346  CA  GLU M  48    -125.552  59.370 -46.836  1.00 75.83           C
ATOM    347  C   GLU M  48    -124.199  58.697 -46.580  1.00 74.83           C
ATOM    348  O   GLU M  48    -123.718  58.628 -45.447  1.00 74.39           O
ATOM    349  CB  GLU M  48    -126.653  58.292 -46.885  1.00  0.00           C
ATOM    350  CG  GLU M  48    -128.001  58.765 -47.440  1.00  0.00           C
ATOM    351  CD  GLU M  48    -129.236  58.103 -46.840  1.00  0.00           C
ATOM    352  OE1 GLU M  48    -129.168  56.979 -46.314  1.00  0.00           O
ATOM    353  OE2 GLU M  48    -130.301  58.768 -46.820  1.00  0.00           O
ATOM    354  N   GLU M  49    -123.564  58.264 -47.661  1.00 80.56           N
ATOM    355  CA  GLU M  49    -122.225  57.678 -47.614  1.00 79.50           C
ATOM    356  C   GLU M  49    -121.207  58.676 -47.060  1.00 78.22           C
ATOM    357  O   GLU M  49    -120.401  58.370 -46.168  1.00 77.20           O
ATOM    358  CB  GLU M  49    -121.818  57.303 -49.047  1.00  0.00           C
ATOM    359  CG  GLU M  49    -121.642  55.819 -49.333  1.00  0.00           C
ATOM    360  CD  GLU M  49    -120.227  55.329 -49.053  1.00  0.00           C
ATOM    361  OE1 GLU M  49    -119.529  55.943 -48.214  1.00  0.00           O
ATOM    362  OE2 GLU M  49    -119.810  54.316 -49.645  1.00  0.00           O
ATOM    363  N   ALA M  50    -121.265  59.893 -47.584  1.00 74.68           N
ATOM    364  CA  ALA M  50    -120.341  60.940 -47.179  1.00 74.69           C
ATOM    365  C   ALA M  50    -120.576  61.316 -45.718  1.00 74.31           C
ATOM    366  O   ALA M  50    -119.628  61.510 -44.975  1.00 75.33           O
ATOM    367  CB  ALA M  50    -120.514  62.165 -48.086  1.00  0.00           C
ATOM    368  N   GLU M  51    -121.828  61.408 -45.302  1.00 79.70           N
ATOM    369  CA  GLU M  51    -122.177  61.818 -43.944  1.00 80.69           C
ATOM    370  C   GLU M  51    -121.746  60.821 -42.884  1.00 81.35           C
ATOM    371  O   GLU M  51    -121.273  61.223 -41.819  1.00 82.01           O
ATOM    372  CB  GLU M  51    -123.685  62.007 -43.844  1.00  0.00           C
ATOM    373  CG  GLU M  51    -124.157  63.262 -44.529  1.00  0.00           C
ATOM    374  CD  GLU M  51    -125.577  63.125 -45.008  1.00  0.00           C
ATOM    375  OE1 GLU M  51    -126.458  62.750 -44.200  1.00  0.00           O
ATOM    376  OE2 GLU M  51    -125.823  63.356 -46.203  1.00  0.00           O
ATOM    377  N   GLU M  52    -121.850  59.528 -43.163  1.00102.39           N
ATOM    378  CA  GLU M  52    -121.376  58.542 -42.195  1.00101.89           C
ATOM    379  C   GLU M  52    -119.879  58.708 -42.007  1.00101.14           C
ATOM    380  O   GLU M  52    -119.361  58.668 -40.891  1.00101.36           O
ATOM    381  CB  GLU M  52    -121.585  57.105 -42.660  1.00  0.00           C
ATOM    382  CG  GLU M  52    -122.988  56.555 -42.543  1.00  0.00           C
ATOM    383  CD  GLU M  52    -123.011  55.050 -42.792  1.00  0.00           C
ATOM    384  OE1 GLU M  52    -121.998  54.497 -43.294  1.00  0.00           O
ATOM    385  OE2 GLU M  52    -124.018  54.405 -42.442  1.00  0.00           O
ATOM    386  N   ARG M  53    -119.162  58.911 -43.102  1.00 81.98           N
ATOM    387  CA  ARG M  53    -117.714  59.045 -43.005  1.00 79.97           C
ATOM    388  C   ARG M  53    -117.257  60.419 -42.537  1.00 78.90           C
ATOM    389  O   ARG M  53    -116.218  60.511 -41.911  1.00 79.06           O
ATOM    390  CB  ARG M  53    -117.053  58.560 -44.295  1.00  0.00           C
ATOM    391  CG  ARG M  53    -116.607  57.100 -44.122  1.00  0.00           C
ATOM    392  CD  ARG M  53    -116.850  56.159 -45.303  1.00  0.00           C
ATOM    393  NE  ARG M  53    -118.262  55.967 -45.671  1.00  0.00           N
ATOM    394  CZ  ARG M  53    -119.206  55.323 -44.997  1.00  0.00           C
ATOM    395  NH1 ARG M  53    -120.358  55.175 -45.564  1.00  0.00           N
ATOM    396  NH2 ARG M  53    -119.086  54.837 -43.790  1.00  0.00           N
ATOM    397  N   LEU M  54    -118.071  61.451 -42.692  1.00 72.21           N
ATOM    398  CA  LEU M  54    -117.818  62.730 -42.026  1.00 71.62           C
ATOM    399  C   LEU M  54    -117.943  62.566 -40.517  1.00 72.32           C
ATOM    400  O   LEU M  54    -117.125  63.066 -39.753  1.00 72.90           O
ATOM    401  CB  LEU M  54    -118.820  63.797 -42.490  1.00  0.00           C
ATOM    402  CG  LEU M  54    -118.278  65.069 -43.158  1.00  0.00           C
ATOM    403  CD1 LEU M  54    -117.378  65.851 -42.206  1.00  0.00           C
ATOM    404  CD2 LEU M  54    -117.531  64.743 -44.449  1.00  0.00           C
ATOM    405  N   CYS M  55    -118.955  61.826 -40.085  1.00 76.39           N
ATOM    406  CA  CYS M  55    -119.126  61.547 -38.662  1.00 78.76           C
ATOM    407  C   CYS M  55    -117.953  60.714 -38.150  1.00 79.08           C
ATOM    408  O   CYS M  55    -117.425  60.970 -37.073  1.00 78.91           O
ATOM    409  CB  CYS M  55    -120.444  60.804 -38.428  1.00  0.00           C
ATOM    410  SG  CYS M  55    -120.886  60.690 -36.675  1.00  0.00           S
ATOM    411  N   SER M  56    -117.521  59.742 -38.942  1.00 90.86           N
ATOM    412  CA  SER M  56    -116.344  58.941 -38.598  1.00 90.70           C
ATOM    413  C   SER M  56    -115.109  59.826 -38.484  1.00 90.60           C
ATOM    414  O   SER M  56    -114.374  59.713 -37.522  1.00 90.26           O
ATOM    415  CB  SER M  56    -116.103  57.849 -39.644  1.00  0.00           C
ATOM    416  OG  SER M  56    -115.073  56.958 -39.253  1.00  0.00           O
ATOM    417  N   GLN M  57    -114.909  60.749 -39.414  1.00 75.71           N
ATOM    418  CA  GLN M  57    -113.738  61.618 -39.380  1.00 75.86           C
ATOM    419  C   GLN M  57    -113.747  62.550 -38.172  1.00 75.96           C
ATOM    420  O   GLN M  57    -112.706  62.839 -37.594  1.00 75.91           O
ATOM    421  CB  GLN M  57    -113.633  62.418 -40.680  1.00  0.00           C
ATOM    422  CG  GLN M  57    -112.228  62.927 -40.961  1.00  0.00           C
ATOM    423  CD  GLN M  57    -111.671  62.366 -42.252  1.00  0.00           C
ATOM    424  OE1 GLN M  57    -111.734  62.998 -43.295  1.00  0.00           O
ATOM    425  NE2 GLN M  57    -111.135  61.177 -42.203  1.00  0.00           N
ATOM    426  N   LEU M  58    -114.925  62.971 -37.736  1.00 95.17           N
ATOM    427  CA  LEU M  58    -115.014  63.738 -36.498  1.00 96.28           C
ATOM    428  C   LEU M  58    -114.565  62.868 -35.323  1.00 97.54           C
ATOM    429  O   LEU M  58    -113.750  63.288 -34.518  1.00 98.16           O
ATOM    430  CB  LEU M  58    -116.445  64.243 -36.283  1.00  0.00           C
ATOM    431  CG  LEU M  58    -116.638  65.248 -35.137  1.00  0.00           C
ATOM    432  CD1 LEU M  58    -115.987  66.589 -35.461  1.00  0.00           C
ATOM    433  CD2 LEU M  58    -118.127  65.465 -34.880  1.00  0.00           C
ATOM    434  N   ALA M  59    -115.042  61.633 -35.259  1.00 94.59           N
ATOM    435  CA  ALA M  59    -114.658  60.716 -34.185  1.00 95.61           C
ATOM    436  C   ALA M  59    -113.165  60.358 -34.233  1.00 95.89           C
ATOM    437  O   ALA M  59    -112.532  60.124 -33.208  1.00 94.94           O
ATOM    438  CB  ALA M  59    -115.520  59.452 -34.259  1.00  0.00           C
ATOM    439  N   GLU M  60    -112.596  60.326 -35.428  1.00 95.90           N
ATOM    440  CA  GLU M  60    -111.162  60.103 -35.596  1.00 96.67           C
ATOM    441  C   GLU M  60    -110.385  61.265 -34.974  1.00 95.96           C
ATOM    442  O   GLU M  60    -109.425  61.039 -34.248  1.00 96.50           O
ATOM    443  CB  GLU M  60    -110.814  59.940 -37.082  1.00  0.00           C
ATOM    444  CG  GLU M  60    -111.287  58.612 -37.690  1.00  0.00           C
ATOM    445  CD  GLU M  60    -111.641  58.722 -39.174  1.00  0.00           C
ATOM    446  OE1 GLU M  60    -112.650  58.109 -39.600  1.00  0.00           O
ATOM    447  OE2 GLU M  60    -110.935  59.429 -39.925  1.00  0.00           O
ATOM    448  N   LEU M  61    -110.826  62.499 -35.167  1.00 78.59           N
ATOM    449  CA  LEU M  61    -110.144  63.631 -34.532  1.00 76.62           C
ATOM    450  C   LEU M  61    -110.422  63.678 -33.029  1.00 76.60           C
ATOM    451  O   LEU M  61    -109.558  64.071 -32.251  1.00 75.87           O
ATOM    452  CB  LEU M  61    -110.542  64.965 -35.167  1.00  0.00           C
ATOM    453  CG  LEU M  61    -109.678  65.478 -36.328  1.00  0.00           C
ATOM    454  CD1 LEU M  61    -109.774  64.647 -37.602  1.00  0.00           C
ATOM    455  CD2 LEU M  61    -110.060  66.926 -36.628  1.00  0.00           C
ATOM    456  N   GLU M  62    -111.583  63.208 -32.594  1.00 85.14           N
ATOM    457  CA  GLU M  62    -111.873  63.089 -31.161  1.00 87.33           C
ATOM    458  C   GLU M  62    -110.921  62.121 -30.461  1.00 88.46           C
ATOM    459  O   GLU M  62    -110.611  62.320 -29.289  1.00 89.46           O
ATOM    460  CB  GLU M  62    -113.315  62.634 -30.897  1.00  0.00           C
ATOM    461  CG  GLU M  62    -114.383  63.693 -31.159  1.00  0.00           C
ATOM    462  CD  GLU M  62    -115.788  63.202 -30.834  1.00  0.00           C
ATOM    463  OE1 GLU M  62    -116.278  62.256 -31.488  1.00  0.00           O
ATOM    464  OE2 GLU M  62    -116.416  63.780 -29.918  1.00  0.00           O
ATOM    465  N   VAL M  63    -110.418  61.106 -31.154  1.00 99.78           N
ATOM    466  CA  VAL M  63    -109.425  60.214 -30.544  1.00100.11           C
ATOM    467  C   VAL M  63    -107.987  60.673 -30.793  1.00 99.86           C
ATOM    468  O   VAL M  63    -107.071  60.168 -30.155  1.00100.11           O
ATOM    469  CB  VAL M  63    -109.620  58.712 -30.911  1.00  0.00           C
ATOM    470  CG1 VAL M  63    -111.021  58.238 -30.487  1.00  0.00           C
ATOM    471  CG2 VAL M  63    -109.411  58.424 -32.395  1.00  0.00           C
ATOM    472  N   GLU M  64    -107.777  61.651 -31.666  1.00 76.15           N
ATOM    473  CA  GLU M  64    -106.453  62.268 -31.805  1.00 76.78           C
ATOM    474  C   GLU M  64    -106.232  63.285 -30.687  1.00 75.71           C
ATOM    475  O   GLU M  64    -105.157  63.322 -30.096  1.00 75.34           O
ATOM    476  CB  GLU M  64    -106.272  62.948 -33.165  1.00  0.00           C
ATOM    477  CG  GLU M  64    -106.074  61.965 -34.312  1.00  0.00           C
ATOM    478  CD  GLU M  64    -105.793  62.655 -35.637  1.00  0.00           C
ATOM    479  OE1 GLU M  64    -106.648  63.426 -36.122  1.00  0.00           O
ATOM    480  OE2 GLU M  64    -104.706  62.414 -36.210  1.00  0.00           O
ATOM    481  N   SER M  65    -107.259  64.043 -30.324  1.00 92.87           N
ATOM    482  CA  SER M  65    -107.195  64.961 -29.176  1.00 93.40           C
ATOM    483  C   SER M  65    -107.409  64.226 -27.846  1.00 95.62           C
ATOM    484  O   SER M  65    -108.236  64.626 -27.024  1.00 97.09           O
ATOM    485  CB  SER M  65    -108.258  66.058 -29.314  1.00  0.00           C
ATOM    486  OG  SER M  65    -108.013  66.876 -30.447  1.00  0.00           O
ATOM    487  N   LEU M  66    -106.720  63.107 -27.662  1.00113.03           N
ATOM    488  CA  LEU M  66    -106.962  62.223 -26.516  1.00114.42           C
ATOM    489  C   LEU M  66    -105.731  61.601 -25.847  1.00115.20           C
ATOM    490  O   LEU M  66    -105.870  60.739 -24.976  1.00115.27           O
ATOM    491  CB  LEU M  66    -107.919  61.114 -26.976  1.00  0.00           C
ATOM    492  CG  LEU M  66    -108.979  60.596 -25.989  1.00  0.00           C
ATOM    493  CD1 LEU M  66    -110.012  61.668 -25.625  1.00  0.00           C
ATOM    494  CD2 LEU M  66    -109.709  59.393 -26.590  1.00  0.00           C
ATOM    495  N   GLY M  67    -104.528  62.013 -26.226  1.00104.26           N
ATOM    496  CA  GLY M  67    -103.317  61.459 -25.640  1.00104.16           C
ATOM    497  C   GLY M  67    -102.154  62.290 -26.118  1.00104.61           C
ATOM    498  O   GLY M  67    -101.015  62.103 -25.647  1.00105.03           O
ATOM    499  OXT GLY M  67    -102.415  63.153 -26.978  1.00105.03           O
TER     500      GLY M  67 
ATOM    501  N   GLY N   7    -169.190  47.249 -78.937  1.00187.52           N
ATOM    502  CA  GLY N   7    -169.199  48.613 -79.533  1.00186.07           C
ATOM    503  C   GLY N   7    -167.796  49.143 -79.666  1.00184.78           C
ATOM    504  O   GLY N   7    -166.916  48.550 -79.069  1.00184.85           O
ATOM    505  N   TYR N   8    -167.559  50.209 -80.418  1.00164.49           N
ATOM    506  CA  TYR N   8    -166.199  50.696 -80.675  1.00161.83           C
ATOM    507  C   TYR N   8    -165.499  51.121 -79.382  1.00160.16           C
ATOM    508  O   TYR N   8    -164.338  50.807 -79.146  1.00160.43           O
ATOM    509  CB  TYR N   8    -166.303  51.882 -81.639  1.00  0.00           C
ATOM    510  CG  TYR N   8    -164.994  52.359 -82.238  1.00  0.00           C
ATOM    511  CD1 TYR N   8    -164.701  52.126 -83.598  1.00  0.00           C
ATOM    512  CD2 TYR N   8    -164.063  53.094 -81.470  1.00  0.00           C
ATOM    513  CE1 TYR N   8    -163.514  52.647 -84.185  1.00  0.00           C
ATOM    514  CE2 TYR N   8    -162.890  53.615 -82.055  1.00  0.00           C
ATOM    515  CZ  TYR N   8    -162.626  53.394 -83.408  1.00  0.00           C
ATOM    516  OH  TYR N   8    -161.490  53.900 -83.984  1.00  0.00           O
ATOM    517  N   VAL N   9    -166.252  51.772 -78.507  1.00165.40           N
ATOM    518  CA  VAL N   9    -165.763  52.264 -77.213  1.00164.02           C
ATOM    519  C   VAL N   9    -165.291  51.198 -76.217  1.00163.79           C
ATOM    520  O   VAL N   9    -164.823  51.512 -75.132  1.00164.30           O
ATOM    521  CB  VAL N   9    -166.861  53.127 -76.525  1.00  0.00           C
ATOM    522  CG1 VAL N   9    -167.237  54.319 -77.414  1.00  0.00           C
ATOM    523  CG2 VAL N   9    -168.124  52.296 -76.204  1.00  0.00           C
ATOM    524  N   MET N  10    -165.350  49.925 -76.576  1.00161.22           N
ATOM    525  CA  MET N  10    -164.814  48.887 -75.699  1.00159.73           C
ATOM    526  C   MET N  10    -163.294  48.992 -75.600  1.00158.55           C
ATOM    527  O   MET N  10    -162.737  48.627 -74.574  1.00158.32           O
ATOM    528  CB  MET N  10    -165.223  47.500 -76.190  1.00  0.00           C
ATOM    529  CG  MET N  10    -166.719  47.250 -76.029  1.00  0.00           C
ATOM    530  SD  MET N  10    -167.274  45.683 -76.738  1.00  0.00           S
ATOM    531  CE  MET N  10    -166.601  44.461 -75.581  1.00  0.00           C
ATOM    532  N   VAL N  11    -162.617  49.537 -76.606  1.00152.78           N
ATOM    533  CA  VAL N  11    -161.170  49.738 -76.465  1.00150.69           C
ATOM    534  C   VAL N  11    -160.898  50.908 -75.520  1.00149.32           C
ATOM    535  O   VAL N  11    -159.960  50.864 -74.728  1.00148.77           O
ATOM    536  CB  VAL N  11    -160.425  49.905 -77.827  1.00  0.00           C
ATOM    537  CG1 VAL N  11    -160.681  48.678 -78.718  1.00  0.00           C
ATOM    538  CG2 VAL N  11    -160.820  51.179 -78.585  1.00  0.00           C
ATOM    539  N   ALA N  12    -161.793  51.891 -75.511  1.00174.96           N
ATOM    540  CA  ALA N  12    -161.653  53.064 -74.653  1.00173.57           C
ATOM    541  C   ALA N  12    -161.723  52.640 -73.192  1.00173.81           C
ATOM    542  O   ALA N  12    -161.057  53.212 -72.342  1.00174.56           O
ATOM    543  CB  ALA N  12    -162.752  54.096 -74.963  1.00  0.00           C
ATOM    544  N   ALA N  13    -162.503  51.606 -72.911  1.00158.28           N
ATOM    545  CA  ALA N  13    -162.617  51.081 -71.555  1.00157.84           C
ATOM    546  C   ALA N  13    -161.273  50.564 -71.023  1.00156.49           C
ATOM    547  O   ALA N  13    -161.000  50.668 -69.837  1.00156.16           O
ATOM    548  CB  ALA N  13    -163.682  49.979 -71.514  1.00  0.00           C
ATOM    549  N   SER N  14    -160.416  50.040 -71.889  1.00171.94           N
ATOM    550  CA  SER N  14    -159.084  49.614 -71.456  1.00169.73           C
ATOM    551  C   SER N  14    -158.178  50.835 -71.323  1.00167.82           C
ATOM    552  O   SER N  14    -157.430  50.989 -70.363  1.00167.80           O
ATOM    553  CB  SER N  14    -158.481  48.644 -72.475  1.00  0.00           C
ATOM    554  OG  SER N  14    -157.251  48.107 -72.019  1.00  0.00           O
ATOM    555  N   GLU N  15    -158.260  51.723 -72.301  1.00112.59           N
ATOM    556  CA  GLU N  15    -157.391  52.895 -72.362  1.00109.12           C
ATOM    557  C   GLU N  15    -157.634  53.893 -71.218  1.00107.07           C
ATOM    558  O   GLU N  15    -156.690  54.536 -70.756  1.00106.75           O
ATOM    559  CB  GLU N  15    -157.584  53.571 -73.722  1.00  0.00           C
ATOM    560  CG  GLU N  15    -157.124  52.737 -74.920  1.00  0.00           C
ATOM    561  CD  GLU N  15    -157.531  53.346 -76.258  1.00  0.00           C
ATOM    562  OE1 GLU N  15    -156.639  53.617 -77.093  1.00  0.00           O
ATOM    563  OE2 GLU N  15    -158.743  53.536 -76.501  1.00  0.00           O
ATOM    564  N   VAL N  16    -158.851  54.011 -70.697  1.00104.13           N
ATOM    565  CA  VAL N  16    -159.073  54.866 -69.520  1.00102.90           C
ATOM    566  C   VAL N  16    -158.467  54.250 -68.264  1.00101.94           C
ATOM    567  O   VAL N  16    -158.082  54.977 -67.353  1.00101.74           O
ATOM    568  CB  VAL N  16    -160.572  55.208 -69.218  1.00  0.00           C
ATOM    569  CG1 VAL N  16    -161.191  56.048 -70.338  1.00  0.00           C
ATOM    570  CG2 VAL N  16    -161.434  53.967 -68.967  1.00  0.00           C
ATOM    571  N   GLU N  17    -158.332  52.934 -68.202  1.00126.29           N
ATOM    572  CA  GLU N  17    -157.757  52.304 -67.016  1.00125.43           C
ATOM    573  C   GLU N  17    -156.241  52.328 -67.101  1.00123.63           C
ATOM    574  O   GLU N  17    -155.566  52.495 -66.087  1.00123.48           O
ATOM    575  CB  GLU N  17    -158.282  50.880 -66.821  1.00  0.00           C
ATOM    576  CG  GLU N  17    -159.781  50.835 -66.530  1.00  0.00           C
ATOM    577  CD  GLU N  17    -160.176  51.741 -65.368  1.00  0.00           C
ATOM    578  OE1 GLU N  17    -161.081  52.586 -65.539  1.00  0.00           O
ATOM    579  OE2 GLU N  17    -159.556  51.673 -64.287  1.00  0.00           O
ATOM    580  N   GLU N  18    -155.700  52.306 -68.313  1.00101.86           N
ATOM    581  CA  GLU N  18    -154.275  52.585 -68.485  1.00 99.05           C
ATOM    582  C   GLU N  18    -153.999  53.998 -68.000  1.00 96.68           C
ATOM    583  O   GLU N  18    -153.049  54.243 -67.255  1.00 95.78           O
ATOM    584  CB  GLU N  18    -153.839  52.552 -69.948  1.00  0.00           C
ATOM    585  CG  GLU N  18    -153.693  51.197 -70.588  1.00  0.00           C
ATOM    586  CD  GLU N  18    -153.069  51.346 -71.966  1.00  0.00           C
ATOM    587  OE1 GLU N  18    -151.931  51.877 -72.048  1.00  0.00           O
ATOM    588  OE2 GLU N  18    -153.714  50.973 -72.967  1.00  0.00           O
ATOM    589  N   LEU N  19    -154.858  54.926 -68.401  1.00 89.75           N
ATOM    590  CA  LEU N  19    -154.685  56.323 -68.025  1.00 88.09           C
ATOM    591  C   LEU N  19    -154.765  56.448 -66.507  1.00 89.17           C
ATOM    592  O   LEU N  19    -153.963  57.142 -65.890  1.00 89.16           O
ATOM    593  CB  LEU N  19    -155.764  57.186 -68.690  1.00  0.00           C
ATOM    594  CG  LEU N  19    -155.548  58.705 -68.652  1.00  0.00           C
ATOM    595  CD1 LEU N  19    -154.520  59.131 -69.696  1.00  0.00           C
ATOM    596  CD2 LEU N  19    -156.859  59.435 -68.917  1.00  0.00           C
ATOM    597  N   ARG N  20    -155.708  55.742 -65.897  1.00105.81           N
ATOM    598  CA  ARG N  20    -155.875  55.767 -64.444  1.00107.81           C
ATOM    599  C   ARG N  20    -154.652  55.213 -63.730  1.00107.42           C
ATOM    600  O   ARG N  20    -154.213  55.797 -62.747  1.00106.82           O
ATOM    601  CB  ARG N  20    -157.112  54.962 -64.031  1.00  0.00           C
ATOM    602  CG  ARG N  20    -157.549  55.216 -62.589  1.00  0.00           C
ATOM    603  CD  ARG N  20    -158.634  54.246 -62.121  1.00  0.00           C
ATOM    604  NE  ARG N  20    -159.796  54.186 -63.020  1.00  0.00           N
ATOM    605  CZ  ARG N  20    -160.813  55.030 -63.090  1.00  0.00           C
ATOM    606  NH1 ARG N  20    -161.738  54.807 -63.975  1.00  0.00           N
ATOM    607  NH2 ARG N  20    -160.940  56.085 -62.322  1.00  0.00           N
ATOM    608  N   GLN N  21    -154.089  54.115 -64.213  1.00119.26           N
ATOM    609  CA  GLN N  21    -152.910  53.539 -63.569  1.00118.63           C
ATOM    610  C   GLN N  21    -151.741  54.507 -63.657  1.00115.91           C
ATOM    611  O   GLN N  21    -151.075  54.771 -62.663  1.00115.02           O
ATOM    612  CB  GLN N  21    -152.498  52.211 -64.217  1.00  0.00           C
ATOM    613  CG  GLN N  21    -151.344  51.522 -63.479  1.00  0.00           C
ATOM    614  CD  GLN N  21    -150.810  50.309 -64.203  1.00  0.00           C
ATOM    615  OE1 GLN N  21    -151.547  49.410 -64.577  1.00  0.00           O
ATOM    616  NE2 GLN N  21    -149.519  50.268 -64.399  1.00  0.00           N
ATOM    617  N   LYS N  22    -151.493  55.052 -64.838  1.00 77.99           N
ATOM    618  CA  LYS N  22    -150.344  55.939 -65.036  1.00 75.21           C
ATOM    619  C   LYS N  22    -150.502  57.209 -64.214  1.00 74.54           C
ATOM    620  O   LYS N  22    -149.544  57.688 -63.614  1.00 74.13           O
ATOM    621  CB  LYS N  22    -150.196  56.249 -66.527  1.00  0.00           C
ATOM    622  CG  LYS N  22    -149.871  55.009 -67.356  1.00  0.00           C
ATOM    623  CD  LYS N  22    -150.098  55.232 -68.838  1.00  0.00           C
ATOM    624  CE  LYS N  22    -150.056  53.887 -69.550  1.00  0.00           C
ATOM    625  NZ  LYS N  22    -150.353  54.030 -71.003  1.00  0.00           N
ATOM    626  N   ASN N  23    -151.725  57.711 -64.120  1.00101.41           N
ATOM    627  CA  ASN N  23    -151.992  58.883 -63.290  1.00102.23           C
ATOM    628  C   ASN N  23    -151.782  58.549 -61.821  1.00101.97           C
ATOM    629  O   ASN N  23    -151.129  59.295 -61.120  1.00101.31           O
ATOM    630  CB  ASN N  23    -153.416  59.405 -63.505  1.00  0.00           C
ATOM    631  CG  ASN N  23    -153.560  60.853 -63.114  1.00  0.00           C
ATOM    632  OD1 ASN N  23    -153.336  61.731 -63.928  1.00  0.00           O
ATOM    633  ND2 ASN N  23    -153.948  61.123 -61.904  1.00  0.00           N
ATOM    634  N   GLY N  24    -152.273  57.403 -61.368  1.00111.19           N
ATOM    635  CA  GLY N  24    -152.100  57.011 -59.977  1.00111.75           C
ATOM    636  C   GLY N  24    -150.657  56.745 -59.600  1.00110.63           C
ATOM    637  O   GLY N  24    -150.228  57.056 -58.493  1.00111.70           O
ATOM    638  N   GLU N  25    -149.871  56.208 -60.521  1.00106.17           N
ATOM    639  CA  GLU N  25    -148.442  56.036 -60.278  1.00103.07           C
ATOM    640  C   GLU N  25    -147.775  57.400 -60.192  1.00 98.90           C
ATOM    641  O   GLU N  25    -146.869  57.591 -59.387  1.00 97.85           O
ATOM    642  CB  GLU N  25    -147.764  55.233 -61.388  1.00  0.00           C
ATOM    643  CG  GLU N  25    -148.048  53.739 -61.340  1.00  0.00           C
ATOM    644  CD  GLU N  25    -147.193  52.976 -62.339  1.00  0.00           C
ATOM    645  OE1 GLU N  25    -147.736  52.321 -63.252  1.00  0.00           O
ATOM    646  OE2 GLU N  25    -145.947  53.031 -62.203  1.00  0.00           O
ATOM    647  N   MET N  26    -148.227  58.353 -60.994  1.00 70.09           N
ATOM    648  CA  MET N  26    -147.685  59.705 -60.927  1.00 65.56           C
ATOM    649  C   MET N  26    -148.062  60.383 -59.614  1.00 65.03           C
ATOM    650  O   MET N  26    -147.202  60.941 -58.946  1.00 64.95           O
ATOM    651  CB  MET N  26    -148.120  60.532 -62.140  1.00  0.00           C
ATOM    652  CG  MET N  26    -147.440  61.890 -62.225  1.00  0.00           C
ATOM    653  SD  MET N  26    -147.828  62.775 -63.742  1.00  0.00           S
ATOM    654  CE  MET N  26    -149.537  63.313 -63.501  1.00  0.00           C
ATOM    655  N   GLU N  27    -149.315  60.278 -59.199  1.00 76.58           N
ATOM    656  CA  GLU N  27    -149.781  60.879 -57.946  1.00 76.60           C
ATOM    657  C   GLU N  27    -149.035  60.294 -56.755  1.00 76.57           C
ATOM    658  O   GLU N  27    -148.630  61.011 -55.843  1.00 76.06           O
ATOM    659  CB  GLU N  27    -151.283  60.622 -57.774  1.00  0.00           C
ATOM    660  CG  GLU N  27    -152.160  61.416 -58.732  1.00  0.00           C
ATOM    661  CD  GLU N  27    -153.608  60.940 -58.740  1.00  0.00           C
ATOM    662  OE1 GLU N  27    -153.893  59.858 -59.307  1.00  0.00           O
ATOM    663  OE2 GLU N  27    -154.478  61.676 -58.234  1.00  0.00           O
ATOM    664  N   LYS N  28    -148.806  58.990 -56.784  1.00107.38           N
ATOM    665  CA  LYS N  28    -148.026  58.334 -55.737  1.00106.03           C
ATOM    666  C   LYS N  28    -146.591  58.849 -55.741  1.00104.48           C
ATOM    667  O   LYS N  28    -146.067  59.304 -54.721  1.00104.50           O
ATOM    668  CB  LYS N  28    -148.064  56.821 -55.982  1.00  0.00           C
ATOM    669  CG  LYS N  28    -147.203  55.974 -55.058  1.00  0.00           C
ATOM    670  CD  LYS N  28    -147.334  54.497 -55.427  1.00  0.00           C
ATOM    671  CE  LYS N  28    -146.391  53.608 -54.616  1.00  0.00           C
ATOM    672  NZ  LYS N  28    -144.962  53.696 -55.057  1.00  0.00           N
ATOM    673  N   ALA N  29    -145.928  58.732 -56.877  1.00 65.83           N
ATOM    674  CA  ALA N  29    -144.492  58.943 -56.903  1.00 63.06           C
ATOM    675  C   ALA N  29    -144.046  60.404 -56.879  1.00 62.37           C
ATOM    676  O   ALA N  29    -142.915  60.644 -56.496  1.00 62.07           O
ATOM    677  CB  ALA N  29    -143.880  58.191 -58.068  1.00  0.00           C
ATOM    678  N   VAL N  30    -144.883  61.387 -57.188  1.00 65.85           N
ATOM    679  CA  VAL N  30    -144.447  62.775 -56.968  1.00 64.06           C
ATOM    680  C   VAL N  30    -144.302  63.049 -55.474  1.00 63.12           C
ATOM    681  O   VAL N  30    -143.458  63.846 -55.073  1.00 61.35           O
ATOM    682  CB  VAL N  30    -145.356  63.873 -57.612  1.00  0.00           C
ATOM    683  CG1 VAL N  30    -145.306  63.801 -59.140  1.00  0.00           C
ATOM    684  CG2 VAL N  30    -146.810  63.813 -57.120  1.00  0.00           C
ATOM    685  N   GLU N  31    -145.067  62.364 -54.634  1.00 71.82           N
ATOM    686  CA  GLU N  31    -144.960  62.570 -53.193  1.00 73.01           C
ATOM    687  C   GLU N  31    -143.822  61.748 -52.609  1.00 72.02           C
ATOM    688  O   GLU N  31    -143.129  62.192 -51.696  1.00 70.71           O
ATOM    689  CB  GLU N  31    -146.281  62.243 -52.493  1.00  0.00           C
ATOM    690  CG  GLU N  31    -147.428  63.147 -52.937  1.00  0.00           C
ATOM    691  CD  GLU N  31    -147.070  64.624 -52.813  1.00  0.00           C
ATOM    692  OE1 GLU N  31    -146.570  65.050 -51.750  1.00  0.00           O
ATOM    693  OE2 GLU N  31    -147.212  65.373 -53.802  1.00  0.00           O
ATOM    694  N   GLU N  32    -143.557  60.586 -53.184  1.00 82.37           N
ATOM    695  CA  GLU N  32    -142.375  59.819 -52.793  1.00 80.95           C
ATOM    696  C   GLU N  32    -141.122  60.594 -53.202  1.00 79.29           C
ATOM    697  O   GLU N  32    -140.182  60.726 -52.432  1.00 80.60           O
ATOM    698  CB  GLU N  32    -142.383  58.440 -53.449  1.00  0.00           C
ATOM    699  CG  GLU N  32    -143.529  57.556 -52.978  1.00  0.00           C
ATOM    700  CD  GLU N  32    -143.566  56.212 -53.683  1.00  0.00           C
ATOM    701  OE1 GLU N  32    -143.614  56.166 -54.933  1.00  0.00           O
ATOM    702  OE2 GLU N  32    -143.630  55.169 -52.998  1.00  0.00           O
ATOM    703  N   MET N  33    -141.144  61.209 -54.374  1.00 49.02           N
ATOM    704  CA  MET N  33    -140.048  62.062 -54.824  1.00 47.36           C
ATOM    705  C   MET N  33    -139.921  63.303 -53.936  1.00 48.90           C
ATOM    706  O   MET N  33    -138.817  63.773 -53.671  1.00 49.18           O
ATOM    707  CB  MET N  33    -140.289  62.446 -56.286  1.00  0.00           C
ATOM    708  CG  MET N  33    -139.172  63.226 -56.951  1.00  0.00           C
ATOM    709  SD  MET N  33    -139.514  63.498 -58.705  1.00  0.00           S
ATOM    710  CE  MET N  33    -140.859  64.702 -58.690  1.00  0.00           C
ATOM    711  N   ARG N  34    -141.026  63.815 -53.408  1.00 65.58           N
ATOM    712  CA  ARG N  34    -140.975  64.938 -52.462  1.00 70.00           C
ATOM    713  C   ARG N  34    -140.344  64.503 -51.141  1.00 72.64           C
ATOM    714  O   ARG N  34    -139.574  65.249 -50.538  1.00 72.43           O
ATOM    715  CB  ARG N  34    -142.384  65.490 -52.213  1.00  0.00           C
ATOM    716  CG  ARG N  34    -142.414  66.853 -51.529  1.00  0.00           C
ATOM    717  CD  ARG N  34    -143.827  67.259 -51.095  1.00  0.00           C
ATOM    718  NE  ARG N  34    -144.822  67.206 -52.177  1.00  0.00           N
ATOM    719  CZ  ARG N  34    -145.046  68.109 -53.120  1.00  0.00           C
ATOM    720  NH1 ARG N  34    -145.966  67.868 -54.005  1.00  0.00           N
ATOM    721  NH2 ARG N  34    -144.398  69.245 -53.207  1.00  0.00           N
ATOM    722  N   LYS N  35    -140.640  63.286 -50.705  1.00 93.03           N
ATOM    723  CA  LYS N  35    -140.014  62.703 -49.515  1.00 94.37           C
ATOM    724  C   LYS N  35    -138.523  62.528 -49.782  1.00 92.72           C
ATOM    725  O   LYS N  35    -137.711  62.850 -48.924  1.00 93.17           O
ATOM    726  CB  LYS N  35    -140.731  61.382 -49.172  1.00  0.00           C
ATOM    727  CG  LYS N  35    -140.146  60.482 -48.072  1.00  0.00           C
ATOM    728  CD  LYS N  35    -139.015  59.592 -48.598  1.00  0.00           C
ATOM    729  CE  LYS N  35    -138.639  58.461 -47.663  1.00  0.00           C
ATOM    730  NZ  LYS N  35    -137.451  57.762 -48.253  1.00  0.00           N
ATOM    731  N   GLU N  36    -138.156  62.059 -50.964  1.00 68.21           N
ATOM    732  CA  GLU N  36    -136.746  61.899 -51.321  1.00 66.50           C
ATOM    733  C   GLU N  36    -136.021  63.235 -51.323  1.00 65.05           C
ATOM    734  O   GLU N  36    -134.913  63.346 -50.823  1.00 65.14           O
ATOM    735  CB  GLU N  36    -136.619  61.265 -52.707  1.00  0.00           C
ATOM    736  CG  GLU N  36    -136.112  59.844 -52.674  1.00  0.00           C
ATOM    737  CD  GLU N  36    -137.102  58.884 -52.028  1.00  0.00           C
ATOM    738  OE1 GLU N  36    -138.042  58.399 -52.695  1.00  0.00           O
ATOM    739  OE2 GLU N  36    -136.917  58.582 -50.830  1.00  0.00           O
ATOM    740  N   MET N  37    -136.671  64.269 -51.835  1.00 64.72           N
ATOM    741  CA  MET N  37    -136.106  65.615 -51.836  1.00 63.75           C
ATOM    742  C   MET N  37    -135.901  66.128 -50.409  1.00 63.64           C
ATOM    743  O   MET N  37    -134.885  66.743 -50.094  1.00 62.04           O
ATOM    744  CB  MET N  37    -137.064  66.542 -52.584  1.00  0.00           C
ATOM    745  CG  MET N  37    -136.557  67.955 -52.750  1.00  0.00           C
ATOM    746  SD  MET N  37    -137.869  69.105 -53.209  1.00  0.00           S
ATOM    747  CE  MET N  37    -138.739  69.307 -51.621  1.00  0.00           C
ATOM    748  N   LEU N  38    -136.854  65.868 -49.526  1.00 82.42           N
ATOM    749  CA  LEU N  38    -136.732  66.288 -48.131  1.00 83.73           C
ATOM    750  C   LEU N  38    -135.591  65.544 -47.438  1.00 84.74           C
ATOM    751  O   LEU N  38    -134.816  66.133 -46.676  1.00 84.74           O
ATOM    752  CB  LEU N  38    -138.052  66.013 -47.403  1.00  0.00           C
ATOM    753  CG  LEU N  38    -138.154  66.422 -45.924  1.00  0.00           C
ATOM    754  CD1 LEU N  38    -138.003  67.929 -45.713  1.00  0.00           C
ATOM    755  CD2 LEU N  38    -139.498  65.957 -45.368  1.00  0.00           C
ATOM    756  N   GLN N  39    -135.477  64.254 -47.720  1.00 72.22           N
ATOM    757  CA  GLN N  39    -134.419  63.429 -47.146  1.00 71.02           C
ATOM    758  C   GLN N  39    -133.075  63.939 -47.647  1.00 71.14           C
ATOM    759  O   GLN N  39    -132.157  64.115 -46.851  1.00 70.23           O
ATOM    760  CB  GLN N  39    -134.640  61.956 -47.516  1.00  0.00           C
ATOM    761  CG  GLN N  39    -133.707  60.960 -46.818  1.00  0.00           C
ATOM    762  CD  GLN N  39    -134.085  59.518 -47.115  1.00  0.00           C
ATOM    763  OE1 GLN N  39    -135.255  59.153 -47.074  1.00  0.00           O
ATOM    764  NE2 GLN N  39    -133.120  58.684 -47.388  1.00  0.00           N
ATOM    765  N   LEU N  40    -132.993  64.250 -48.934  1.00 52.17           N
ATOM    766  CA  LEU N  40    -131.787  64.805 -49.542  1.00 55.84           C
ATOM    767  C   LEU N  40    -131.384  66.138 -48.929  1.00 60.13           C
ATOM    768  O   LEU N  40    -130.208  66.349 -48.652  1.00 60.02           O
ATOM    769  CB  LEU N  40    -132.013  65.000 -51.047  1.00  0.00           C
ATOM    770  CG  LEU N  40    -130.888  65.622 -51.888  1.00  0.00           C
ATOM    771  CD1 LEU N  40    -129.597  64.824 -51.861  1.00  0.00           C
ATOM    772  CD2 LEU N  40    -131.374  65.768 -53.329  1.00  0.00           C
ATOM    773  N   TRP N  41    -132.317  67.048 -48.690  1.00 97.40           N
ATOM    774  CA  TRP N  41    -131.918  68.326 -48.107  1.00102.87           C
ATOM    775  C   TRP N  41    -131.496  68.196 -46.653  1.00103.68           C
ATOM    776  O   TRP N  41    -130.558  68.865 -46.228  1.00103.94           O
ATOM    777  CB  TRP N  41    -133.008  69.388 -48.236  1.00  0.00           C
ATOM    778  CG  TRP N  41    -133.463  69.723 -49.647  1.00  0.00           C
ATOM    779  CD1 TRP N  41    -134.699  70.174 -49.988  1.00  0.00           C
ATOM    780  CD2 TRP N  41    -132.716  69.694 -50.892  1.00  0.00           C
ATOM    781  NE1 TRP N  41    -134.799  70.422 -51.326  1.00  0.00           N
ATOM    782  CE2 TRP N  41    -133.615  70.096 -51.924  1.00  0.00           C
ATOM    783  CE3 TRP N  41    -131.386  69.373 -51.250  1.00  0.00           C
ATOM    784  CZ2 TRP N  41    -133.243  70.126 -53.284  1.00  0.00           C
ATOM    785  CZ3 TRP N  41    -131.007  69.409 -52.617  1.00  0.00           C
ATOM    786  CH2 TRP N  41    -131.948  69.775 -53.620  1.00  0.00           C
ATOM    787  N   ARG N  42    -132.122  67.316 -45.879  1.00108.31           N
ATOM    788  CA  ARG N  42    -131.667  67.131 -44.497  1.00108.72           C
ATOM    789  C   ARG N  42    -130.293  66.472 -44.506  1.00106.77           C
ATOM    790  O   ARG N  42    -129.437  66.858 -43.725  1.00106.86           O
ATOM    791  CB  ARG N  42    -132.666  66.309 -43.674  1.00  0.00           C
ATOM    792  CG  ARG N  42    -132.392  66.244 -42.153  1.00  0.00           C
ATOM    793  CD  ARG N  42    -132.866  67.476 -41.351  1.00  0.00           C
ATOM    794  NE  ARG N  42    -131.976  68.651 -41.399  1.00  0.00           N
ATOM    795  CZ  ARG N  42    -131.028  68.974 -40.525  1.00  0.00           C
ATOM    796  NH1 ARG N  42    -130.396  70.088 -40.691  1.00  0.00           N
ATOM    797  NH2 ARG N  42    -130.691  68.273 -39.474  1.00  0.00           N
ATOM    798  N   ARG N  43    -130.076  65.531 -45.417  1.00 79.80           N
ATOM    799  CA  ARG N  43    -128.774  64.876 -45.594  1.00 76.63           C
ATOM    800  C   ARG N  43    -127.689  65.894 -45.925  1.00 75.38           C
ATOM    801  O   ARG N  43    -126.693  66.015 -45.219  1.00 75.74           O
ATOM    802  CB  ARG N  43    -128.877  63.838 -46.727  1.00  0.00           C
ATOM    803  CG  ARG N  43    -128.945  62.350 -46.343  1.00  0.00           C
ATOM    804  CD  ARG N  43    -129.651  61.998 -45.031  1.00  0.00           C
ATOM    805  NE  ARG N  43    -129.570  60.550 -44.780  1.00  0.00           N
ATOM    806  CZ  ARG N  43    -128.740  59.917 -43.959  1.00  0.00           C
ATOM    807  NH1 ARG N  43    -128.849  58.624 -43.829  1.00  0.00           N
ATOM    808  NH2 ARG N  43    -127.753  60.481 -43.318  1.00  0.00           N
ATOM    809  N   THR N  44    -127.942  66.702 -46.942  1.00 61.05           N
ATOM    810  CA  THR N  44    -126.982  67.718 -47.367  1.00 61.24           C
ATOM    811  C   THR N  44    -126.658  68.654 -46.207  1.00 61.25           C
ATOM    812  O   THR N  44    -125.501  68.974 -45.960  1.00 59.96           O
ATOM    813  CB  THR N  44    -127.538  68.532 -48.564  1.00  0.00           C
ATOM    814  OG1 THR N  44    -127.946  67.638 -49.606  1.00  0.00           O
ATOM    815  CG2 THR N  44    -126.502  69.467 -49.164  1.00  0.00           C
ATOM    816  N   GLN N  45    -127.666  69.050 -45.444  1.00 93.28           N
ATOM    817  CA  GLN N  45    -127.418  69.951 -44.331  1.00 95.22           C
ATOM    818  C   GLN N  45    -126.704  69.306 -43.139  1.00 95.44           C
ATOM    819  O   GLN N  45    -125.873  69.954 -42.523  1.00 95.23           O
ATOM    820  CB  GLN N  45    -128.732  70.605 -43.916  1.00  0.00           C
ATOM    821  CG  GLN N  45    -128.544  71.847 -43.065  1.00  0.00           C
ATOM    822  CD  GLN N  45    -129.828  72.627 -42.921  1.00  0.00           C
ATOM    823  OE1 GLN N  45    -130.898  72.067 -42.690  1.00  0.00           O
ATOM    824  NE2 GLN N  45    -129.746  73.922 -43.065  1.00  0.00           N
ATOM    825  N   VAL N  46    -126.931  68.040 -42.810  1.00 75.23           N
ATOM    826  CA  VAL N  46    -126.156  67.447 -41.710  1.00 74.30           C
ATOM    827  C   VAL N  46    -124.719  67.175 -42.144  1.00 73.11           C
ATOM    828  O   VAL N  46    -123.832  67.085 -41.300  1.00 72.81           O
ATOM    829  CB  VAL N  46    -126.768  66.169 -41.067  1.00  0.00           C
ATOM    830  CG1 VAL N  46    -128.121  66.474 -40.445  1.00  0.00           C
ATOM    831  CG2 VAL N  46    -126.909  65.021 -42.047  1.00  0.00           C
ATOM    832  N   ALA N  47    -124.452  67.118 -43.444  1.00 65.90           N
ATOM    833  CA  ALA N  47    -123.070  67.061 -43.907  1.00 65.86           C
ATOM    834  C   ALA N  47    -122.400  68.398 -43.577  1.00 66.26           C
ATOM    835  O   ALA N  47    -121.276  68.428 -43.093  1.00 67.27           O
ATOM    836  CB  ALA N  47    -123.006  66.772 -45.413  1.00  0.00           C
ATOM    837  N   GLU N  48    -123.104  69.499 -43.804  1.00 77.21           N
ATOM    838  CA  GLU N  48    -122.574  70.829 -43.489  1.00 78.60           C
ATOM    839  C   GLU N  48    -122.382  70.993 -41.981  1.00 78.76           C
ATOM    840  O   GLU N  48    -121.364  71.515 -41.540  1.00 78.03           O
ATOM    841  CB  GLU N  48    -123.508  71.928 -44.016  1.00  0.00           C
ATOM    842  CG  GLU N  48    -123.643  71.949 -45.535  1.00  0.00           C
ATOM    843  CD  GLU N  48    -124.633  72.997 -46.028  1.00  0.00           C
ATOM    844  OE1 GLU N  48    -125.844  72.897 -45.717  1.00  0.00           O
ATOM    845  OE2 GLU N  48    -124.201  73.913 -46.763  1.00  0.00           O
ATOM    846  N   GLU N  49    -123.316  70.488 -41.187  1.00101.98           N
ATOM    847  CA  GLU N  49    -123.197  70.538 -39.725  1.00102.11           C
ATOM    848  C   GLU N  49    -121.963  69.755 -39.270  1.00102.28           C
ATOM    849  O   GLU N  49    -121.203  70.191 -38.397  1.00102.46           O
ATOM    850  CB  GLU N  49    -124.435  69.910 -39.066  1.00  0.00           C
ATOM    851  CG  GLU N  49    -125.734  70.710 -39.207  1.00  0.00           C
ATOM    852  CD  GLU N  49    -126.978  69.927 -38.771  1.00  0.00           C
ATOM    853  OE1 GLU N  49    -126.863  68.897 -38.075  1.00  0.00           O
ATOM    854  OE2 GLU N  49    -128.104  70.329 -39.153  1.00  0.00           O
ATOM    855  N   ALA N  50    -121.740  68.595 -39.872  1.00 81.67           N
ATOM    856  CA  ALA N  50    -120.588  67.775 -39.526  1.00 79.58           C
ATOM    857  C   ALA N  50    -119.287  68.467 -39.944  1.00 80.57           C
ATOM    858  O   ALA N  50    -118.304  68.420 -39.211  1.00 80.50           O
ATOM    859  CB  ALA N  50    -120.717  66.398 -40.182  1.00  0.00           C
ATOM    860  N   GLU N  51    -119.289  69.129 -41.092  1.00 85.97           N
ATOM    861  CA  GLU N  51    -118.116  69.870 -41.561  1.00 88.62           C
ATOM    862  C   GLU N  51    -117.798  71.067 -40.671  1.00 89.42           C
ATOM    863  O   GLU N  51    -116.630  71.355 -40.443  1.00 88.49           O
ATOM    864  CB  GLU N  51    -118.307  70.381 -42.994  1.00  0.00           C
ATOM    865  CG  GLU N  51    -118.156  69.330 -44.099  1.00  0.00           C
ATOM    866  CD  GLU N  51    -116.712  68.895 -44.353  1.00  0.00           C
ATOM    867  OE1 GLU N  51    -115.786  69.316 -43.625  1.00  0.00           O
ATOM    868  OE2 GLU N  51    -116.508  68.106 -45.299  1.00  0.00           O
ATOM    869  N   GLU N  52    -118.795  71.747 -40.119  1.00117.34           N
ATOM    870  CA  GLU N  52    -118.511  72.857 -39.202  1.00119.28           C
ATOM    871  C   GLU N  52    -117.756  72.343 -37.983  1.00119.96           C
ATOM    872  O   GLU N  52    -116.753  72.922 -37.553  1.00120.89           O
ATOM    873  CB  GLU N  52    -119.790  73.525 -38.691  1.00  0.00           C
ATOM    874  CG  GLU N  52    -120.529  74.384 -39.695  1.00  0.00           C
ATOM    875  CD  GLU N  52    -121.720  75.075 -39.048  1.00  0.00           C
ATOM    876  OE1 GLU N  52    -122.617  74.376 -38.529  1.00  0.00           O
ATOM    877  OE2 GLU N  52    -121.739  76.327 -39.022  1.00  0.00           O
ATOM    878  N   HIS N  53    -118.221  71.226 -37.443  1.00 86.89           N
ATOM    879  CA  HIS N  53    -117.583  70.648 -36.266  1.00 84.95           C
ATOM    880  C   HIS N  53    -116.196  70.129 -36.628  1.00 82.29           C
ATOM    881  O   HIS N  53    -115.251  70.314 -35.867  1.00 82.46           O
ATOM    882  CB  HIS N  53    -118.429  69.517 -35.676  1.00  0.00           C
ATOM    883  CG  HIS N  53    -119.668  69.988 -34.978  1.00  0.00           C
ATOM    884  ND1 HIS N  53    -120.839  70.340 -35.604  1.00  0.00           N
ATOM    885  CD2 HIS N  53    -119.918  70.154 -33.652  1.00  0.00           C
ATOM    886  CE1 HIS N  53    -121.719  70.704 -34.671  1.00  0.00           C
ATOM    887  NE2 HIS N  53    -121.210  70.595 -33.460  1.00  0.00           N
ATOM    888  N   LEU N  54    -116.053  69.513 -37.794  1.00 86.28           N
ATOM    889  CA  LEU N  54    -114.759  68.977 -38.210  1.00 85.00           C
ATOM    890  C   LEU N  54    -113.759  70.102 -38.434  1.00 85.45           C
ATOM    891  O   LEU N  54    -112.613  70.003 -38.016  1.00 85.80           O
ATOM    892  CB  LEU N  54    -114.902  68.150 -39.494  1.00  0.00           C
ATOM    893  CG  LEU N  54    -113.634  67.405 -39.947  1.00  0.00           C
ATOM    894  CD1 LEU N  54    -113.271  66.270 -38.987  1.00  0.00           C
ATOM    895  CD2 LEU N  54    -113.806  66.838 -41.345  1.00  0.00           C
ATOM    896  N   CYS N  55    -114.189  71.191 -39.052  1.00 83.82           N
ATOM    897  CA  CYS N  55    -113.316  72.334 -39.291  1.00 85.53           C
ATOM    898  C   CYS N  55    -112.870  72.958 -37.974  1.00 86.87           C
ATOM    899  O   CYS N  55    -111.698  73.300 -37.812  1.00 86.24           O
ATOM    900  CB  CYS N  55    -114.052  73.385 -40.126  1.00  0.00           C
ATOM    901  SG  CYS N  55    -112.982  74.754 -40.648  1.00  0.00           S
ATOM    902  N   SER N  56    -113.791  73.099 -37.029  1.00103.53           N
ATOM    903  CA  SER N  56    -113.439  73.670 -35.732  1.00103.15           C
ATOM    904  C   SER N  56    -112.442  72.758 -35.027  1.00101.91           C
ATOM    905  O   SER N  56    -111.391  73.208 -34.584  1.00102.23           O
ATOM    906  CB  SER N  56    -114.686  73.870 -34.866  1.00  0.00           C
ATOM    907  OG  SER N  56    -114.391  74.626 -33.703  1.00  0.00           O
ATOM    908  N   GLN N  57    -112.728  71.464 -34.986  1.00 82.86           N
ATOM    909  CA  GLN N  57    -111.852  70.531 -34.287  1.00 80.79           C
ATOM    910  C   GLN N  57    -110.498  70.378 -34.971  1.00 82.34           C
ATOM    911  O   GLN N  57    -109.498  70.147 -34.311  1.00 81.45           O
ATOM    912  CB  GLN N  57    -112.533  69.173 -34.127  1.00  0.00           C
ATOM    913  CG  GLN N  57    -111.819  68.274 -33.129  1.00  0.00           C
ATOM    914  CD  GLN N  57    -112.582  67.010 -32.851  1.00  0.00           C
ATOM    915  OE1 GLN N  57    -113.151  66.405 -33.739  1.00  0.00           O
ATOM    916  NE2 GLN N  57    -112.610  66.607 -31.613  1.00  0.00           N
ATOM    917  N   LEU N  58    -110.431  70.566 -36.280  1.00 94.47           N
ATOM    918  CA  LEU N  58    -109.139  70.568 -36.959  1.00 99.40           C
ATOM    919  C   LEU N  58    -108.309  71.743 -36.463  1.00100.54           C
ATOM    920  O   LEU N  58    -107.160  71.561 -36.097  1.00100.44           O
ATOM    921  CB  LEU N  58    -109.315  70.653 -38.477  1.00  0.00           C
ATOM    922  CG  LEU N  58    -108.018  70.667 -39.302  1.00  0.00           C
ATOM    923  CD1 LEU N  58    -107.181  69.395 -39.130  1.00  0.00           C
ATOM    924  CD2 LEU N  58    -108.358  70.857 -40.776  1.00  0.00           C
ATOM    925  N   ALA N  59    -108.895  72.930 -36.396  1.00121.01           N
ATOM    926  CA  ALA N  59    -108.165  74.101 -35.917  1.00121.33           C
ATOM    927  C   ALA N  59    -107.752  73.926 -34.448  1.00121.38           C
ATOM    928  O   ALA N  59    -106.671  74.343 -34.038  1.00121.65           O
ATOM    929  CB  ALA N  59    -109.031  75.353 -36.094  1.00  0.00           C
ATOM    930  N   GLU N  60    -108.609  73.292 -33.660  1.00 91.63           N
ATOM    931  CA  GLU N  60    -108.295  72.988 -32.264  1.00 90.25           C
ATOM    932  C   GLU N  60    -107.116  72.016 -32.175  1.00 90.69           C
ATOM    933  O   GLU N  60    -106.166  72.271 -31.446  1.00 90.96           O
ATOM    934  CB  GLU N  60    -109.522  72.387 -31.566  1.00  0.00           C
ATOM    935  CG  GLU N  60    -110.676  73.371 -31.353  1.00  0.00           C
ATOM    936  CD  GLU N  60    -112.038  72.680 -31.287  1.00  0.00           C
ATOM    937  OE1 GLU N  60    -112.162  71.629 -30.625  1.00  0.00           O
ATOM    938  OE2 GLU N  60    -112.996  73.187 -31.917  1.00  0.00           O
ATOM    939  N   LEU N  61    -107.139  70.939 -32.947  1.00 88.80           N
ATOM    940  CA  LEU N  61    -106.060  69.949 -32.945  1.00 90.76           C
ATOM    941  C   LEU N  61    -104.752  70.540 -33.465  1.00 92.92           C
ATOM    942  O   LEU N  61    -103.679  70.258 -32.944  1.00 92.82           O
ATOM    943  CB  LEU N  61    -106.466  68.753 -33.815  1.00  0.00           C
ATOM    944  CG  LEU N  61    -105.488  67.567 -33.905  1.00  0.00           C
ATOM    945  CD1 LEU N  61    -105.271  66.852 -32.573  1.00  0.00           C
ATOM    946  CD2 LEU N  61    -106.012  66.572 -34.929  1.00  0.00           C
ATOM    947  N   GLU N  62    -104.825  71.397 -34.469  1.00122.45           N
ATOM    948  CA  GLU N  62    -103.637  72.076 -34.983  1.00125.78           C
ATOM    949  C   GLU N  62    -103.048  73.008 -33.926  1.00127.53           C
ATOM    950  O   GLU N  62    -101.830  73.119 -33.810  1.00127.17           O
ATOM    951  CB  GLU N  62    -103.983  72.863 -36.252  1.00  0.00           C
ATOM    952  CG  GLU N  62    -104.179  71.968 -37.478  1.00  0.00           C
ATOM    953  CD  GLU N  62    -104.598  72.734 -38.730  1.00  0.00           C
ATOM    954  OE1 GLU N  62    -105.006  73.914 -38.631  1.00  0.00           O
ATOM    955  OE2 GLU N  62    -104.508  72.146 -39.832  1.00  0.00           O
ATOM    956  N   ALA N  63    -103.891  73.628 -33.111  1.00121.82           N
ATOM    957  CA  ALA N  63    -103.408  74.452 -32.006  1.00123.11           C
ATOM    958  C   ALA N  63    -102.804  73.593 -30.888  1.00124.99           C
ATOM    959  O   ALA N  63    -101.810  73.977 -30.286  1.00125.71           O
ATOM    960  CB  ALA N  63    -104.550  75.323 -31.466  1.00  0.00           C
ATOM    961  N   GLU N  64    -103.379  72.429 -30.618  1.00105.36           N
ATOM    962  CA  GLU N  64    -102.814  71.502 -29.627  1.00107.05           C
ATOM    963  C   GLU N  64    -101.452  71.001 -30.101  1.00108.65           C
ATOM    964  O   GLU N  64    -100.519  70.854 -29.321  1.00108.56           O
ATOM    965  CB  GLU N  64    -103.740  70.300 -29.408  1.00  0.00           C
ATOM    966  CG  GLU N  64    -105.031  70.631 -28.671  1.00  0.00           C
ATOM    967  CD  GLU N  64    -105.932  69.415 -28.504  1.00  0.00           C
ATOM    968  OE1 GLU N  64    -106.191  68.697 -29.497  1.00  0.00           O
ATOM    969  OE2 GLU N  64    -106.395  69.181 -27.369  1.00  0.00           O
ATOM    970  N   SER N  65    -101.316  70.816 -31.406  1.00116.31           N
ATOM    971  CA  SER N  65    -100.054  70.411 -32.028  1.00119.26           C
ATOM    972  C   SER N  65     -99.023  71.544 -32.096  1.00120.81           C
ATOM    973  O   SER N  65     -97.956  71.382 -32.699  1.00120.94           O
ATOM    974  CB  SER N  65    -100.337  69.890 -33.442  1.00  0.00           C
ATOM    975  OG  SER N  65     -99.175  69.317 -34.022  1.00  0.00           O
ATOM    976  N   LEU N  66     -99.341  72.688 -31.504  1.00150.99           N
ATOM    977  CA  LEU N  66     -98.471  73.860 -31.492  1.00152.26           C
ATOM    978  C   LEU N  66     -98.286  74.365 -30.054  1.00152.64           C
ATOM    979  O   LEU N  66     -97.826  75.487 -29.830  1.00152.66           O
ATOM    980  CB  LEU N  66     -99.106  74.929 -32.394  1.00  0.00           C
ATOM    981  CG  LEU N  66     -98.249  76.062 -32.981  1.00  0.00           C
ATOM    982  CD1 LEU N  66     -97.153  75.539 -33.916  1.00  0.00           C
ATOM    983  CD2 LEU N  66     -99.151  77.029 -33.751  1.00  0.00           C
ATOM    984  N   GLY N  67     -98.677  73.533 -29.094  1.00128.62           N
ATOM    985  CA  GLY N  67     -98.586  73.873 -27.679  1.00128.28           C
ATOM    986  C   GLY N  67     -97.422  73.202 -26.981  1.00129.19           C
ATOM    987  O   GLY N  67     -97.213  73.490 -25.784  1.00129.29           O
ATOM    988  OXT GLY N  67     -96.739  72.367 -27.611  1.00129.29           O
TER     989      GLY N  67 
END
