# Supplementary material for: Similar but Not Identical—Binding Properties of LSU (Response to Low Sulfur) Proteins From Arabidopsis thaliana
Source: Front Plant Sci. 2020 Aug 14;11:1246. doi: 10.3389/fpls.2020.01246 (PMC7456924; doi:10.3389/fpls.2020.01246)
Supplement: Supplementary file 1 [file DataSheet_1.zip › Suppl_file17_44_00.pdb]

REMARK YASARA *************************************************************
REMARK YASARA *                                                           *
REMARK YASARA *                     Y  A  S  A  R  A                      *
REMARK YASARA *                                                           *
REMARK YASARA *   Yet Another Scientific Artificial Reality Application   *
REMARK YASARA *                                                           *
REMARK YASARA *            MOLECULE STRUCTURE FILE, PDB FORMAT            *
REMARK YASARA *                                                           *
REMARK YASARA * Just use YASARA every day to make your questions go away! *
REMARK YASARA *                                                           *
REMARK YASARA *                      www.YASARA.org                       *
REMARK YASARA *                                                           *
REMARK YASARA *************************************************************
REMARK YASARA
REMARK YASARA Written on:        Sun Nov 24 10:01:28 2019
REMARK YASARA Number of models: 1
REMARK YASARA Number of atoms:   976
REMARK YASARA Please address questions or suggestions to: Eliza@yasara.org
REMARK YASARA
REMARK   2 RESOLUTION. 3.30 ANGSTROMS.
REMARK 290 CRYSTALLOGRAPHIC SYMMETRY TRANSFORMATIONS
REMARK 290 THE FOLLOWING TRANSFORMATIONS OPERATE ON THE ATOM/HETATM
REMARK 290 RECORDS IN THIS ENTRY TO PRODUCE CRYSTALLOGRAPHICALLY
REMARK 290 RELATED MOLECULES.
REMARK 290   SMTRY1   1  1.000000  0.000000  0.000000        0.00000
REMARK 290   SMTRY2   1  0.000000  1.000000  0.000000        0.00000
REMARK 290   SMTRY3   1  0.000000  0.000000  1.000000        0.00000
REMARK 290   SMTRY1   2 -0.500000 -0.866025  0.000000        0.00000
REMARK 290   SMTRY2   2  0.866025 -0.500000  0.000000        0.00000
REMARK 290   SMTRY3   2  0.000000  0.000000  1.000000       24.89000
REMARK 290   SMTRY1   3 -0.500000  0.866025  0.000000        0.00000
REMARK 290   SMTRY2   3 -0.866025 -0.500000  0.000000        0.00000
REMARK 290   SMTRY3   3  0.000000  0.000000  1.000000       49.78000
REMARK 290   SMTRY1   4 -1.000000  0.000000  0.000000        0.00000
REMARK 290   SMTRY2   4  0.000000 -1.000000  0.000000        0.00000
REMARK 290   SMTRY3   4  0.000000  0.000000  1.000000       37.33500
REMARK 290   SMTRY1   5  0.500000  0.866025  0.000000        0.00000
REMARK 290   SMTRY2   5 -0.866025  0.500000  0.000000        0.00000
REMARK 290   SMTRY3   5  0.000000  0.000000  1.000000       62.22500
REMARK 290   SMTRY1   6  0.500000 -0.866025  0.000000        0.00000
REMARK 290   SMTRY2   6  0.866025  0.500000  0.000000        0.00000
REMARK 290   SMTRY3   6  0.000000  0.000000  1.000000       12.44500
SEQRES   1 M   61  GLY TYR VAL MET VAL ALA ALA SER GLU VAL GLU GLU LEU 
SEQRES   2 M   61  ARG GLN LYS ASN GLY GLU MET GLU LYS ALA VAL GLU GLU 
SEQRES   3 M   61  MET ARG LYS GLU MET LEU GLN LEU TRP ARG ARG THR GLN 
SEQRES   4 M   61  VAL ALA GLU GLU ALA GLU GLU HIS LEU CYS SER GLN LEU 
SEQRES   5 M   61  ALA GLU LEU GLU ALA GLU SER LEU GLY 
SEQRES   1 N   61  GLY TYR VAL MET VAL ALA ALA SER GLU VAL GLU GLU LEU 
SEQRES   2 N   61  ARG GLN LYS ASN GLY GLU MET GLU LYS ALA VAL GLU GLU 
SEQRES   3 N   61  MET ARG LYS GLU MET LEU GLN LEU TRP ARG ARG THR GLN 
SEQRES   4 N   61  VAL ALA GLU GLU ALA GLU GLU HIS LEU CYS SER GLN LEU 
SEQRES   5 N   61  ALA GLU LEU GLU ALA GLU SER LEU GLY 
CRYST1  140.290  140.290   74.670  90.00  90.00 120.00 P 61         12
ORIGX1      1.000000  0.000000  0.000000        0.00000
ORIGX2      0.000000  1.000000  0.000000        0.00000
ORIGX3      0.000000  0.000000  1.000000        0.00000
SCALE1      0.007128  0.004115  0.000000        0.00000
SCALE2      0.000000  0.008231  0.000000        0.00000
SCALE3      0.000000  0.000000  0.013392        0.00000
ATOM      1  N   GLY M   7    -170.137  61.077 -81.580  1.00184.81           N
ATOM      2  CA  GLY M   7    -170.207  59.682 -81.057  1.00182.48           C
ATOM      3  C   GLY M   7    -169.364  59.537 -79.815  1.00180.57           C
ATOM      4  O   GLY M   7    -168.598  60.455 -79.562  1.00180.26           O
ATOM      5  N   TYR M   8    -169.464  58.447 -79.059  1.00151.11           N
ATOM      6  CA  TYR M   8    -168.778  58.329 -77.762  1.00148.80           C
ATOM      7  C   TYR M   8    -167.272  58.579 -77.777  1.00146.43           C
ATOM      8  O   TYR M   8    -166.741  59.236 -76.886  1.00146.20           O
ATOM      9  CB  TYR M   8    -169.008  56.930 -77.175  1.00  0.00           C
ATOM     10  CG  TYR M   8    -168.174  56.694 -75.933  1.00  0.00           C
ATOM     11  CD1 TYR M   8    -168.532  57.281 -74.701  1.00  0.00           C
ATOM     12  CD2 TYR M   8    -166.978  55.943 -75.997  1.00  0.00           C
ATOM     13  CE1 TYR M   8    -167.683  57.163 -73.566  1.00  0.00           C
ATOM     14  CE2 TYR M   8    -166.140  55.812 -74.862  1.00  0.00           C
ATOM     15  CZ  TYR M   8    -166.489  56.443 -73.667  1.00  0.00           C
ATOM     16  OH  TYR M   8    -165.639  56.353 -72.598  1.00  0.00           O
ATOM     17  N   VAL M   9    -166.581  58.113 -78.806  1.00150.09           N
ATOM     18  CA  VAL M   9    -165.125  58.250 -78.864  1.00146.85           C
ATOM     19  C   VAL M   9    -164.636  59.698 -78.834  1.00144.57           C
ATOM     20  O   VAL M   9    -163.497  59.945 -78.490  1.00144.64           O
ATOM     21  CB  VAL M   9    -164.533  57.510 -80.096  1.00  0.00           C
ATOM     22  CG1 VAL M   9    -164.900  56.015 -80.047  1.00  0.00           C
ATOM     23  CG2 VAL M   9    -165.028  58.113 -81.426  1.00  0.00           C
ATOM     24  N   MET M  10    -165.504  60.664 -79.111  1.00122.57           N
ATOM     25  CA  MET M  10    -165.129  62.074 -79.038  1.00119.96           C
ATOM     26  C   MET M  10    -164.803  62.514 -77.609  1.00118.21           C
ATOM     27  O   MET M  10    -163.861  63.263 -77.391  1.00118.16           O
ATOM     28  CB  MET M  10    -166.286  62.918 -79.573  1.00  0.00           C
ATOM     29  CG  MET M  10    -165.970  64.388 -79.780  1.00  0.00           C
ATOM     30  SD  MET M  10    -167.449  65.262 -80.333  1.00  0.00           S
ATOM     31  CE  MET M  10    -168.287  65.615 -78.763  1.00  0.00           C
ATOM     32  N   VAL M  11    -165.559  62.050 -76.622  1.00144.16           N
ATOM     33  CA  VAL M  11    -165.300  62.490 -75.247  1.00140.97           C
ATOM     34  C   VAL M  11    -164.186  61.644 -74.647  1.00138.76           C
ATOM     35  O   VAL M  11    -163.420  62.111 -73.808  1.00138.36           O
ATOM     36  CB  VAL M  11    -166.572  62.512 -74.347  1.00  0.00           C
ATOM     37  CG1 VAL M  11    -167.606  63.493 -74.930  1.00  0.00           C
ATOM     38  CG2 VAL M  11    -167.223  61.129 -74.180  1.00  0.00           C
ATOM     39  N   ALA M  12    -164.038  60.424 -75.151  1.00113.33           N
ATOM     40  CA  ALA M  12    -162.937  59.574 -74.722  1.00111.07           C
ATOM     41  C   ALA M  12    -161.630  60.189 -75.224  1.00111.40           C
ATOM     42  O   ALA M  12    -160.635  60.170 -74.516  1.00111.68           O
ATOM     43  CB  ALA M  12    -163.120  58.149 -75.255  1.00  0.00           C
ATOM     44  N   ALA M  13    -161.657  60.764 -76.423  1.00129.30           N
ATOM     45  CA  ALA M  13    -160.480  61.398 -77.011  1.00128.96           C
ATOM     46  C   ALA M  13    -159.974  62.542 -76.136  1.00128.41           C
ATOM     47  O   ALA M  13    -158.772  62.693 -75.955  1.00128.91           O
ATOM     48  CB  ALA M  13    -160.782  61.898 -78.428  1.00  0.00           C
ATOM     49  N   SER M  14    -160.890  63.317 -75.569  1.00122.69           N
ATOM     50  CA  SER M  14    -160.489  64.433 -74.716  1.00122.38           C
ATOM     51  C   SER M  14    -159.738  63.881 -73.512  1.00120.94           C
ATOM     52  O   SER M  14    -158.586  64.241 -73.279  1.00121.03           O
ATOM     53  CB  SER M  14    -161.704  65.256 -74.273  1.00  0.00           C
ATOM     54  OG  SER M  14    -161.336  66.526 -73.756  1.00  0.00           O
ATOM     55  N   GLU M  15    -160.333  62.933 -72.798  1.00123.31           N
ATOM     56  CA  GLU M  15    -159.661  62.409 -71.615  1.00121.58           C
ATOM     57  C   GLU M  15    -158.352  61.709 -71.944  1.00120.13           C
ATOM     58  O   GLU M  15    -157.380  61.902 -71.225  1.00120.31           O
ATOM     59  CB  GLU M  15    -160.531  61.439 -70.812  1.00  0.00           C
ATOM     60  CG  GLU M  15    -161.599  62.116 -69.971  1.00  0.00           C
ATOM     61  CD  GLU M  15    -162.028  61.233 -68.809  1.00  0.00           C
ATOM     62  OE1 GLU M  15    -161.741  61.590 -67.642  1.00  0.00           O
ATOM     63  OE2 GLU M  15    -162.588  60.137 -69.023  1.00  0.00           O
ATOM     64  N   VAL M  16    -158.266  60.920 -73.007  1.00101.56           N
ATOM     65  CA  VAL M  16    -156.998  60.241 -73.271  1.00 99.81           C
ATOM     66  C   VAL M  16    -155.917  61.221 -73.677  1.00 98.73           C
ATOM     67  O   VAL M  16    -154.763  60.980 -73.365  1.00 98.19           O
ATOM     68  CB  VAL M  16    -157.059  59.093 -74.317  1.00  0.00           C
ATOM     69  CG1 VAL M  16    -157.997  58.012 -73.845  1.00  0.00           C
ATOM     70  CG2 VAL M  16    -157.483  59.568 -75.696  1.00  0.00           C
ATOM     71  N   GLU M  17    -156.225  62.327 -74.336  1.00106.49           N
ATOM     72  CA  GLU M  17    -155.165  63.251 -74.730  1.00105.60           C
ATOM     73  C   GLU M  17    -154.763  64.142 -73.561  1.00104.31           C
ATOM     74  O   GLU M  17    -153.574  64.400 -73.370  1.00104.89           O
ATOM     75  CB  GLU M  17    -155.548  64.042 -75.979  1.00  0.00           C
ATOM     76  CG  GLU M  17    -155.610  63.123 -77.203  1.00  0.00           C
ATOM     77  CD  GLU M  17    -155.765  63.877 -78.513  1.00  0.00           C
ATOM     78  OE1 GLU M  17    -154.840  64.643 -78.858  1.00  0.00           O
ATOM     79  OE2 GLU M  17    -156.765  63.657 -79.227  1.00  0.00           O
ATOM     80  N   GLU M  18    -155.707  64.506 -72.704  1.00 99.26           N
ATOM     81  CA  GLU M  18    -155.379  65.227 -71.470  1.00 98.10           C
ATOM     82  C   GLU M  18    -154.521  64.335 -70.572  1.00 97.80           C
ATOM     83  O   GLU M  18    -153.506  64.754 -70.003  1.00 97.28           O
ATOM     84  CB  GLU M  18    -156.663  65.597 -70.721  1.00  0.00           C
ATOM     85  CG  GLU M  18    -157.500  66.679 -71.395  1.00  0.00           C
ATOM     86  CD  GLU M  18    -158.877  66.806 -70.756  1.00  0.00           C
ATOM     87  OE1 GLU M  18    -158.941  67.130 -69.550  1.00  0.00           O
ATOM     88  OE2 GLU M  18    -159.898  66.578 -71.450  1.00  0.00           O
ATOM     89  N   LEU M  19    -154.894  63.067 -70.476  1.00100.92           N
ATOM     90  CA  LEU M  19    -154.128  62.119 -69.676  1.00101.27           C
ATOM     91  C   LEU M  19    -152.793  61.825 -70.344  1.00102.80           C
ATOM     92  O   LEU M  19    -151.821  61.618 -69.636  1.00104.56           O
ATOM     93  CB  LEU M  19    -154.888  60.808 -69.441  1.00  0.00           C
ATOM     94  CG  LEU M  19    -155.926  60.652 -68.308  1.00  0.00           C
ATOM     95  CD1 LEU M  19    -156.644  61.925 -67.855  1.00  0.00           C
ATOM     96  CD2 LEU M  19    -156.968  59.609 -68.706  1.00  0.00           C
ATOM     97  N   ARG M  20    -152.697  61.829 -71.669  1.00129.08           N
ATOM     98  CA  ARG M  20    -151.401  61.661 -72.346  1.00129.12           C
ATOM     99  C   ARG M  20    -150.492  62.835 -72.048  1.00126.07           C
ATOM    100  O   ARG M  20    -149.308  62.617 -71.813  1.00126.24           O
ATOM    101  CB  ARG M  20    -151.527  61.552 -73.872  1.00  0.00           C
ATOM    102  CG  ARG M  20    -151.809  60.149 -74.401  1.00  0.00           C
ATOM    103  CD  ARG M  20    -151.947  60.133 -75.926  1.00  0.00           C
ATOM    104  NE  ARG M  20    -153.267  59.674 -76.389  1.00  0.00           N
ATOM    105  CZ  ARG M  20    -153.661  58.415 -76.545  1.00  0.00           C
ATOM    106  NH1 ARG M  20    -154.827  58.172 -77.062  1.00  0.00           N
ATOM    107  NH2 ARG M  20    -152.951  57.375 -76.200  1.00  0.00           N
ATOM    108  N   GLN M  21    -151.022  64.051 -72.037  1.00 75.75           N
ATOM    109  CA  GLN M  21    -150.196  65.213 -71.725  1.00 73.96           C
ATOM    110  C   GLN M  21    -149.684  65.079 -70.299  1.00 73.91           C
ATOM    111  O   GLN M  21    -148.477  65.120 -70.075  1.00 73.60           O
ATOM    112  CB  GLN M  21    -150.971  66.530 -71.863  1.00  0.00           C
ATOM    113  CG  GLN M  21    -150.077  67.756 -71.676  1.00  0.00           C
ATOM    114  CD  GLN M  21    -150.857  69.030 -71.453  1.00  0.00           C
ATOM    115  OE1 GLN M  21    -151.603  69.480 -72.310  1.00  0.00           O
ATOM    116  NE2 GLN M  21    -150.685  69.627 -70.305  1.00  0.00           N
ATOM    117  N   LYS M  22    -150.583  64.862 -69.347  1.00 94.31           N
ATOM    118  CA  LYS M  22    -150.169  64.761 -67.947  1.00 94.36           C
ATOM    119  C   LYS M  22    -149.212  63.593 -67.729  1.00 94.16           C
ATOM    120  O   LYS M  22    -148.233  63.731 -67.006  1.00 94.90           O
ATOM    121  CB  LYS M  22    -151.385  64.664 -67.022  1.00  0.00           C
ATOM    122  CG  LYS M  22    -151.012  64.817 -65.548  1.00  0.00           C
ATOM    123  CD  LYS M  22    -152.187  64.571 -64.616  1.00  0.00           C
ATOM    124  CE  LYS M  22    -151.692  64.598 -63.174  1.00  0.00           C
ATOM    125  NZ  LYS M  22    -152.757  64.306 -62.163  1.00  0.00           N
ATOM    126  N   ASN M  23    -149.437  62.476 -68.409  1.00 87.26           N
ATOM    127  CA  ASN M  23    -148.512  61.347 -68.332  1.00 87.93           C
ATOM    128  C   ASN M  23    -147.139  61.773 -68.822  1.00 89.07           C
ATOM    129  O   ASN M  23    -146.167  61.495 -68.156  1.00 89.49           O
ATOM    130  CB  ASN M  23    -148.953  60.137 -69.170  1.00  0.00           C
ATOM    131  CG  ASN M  23    -149.855  59.190 -68.418  1.00  0.00           C
ATOM    132  OD1 ASN M  23    -149.588  58.822 -67.291  1.00  0.00           O
ATOM    133  ND2 ASN M  23    -150.904  58.746 -69.053  1.00  0.00           N
ATOM    134  N   GLY M  24    -147.034  62.457 -69.952  1.00 93.68           N
ATOM    135  CA  GLY M  24    -145.723  62.851 -70.446  1.00 95.26           C
ATOM    136  C   GLY M  24    -145.017  63.848 -69.547  1.00 94.61           C
ATOM    137  O   GLY M  24    -143.812  63.755 -69.322  1.00 94.55           O
ATOM    138  N   GLU M  25    -145.765  64.791 -68.995  1.00 90.41           N
ATOM    139  CA  GLU M  25    -145.199  65.788 -68.087  1.00 90.25           C
ATOM    140  C   GLU M  25    -144.693  65.117 -66.811  1.00 89.14           C
ATOM    141  O   GLU M  25    -143.619  65.434 -66.296  1.00 88.56           O
ATOM    142  CB  GLU M  25    -146.273  66.820 -67.722  1.00  0.00           C
ATOM    143  CG  GLU M  25    -146.694  67.718 -68.883  1.00  0.00           C
ATOM    144  CD  GLU M  25    -147.906  68.580 -68.548  1.00  0.00           C
ATOM    145  OE1 GLU M  25    -149.007  68.033 -68.313  1.00  0.00           O
ATOM    146  OE2 GLU M  25    -147.774  69.819 -68.558  1.00  0.00           O
ATOM    147  N   MET M  26    -145.465  64.172 -66.299  1.00 80.87           N
ATOM    148  CA  MET M  26    -145.117  63.512 -65.050  1.00 81.28           C
ATOM    149  C   MET M  26    -144.100  62.388 -65.232  1.00 82.29           C
ATOM    150  O   MET M  26    -143.319  62.117 -64.324  1.00 82.07           O
ATOM    151  CB  MET M  26    -146.393  63.039 -64.362  1.00  0.00           C
ATOM    152  CG  MET M  26    -146.193  62.637 -62.917  1.00  0.00           C
ATOM    153  SD  MET M  26    -147.768  62.374 -62.102  1.00  0.00           S
ATOM    154  CE  MET M  26    -148.245  64.047 -61.665  1.00  0.00           C
ATOM    155  N   GLU M  27    -144.030  61.787 -66.410  1.00 93.54           N
ATOM    156  CA  GLU M  27    -142.978  60.810 -66.699  1.00 95.26           C
ATOM    157  C   GLU M  27    -141.654  61.569 -66.688  1.00 94.24           C
ATOM    158  O   GLU M  27    -140.672  61.152 -66.083  1.00 94.27           O
ATOM    159  CB  GLU M  27    -143.189  60.116 -68.051  1.00  0.00           C
ATOM    160  CG  GLU M  27    -142.461  58.780 -68.197  1.00  0.00           C
ATOM    161  CD  GLU M  27    -143.235  57.614 -67.579  1.00  0.00           C
ATOM    162  OE1 GLU M  27    -144.351  57.305 -68.060  1.00  0.00           O
ATOM    163  OE2 GLU M  27    -142.744  56.967 -66.625  1.00  0.00           O
ATOM    164  N   LYS M  28    -141.648  62.755 -67.283  1.00 86.71           N
ATOM    165  CA  LYS M  28    -140.443  63.586 -67.273  1.00 87.26           C
ATOM    166  C   LYS M  28    -140.110  64.066 -65.861  1.00 87.82           C
ATOM    167  O   LYS M  28    -138.953  64.231 -65.491  1.00 88.17           O
ATOM    168  CB  LYS M  28    -140.629  64.760 -68.233  1.00  0.00           C
ATOM    169  CG  LYS M  28    -139.323  65.346 -68.739  1.00  0.00           C
ATOM    170  CD  LYS M  28    -139.162  66.800 -68.356  1.00  0.00           C
ATOM    171  CE  LYS M  28    -137.894  67.352 -68.991  1.00  0.00           C
ATOM    172  NZ  LYS M  28    -137.637  68.761 -68.550  1.00  0.00           N
ATOM    173  N   ALA M  29    -141.124  64.249 -65.027  1.00106.96           N
ATOM    174  CA  ALA M  29    -140.888  64.589 -63.626  1.00105.85           C
ATOM    175  C   ALA M  29    -140.238  63.427 -62.856  1.00103.37           C
ATOM    176  O   ALA M  29    -139.377  63.661 -62.002  1.00103.70           O
ATOM    177  CB  ALA M  29    -142.198  65.022 -62.953  1.00  0.00           C
ATOM    178  N   VAL M  30    -140.614  62.184 -63.142  1.00 80.16           N
ATOM    179  CA  VAL M  30    -139.990  61.041 -62.466  1.00 76.96           C
ATOM    180  C   VAL M  30    -138.628  60.708 -63.071  1.00 76.33           C
ATOM    181  O   VAL M  30    -137.888  59.912 -62.489  1.00 76.64           O
ATOM    182  CB  VAL M  30    -140.877  59.751 -62.379  1.00  0.00           C
ATOM    183  CG1 VAL M  30    -142.196  60.029 -61.655  1.00  0.00           C
ATOM    184  CG2 VAL M  30    -141.164  59.115 -63.723  1.00  0.00           C
ATOM    185  N   GLU M  31    -138.254  61.337 -64.177  1.00 94.05           N
ATOM    186  CA  GLU M  31    -136.847  61.405 -64.576  1.00 93.95           C
ATOM    187  C   GLU M  31    -136.115  62.487 -63.778  1.00 91.37           C
ATOM    188  O   GLU M  31    -135.157  62.212 -63.056  1.00 91.07           O
ATOM    189  CB  GLU M  31    -136.682  61.754 -66.063  1.00  0.00           C
ATOM    190  CG  GLU M  31    -137.216  60.746 -67.056  1.00  0.00           C
ATOM    191  CD  GLU M  31    -136.940  61.197 -68.486  1.00  0.00           C
ATOM    192  OE1 GLU M  31    -136.193  60.489 -69.196  1.00  0.00           O
ATOM    193  OE2 GLU M  31    -137.430  62.278 -68.892  1.00  0.00           O
ATOM    194  N   GLU M  32    -136.530  63.737 -63.923  1.00 85.50           N
ATOM    195  CA  GLU M  32    -135.742  64.859 -63.410  1.00 82.00           C
ATOM    196  C   GLU M  32    -135.674  65.005 -61.900  1.00 81.53           C
ATOM    197  O   GLU M  32    -134.603  65.264 -61.365  1.00 80.40           O
ATOM    198  CB  GLU M  32    -136.227  66.181 -63.998  1.00  0.00           C
ATOM    199  CG  GLU M  32    -135.937  66.291 -65.481  1.00  0.00           C
ATOM    200  CD  GLU M  32    -136.191  67.684 -66.021  1.00  0.00           C
ATOM    201  OE1 GLU M  32    -137.278  68.255 -65.788  1.00  0.00           O
ATOM    202  OE2 GLU M  32    -135.337  68.194 -66.782  1.00  0.00           O
ATOM    203  N   MET M  33    -136.761  64.800 -61.175  1.00 97.70           N
ATOM    204  CA  MET M  33    -136.671  64.942 -59.722  1.00 97.61           C
ATOM    205  C   MET M  33    -135.922  63.737 -59.156  1.00 98.05           C
ATOM    206  O   MET M  33    -135.255  63.800 -58.130  1.00 98.65           O
ATOM    207  CB  MET M  33    -138.055  65.107 -59.102  1.00  0.00           C
ATOM    208  CG  MET M  33    -138.000  65.555 -57.646  1.00  0.00           C
ATOM    209  SD  MET M  33    -139.627  65.949 -56.976  1.00  0.00           S
ATOM    210  CE  MET M  33    -140.359  64.358 -56.863  1.00  0.00           C
ATOM    211  N   ARG M  34    -135.944  62.627 -59.882  1.00 91.32           N
ATOM    212  CA  ARG M  34    -135.147  61.465 -59.481  1.00 89.71           C
ATOM    213  C   ARG M  34    -133.673  61.750 -59.728  1.00 88.34           C
ATOM    214  O   ARG M  34    -132.826  61.330 -58.949  1.00 87.33           O
ATOM    215  CB  ARG M  34    -135.583  60.229 -60.258  1.00  0.00           C
ATOM    216  CG  ARG M  34    -135.008  58.912 -59.744  1.00  0.00           C
ATOM    217  CD  ARG M  34    -135.287  57.792 -60.739  1.00  0.00           C
ATOM    218  NE  ARG M  34    -136.717  57.686 -61.058  1.00  0.00           N
ATOM    219  CZ  ARG M  34    -137.625  56.955 -60.431  1.00  0.00           C
ATOM    220  NH1 ARG M  34    -138.837  56.953 -60.906  1.00  0.00           N
ATOM    221  NH2 ARG M  34    -137.380  56.233 -59.365  1.00  0.00           N
ATOM    222  N   LYS M  35    -133.360  62.487 -60.787  1.00 89.76           N
ATOM    223  CA  LYS M  35    -131.986  62.939 -61.023  1.00 90.31           C
ATOM    224  C   LYS M  35    -131.566  63.834 -59.868  1.00 88.74           C
ATOM    225  O   LYS M  35    -130.467  63.658 -59.364  1.00 90.03           O
ATOM    226  CB  LYS M  35    -131.858  63.718 -62.341  1.00  0.00           C
ATOM    227  CG  LYS M  35    -130.469  64.303 -62.604  1.00  0.00           C
ATOM    228  CD  LYS M  35    -130.533  65.387 -63.665  1.00  0.00           C
ATOM    229  CE  LYS M  35    -129.199  66.123 -63.741  1.00  0.00           C
ATOM    230  NZ  LYS M  35    -129.298  67.324 -64.636  1.00  0.00           N
ATOM    231  N   GLU M  36    -132.409  64.758 -59.432  1.00 71.27           N
ATOM    232  CA  GLU M  36    -132.048  65.630 -58.310  1.00 67.02           C
ATOM    233  C   GLU M  36    -131.785  64.802 -57.058  1.00 67.03           C
ATOM    234  O   GLU M  36    -130.790  65.003 -56.373  1.00 65.65           O
ATOM    235  CB  GLU M  36    -133.159  66.628 -57.979  1.00  0.00           C
ATOM    236  CG  GLU M  36    -133.411  67.706 -59.008  1.00  0.00           C
ATOM    237  CD  GLU M  36    -134.466  68.685 -58.512  1.00  0.00           C
ATOM    238  OE1 GLU M  36    -135.635  68.280 -58.324  1.00  0.00           O
ATOM    239  OE2 GLU M  36    -134.111  69.860 -58.274  1.00  0.00           O
ATOM    240  N   MET M  37    -132.640  63.830 -56.791  1.00 70.96           N
ATOM    241  CA  MET M  37    -132.478  62.955 -55.636  1.00 73.22           C
ATOM    242  C   MET M  37    -131.203  62.113 -55.713  1.00 76.44           C
ATOM    243  O   MET M  37    -130.483  61.972 -54.734  1.00 78.59           O
ATOM    244  CB  MET M  37    -133.727  62.082 -55.544  1.00  0.00           C
ATOM    245  CG  MET M  37    -133.898  61.306 -54.261  1.00  0.00           C
ATOM    246  SD  MET M  37    -135.521  60.535 -54.329  1.00  0.00           S
ATOM    247  CE  MET M  37    -135.229  59.073 -55.331  1.00  0.00           C
ATOM    248  N   LEU M  38    -130.864  61.597 -56.885  1.00 84.11           N
ATOM    249  CA  LEU M  38    -129.618  60.848 -57.072  1.00 85.48           C
ATOM    250  C   LEU M  38    -128.389  61.749 -56.933  1.00 84.46           C
ATOM    251  O   LEU M  38    -127.357  61.366 -56.374  1.00 84.53           O
ATOM    252  CB  LEU M  38    -129.624  60.210 -58.465  1.00  0.00           C
ATOM    253  CG  LEU M  38    -128.430  59.322 -58.851  1.00  0.00           C
ATOM    254  CD1 LEU M  38    -128.253  58.118 -57.922  1.00  0.00           C
ATOM    255  CD2 LEU M  38    -128.610  58.838 -60.287  1.00  0.00           C
ATOM    256  N   GLN M  39    -128.511  62.971 -57.423  1.00 69.22           N
ATOM    257  CA  GLN M  39    -127.447  63.961 -57.326  1.00 69.28           C
ATOM    258  C   GLN M  39    -127.246  64.317 -55.853  1.00 68.04           C
ATOM    259  O   GLN M  39    -126.114  64.416 -55.384  1.00 68.04           O
ATOM    260  CB  GLN M  39    -127.839  65.168 -58.188  1.00  0.00           C
ATOM    261  CG  GLN M  39    -126.781  66.228 -58.410  1.00  0.00           C
ATOM    262  CD  GLN M  39    -127.266  67.291 -59.383  1.00  0.00           C
ATOM    263  OE1 GLN M  39    -127.518  67.026 -60.555  1.00  0.00           O
ATOM    264  NE2 GLN M  39    -127.414  68.499 -58.906  1.00  0.00           N
ATOM    265  N   LEU M  40    -128.328  64.437 -55.095  1.00 73.39           N
ATOM    266  CA  LEU M  40    -128.240  64.622 -53.647  1.00 71.91           C
ATOM    267  C   LEU M  40    -127.692  63.395 -52.929  1.00 72.07           C
ATOM    268  O   LEU M  40    -126.928  63.551 -51.985  1.00 74.04           O
ATOM    269  CB  LEU M  40    -129.603  64.939 -53.040  1.00  0.00           C
ATOM    270  CG  LEU M  40    -129.906  66.405 -52.711  1.00  0.00           C
ATOM    271  CD1 LEU M  40    -130.056  67.297 -53.939  1.00  0.00           C
ATOM    272  CD2 LEU M  40    -131.178  66.442 -51.887  1.00  0.00           C
ATOM    273  N   TRP M  41    -128.020  62.186 -53.367  1.00 78.00           N
ATOM    274  CA  TRP M  41    -127.432  60.985 -52.772  1.00 78.19           C
ATOM    275  C   TRP M  41    -125.926  61.024 -52.936  1.00 77.84           C
ATOM    276  O   TRP M  41    -125.196  60.764 -51.990  1.00 76.94           O
ATOM    277  CB  TRP M  41    -127.958  59.687 -53.396  1.00  0.00           C
ATOM    278  CG  TRP M  41    -129.191  59.145 -52.738  1.00  0.00           C
ATOM    279  CD1 TRP M  41    -130.450  59.067 -53.258  1.00  0.00           C
ATOM    280  CD2 TRP M  41    -129.284  58.561 -51.425  1.00  0.00           C
ATOM    281  NE1 TRP M  41    -131.323  58.492 -52.370  1.00  0.00           N
ATOM    282  CE2 TRP M  41    -130.645  58.191 -51.221  1.00  0.00           C
ATOM    283  CE3 TRP M  41    -128.355  58.330 -50.385  1.00  0.00           C
ATOM    284  CZ2 TRP M  41    -131.103  57.631 -50.012  1.00  0.00           C
ATOM    285  CZ3 TRP M  41    -128.810  57.752 -49.168  1.00  0.00           C
ATOM    286  CH2 TRP M  41    -130.186  57.417 -48.996  1.00  0.00           C
ATOM    287  N   ARG M  42    -125.436  61.406 -54.106  1.00 71.54           N
ATOM    288  CA  ARG M  42    -123.986  61.477 -54.291  1.00 71.95           C
ATOM    289  C   ARG M  42    -123.357  62.676 -53.588  1.00 73.34           C
ATOM    290  O   ARG M  42    -122.231  62.598 -53.116  1.00 74.49           O
ATOM    291  CB  ARG M  42    -123.629  61.421 -55.773  1.00  0.00           C
ATOM    292  CG  ARG M  42    -122.206  60.904 -55.977  1.00  0.00           C
ATOM    293  CD  ARG M  42    -121.885  60.526 -57.420  1.00  0.00           C
ATOM    294  NE  ARG M  42    -122.821  59.541 -57.994  1.00  0.00           N
ATOM    295  CZ  ARG M  42    -122.830  58.230 -57.787  1.00  0.00           C
ATOM    296  NH1 ARG M  42    -123.645  57.501 -58.498  1.00  0.00           N
ATOM    297  NH2 ARG M  42    -122.118  57.612 -56.880  1.00  0.00           N
ATOM    298  N   ARG M  43    -124.098  63.764 -53.442  1.00 72.73           N
ATOM    299  CA  ARG M  43    -123.634  64.894 -52.628  1.00 71.92           C
ATOM    300  C   ARG M  43    -123.490  64.459 -51.172  1.00 71.07           C
ATOM    301  O   ARG M  43    -122.536  64.832 -50.502  1.00 71.06           O
ATOM    302  CB  ARG M  43    -124.603  66.079 -52.748  1.00  0.00           C
ATOM    303  CG  ARG M  43    -124.088  67.370 -52.124  1.00  0.00           C
ATOM    304  CD  ARG M  43    -125.051  68.534 -52.355  1.00  0.00           C
ATOM    305  NE  ARG M  43    -124.476  69.787 -51.837  1.00  0.00           N
ATOM    306  CZ  ARG M  43    -124.601  70.262 -50.604  1.00  0.00           C
ATOM    307  NH1 ARG M  43    -123.819  71.230 -50.231  1.00  0.00           N
ATOM    308  NH2 ARG M  43    -125.438  69.790 -49.722  1.00  0.00           N
ATOM    309  N   THR M  44    -124.417  63.643 -50.699  1.00 54.67           N
ATOM    310  CA  THR M  44    -124.346  63.113 -49.340  1.00 57.47           C
ATOM    311  C   THR M  44    -123.200  62.124 -49.223  1.00 59.71           C
ATOM    312  O   THR M  44    -122.457  62.180 -48.261  1.00 60.59           O
ATOM    313  CB  THR M  44    -125.675  62.447 -48.924  1.00  0.00           C
ATOM    314  OG1 THR M  44    -126.759  63.328 -49.232  1.00  0.00           O
ATOM    315  CG2 THR M  44    -125.749  62.203 -47.436  1.00  0.00           C
ATOM    316  N   GLN M  45    -123.003  61.295 -50.240  1.00 93.71           N
ATOM    317  CA  GLN M  45    -121.915  60.319 -50.248  1.00 96.11           C
ATOM    318  C   GLN M  45    -120.565  60.999 -50.044  1.00 96.96           C
ATOM    319  O   GLN M  45    -119.806  60.608 -49.171  1.00 97.51           O
ATOM    320  CB  GLN M  45    -121.917  59.567 -51.587  1.00  0.00           C
ATOM    321  CG  GLN M  45    -120.932  58.419 -51.706  1.00  0.00           C
ATOM    322  CD  GLN M  45    -120.583  58.128 -53.155  1.00  0.00           C
ATOM    323  OE1 GLN M  45    -121.442  57.875 -53.998  1.00  0.00           O
ATOM    324  NE2 GLN M  45    -119.322  58.198 -53.469  1.00  0.00           N
ATOM    325  N   VAL M  46    -120.266  62.048 -50.796  1.00 84.72           N
ATOM    326  CA  VAL M  46    -118.958  62.688 -50.641  1.00 86.19           C
ATOM    327  C   VAL M  46    -118.861  63.490 -49.343  1.00 84.93           C
ATOM    328  O   VAL M  46    -117.768  63.717 -48.837  1.00 84.92           O
ATOM    329  CB  VAL M  46    -118.565  63.548 -51.871  1.00  0.00           C
ATOM    330  CG1 VAL M  46    -118.522  62.672 -53.135  1.00  0.00           C
ATOM    331  CG2 VAL M  46    -119.520  64.732 -52.094  1.00  0.00           C
ATOM    332  N   ALA M  47    -119.993  63.880 -48.770  1.00 89.14           N
ATOM    333  CA  ALA M  47    -119.982  64.545 -47.472  1.00 87.16           C
ATOM    334  C   ALA M  47    -119.651  63.511 -46.390  1.00 87.61           C
ATOM    335  O   ALA M  47    -118.885  63.799 -45.492  1.00 89.56           O
ATOM    336  CB  ALA M  47    -121.331  65.227 -47.196  1.00  0.00           C
ATOM    337  N   GLU M  48    -120.190  62.306 -46.504  1.00 75.51           N
ATOM    338  CA  GLU M  48    -119.898  61.222 -45.559  1.00 75.83           C
ATOM    339  C   GLU M  48    -118.436  60.791 -45.669  1.00 74.83           C
ATOM    340  O   GLU M  48    -117.775  60.528 -44.668  1.00 74.39           O
ATOM    341  CB  GLU M  48    -120.780  60.004 -45.860  1.00  0.00           C
ATOM    342  CG  GLU M  48    -122.262  60.198 -45.580  1.00  0.00           C
ATOM    343  CD  GLU M  48    -123.118  59.112 -46.218  1.00  0.00           C
ATOM    344  OE1 GLU M  48    -123.665  59.327 -47.324  1.00  0.00           O
ATOM    345  OE2 GLU M  48    -123.363  58.066 -45.581  1.00  0.00           O
ATOM    346  N   GLU M  49    -117.913  60.753 -46.887  1.00 80.56           N
ATOM    347  CA  GLU M  49    -116.504  60.415 -47.100  1.00 79.50           C
ATOM    348  C   GLU M  49    -115.614  61.457 -46.431  1.00 78.22           C
ATOM    349  O   GLU M  49    -114.619  61.128 -45.782  1.00 77.20           O
ATOM    350  CB  GLU M  49    -116.174  60.386 -48.598  1.00  0.00           C
ATOM    351  CG  GLU M  49    -116.747  59.203 -49.367  1.00  0.00           C
ATOM    352  CD  GLU M  49    -116.575  59.369 -50.872  1.00  0.00           C
ATOM    353  OE1 GLU M  49    -115.424  59.452 -51.348  1.00  0.00           O
ATOM    354  OE2 GLU M  49    -117.594  59.409 -51.598  1.00  0.00           O
ATOM    355  N   ALA M  50    -115.980  62.723 -46.577  1.00 74.68           N
ATOM    356  CA  ALA M  50    -115.220  63.804 -45.968  1.00 74.69           C
ATOM    357  C   ALA M  50    -115.338  63.745 -44.443  1.00 74.31           C
ATOM    358  O   ALA M  50    -114.343  63.901 -43.747  1.00 75.33           O
ATOM    359  CB  ALA M  50    -115.710  65.147 -46.507  1.00  0.00           C
ATOM    360  N   GLU M  51    -116.535  63.467 -43.943  1.00 79.70           N
ATOM    361  CA  GLU M  51    -116.789  63.395 -42.506  1.00 80.69           C
ATOM    362  C   GLU M  51    -115.939  62.297 -41.873  1.00 81.35           C
ATOM    363  O   GLU M  51    -115.286  62.518 -40.849  1.00 82.01           O
ATOM    364  CB  GLU M  51    -118.283  63.135 -42.255  1.00  0.00           C
ATOM    365  CG  GLU M  51    -118.713  63.229 -40.799  1.00  0.00           C
ATOM    366  CD  GLU M  51    -120.168  62.821 -40.567  1.00  0.00           C
ATOM    367  OE1 GLU M  51    -120.482  62.481 -39.402  1.00  0.00           O
ATOM    368  OE2 GLU M  51    -121.000  62.838 -41.504  1.00  0.00           O
ATOM    369  N   GLU M  52    -115.870  61.125 -42.491  1.00102.39           N
ATOM    370  CA  GLU M  52    -115.010  60.069 -41.959  1.00101.89           C
ATOM    371  C   GLU M  52    -113.547  60.486 -42.032  1.00101.14           C
ATOM    372  O   GLU M  52    -112.784  60.265 -41.089  1.00101.36           O
ATOM    373  CB  GLU M  52    -115.164  58.746 -42.713  1.00  0.00           C
ATOM    374  CG  GLU M  52    -116.460  57.999 -42.425  1.00  0.00           C
ATOM    375  CD  GLU M  52    -116.402  56.548 -42.899  1.00  0.00           C
ATOM    376  OE1 GLU M  52    -115.710  56.258 -43.899  1.00  0.00           O
ATOM    377  OE2 GLU M  52    -117.010  55.680 -42.232  1.00  0.00           O
ATOM    378  N   HIS M  53    -113.151  61.117 -43.129  1.00 81.98           N
ATOM    379  CA  HIS M  53    -111.764  61.534 -43.304  1.00 79.97           C
ATOM    380  C   HIS M  53    -111.352  62.556 -42.249  1.00 78.90           C
ATOM    381  O   HIS M  53    -110.301  62.420 -41.632  1.00 79.06           O
ATOM    382  CB  HIS M  53    -111.557  62.120 -44.705  1.00  0.00           C
ATOM    383  CG  HIS M  53    -110.120  62.226 -45.117  1.00  0.00           C
ATOM    384  ND1 HIS M  53    -109.175  63.007 -44.494  1.00  0.00           N
ATOM    385  CD2 HIS M  53    -109.456  61.628 -46.140  1.00  0.00           C
ATOM    386  CE1 HIS M  53    -108.023  62.872 -45.153  1.00  0.00           C
ATOM    387  NE2 HIS M  53    -108.143  62.040 -46.168  1.00  0.00           N
ATOM    388  N   LEU M  54    -112.155  63.582 -42.006  1.00 72.21           N
ATOM    389  CA  LEU M  54    -111.778  64.600 -41.028  1.00 71.62           C
ATOM    390  C   LEU M  54    -111.934  64.087 -39.606  1.00 72.32           C
ATOM    391  O   LEU M  54    -111.161  64.474 -38.736  1.00 72.90           O
ATOM    392  CB  LEU M  54    -112.573  65.895 -41.192  1.00  0.00           C
ATOM    393  CG  LEU M  54    -112.005  66.937 -42.171  1.00  0.00           C
ATOM    394  CD1 LEU M  54    -112.130  66.551 -43.642  1.00  0.00           C
ATOM    395  CD2 LEU M  54    -112.686  68.281 -41.931  1.00  0.00           C
ATOM    396  N   CYS M  55    -112.867  63.179 -39.356  1.00 76.39           N
ATOM    397  CA  CYS M  55    -112.958  62.556 -38.037  1.00 78.76           C
ATOM    398  C   CYS M  55    -111.692  61.746 -37.771  1.00 79.08           C
ATOM    399  O   CYS M  55    -111.121  61.807 -36.681  1.00 78.91           O
ATOM    400  CB  CYS M  55    -114.179  61.638 -37.946  1.00  0.00           C
ATOM    401  SG  CYS M  55    -114.466  61.018 -36.264  1.00  0.00           S
ATOM    402  N   SER M  56    -111.233  61.011 -38.774  1.00 90.86           N
ATOM    403  CA  SER M  56    -109.995  60.248 -38.648  1.00 90.70           C
ATOM    404  C   SER M  56    -108.829  61.205 -38.450  1.00 90.60           C
ATOM    405  O   SER M  56    -108.030  61.012 -37.549  1.00 90.26           O
ATOM    406  CB  SER M  56    -109.760  59.373 -39.883  1.00  0.00           C
ATOM    407  OG  SER M  56    -108.654  58.507 -39.694  1.00  0.00           O
ATOM    408  N   GLN M  57    -108.762  62.276 -39.228  1.00 75.71           N
ATOM    409  CA  GLN M  57    -107.663  63.231 -39.111  1.00 75.86           C
ATOM    410  C   GLN M  57    -107.607  63.928 -37.756  1.00 75.96           C
ATOM    411  O   GLN M  57    -106.531  64.194 -37.232  1.00 75.91           O
ATOM    412  CB  GLN M  57    -107.744  64.281 -40.220  1.00  0.00           C
ATOM    413  CG  GLN M  57    -106.381  64.709 -40.734  1.00  0.00           C
ATOM    414  CD  GLN M  57    -106.149  64.220 -42.146  1.00  0.00           C
ATOM    415  OE1 GLN M  57    -106.599  64.837 -43.102  1.00  0.00           O
ATOM    416  NE2 GLN M  57    -105.491  63.104 -42.298  1.00  0.00           N
ATOM    417  N   LEU M  58    -108.761  64.180 -37.154  1.00 95.17           N
ATOM    418  CA  LEU M  58    -108.788  64.723 -35.802  1.00 96.28           C
ATOM    419  C   LEU M  58    -108.186  63.709 -34.837  1.00 97.54           C
ATOM    420  O   LEU M  58    -107.306  64.059 -34.065  1.00 98.16           O
ATOM    421  CB  LEU M  58    -110.221  65.068 -35.387  1.00  0.00           C
ATOM    422  CG  LEU M  58    -110.394  65.645 -33.972  1.00  0.00           C
ATOM    423  CD1 LEU M  58    -109.662  66.971 -33.777  1.00  0.00           C
ATOM    424  CD2 LEU M  58    -111.879  65.830 -33.685  1.00  0.00           C
ATOM    425  N   ALA M  59    -108.613  62.456 -34.913  1.00 94.59           N
ATOM    426  CA  ALA M  59    -108.098  61.416 -34.025  1.00 95.61           C
ATOM    427  C   ALA M  59    -106.598  61.157 -34.243  1.00 95.89           C
ATOM    428  O   ALA M  59    -105.863  60.864 -33.306  1.00 94.94           O
ATOM    429  CB  ALA M  59    -108.903  60.130 -34.232  1.00  0.00           C
ATOM    430  N   GLU M  60    -106.140  61.283 -35.479  1.00 95.90           N
ATOM    431  CA  GLU M  60    -104.719  61.156 -35.799  1.00 96.67           C
ATOM    432  C   GLU M  60    -103.939  62.268 -35.108  1.00 95.96           C
ATOM    433  O   GLU M  60    -102.923  62.014 -34.469  1.00 96.50           O
ATOM    434  CB  GLU M  60    -104.496  61.263 -37.313  1.00  0.00           C
ATOM    435  CG  GLU M  60    -104.962  60.058 -38.127  1.00  0.00           C
ATOM    436  CD  GLU M  60    -105.377  60.443 -39.546  1.00  0.00           C
ATOM    437  OE1 GLU M  60    -106.369  59.873 -40.052  1.00  0.00           O
ATOM    438  OE2 GLU M  60    -104.750  61.340 -40.153  1.00  0.00           O
ATOM    439  N   LEU M  61    -104.423  63.499 -35.193  1.00 78.59           N
ATOM    440  CA  LEU M  61    -103.722  64.616 -34.568  1.00 76.62           C
ATOM    441  C   LEU M  61    -103.808  64.548 -33.044  1.00 76.60           C
ATOM    442  O   LEU M  61    -102.858  64.899 -32.359  1.00 75.87           O
ATOM    443  CB  LEU M  61    -104.271  65.945 -35.092  1.00  0.00           C
ATOM    444  CG  LEU M  61    -103.494  67.211 -34.685  1.00  0.00           C
ATOM    445  CD1 LEU M  61    -102.035  67.218 -35.147  1.00  0.00           C
ATOM    446  CD2 LEU M  61    -104.195  68.436 -35.253  1.00  0.00           C
ATOM    447  N   GLU M  62    -104.905  64.038 -32.504  1.00 85.14           N
ATOM    448  CA  GLU M  62    -105.029  63.806 -31.060  1.00 87.33           C
ATOM    449  C   GLU M  62    -104.015  62.763 -30.591  1.00 88.46           C
ATOM    450  O   GLU M  62    -103.498  62.851 -29.482  1.00 89.46           O
ATOM    451  CB  GLU M  62    -106.445  63.330 -30.711  1.00  0.00           C
ATOM    452  CG  GLU M  62    -107.508  64.431 -30.755  1.00  0.00           C
ATOM    453  CD  GLU M  62    -108.928  63.926 -30.513  1.00  0.00           C
ATOM    454  OE1 GLU M  62    -109.158  62.696 -30.514  1.00  0.00           O
ATOM    455  OE2 GLU M  62    -109.832  64.775 -30.329  1.00  0.00           O
ATOM    456  N   ALA M  63    -103.706  61.791 -31.439  1.00 99.78           N
ATOM    457  CA  ALA M  63    -102.691  60.795 -31.114  1.00100.11           C
ATOM    458  C   ALA M  63    -101.269  61.361 -31.233  1.00 99.86           C
ATOM    459  O   ALA M  63    -100.385  60.973 -30.473  1.00100.11           O
ATOM    460  CB  ALA M  63    -102.861  59.571 -32.024  1.00  0.00           C
ATOM    461  N   GLU M  64    -101.033  62.234 -32.203  1.00 76.15           N
ATOM    462  CA  GLU M  64     -99.709  62.842 -32.377  1.00 76.78           C
ATOM    463  C   GLU M  64     -99.390  63.900 -31.325  1.00 75.71           C
ATOM    464  O   GLU M  64     -98.284  63.946 -30.795  1.00 75.34           O
ATOM    465  CB  GLU M  64     -99.590  63.521 -33.745  1.00  0.00           C
ATOM    466  CG  GLU M  64     -99.498  62.561 -34.921  1.00  0.00           C
ATOM    467  CD  GLU M  64     -99.165  63.286 -36.217  1.00  0.00           C
ATOM    468  OE1 GLU M  64     -99.834  64.291 -36.548  1.00  0.00           O
ATOM    469  OE2 GLU M  64     -98.207  62.860 -36.903  1.00  0.00           O
ATOM    470  N   SER M  65    -100.352  64.762 -31.025  1.00 92.87           N
ATOM    471  CA  SER M  65    -100.168  65.890 -30.105  1.00 93.40           C
ATOM    472  C   SER M  65    -100.342  65.450 -28.649  1.00 95.62           C
ATOM    473  O   SER M  65    -101.093  66.052 -27.878  1.00 97.09           O
ATOM    474  CB  SER M  65    -101.165  67.001 -30.464  1.00  0.00           C
ATOM    475  OG  SER M  65    -100.952  68.175 -29.699  1.00  0.00           O
ATOM    476  N   LEU M  66     -99.689  64.349 -28.302  1.00113.03           N
ATOM    477  CA  LEU M  66     -99.904  63.655 -27.033  1.00114.42           C
ATOM    478  C   LEU M  66     -98.611  63.459 -26.236  1.00115.20           C
ATOM    479  O   LEU M  66     -98.585  62.760 -25.222  1.00115.27           O
ATOM    480  CB  LEU M  66    -100.575  62.316 -27.361  1.00  0.00           C
ATOM    481  CG  LEU M  66    -101.425  61.579 -26.313  1.00  0.00           C
ATOM    482  CD1 LEU M  66    -102.602  62.421 -25.811  1.00  0.00           C
ATOM    483  CD2 LEU M  66    -101.962  60.285 -26.929  1.00  0.00           C
ATOM    484  N   GLY M  67     -97.541  64.087 -26.696  1.00104.26           N
ATOM    485  CA  GLY M  67     -96.239  64.010 -26.054  1.00104.16           C
ATOM    486  C   GLY M  67     -95.433  65.065 -26.768  1.00104.61           C
ATOM    487  O   GLY M  67     -94.279  65.348 -26.394  1.00105.03           O
ATOM    488  OXT GLY M  67     -96.010  65.623 -27.729  1.00105.03           O
TER     489      GLY M  67 
ATOM    490  N   GLY N   7    -169.641  48.936 -82.474  1.00290.02           N
ATOM    491  CA  GLY N   7    -168.611  48.161 -81.734  1.00290.05           C
ATOM    492  C   GLY N   7    -167.538  49.074 -81.196  1.00288.93           C
ATOM    493  O   GLY N   7    -167.812  50.263 -81.130  1.00289.54           O
ATOM    494  N   TYR N   8    -166.368  48.547 -80.841  1.00168.62           N
ATOM    495  CA  TYR N   8    -165.177  49.288 -80.374  1.00165.96           C
ATOM    496  C   TYR N   8    -165.212  50.190 -79.129  1.00164.75           C
ATOM    497  O   TYR N   8    -164.255  50.187 -78.375  1.00164.03           O
ATOM    498  CB  TYR N   8    -164.568  50.102 -81.527  1.00  0.00           C
ATOM    499  CG  TYR N   8    -163.207  50.666 -81.171  1.00  0.00           C
ATOM    500  CD1 TYR N   8    -162.068  49.833 -81.161  1.00  0.00           C
ATOM    501  CD2 TYR N   8    -163.056  52.016 -80.781  1.00  0.00           C
ATOM    502  CE1 TYR N   8    -160.811  50.326 -80.721  1.00  0.00           C
ATOM    503  CE2 TYR N   8    -161.795  52.509 -80.339  1.00  0.00           C
ATOM    504  CZ  TYR N   8    -160.692  51.650 -80.298  1.00  0.00           C
ATOM    505  OH  TYR N   8    -159.477  52.084 -79.833  1.00  0.00           O
ATOM    506  N   VAL N   9    -166.276  50.938 -78.877  1.00199.38           N
ATOM    507  CA  VAL N   9    -166.285  51.997 -77.855  1.00197.77           C
ATOM    508  C   VAL N   9    -165.848  51.649 -76.427  1.00196.49           C
ATOM    509  O   VAL N   9    -165.349  52.513 -75.720  1.00195.57           O
ATOM    510  CB  VAL N   9    -167.682  52.682 -77.792  1.00  0.00           C
ATOM    511  CG1 VAL N   9    -168.009  53.361 -79.133  1.00  0.00           C
ATOM    512  CG2 VAL N   9    -168.801  51.686 -77.436  1.00  0.00           C
ATOM    513  N   MET N  10    -165.942  50.391 -76.021  1.00213.49           N
ATOM    514  CA  MET N  10    -165.442  49.979 -74.709  1.00212.48           C
ATOM    515  C   MET N  10    -163.916  50.037 -74.639  1.00212.18           C
ATOM    516  O   MET N  10    -163.354  50.296 -73.593  1.00212.96           O
ATOM    517  CB  MET N  10    -165.899  48.554 -74.400  1.00  0.00           C
ATOM    518  CG  MET N  10    -167.414  48.412 -74.315  1.00  0.00           C
ATOM    519  SD  MET N  10    -167.930  46.704 -74.049  1.00  0.00           S
ATOM    520  CE  MET N  10    -167.510  46.429 -72.305  1.00  0.00           C
ATOM    521  N   VAL N  11    -163.238  49.843 -75.761  1.00187.52           N
ATOM    522  CA  VAL N  11    -161.774  49.897 -75.793  1.00186.07           C
ATOM    523  C   VAL N  11    -161.361  51.354 -75.639  1.00184.78           C
ATOM    524  O   VAL N  11    -160.402  51.674 -74.950  1.00184.85           O
ATOM    525  CB  VAL N  11    -161.216  49.322 -77.130  1.00  0.00           C
ATOM    526  CG1 VAL N  11    -159.683  49.356 -77.171  1.00  0.00           C
ATOM    527  CG2 VAL N  11    -161.703  47.875 -77.340  1.00  0.00           C
ATOM    528  N   ALA N  12    -162.138  52.253 -76.228  1.00164.49           N
ATOM    529  CA  ALA N  12    -161.861  53.679 -76.093  1.00161.83           C
ATOM    530  C   ALA N  12    -162.059  54.102 -74.634  1.00160.16           C
ATOM    531  O   ALA N  12    -161.313  54.926 -74.120  1.00160.43           O
ATOM    532  CB  ALA N  12    -162.767  54.490 -77.028  1.00  0.00           C
ATOM    533  N   ALA N  13    -163.048  53.518 -73.970  1.00165.40           N
ATOM    534  CA  ALA N  13    -163.262  53.784 -72.553  1.00164.02           C
ATOM    535  C   ALA N  13    -162.088  53.251 -71.722  1.00163.79           C
ATOM    536  O   ALA N  13    -161.586  53.935 -70.844  1.00164.30           O
ATOM    537  CB  ALA N  13    -164.588  53.164 -72.089  1.00  0.00           C
ATOM    538  N   SER N  14    -161.624  52.047 -72.009  1.00161.22           N
ATOM    539  CA  SER N  14    -160.511  51.486 -71.249  1.00159.73           C
ATOM    540  C   SER N  14    -159.167  52.144 -71.515  1.00158.55           C
ATOM    541  O   SER N  14    -158.312  52.141 -70.639  1.00158.32           O
ATOM    542  CB  SER N  14    -160.429  49.980 -71.455  1.00  0.00           C
ATOM    543  OG  SER N  14    -161.642  49.396 -71.007  1.00  0.00           O
ATOM    544  N   GLU N  15    -158.979  52.801 -72.652  1.00152.78           N
ATOM    545  CA  GLU N  15    -157.770  53.604 -72.821  1.00150.69           C
ATOM    546  C   GLU N  15    -157.781  54.753 -71.805  1.00149.32           C
ATOM    547  O   GLU N  15    -156.741  55.082 -71.226  1.00148.77           O
ATOM    548  CB  GLU N  15    -157.620  54.137 -74.253  1.00  0.00           C
ATOM    549  CG  GLU N  15    -156.224  54.732 -74.493  1.00  0.00           C
ATOM    550  CD  GLU N  15    -155.988  55.310 -75.885  1.00  0.00           C
ATOM    551  OE1 GLU N  15    -156.903  55.893 -76.500  1.00  0.00           O
ATOM    552  OE2 GLU N  15    -154.820  55.287 -76.335  1.00  0.00           O
ATOM    553  N   VAL N  16    -158.941  55.338 -71.511  1.00174.96           N
ATOM    554  CA  VAL N  16    -158.977  56.389 -70.489  1.00173.57           C
ATOM    555  C   VAL N  16    -158.669  55.759 -69.132  1.00173.81           C
ATOM    556  O   VAL N  16    -157.986  56.366 -68.315  1.00174.56           O
ATOM    557  CB  VAL N  16    -160.289  57.275 -70.455  1.00  0.00           C
ATOM    558  CG1 VAL N  16    -161.071  57.241 -71.770  1.00  0.00           C
ATOM    559  CG2 VAL N  16    -161.249  56.928 -69.309  1.00  0.00           C
ATOM    560  N   GLU N  17    -159.123  54.537 -68.883  1.00158.28           N
ATOM    561  CA  GLU N  17    -158.893  53.890 -67.591  1.00157.84           C
ATOM    562  C   GLU N  17    -157.411  53.588 -67.376  1.00156.49           C
ATOM    563  O   GLU N  17    -156.852  53.923 -66.327  1.00156.16           O
ATOM    564  CB  GLU N  17    -159.712  52.598 -67.470  1.00  0.00           C
ATOM    565  CG  GLU N  17    -161.221  52.824 -67.483  1.00  0.00           C
ATOM    566  CD  GLU N  17    -162.021  51.526 -67.411  1.00  0.00           C
ATOM    567  OE1 GLU N  17    -161.979  50.710 -68.364  1.00  0.00           O
ATOM    568  OE2 GLU N  17    -162.722  51.337 -66.395  1.00  0.00           O
ATOM    569  N   GLU N  18    -156.755  53.012 -68.374  1.00171.94           N
ATOM    570  CA  GLU N  18    -155.338  52.664 -68.263  1.00169.73           C
ATOM    571  C   GLU N  18    -154.477  53.909 -68.128  1.00167.82           C
ATOM    572  O   GLU N  18    -153.558  53.974 -67.311  1.00167.80           O
ATOM    573  CB  GLU N  18    -154.862  51.902 -69.503  1.00  0.00           C
ATOM    574  CG  GLU N  18    -155.409  50.484 -69.624  1.00  0.00           C
ATOM    575  CD  GLU N  18    -154.852  49.744 -70.839  1.00  0.00           C
ATOM    576  OE1 GLU N  18    -154.054  50.332 -71.602  1.00  0.00           O
ATOM    577  OE2 GLU N  18    -155.198  48.556 -71.018  1.00  0.00           O
ATOM    578  N   LEU N  19    -154.778  54.938 -68.904  1.00112.59           N
ATOM    579  CA  LEU N  19    -153.967  56.150 -68.852  1.00109.12           C
ATOM    580  C   LEU N  19    -154.236  56.924 -67.567  1.00107.07           C
ATOM    581  O   LEU N  19    -153.360  57.640 -67.077  1.00106.75           O
ATOM    582  CB  LEU N  19    -154.229  57.024 -70.078  1.00  0.00           C
ATOM    583  CG  LEU N  19    -153.407  56.780 -71.355  1.00  0.00           C
ATOM    584  CD1 LEU N  19    -153.330  55.338 -71.851  1.00  0.00           C
ATOM    585  CD2 LEU N  19    -153.988  57.659 -72.447  1.00  0.00           C
ATOM    586  N   ARG N  20    -155.416  56.768 -66.981  1.00104.13           N
ATOM    587  CA  ARG N  20    -155.696  57.393 -65.686  1.00102.90           C
ATOM    588  C   ARG N  20    -154.915  56.655 -64.609  1.00101.94           C
ATOM    589  O   ARG N  20    -154.358  57.291 -63.715  1.00101.74           O
ATOM    590  CB  ARG N  20    -157.197  57.376 -65.378  1.00  0.00           C
ATOM    591  CG  ARG N  20    -157.639  58.361 -64.306  1.00  0.00           C
ATOM    592  CD  ARG N  20    -159.109  58.168 -63.913  1.00  0.00           C
ATOM    593  NE  ARG N  20    -160.049  58.110 -65.047  1.00  0.00           N
ATOM    594  CZ  ARG N  20    -160.599  59.130 -65.695  1.00  0.00           C
ATOM    595  NH1 ARG N  20    -161.516  58.877 -66.575  1.00  0.00           N
ATOM    596  NH2 ARG N  20    -160.273  60.382 -65.529  1.00  0.00           N
ATOM    597  N   GLN N  21    -154.832  55.335 -64.717  1.00126.29           N
ATOM    598  CA  GLN N  21    -154.045  54.551 -63.767  1.00125.43           C
ATOM    599  C   GLN N  21    -152.575  54.936 -63.867  1.00123.63           C
ATOM    600  O   GLN N  21    -151.953  55.204 -62.848  1.00123.48           O
ATOM    601  CB  GLN N  21    -154.192  53.044 -64.010  1.00  0.00           C
ATOM    602  CG  GLN N  21    -153.468  52.196 -62.962  1.00  0.00           C
ATOM    603  CD  GLN N  21    -153.460  50.725 -63.301  1.00  0.00           C
ATOM    604  OE1 GLN N  21    -154.468  50.043 -63.201  1.00  0.00           O
ATOM    605  NE2 GLN N  21    -152.320  50.219 -63.686  1.00  0.00           N
ATOM    606  N   LYS N  22    -152.023  55.018 -65.072  1.00101.86           N
ATOM    607  CA  LYS N  22    -150.606  55.368 -65.231  1.00 99.05           C
ATOM    608  C   LYS N  22    -150.285  56.736 -64.640  1.00 96.68           C
ATOM    609  O   LYS N  22    -149.268  56.922 -63.978  1.00 95.78           O
ATOM    610  CB  LYS N  22    -150.199  55.281 -66.708  1.00  0.00           C
ATOM    611  CG  LYS N  22    -148.848  54.600 -66.954  1.00  0.00           C
ATOM    612  CD  LYS N  22    -147.649  55.398 -66.442  1.00  0.00           C
ATOM    613  CE  LYS N  22    -146.353  54.641 -66.649  1.00  0.00           C
ATOM    614  NZ  LYS N  22    -145.209  55.440 -66.110  1.00  0.00           N
ATOM    615  N   ASN N  23    -151.200  57.681 -64.786  1.00 89.75           N
ATOM    616  CA  ASN N  23    -151.024  58.971 -64.124  1.00 88.09           C
ATOM    617  C   ASN N  23    -150.987  58.816 -62.607  1.00 89.17           C
ATOM    618  O   ASN N  23    -150.107  59.362 -61.959  1.00 89.16           O
ATOM    619  CB  ASN N  23    -152.134  59.946 -64.510  1.00  0.00           C
ATOM    620  CG  ASN N  23    -151.798  60.722 -65.745  1.00  0.00           C
ATOM    621  OD1 ASN N  23    -150.959  61.595 -65.711  1.00  0.00           O
ATOM    622  ND2 ASN N  23    -152.455  60.438 -66.828  1.00  0.00           N
ATOM    623  N   GLY N  24    -151.900  58.042 -62.037  1.00105.81           N
ATOM    624  CA  GLY N  24    -151.919  57.841 -60.595  1.00107.81           C
ATOM    625  C   GLY N  24    -150.718  57.089 -60.045  1.00107.42           C
ATOM    626  O   GLY N  24    -150.293  57.340 -58.917  1.00106.82           O
ATOM    627  N   GLU N  25    -150.134  56.199 -60.837  1.00119.26           N
ATOM    628  CA  GLU N  25    -148.932  55.464 -60.434  1.00118.63           C
ATOM    629  C   GLU N  25    -147.801  56.455 -60.201  1.00115.91           C
ATOM    630  O   GLU N  25    -147.063  56.382 -59.216  1.00115.02           O
ATOM    631  CB  GLU N  25    -148.470  54.519 -61.551  1.00  0.00           C
ATOM    632  CG  GLU N  25    -149.343  53.301 -61.810  1.00  0.00           C
ATOM    633  CD  GLU N  25    -149.094  52.697 -63.193  1.00  0.00           C
ATOM    634  OE1 GLU N  25    -148.032  52.955 -63.807  1.00  0.00           O
ATOM    635  OE2 GLU N  25    -149.996  51.986 -63.689  1.00  0.00           O
ATOM    636  N   MET N  26    -147.666  57.396 -61.121  1.00 77.99           N
ATOM    637  CA  MET N  26    -146.576  58.356 -61.035  1.00 75.21           C
ATOM    638  C   MET N  26    -146.886  59.484 -60.069  1.00 74.54           C
ATOM    639  O   MET N  26    -145.975  60.025 -59.459  1.00 74.13           O
ATOM    640  CB  MET N  26    -146.264  58.928 -62.407  1.00  0.00           C
ATOM    641  CG  MET N  26    -145.819  57.863 -63.380  1.00  0.00           C
ATOM    642  SD  MET N  26    -145.252  58.601 -64.900  1.00  0.00           S
ATOM    643  CE  MET N  26    -146.763  59.158 -65.650  1.00  0.00           C
ATOM    644  N   GLU N  27    -148.156  59.812 -59.893  1.00101.41           N
ATOM    645  CA  GLU N  27    -148.560  60.852 -58.949  1.00102.23           C
ATOM    646  C   GLU N  27    -148.250  60.397 -57.526  1.00101.97           C
ATOM    647  O   GLU N  27    -147.750  61.158 -56.702  1.00101.31           O
ATOM    648  CB  GLU N  27    -150.043  61.169 -59.154  1.00  0.00           C
ATOM    649  CG  GLU N  27    -150.529  62.454 -58.509  1.00  0.00           C
ATOM    650  CD  GLU N  27    -151.514  63.185 -59.414  1.00  0.00           C
ATOM    651  OE1 GLU N  27    -151.248  64.356 -59.770  1.00  0.00           O
ATOM    652  OE2 GLU N  27    -152.528  62.597 -59.855  1.00  0.00           O
ATOM    653  N   LYS N  28    -148.439  59.109 -57.268  1.00111.19           N
ATOM    654  CA  LYS N  28    -147.978  58.517 -56.010  1.00111.75           C
ATOM    655  C   LYS N  28    -146.453  58.593 -55.928  1.00110.63           C
ATOM    656  O   LYS N  28    -145.891  59.028 -54.923  1.00111.70           O
ATOM    657  CB  LYS N  28    -148.458  57.064 -55.937  1.00  0.00           C
ATOM    658  CG  LYS N  28    -148.006  56.301 -54.700  1.00  0.00           C
ATOM    659  CD  LYS N  28    -148.527  54.869 -54.738  1.00  0.00           C
ATOM    660  CE  LYS N  28    -148.014  54.039 -53.562  1.00  0.00           C
ATOM    661  NZ  LYS N  28    -146.556  53.694 -53.678  1.00  0.00           N
ATOM    662  N   ALA N  29    -145.784  58.160 -56.987  1.00106.17           N
ATOM    663  CA  ALA N  29    -144.328  58.069 -56.979  1.00103.07           C
ATOM    664  C   ALA N  29    -143.613  59.409 -56.785  1.00 98.90           C
ATOM    665  O   ALA N  29    -142.579  59.454 -56.122  1.00 97.85           O
ATOM    666  CB  ALA N  29    -143.848  57.397 -58.275  1.00  0.00           C
ATOM    667  N   VAL N  30    -144.122  60.495 -57.353  1.00 70.09           N
ATOM    668  CA  VAL N  30    -143.445  61.780 -57.184  1.00 65.56           C
ATOM    669  C   VAL N  30    -143.493  62.221 -55.731  1.00 65.03           C
ATOM    670  O   VAL N  30    -142.498  62.720 -55.240  1.00 64.95           O
ATOM    671  CB  VAL N  30    -143.943  62.937 -58.116  1.00  0.00           C
ATOM    672  CG1 VAL N  30    -143.571  62.660 -59.573  1.00  0.00           C
ATOM    673  CG2 VAL N  30    -145.444  63.195 -58.016  1.00  0.00           C
ATOM    674  N   GLU N  31    -144.574  62.011 -54.997  1.00 76.58           N
ATOM    675  CA  GLU N  31    -144.594  62.505 -53.621  1.00 76.60           C
ATOM    676  C   GLU N  31    -143.777  61.621 -52.689  1.00 76.57           C
ATOM    677  O   GLU N  31    -143.140  62.109 -51.753  1.00 76.06           O
ATOM    678  CB  GLU N  31    -146.027  62.700 -53.125  1.00  0.00           C
ATOM    679  CG  GLU N  31    -146.793  63.727 -53.961  1.00  0.00           C
ATOM    680  CD  GLU N  31    -146.010  65.027 -54.137  1.00  0.00           C
ATOM    681  OE1 GLU N  31    -145.563  65.624 -53.135  1.00  0.00           O
ATOM    682  OE2 GLU N  31    -145.750  65.429 -55.292  1.00  0.00           O
ATOM    683  N   GLU N  32    -143.701  60.335 -52.991  1.00107.38           N
ATOM    684  CA  GLU N  32    -142.824  59.444 -52.233  1.00106.03           C
ATOM    685  C   GLU N  32    -141.359  59.826 -52.443  1.00104.48           C
ATOM    686  O   GLU N  32    -140.592  59.933 -51.482  1.00104.50           O
ATOM    687  CB  GLU N  32    -143.072  57.993 -52.641  1.00  0.00           C
ATOM    688  CG  GLU N  32    -144.442  57.502 -52.189  1.00  0.00           C
ATOM    689  CD  GLU N  32    -144.737  56.077 -52.612  1.00  0.00           C
ATOM    690  OE1 GLU N  32    -144.602  55.735 -53.810  1.00  0.00           O
ATOM    691  OE2 GLU N  32    -145.196  55.283 -51.760  1.00  0.00           O
ATOM    692  N   MET N  33    -140.974  60.119 -53.678  1.00 65.83           N
ATOM    693  CA  MET N  33    -139.610  60.581 -53.936  1.00 63.06           C
ATOM    694  C   MET N  33    -139.391  61.995 -53.417  1.00 62.37           C
ATOM    695  O   MET N  33    -138.282  62.352 -53.059  1.00 62.07           O
ATOM    696  CB  MET N  33    -139.272  60.558 -55.425  1.00  0.00           C
ATOM    697  CG  MET N  33    -139.194  59.157 -56.012  1.00  0.00           C
ATOM    698  SD  MET N  33    -138.583  59.168 -57.715  1.00  0.00           S
ATOM    699  CE  MET N  33    -139.930  59.953 -58.579  1.00  0.00           C
ATOM    700  N   ARG N  34    -140.427  62.818 -53.338  1.00 65.85           N
ATOM    701  CA  ARG N  34    -140.264  64.166 -52.792  1.00 64.06           C
ATOM    702  C   ARG N  34    -139.970  64.066 -51.306  1.00 63.12           C
ATOM    703  O   ARG N  34    -139.134  64.804 -50.785  1.00 61.35           O
ATOM    704  CB  ARG N  34    -141.514  65.018 -53.033  1.00  0.00           C
ATOM    705  CG  ARG N  34    -141.278  66.511 -52.839  1.00  0.00           C
ATOM    706  CD  ARG N  34    -142.555  67.338 -53.008  1.00  0.00           C
ATOM    707  NE  ARG N  34    -143.291  67.035 -54.244  1.00  0.00           N
ATOM    708  CZ  ARG N  34    -142.991  67.412 -55.478  1.00  0.00           C
ATOM    709  NH1 ARG N  34    -143.753  67.003 -56.446  1.00  0.00           N
ATOM    710  NH2 ARG N  34    -141.958  68.158 -55.786  1.00  0.00           N
ATOM    711  N   LYS N  35    -140.618  63.125 -50.632  1.00 71.82           N
ATOM    712  CA  LYS N  35    -140.324  62.873 -49.222  1.00 73.01           C
ATOM    713  C   LYS N  35    -138.895  62.375 -49.106  1.00 72.02           C
ATOM    714  O   LYS N  35    -138.153  62.868 -48.260  1.00 70.71           O
ATOM    715  CB  LYS N  35    -141.271  61.828 -48.620  1.00  0.00           C
ATOM    716  CG  LYS N  35    -140.985  61.549 -47.143  1.00  0.00           C
ATOM    717  CD  LYS N  35    -141.727  60.332 -46.628  1.00  0.00           C
ATOM    718  CE  LYS N  35    -141.268  60.038 -45.201  1.00  0.00           C
ATOM    719  NZ  LYS N  35    -141.870  58.773 -44.664  1.00  0.00           N
ATOM    720  N   GLU N  36    -138.513  61.415 -49.937  1.00 82.37           N
ATOM    721  CA  GLU N  36    -137.164  60.854 -49.870  1.00 80.95           C
ATOM    722  C   GLU N  36    -136.141  61.959 -50.083  1.00 79.29           C
ATOM    723  O   GLU N  36    -135.234  62.106 -49.281  1.00 80.60           O
ATOM    724  CB  GLU N  36    -136.961  59.741 -50.905  1.00  0.00           C
ATOM    725  CG  GLU N  36    -135.603  59.039 -50.784  1.00  0.00           C
ATOM    726  CD  GLU N  36    -135.320  58.062 -51.919  1.00  0.00           C
ATOM    727  OE1 GLU N  36    -134.128  57.936 -52.293  1.00  0.00           O
ATOM    728  OE2 GLU N  36    -136.256  57.411 -52.433  1.00  0.00           O
ATOM    729  N   MET N  37    -136.317  62.790 -51.098  1.00 49.02           N
ATOM    730  CA  MET N  37    -135.377  63.867 -51.382  1.00 47.36           C
ATOM    731  C   MET N  37    -135.316  64.924 -50.279  1.00 48.90           C
ATOM    732  O   MET N  37    -134.245  65.428 -49.951  1.00 49.18           O
ATOM    733  CB  MET N  37    -135.733  64.499 -52.729  1.00  0.00           C
ATOM    734  CG  MET N  37    -134.639  65.388 -53.280  1.00  0.00           C
ATOM    735  SD  MET N  37    -134.959  65.926 -54.961  1.00  0.00           S
ATOM    736  CE  MET N  37    -136.124  67.269 -54.788  1.00  0.00           C
ATOM    737  N   LEU N  38    -136.439  65.250 -49.655  1.00 65.58           N
ATOM    738  CA  LEU N  38    -136.437  66.212 -48.550  1.00 70.00           C
ATOM    739  C   LEU N  38    -135.701  65.660 -47.326  1.00 72.64           C
ATOM    740  O   LEU N  38    -134.943  66.369 -46.646  1.00 72.43           O
ATOM    741  CB  LEU N  38    -137.884  66.539 -48.159  1.00  0.00           C
ATOM    742  CG  LEU N  38    -138.089  67.655 -47.122  1.00  0.00           C
ATOM    743  CD1 LEU N  38    -137.714  69.031 -47.678  1.00  0.00           C
ATOM    744  CD2 LEU N  38    -139.540  67.674 -46.664  1.00  0.00           C
ATOM    745  N   GLN N  39    -135.925  64.381 -47.062  1.00 93.03           N
ATOM    746  CA  GLN N  39    -135.307  63.670 -45.947  1.00 94.37           C
ATOM    747  C   GLN N  39    -133.808  63.510 -46.212  1.00 92.72           C
ATOM    748  O   GLN N  39    -132.973  63.684 -45.330  1.00 93.17           O
ATOM    749  CB  GLN N  39    -136.006  62.310 -45.829  1.00  0.00           C
ATOM    750  CG  GLN N  39    -135.661  61.464 -44.620  1.00  0.00           C
ATOM    751  CD  GLN N  39    -136.435  60.156 -44.625  1.00  0.00           C
ATOM    752  OE1 GLN N  39    -137.659  60.127 -44.555  1.00  0.00           O
ATOM    753  NE2 GLN N  39    -135.727  59.061 -44.723  1.00  0.00           N
ATOM    754  N   LEU N  40    -133.469  63.226 -47.458  1.00 68.21           N
ATOM    755  CA  LEU N  40    -132.089  63.119 -47.908  1.00 66.50           C
ATOM    756  C   LEU N  40    -131.353  64.444 -47.853  1.00 65.05           C
ATOM    757  O   LEU N  40    -130.198  64.472 -47.474  1.00 65.14           O
ATOM    758  CB  LEU N  40    -132.097  62.619 -49.345  1.00  0.00           C
ATOM    759  CG  LEU N  40    -130.772  62.433 -50.081  1.00  0.00           C
ATOM    760  CD1 LEU N  40    -129.826  61.464 -49.388  1.00  0.00           C
ATOM    761  CD2 LEU N  40    -131.162  61.957 -51.460  1.00  0.00           C
ATOM    762  N   TRP N  41    -132.019  65.547 -48.158  1.00 64.72           N
ATOM    763  CA  TRP N  41    -131.396  66.863 -48.024  1.00 63.75           C
ATOM    764  C   TRP N  41    -130.999  67.070 -46.567  1.00 63.64           C
ATOM    765  O   TRP N  41    -129.915  67.546 -46.272  1.00 62.04           O
ATOM    766  CB  TRP N  41    -132.374  67.949 -48.483  1.00  0.00           C
ATOM    767  CG  TRP N  41    -131.751  69.278 -48.839  1.00  0.00           C
ATOM    768  CD1 TRP N  41    -131.615  69.788 -50.094  1.00  0.00           C
ATOM    769  CD2 TRP N  41    -131.245  70.306 -47.958  1.00  0.00           C
ATOM    770  NE1 TRP N  41    -131.055  71.032 -50.077  1.00  0.00           N
ATOM    771  CE2 TRP N  41    -130.817  71.389 -48.781  1.00  0.00           C
ATOM    772  CE3 TRP N  41    -131.117  70.431 -46.559  1.00  0.00           C
ATOM    773  CZ2 TRP N  41    -130.283  72.579 -48.245  1.00  0.00           C
ATOM    774  CZ3 TRP N  41    -130.581  71.628 -46.018  1.00  0.00           C
ATOM    775  CH2 TRP N  41    -130.167  72.687 -46.872  1.00  0.00           C
ATOM    776  N   ARG N  42    -131.841  66.636 -45.636  1.00 82.42           N
ATOM    777  CA  ARG N  42    -131.493  66.714 -44.212  1.00 83.73           C
ATOM    778  C   ARG N  42    -130.359  65.764 -43.847  1.00 84.74           C
ATOM    779  O   ARG N  42    -129.551  66.062 -42.980  1.00 84.74           O
ATOM    780  CB  ARG N  42    -132.705  66.401 -43.328  1.00  0.00           C
ATOM    781  CG  ARG N  42    -133.258  67.614 -42.589  1.00  0.00           C
ATOM    782  CD  ARG N  42    -134.601  68.095 -43.134  1.00  0.00           C
ATOM    783  NE  ARG N  42    -134.578  68.477 -44.556  1.00  0.00           N
ATOM    784  CZ  ARG N  42    -134.212  69.651 -45.052  1.00  0.00           C
ATOM    785  NH1 ARG N  42    -134.457  69.891 -46.307  1.00  0.00           N
ATOM    786  NH2 ARG N  42    -133.580  70.576 -44.379  1.00  0.00           N
ATOM    787  N   ARG N  43    -130.265  64.632 -44.528  1.00 72.22           N
ATOM    788  CA  ARG N  43    -129.144  63.713 -44.324  1.00 71.02           C
ATOM    789  C   ARG N  43    -127.841  64.352 -44.806  1.00 71.14           C
ATOM    790  O   ARG N  43    -126.814  64.193 -44.161  1.00 70.23           O
ATOM    791  CB  ARG N  43    -129.415  62.378 -45.029  1.00  0.00           C
ATOM    792  CG  ARG N  43    -128.461  61.263 -44.638  1.00  0.00           C
ATOM    793  CD  ARG N  43    -128.840  59.942 -45.306  1.00  0.00           C
ATOM    794  NE  ARG N  43    -127.943  58.873 -44.841  1.00  0.00           N
ATOM    795  CZ  ARG N  43    -126.775  58.540 -45.374  1.00  0.00           C
ATOM    796  NH1 ARG N  43    -125.975  57.785 -44.684  1.00  0.00           N
ATOM    797  NH2 ARG N  43    -126.362  58.962 -46.538  1.00  0.00           N
ATOM    798  N   THR N  44    -127.879  65.116 -45.888  1.00 52.17           N
ATOM    799  CA  THR N  44    -126.702  65.873 -46.308  1.00 55.84           C
ATOM    800  C   THR N  44    -126.387  66.973 -45.307  1.00 60.13           C
ATOM    801  O   THR N  44    -125.238  67.154 -44.929  1.00 60.02           O
ATOM    802  CB  THR N  44    -126.906  66.545 -47.681  1.00  0.00           C
ATOM    803  OG1 THR N  44    -127.778  65.749 -48.484  1.00  0.00           O
ATOM    804  CG2 THR N  44    -125.605  66.689 -48.433  1.00  0.00           C
ATOM    805  N   GLN N  45    -127.423  67.659 -44.841  1.00 97.40           N
ATOM    806  CA  GLN N  45    -127.274  68.775 -43.914  1.00102.87           C
ATOM    807  C   GLN N  45    -126.531  68.368 -42.648  1.00103.68           C
ATOM    808  O   GLN N  45    -125.606  69.052 -42.240  1.00103.94           O
ATOM    809  CB  GLN N  45    -128.662  69.309 -43.537  1.00  0.00           C
ATOM    810  CG  GLN N  45    -128.684  70.572 -42.693  1.00  0.00           C
ATOM    811  CD  GLN N  45    -130.053  70.825 -42.086  1.00  0.00           C
ATOM    812  OE1 GLN N  45    -131.094  70.651 -42.721  1.00  0.00           O
ATOM    813  NE2 GLN N  45    -130.069  71.213 -40.842  1.00  0.00           N
ATOM    814  N   VAL N  46    -126.890  67.253 -42.029  1.00108.31           N
ATOM    815  CA  VAL N  46    -126.212  66.879 -40.787  1.00108.72           C
ATOM    816  C   VAL N  46    -124.778  66.412 -41.031  1.00106.77           C
ATOM    817  O   VAL N  46    -123.929  66.565 -40.161  1.00106.86           O
ATOM    818  CB  VAL N  46    -127.011  65.840 -39.955  1.00  0.00           C
ATOM    819  CG1 VAL N  46    -128.372  66.429 -39.549  1.00  0.00           C
ATOM    820  CG2 VAL N  46    -127.219  64.515 -40.709  1.00  0.00           C
ATOM    821  N   ALA N  47    -124.477  65.911 -42.223  1.00 79.80           N
ATOM    822  CA  ALA N  47    -123.106  65.534 -42.553  1.00 76.63           C
ATOM    823  C   ALA N  47    -122.275  66.810 -42.741  1.00 75.38           C
ATOM    824  O   ALA N  47    -121.129  66.888 -42.332  1.00 75.74           O
ATOM    825  CB  ALA N  47    -123.085  64.665 -43.819  1.00  0.00           C
ATOM    826  N   GLU N  48    -122.874  67.833 -43.333  1.00 61.05           N
ATOM    827  CA  GLU N  48    -122.203  69.122 -43.515  1.00 61.24           C
ATOM    828  C   GLU N  48    -121.988  69.828 -42.172  1.00 61.25           C
ATOM    829  O   GLU N  48    -120.943  70.426 -41.932  1.00 59.96           O
ATOM    830  CB  GLU N  48    -123.029  70.012 -44.451  1.00  0.00           C
ATOM    831  CG  GLU N  48    -123.054  69.513 -45.893  1.00  0.00           C
ATOM    832  CD  GLU N  48    -124.051  70.261 -46.765  1.00  0.00           C
ATOM    833  OE1 GLU N  48    -125.220  69.834 -46.885  1.00  0.00           O
ATOM    834  OE2 GLU N  48    -123.646  71.224 -47.450  1.00  0.00           O
ATOM    835  N   GLU N  49    -122.953  69.719 -41.272  1.00 93.28           N
ATOM    836  CA  GLU N  49    -122.816  70.269 -39.922  1.00 95.22           C
ATOM    837  C   GLU N  49    -121.699  69.544 -39.169  1.00 95.44           C
ATOM    838  O   GLU N  49    -120.890  70.167 -38.471  1.00 95.23           O
ATOM    839  CB  GLU N  49    -124.140  70.109 -39.165  1.00  0.00           C
ATOM    840  CG  GLU N  49    -125.245  71.063 -39.637  1.00  0.00           C
ATOM    841  CD  GLU N  49    -126.631  70.713 -39.093  1.00  0.00           C
ATOM    842  OE1 GLU N  49    -126.783  69.722 -38.346  1.00  0.00           O
ATOM    843  OE2 GLU N  49    -127.596  71.436 -39.433  1.00  0.00           O
ATOM    844  N   ALA N  50    -121.622  68.230 -39.335  1.00 75.23           N
ATOM    845  CA  ALA N  50    -120.563  67.441 -38.715  1.00 74.30           C
ATOM    846  C   ALA N  50    -119.206  67.820 -39.307  1.00 73.11           C
ATOM    847  O   ALA N  50    -118.228  67.951 -38.578  1.00 72.81           O
ATOM    848  CB  ALA N  50    -120.842  65.950 -38.908  1.00  0.00           C
ATOM    849  N   GLU N  51    -119.152  68.037 -40.612  1.00 65.90           N
ATOM    850  CA  GLU N  51    -117.922  68.454 -41.279  1.00 65.86           C
ATOM    851  C   GLU N  51    -117.416  69.790 -40.757  1.00 66.26           C
ATOM    852  O   GLU N  51    -116.228  69.934 -40.476  1.00 67.27           O
ATOM    853  CB  GLU N  51    -118.149  68.575 -42.789  1.00  0.00           C
ATOM    854  CG  GLU N  51    -117.732  67.358 -43.582  1.00  0.00           C
ATOM    855  CD  GLU N  51    -116.223  67.259 -43.643  1.00  0.00           C
ATOM    856  OE1 GLU N  51    -115.635  66.594 -42.769  1.00  0.00           O
ATOM    857  OE2 GLU N  51    -115.611  67.895 -44.531  1.00  0.00           O
ATOM    858  N   GLU N  52    -118.293  70.768 -40.574  1.00 77.21           N
ATOM    859  CA  GLU N  52    -117.851  72.054 -40.031  1.00 78.60           C
ATOM    860  C   GLU N  52    -117.361  71.888 -38.597  1.00 78.76           C
ATOM    861  O   GLU N  52    -116.354  72.477 -38.199  1.00 78.03           O
ATOM    862  CB  GLU N  52    -118.961  73.107 -40.049  1.00  0.00           C
ATOM    863  CG  GLU N  52    -119.299  73.625 -41.440  1.00  0.00           C
ATOM    864  CD  GLU N  52    -120.156  74.885 -41.400  1.00  0.00           C
ATOM    865  OE1 GLU N  52    -120.870  75.113 -40.398  1.00  0.00           O
ATOM    866  OE2 GLU N  52    -120.080  75.680 -42.363  1.00  0.00           O
ATOM    867  N   HIS N  53    -118.038  71.046 -37.828  1.00101.98           N
ATOM    868  CA  HIS N  53    -117.638  70.791 -36.448  1.00102.11           C
ATOM    869  C   HIS N  53    -116.253  70.143 -36.395  1.00102.28           C
ATOM    870  O   HIS N  53    -115.385  70.567 -35.636  1.00102.46           O
ATOM    871  CB  HIS N  53    -118.682  69.890 -35.777  1.00  0.00           C
ATOM    872  CG  HIS N  53    -118.585  69.857 -34.284  1.00  0.00           C
ATOM    873  ND1 HIS N  53    -117.614  69.192 -33.573  1.00  0.00           N
ATOM    874  CD2 HIS N  53    -119.391  70.412 -33.341  1.00  0.00           C
ATOM    875  CE1 HIS N  53    -117.859  69.369 -32.274  1.00  0.00           C
ATOM    876  NE2 HIS N  53    -118.939  70.098 -32.080  1.00  0.00           N
ATOM    877  N   LEU N  54    -116.023  69.141 -37.231  1.00 81.67           N
ATOM    878  CA  LEU N  54    -114.737  68.444 -37.272  1.00 79.58           C
ATOM    879  C   LEU N  54    -113.643  69.368 -37.782  1.00 80.57           C
ATOM    880  O   LEU N  54    -112.526  69.339 -37.279  1.00 80.50           O
ATOM    881  CB  LEU N  54    -114.811  67.235 -38.209  1.00  0.00           C
ATOM    882  CG  LEU N  54    -115.315  65.859 -37.741  1.00  0.00           C
ATOM    883  CD1 LEU N  54    -116.256  65.850 -36.534  1.00  0.00           C
ATOM    884  CD2 LEU N  54    -115.996  65.176 -38.918  1.00  0.00           C
ATOM    885  N   CYS N  55    -113.960  70.204 -38.758  1.00 85.97           N
ATOM    886  CA  CYS N  55    -112.995  71.164 -39.285  1.00 88.62           C
ATOM    887  C   CYS N  55    -112.594  72.157 -38.201  1.00 89.42           C
ATOM    888  O   CYS N  55    -111.409  72.435 -38.027  1.00 88.49           O
ATOM    889  CB  CYS N  55    -113.594  71.900 -40.488  1.00  0.00           C
ATOM    890  SG  CYS N  55    -112.411  72.964 -41.358  1.00  0.00           S
ATOM    891  N   SER N  56    -113.563  72.654 -37.442  1.00117.34           N
ATOM    892  CA  SER N  56    -113.263  73.579 -36.351  1.00119.28           C
ATOM    893  C   SER N  56    -112.384  72.890 -35.317  1.00119.96           C
ATOM    894  O   SER N  56    -111.338  73.413 -34.964  1.00120.89           O
ATOM    895  CB  SER N  56    -114.546  74.093 -35.691  1.00  0.00           C
ATOM    896  OG  SER N  56    -114.268  75.120 -34.753  1.00  0.00           O
ATOM    897  N   GLN N  57    -112.749  71.687 -34.895  1.00 86.89           N
ATOM    898  CA  GLN N  57    -111.959  70.967 -33.895  1.00 84.95           C
ATOM    899  C   GLN N  57    -110.541  70.681 -34.368  1.00 82.29           C
ATOM    900  O   GLN N  57    -109.595  70.782 -33.590  1.00 82.46           O
ATOM    901  CB  GLN N  57    -112.614  69.632 -33.557  1.00  0.00           C
ATOM    902  CG  GLN N  57    -113.871  69.738 -32.724  1.00  0.00           C
ATOM    903  CD  GLN N  57    -114.471  68.377 -32.475  1.00  0.00           C
ATOM    904  OE1 GLN N  57    -115.076  67.777 -33.354  1.00  0.00           O
ATOM    905  NE2 GLN N  57    -114.303  67.868 -31.284  1.00  0.00           N
ATOM    906  N   LEU N  58    -110.379  70.339 -35.639  1.00 86.28           N
ATOM    907  CA  LEU N  58    -109.046  70.091 -36.172  1.00 85.00           C
ATOM    908  C   LEU N  58    -108.238  71.381 -36.105  1.00 85.45           C
ATOM    909  O   LEU N  58    -107.125  71.365 -35.610  1.00 85.80           O
ATOM    910  CB  LEU N  58    -109.122  69.570 -37.611  1.00  0.00           C
ATOM    911  CG  LEU N  58    -107.802  69.102 -38.245  1.00  0.00           C
ATOM    912  CD1 LEU N  58    -107.262  67.832 -37.586  1.00  0.00           C
ATOM    913  CD2 LEU N  58    -108.012  68.838 -39.733  1.00  0.00           C
ATOM    914  N   ALA N  59    -108.815  72.496 -36.537  1.00 83.82           N
ATOM    915  CA  ALA N  59    -108.117  73.779 -36.527  1.00 85.53           C
ATOM    916  C   ALA N  59    -107.783  74.259 -35.109  1.00 86.87           C
ATOM    917  O   ALA N  59    -106.732  74.853 -34.872  1.00 86.24           O
ATOM    918  CB  ALA N  59    -108.968  74.822 -37.258  1.00  0.00           C
ATOM    919  N   GLU N  60    -108.669  73.993 -34.160  1.00103.53           N
ATOM    920  CA  GLU N  60    -108.434  74.337 -32.758  1.00103.15           C
ATOM    921  C   GLU N  60    -107.231  73.553 -32.238  1.00101.91           C
ATOM    922  O   GLU N  60    -106.333  74.112 -31.611  1.00102.23           O
ATOM    923  CB  GLU N  60    -109.674  73.999 -31.916  1.00  0.00           C
ATOM    924  CG  GLU N  60    -110.870  74.930 -32.131  1.00  0.00           C
ATOM    925  CD  GLU N  60    -112.187  74.303 -31.676  1.00  0.00           C
ATOM    926  OE1 GLU N  60    -113.103  74.135 -32.518  1.00  0.00           O
ATOM    927  OE2 GLU N  60    -112.323  73.983 -30.477  1.00  0.00           O
ATOM    928  N   LEU N  61    -107.177  72.265 -32.541  1.00 82.86           N
ATOM    929  CA  LEU N  61    -106.065  71.434 -32.090  1.00 80.79           C
ATOM    930  C   LEU N  61    -104.774  71.743 -32.844  1.00 82.34           C
ATOM    931  O   LEU N  61    -103.697  71.723 -32.263  1.00 81.45           O
ATOM    932  CB  LEU N  61    -106.441  69.960 -32.234  1.00  0.00           C
ATOM    933  CG  LEU N  61    -105.454  68.933 -31.656  1.00  0.00           C
ATOM    934  CD1 LEU N  61    -105.150  69.110 -30.167  1.00  0.00           C
ATOM    935  CD2 LEU N  61    -106.030  67.547 -31.882  1.00  0.00           C
ATOM    936  N   GLU N  62    -104.866  72.099 -34.117  1.00 94.47           N
ATOM    937  CA  GLU N  62    -103.697  72.537 -34.884  1.00 99.40           C
ATOM    938  C   GLU N  62    -103.127  73.812 -34.274  1.00100.54           C
ATOM    939  O   GLU N  62    -101.913  73.977 -34.216  1.00100.44           O
ATOM    940  CB  GLU N  62    -104.061  72.807 -36.350  1.00  0.00           C
ATOM    941  CG  GLU N  62    -104.232  71.557 -37.208  1.00  0.00           C
ATOM    942  CD  GLU N  62    -104.694  71.875 -38.624  1.00  0.00           C
ATOM    943  OE1 GLU N  62    -105.825  72.380 -38.799  1.00  0.00           O
ATOM    944  OE2 GLU N  62    -103.926  71.608 -39.574  1.00  0.00           O
ATOM    945  N   ALA N  63    -103.986  74.692 -33.776  1.00121.01           N
ATOM    946  CA  ALA N  63    -103.523  75.904 -33.109  1.00121.33           C
ATOM    947  C   ALA N  63    -102.841  75.582 -31.774  1.00121.38           C
ATOM    948  O   ALA N  63    -101.823  76.182 -31.447  1.00121.65           O
ATOM    949  CB  ALA N  63    -104.695  76.873 -32.905  1.00  0.00           C
ATOM    950  N   GLU N  64    -103.375  74.641 -31.006  1.00 91.63           N
ATOM    951  CA  GLU N  64    -102.725  74.242 -29.750  1.00 90.25           C
ATOM    952  C   GLU N  64    -101.386  73.563 -30.022  1.00 90.69           C
ATOM    953  O   GLU N  64    -100.419  73.747 -29.293  1.00 90.96           O
ATOM    954  CB  GLU N  64    -103.600  73.288 -28.934  1.00  0.00           C
ATOM    955  CG  GLU N  64    -104.838  73.939 -28.338  1.00  0.00           C
ATOM    956  CD  GLU N  64    -105.512  73.045 -27.308  1.00  0.00           C
ATOM    957  OE1 GLU N  64    -105.792  71.864 -27.611  1.00  0.00           O
ATOM    958  OE2 GLU N  64    -105.744  73.524 -26.174  1.00  0.00           O
ATOM    959  N   SER N  65    -101.311  72.831 -31.123  1.00 88.80           N
ATOM    960  CA  SER N  65    -100.081  72.171 -31.563  1.00 90.76           C
ATOM    961  C   SER N  65     -99.055  73.152 -32.147  1.00 92.92           C
ATOM    962  O   SER N  65     -98.013  72.739 -32.665  1.00 92.82           O
ATOM    963  CB  SER N  65    -100.432  71.106 -32.608  1.00  0.00           C
ATOM    964  OG  SER N  65     -99.302  70.324 -32.957  1.00  0.00           O
ATOM    965  N   LEU N  66     -99.354  74.443 -32.085  1.00122.45           N
ATOM    966  CA  LEU N  66     -98.489  75.502 -32.604  1.00125.78           C
ATOM    967  C   LEU N  66     -98.241  76.562 -31.522  1.00127.53           C
ATOM    968  O   LEU N  66     -97.787  77.671 -31.816  1.00127.17           O
ATOM    969  CB  LEU N  66     -99.171  76.101 -33.842  1.00  0.00           C
ATOM    970  CG  LEU N  66     -98.352  76.870 -34.891  1.00  0.00           C
ATOM    971  CD1 LEU N  66     -97.299  75.984 -35.568  1.00  0.00           C
ATOM    972  CD2 LEU N  66     -99.301  77.429 -35.956  1.00  0.00           C
ATOM    973  N   GLY N  67     -98.575  76.217 -30.284  1.00121.82           N
ATOM    974  CA  GLY N  67     -98.416  77.117 -29.147  1.00123.11           C
ATOM    975  C   GLY N  67     -97.269  76.730 -28.239  1.00124.99           C
ATOM    976  O   GLY N  67     -97.123  77.372 -27.179  1.00125.71           O
ATOM    977  OXT GLY N  67     -96.530  75.778 -28.566  1.00125.71           O
TER     978      GLY N  67 
END
